# Supplementary material for: An integrative transcriptome analysis framework for drug efficacy and similarity reveals drug-specific signatures of anti-TNF treatment in a mouse model of inflammatory polyarthritis
Source: PLoS Comput Biol. 2019 May 9;15(5):e1006933. doi: 10.1371/journal.pcbi.1006933 (PMC6508611; doi:10.1371/journal.pcbi.1006933)
Supplement: S1 Data — (ZIP) [file pcbi.1006933.s015.zip]

Archive with 12 entries (11 files):
- Supplement/
- Supplement/Raw_common18704genes_antiTNF.tsv
- Supplement/mm9_TF_targets.tsv
- Supplement/KEGG_mmu_pathways.tsv
- Supplement/mm9_GO_30_100genes.tsv
- Supplement/mm9_KEGG_TF_GO_30_100genes.tsv
- Supplement/Dunnett_antiTNF_vs_Wt_and_Tg.tsv
- Supplement/GO_1064_antiTNF_TotalDEG_mean_dists_vs_WT_TG.tsv
- Supplement/TF_1064_antiTNF_TotalDEG_mean_dists_vs_WT_TG.tsv
- Supplement/KEGG_1064_antiTNF_TotalDEG_mean_dists_vs_WT_TG.tsv
- Supplement/GO_KEGG_TF_1064_antiTNF_TotalDEG_mean_dists_vs_WT_TG.tsv
- Supplement/Raw_common18704genes_transposed_antiTNF.tsv
