# Supplementary material for: An integrative transcriptome analysis framework for drug efficacy and similarity reveals drug-specific signatures of anti-TNF treatment in a mouse model of inflammatory polyarthritis
Source: PLoS Comput Biol. 2019 May 9;15(5):e1006933. doi: 10.1371/journal.pcbi.1006933 (PMC6508611; doi:10.1371/journal.pcbi.1006933)
Supplement: S1 Data — (ZIP) [file pcbi.1006933.s015.zip › Supplement/Raw_common18704genes_antiTNF.tsv]

Gene	Exp1Wt_1	Exp1Wt_2	Exp1Wt_3	Exp2Wt_1	Exp2Wt_2	Exp2Wt_3	Exp2Wt_4	Exp3Wt_1	Exp3Wt_2	Exp3Wt_3	Exp1Tg_1	Exp1Tg_2	Exp1Tg_3	Exp2Tg_1	Exp2Tg_2	Exp2Tg_3	Exp2Tg_4	Exp3Tg_1	Exp3Tg_2	Exp3Tg_3	Exp4Tg_1	Exp4Tg_2	Exp4Tg_3	Exp1Rem3_1	Exp1Rem3_2	Exp1Rem3_3	Exp1Rem6_1	Exp1Rem6_2	Exp1Rem6_3	Exp2Rem6_1	Exp2Rem6_2	Exp2Rem6_3	Exp2Rem6_4	Exp3Rem6_1	Exp3Rem6_2	Exp3Rem6_3	Exp2Hum6_1	Exp2Hum6_2	Exp2Hum6_3	Exp2Hum6_4	Exp3Hum6_1	Exp3Hum6_2	Exp3Hum6_3	Exp4Hum6_1	Exp4Hum6_2	Exp4Hum6_3	Exp2Enb6_1	Exp2Enb6_2	Exp2Enb6_3
A1bg	3.78911	3.90081	3.72526	4.2329	4.14451	4.1746	4.19904	4.37631	4.35622	4.35167	3.78454	4.07887	4.13286	4.05313	4.20157	4.18684	4.27081	4.50461	4.29096	4.36422	3.74793	3.742	3.79036	3.59538	3.96438	3.79821	3.55839	3.72886	3.73221	4.0046	4.0656	4.10832	4.14768	4.45705	4.40942	4.29107	4.23619	4.11532	4.04981	4.05459	4.38727	4.36555	4.49019	3.55204	3.45422	3.75162	4.1168	4.11782	4.09583
A1cf	4.21654	4.17014	4.05211	4.60213	4.6232	4.65975	4.57693	4.15842	4.21211	4.18009	3.98771	4.11709	4.10684	4.68407	4.63325	4.73126	4.67542	4.09641	3.97244	4.10268	3.30531	3.29409	3.06133	4.2946	4.22492	4.08466	4.08205	4.13011	4.09484	4.62164	4.6662	4.61722	4.55999	4.38385	4.06813	4.1337	4.53864	4.7515	4.64363	4.68842	4.03449	4.62612	4.24503	3.39752	3.35704	3.3155	4.61107	4.71722	4.65451
A2ld1	5.32714	5.62827	5.66799	8.32861	8.27225	8.27447	8.42341	8.22626	8.39943	8.57076	5.23156	5.29504	5.28384	7.90894	7.85233	8.14223	7.79835	7.90913	8.08984	7.95827	6.55196	6.51255	6.43711	6.01249	5.46742	5.54192	5.56968	5.70214	5.46825	8.26541	8.3065	8.2254	8.09633	8.30025	7.86106	7.86827	8.191	8.37507	8.20061	8.27231	8.39751	8.30546	8.49839	6.69627	6.52055	6.64086	8.00233	8.18752	8.25757
A2m	5.28545	6.49319	5.19705	6.34696	5.68818	7.02162	6.30722	7.24319	6.80225	6.69186	4.71382	5.03411	5.41249	6.57654	6.10905	6.11674	5.67339	6.93047	6.70562	6.6583	5.29271	5.47738	6.79552	6.19873	5.40119	6.48264	5.7878	5.32115	5.44562	6.88086	5.34267	6.33201	6.39798	6.45636	6.43533	6.19721	6.10152	6.31918	5.95871	6.7626	6.76862	6.14994	5.71077	5.23411	5.38092	5.36692	5.98963	5.63186	5.84172
A3galt2	4.59905	4.59698	4.52439	4.85959	5.07224	5.01061	5.07838	5.62244	5.79039	5.66514	4.73714	4.90568	5.18567	4.9567	4.65065	4.95141	4.96971	5.23615	5.3805	5.49452	4.72958	4.78397	4.66467	4.41278	4.82166	4.49756	4.54898	4.53977	4.85098	4.89872	4.96186	5.01156	5.02533	5.50526	5.51928	5.52995	5.12319	5.15686	5.02892	4.91145	5.58904	5.62234	5.6409	4.49644	4.98682	4.62059	4.9406	5.10253	4.9204
A4galt	7.73303	7.65939	7.93984	8.55175	8.48415	8.4789	8.22892	8.72356	8.71276	8.5803	7.22117	7.00438	6.80762	8.65125	8.49504	8.61091	8.60534	8.90632	8.84868	8.88411	8.87908	8.68815	8.59815	7.98948	7.60469	7.47936	7.60934	7.44681	7.36165	8.7035	8.61929	8.80555	8.47461	8.76373	9.06743	9.36881	8.55062	8.73755	8.6536	8.69017	9.22244	9.12786	9.25526	8.76674	8.93546	8.86313	8.66064	8.6091	8.63829
A4gnt	4.54121	4.34513	4.38728	4.95187	4.88241	4.85895	5.01226	3.94058	4.01191	3.98029	4.58755	5.00771	5.09912	4.84085	4.91399	4.8188	5.0508	4.17772	4.11088	3.9814	3.8213	4.39628	3.77152	4.40705	4.38311	4.49241	4.64836	4.57042	4.7601	4.88856	4.8469	4.80905	4.86119	4.23434	4.02963	4.25626	4.92131	4.83927	4.89771	4.88167	4.42425	3.97784	4.10167	3.90373	3.91344	3.86404	4.88513	5.00233	4.89405
Aaas	6.6532	6.95957	6.78787	7.88537	8.23521	7.79976	7.75583	8.05443	7.99959	8.03222	7.27726	6.97984	6.85512	8.74939	8.66376	8.45413	8.53044	8.74581	8.60461	8.60121	6.56403	6.03392	6.39899	6.7545	6.76941	6.70943	6.75634	6.68273	6.65335	8.02666	7.82437	8.30709	8.32418	8.05956	8.57439	8.56926	8.44829	7.90367	8.34837	8.255	8.15896	8.37095	8.24829	6.49279	6.4014	6.43503	8.39013	7.98598	8.12405
Aacs	7.67936	8.23891	7.89051	7.2601	7.54108	7.6722	7.12467	7.32404	7.21954	7.10486	6.75125	6.56419	6.45365	7.7343	7.45625	7.30291	7.51613	7.58281	7.23124	7.41137	6.24148	5.93735	6.1835	7.50228	6.85628	7.21194	7.15531	7.74088	6.74012	7.1108	7.23937	7.17134	7.50538	7.23564	7.43411	7.48566	7.56023	7.2956	7.23951	7.46231	7.4051	7.25504	7.26947	6.40567	6.43052	6.18046	7.15795	7.06513	7.2943
Aadac	3.77627	3.65264	3.6616	4.14907	4.16898	4.21595	4.22606	2.56121	2.43516	2.81347	3.79275	3.76743	3.9139	4.1697	4.20206	4.2125	4.20281	2.58288	2.96276	2.60916	1.83941	1.80167	1.62932	3.77634	3.79037	3.73153	3.78565	3.64736	3.67362	4.16436	4.34119	4.16422	4.17356	2.46106	2.48014	2.55923	4.21956	4.1323	4.19512	4.2279	2.62488	2.37374	2.75074	2.04636	2.74303	1.93563	4.33009	4.14896	4.21386
Aadacl2	4.07121	4.13035	4.02971	4.42622	4.70356	4.23193	4.45398	3.27704	3.29919	3.34705	3.91542	3.90394	3.98551	4.57686	4.36392	5.03311	4.42692	3.01764	3.22363	2.89572	3.40608	3.46539	3.40009	4.14141	4.06867	4.0158	3.92729	3.92444	3.93113	4.27773	4.40464	4.4284	4.33216	3.27315	3.18545	3.43527	4.45912	4.49955	4.36383	4.47848	3.22822	3.34703	3.0432	5.0448	6.78337	2.96232	4.47166	4.2619	4.41086
Aadat	3.8931	3.96643	3.80722	4.59935	4.41373	4.30418	4.37308	3.88921	3.84007	3.93621	3.88751	3.93454	4.14486	4.39203	4.18477	4.33644	4.29935	3.88436	3.66186	3.82215	2.89712	3.12391	2.75451	3.8499	4.07461	3.9089	3.90393	3.88365	3.803	4.29903	4.40945	4.47422	4.37815	4.01403	3.99487	3.87175	4.36863	4.32951	4.28731	4.40498	3.79112	3.7349	3.6951	2.90782	2.86112	3.07897	4.35078	4.31655	4.33168
Aagab	6.4576	6.54499	6.57104	6.40852	6.51305	6.43746	6.26214	7.059	7.29194	7.17104	6.50176	6.38333	6.24874	6.97038	6.68778	6.81689	6.69706	7.69526	7.49833	7.59855	6.08068	6.22076	6.15362	6.53508	6.37925	6.67542	6.50484	6.46351	6.21415	6.54294	6.62022	6.62219	6.50945	7.19874	7.52878	7.55785	6.70167	6.41983	6.64448	6.57374	7.47653	7.34062	7.33106	6.02447	5.96361	5.96385	6.76234	6.46643	6.74114
Aak1	7.61524	8.04696	8.00768	8.81398	8.83855	8.90211	8.79476	8.07727	8.05917	7.98976	7.7145	7.54596	7.13298	8.8343	8.83637	8.81796	8.72697	8.10178	7.99268	7.96882	7.09863	7.16587	7.17275	8.12474	7.93071	8.00652	8.04464	7.86645	7.6148	8.84881	8.9203	8.82304	8.87289	8.04811	8.00364	7.97476	8.77656	8.96451	8.90092	8.92865	8.07628	7.86204	8.19083	7.10112	7.06578	7.22036	8.88219	8.92204	8.9038
Aamp	7.79385	8.25188	7.99521	8.73764	8.60684	8.71001	8.69888	8.80161	8.63907	8.12082	7.89695	7.49517	7.42363	8.83286	8.80943	8.84754	8.64916	8.60688	8.53124	8.73645	6.60658	6.36879	6.61217	8.27724	7.83868	8.11289	7.91354	7.92289	7.4982	8.82532	8.85409	8.76172	8.66669	8.40987	8.70372	8.76259	8.763	8.81219	8.7674	8.78041	8.57229	8.94301	8.64699	6.80751	6.7684	6.56086	8.65102	8.7294	8.81733
Aanat	4.55878	4.65019	4.6151	5.17423	5.07935	5.04896	5.1347	5.34432	5.55761	5.67211	4.87396	5.12151	5.19283	4.96767	4.81709	5.04274	5.07981	5.7361	5.81782	5.38974	4.77286	5.11445	5.00857	4.49051	4.82888	4.67958	4.49292	4.46223	5.0772	5.01447	4.91997	5.1066	5.15546	5.69075	5.78056	5.66776	5.13945	4.95657	4.94457	4.99419	5.55413	5.78201	5.67934	4.72007	4.88215	4.7754	5.37608	5.11431	5.07178
Aard	4.41263	4.42272	4.3489	4.22468	4.27913	4.39463	4.40141	5.13411	4.96154	4.95602	4.26564	4.30513	4.34395	4.30624	4.34499	4.18344	4.39398	4.91755	4.93337	4.88975	3.39397	3.65778	3.70125	4.2795	4.33119	4.29483	4.26893	4.20472	4.30717	4.33494	4.55505	4.29896	4.28019	4.86204	4.95243	4.77116	4.2777	4.58697	4.25294	4.47757	4.86891	4.93403	4.83328	3.30126	3.54726	3.52331	4.1609	4.20073	4.25475
Aars	7.70189	7.52699	7.71766	7.86367	7.73659	7.90624	7.93818	8.19521	8.17143	8.07978	7.63971	7.3906	7.3969	7.82373	7.78217	7.81334	7.74377	7.96599	7.99518	7.93378	7.26509	7.22522	7.18809	7.84397	7.75075	7.85992	7.58656	7.7011	7.6576	7.91891	8.02129	7.86875	7.91623	7.97799	8.17955	8.05626	7.70949	8.01526	7.88737	7.85187	8.14342	8.12657	8.10748	7.20978	7.19553	7.12789	7.7632	7.92762	7.86347
Aars2	4.84041	4.99063	4.84977	5.5742	5.6295	5.78272	5.81798	7.13267	6.95326	6.91778	4.95497	4.85583	4.89421	5.68518	5.6864	5.62516	5.65353	6.99579	6.94898	6.94387	5.83857	5.9072	5.78606	4.84026	5.02418	4.90019	4.81737	4.83696	4.93175	5.72275	5.76315	5.64626	5.62349	6.90229	6.84253	6.93801	5.68903	5.71128	5.6942	5.73734	6.90095	6.98519	6.92612	5.93947	5.95951	5.77203	5.64072	5.80498	5.62178
Aasdh	6.24412	6.22831	6.36976	6.49053	6.47118	6.38131	6.23449	6.48806	6.67483	6.58002	6.09714	5.84028	5.71248	6.43284	6.40317	6.61997	6.38676	6.60185	6.6374	6.66328	5.50915	5.70035	5.72663	6.53521	6.20529	6.18809	6.40654	6.3058	6.01946	6.56392	6.40745	6.43319	6.29637	6.46703	6.52798	6.56001	6.2012	6.40381	6.4773	6.3072	6.54397	6.4007	6.58193	5.74007	5.64995	5.71923	6.37817	6.40574	6.44342
Aasdhppt	7.67397	7.91123	7.90125	8.73557	8.38479	8.61324	8.63466	7.7298	7.65344	7.56423	7.34704	7.1288	6.97798	8.39934	8.32773	8.37185	8.43832	7.34921	7.3685	7.28934	6.6687	6.9341	6.78465	7.88648	7.63483	7.78554	7.70006	7.79534	7.31345	8.55385	8.61526	8.40335	8.4879	7.35051	7.16747	7.33199	8.43135	8.64501	8.44935	8.61784	7.82105	7.61601	7.69698	6.92984	6.91634	6.84019	8.33079	8.49645	8.41194
Aass	4.0052	3.97878	4.19433	4.71221	4.67385	4.67489	4.55008	4.42106	4.81148	4.50989	3.88924	4.07935	3.98726	4.51266	4.516	4.4561	4.58439	4.39079	4.43825	4.25784	3.49721	3.36484	3.2525	4.0851	4.06912	3.77431	4.03953	4.00522	4.01713	4.45161	4.50974	4.5886	4.57456	4.78614	3.70957	4.36194	4.56092	4.72084	4.48106	4.56849	4.54311	4.71382	4.51476	3.03696	3.27582	3.21838	4.60499	4.57724	4.52466
Aatf	7.5781	8.08434	7.99812	7.60144	7.91065	7.80768	7.87196	7.41183	7.40093	6.96593	7.88689	7.72494	7.57877	7.79708	8.04447	7.81587	7.93869	7.49408	7.33244	7.54181	6.95376	6.72379	6.91751	8.13193	7.8471	8.12072	7.8555	8.01215	7.54055	7.86709	7.86809	7.86739	7.93148	7.21846	7.60277	7.47355	7.77732	7.63288	8.06492	7.84225	7.35185	7.39239	7.40516	6.68534	6.92798	6.88223	7.76323	7.90564	7.72073
Aatk	6.14902	6.07008	5.93151	5.83741	5.72159	5.7729	5.85128	6.78085	6.5333	6.61959	6.04431	6.07885	6.04832	5.49209	5.43922	5.63953	5.4935	6.5302	6.55312	6.41675	5.72553	5.66292	5.40216	6.03135	6.12992	6.07215	6.05685	6.25016	6.14181	5.68477	5.68132	5.42849	5.59891	6.56297	6.35558	6.45758	5.40146	5.6543	5.47773	5.59263	6.44479	6.43792	6.44187	5.52322	5.55684	5.51504	5.49163	5.68035	5.67151
Abat	6.43776	6.35939	6.40944	7.38038	7.57966	7.73929	7.53113	5.96658	5.95504	5.96793	5.96635	6.20687	6.43519	7.01549	7.03039	6.97297	6.98438	5.81349	5.68608	5.82468	5.07131	5.03757	4.8739	6.54507	6.37039	6.40306	6.22176	6.40459	6.46874	7.1639	7.29111	7.04704	7.24291	5.65606	5.65963	5.5111	7.13622	7.38001	7.04166	7.35536	5.81815	5.81832	5.86414	4.80086	5.02783	4.72081	7.07594	7.18159	7.174
Abca1	9.26626	9.5528	9.70264	10.1739	10.1842	10.0867	9.83014	9.92408	9.69998	9.42347	10.3558	10.0672	10.1539	10.7884	11.1587	10.8846	10.6869	10.4254	10.3728	10.3415	9.14526	8.74132	9.32107	9.73699	9.56904	9.63387	9.4346	9.46964	9.52056	9.99523	10.0427	10.555	9.9361	9.75234	10.3968	10.6146	10.8636	10.0245	10.4882	10.312	9.91146	10.2317	9.66119	9.2918	8.47247	8.95964	10.7913	10.2079	10.5162
Abca12	4.08283	4.07319	4.00689	4.46339	4.84016	4.38979	4.41272	4.37399	4.44447	5.69007	4.0174	3.89651	4.08432	4.41595	4.42186	5.72358	4.49608	4.36277	4.55267	4.47086	4.66	5.52267	5.50684	4.18564	4.13552	3.98884	4.06012	3.98079	4.01044	4.41714	4.2587	4.43693	4.31097	4.53526	4.37274	4.42696	4.46398	4.61907	4.27953	4.24929	4.5276	4.56273	4.56273	7.31515	8.62644	5.37363	4.48625	4.37633	4.35596
Abca13	4.92684	4.93695	4.7072	5.13588	5.6856	5.31879	4.84299	4.78196	4.73577	5.04075	4.67965	4.52824	4.48264	5.67686	5.25956	4.80508	4.9359	5.37952	5.16617	5.44336	4.43694	3.90825	4.62348	4.4328	4.37	4.43617	4.39202	4.4283	4.44888	4.66032	4.732	4.95823	6.90456	5.54191	6.32821	5.64727	5.28523	4.66416	4.69338	4.94096	5.11689	4.54217	4.14496	3.68046	3.45067	4.25781	5.18675	4.79059	4.93143
Abca14	4.45666	4.20159	3.99126	4.73346	4.64481	4.71363	4.72793	3.938	4.26884	4.39404	4.13946	4.16402	4.37361	4.80808	4.63426	4.75883	4.92508	4.0952	4.02304	4.04522	3.52418	3.68651	3.42573	4.22167	4.24803	4.1763	4.16191	4.18071	4.24301	4.65335	4.75058	4.71349	4.69005	4.30985	4.5902	3.96743	4.79962	4.79685	4.72192	4.65885	4.0952	4.29142	4.29591	3.26865	3.5414	3.36265	4.72732	4.71277	4.68397
Abca15	4.19483	4.08652	4.05892	4.91174	4.74917	4.81767	4.97931	4.55205	4.314	4.88655	4.09806	4.22151	4.24756	4.88207	4.75064	4.74598	4.99907	4.40299	4.46617	4.3068	3.64146	3.31122	3.71799	4.17924	3.99584	4.03938	4.18723	3.99375	4.10182	4.72631	4.93383	4.89323	4.8773	4.61093	4.48687	4.16883	4.76797	4.72788	4.7718	4.85984	4.29518	4.41463	4.59259	3.54465	3.65458	3.59372	4.84416	4.91081	4.77306
Abca16	3.83286	3.7889	3.56856	4.16754	4.18585	4.04241	4.03785	2.16953	2.40675	2.63418	3.6342	3.5795	3.58077	3.96058	4.0849	4.19143	4.10015	2.50274	2.59906	2.57447	2.15059	2.27139	2.19206	3.90478	3.78291	3.7169	3.75328	3.70868	3.68312	4.05628	4.22043	4.13666	4.13612	2.32072	2.44266	2.38719	4.13362	4.21709	4.09894	4.0895	2.27584	2.58921	2.71961	2.22006	2.25894	2.1393	4.15634	4.08492	4.10197
Abca17	4.3601	4.12438	4.12104	4.60199	4.69899	4.62382	4.75456	5.37514	5.15339	5.43219	4.15102	4.85464	4.94107	4.63398	4.7009	4.52033	4.69027	5.23198	5.25994	5.29754	4.00517	4.19546	4.50658	3.96703	4.24216	4.19827	4.10688	4.20336	4.42796	4.55756	4.66093	4.70093	4.79407	5.39579	5.19727	5.14419	4.77131	4.34868	4.51081	4.52588	5.33962	5.28124	5.52777	4.14273	3.88446	4.14777	4.57756	4.63127	4.54893
Abca2	7.29558	7.13957	7.25923	8.01499	7.99063	7.98832	7.87899	7.65287	7.56046	7.63595	6.98942	6.84007	6.84963	8.09346	8.2039	8.00406	7.95304	7.8404	7.81164	7.7274	6.9971	6.75367	6.93009	7.12897	7.12124	7.04823	7.16411	7.19747	6.86401	8.02631	7.94105	7.89851	7.81705	7.39025	7.64703	7.67078	7.9181	7.99891	7.97311	8.0613	7.60367	7.7354	7.59135	6.83911	6.79454	6.85454	7.92968	7.83198	7.997
Abca3	7.2705	7.13418	7.42327	7.62672	7.91627	7.88951	7.38283	7.81521	7.73139	7.62397	7.15811	6.88918	6.93609	8.12783	8.24306	7.95262	8.02192	8.02255	8.02674	7.83556	7.25465	6.84809	7.09182	7.42805	7.10781	7.17601	7.30364	7.05889	7.14463	7.68629	7.78458	7.84309	7.69122	7.56081	7.72513	8.10122	7.9021	7.88262	7.86106	7.91517	7.91674	7.90899	7.64219	7.17344	6.8863	7.20745	7.93415	7.77726	7.99672
Abca4	4.20725	4.20962	4.05103	4.67198	4.64368	4.74647	4.7251	5.07669	5.34112	5.50187	4.35291	4.7164	4.9926	4.85596	4.62714	4.67614	4.64187	5.27801	5.23743	5.18681	4.68601	4.42132	4.6571	4.01731	4.38996	4.29283	4.15804	4.05046	4.47792	4.58313	4.58205	4.68633	4.73009	5.34386	5.27285	5.2064	4.64129	4.60106	4.63248	4.67684	5.03284	5.33395	5.34237	4.51495	4.51327	4.39957	4.73996	4.63626	4.61657
Abca5	8.80785	8.92074	9.04733	8.61726	8.43277	8.7122	9.271	8.35231	8.35993	7.96391	7.50288	7.19866	6.93941	7.74251	7.19806	8.14749	7.04718	7.22185	7.45815	7.76653	6.71153	6.90045	5.95125	9.11726	9.07037	9.09057	8.54009	9.15696	8.29422	8.79794	8.84848	8.36653	8.31808	8.18788	7.2399	6.71626	8.54479	8.89725	8.44613	8.58897	7.99147	7.7716	8.3865	6.81374	6.5038	7.01581	8.4977	8.93424	8.3881
Abca6	7.07748	7.09858	7.30746	7.76731	7.71037	7.57323	6.87094	7.71078	7.74802	7.97381	6.08436	6.02453	5.72212	6.25448	7.01874	6.65701	6.53439	6.53482	6.75398	6.29264	5.02666	6.06687	5.69542	7.10389	6.90174	7.19499	6.65736	7.17629	6.44572	7.20601	7.21794	6.98927	6.8834	7.1374	6.70524	7.10475	6.1898	7.07376	6.87521	7.05294	7.22751	7.56485	7.23766	6.19721	6.30345	5.72405	6.27222	7.51369	6.97788
Abca7	6.43292	6.69341	6.69796	7.08171	7.30882	7.18349	7.01886	6.98696	6.7951	6.98885	7.01564	6.69156	6.54688	7.72864	7.85353	7.65211	7.53191	7.44747	7.42304	7.52899	6.28913	5.87646	6.18679	6.98716	6.78557	6.7231	6.57466	6.67786	6.38743	7.12912	7.15869	7.29001	7.4049	6.89157	7.40582	7.54319	7.55253	7.0488	7.46614	7.26518	7.05512	7.11064	6.89896	6.26481	6.01858	6.00179	7.35812	7.15205	7.32924
Abca8a	10.1142	10.21	10.4805	10.2093	10.3008	10.4044	10.2665	9.24521	9.14205	9.0224	8.47827	8.23295	7.99278	8.60301	8.89918	9.00684	8.47967	7.73194	8.06685	8.24964	6.65015	7.38735	6.79516	10.3729	9.99327	10.2905	9.80067	10.397	9.68943	10.1196	10.2654	9.61143	9.5973	8.45599	7.59107	7.58077	9.36264	10.2308	9.59077	9.78848	8.53318	8.53516	8.8827	7.43635	7.35871	7.57937	9.41161	10.2225	9.6687
Abca8b	8.2206	8.27658	8.66097	8.95412	8.74841	8.88416	8.94899	8.11185	8.27314	8.23242	6.17007	5.77051	5.63839	6.80473	7.07435	7.58986	6.78924	6.5167	7.10638	7.23103	6.05208	6.95914	6.23196	8.46577	8.04917	8.22381	7.93229	8.33675	7.15901	8.79086	8.67726	8.24149	7.86287	7.46258	6.78742	6.75637	7.74761	8.754	8.09984	8.26304	7.59272	7.66744	7.98806	7.08354	6.83141	7.10391	7.7965	8.87993	8.09097
Abca9	8.81275	8.89938	9.26343	9.18304	9.08025	9.22336	8.94342	9.62683	9.67128	9.36351	8.61749	8.2971	8.08568	8.6939	8.95796	8.72771	8.80299	9.07819	9.35219	9.17975	7.59835	8.10554	7.7007	9.20562	8.87295	9.1567	8.76741	8.95679	8.77049	9.08258	9.16535	9.01761	8.97871	9.43818	9.16153	9.32867	8.89898	9.16908	8.77604	9.18391	9.53682	9.37913	9.46724	8.29141	7.83338	8.23657	9.03852	9.35535	9.17378
Abcb10	6.28694	6.54845	6.65225	6.9012	6.91354	7.06449	6.75562	7.92706	7.94976	7.86272	6.44409	6.15384	5.95617	6.98171	6.75747	6.54293	6.40004	7.76415	7.707	7.85812	7.01331	6.91975	6.96886	6.60824	6.52128	6.45355	6.31792	6.47529	6.40302	6.82896	6.88463	6.6462	7.46886	7.76352	8.08289	7.86566	6.67849	6.86981	6.71778	6.83557	7.81908	7.77927	7.98879	6.90984	7.03616	7.0573	6.62442	6.56665	6.81463
Abcb11	3.89196	3.87313	3.84837	4.24991	4.21601	4.17016	4.34256	3.85256	4.13799	4.40316	3.87717	3.91418	3.9437	4.22901	4.10995	4.14809	4.25295	3.60785	3.92055	3.37103	2.65172	3.08653	3.43132	3.72542	3.89343	3.73467	3.89196	3.65292	3.74542	4.18889	4.12812	4.24372	4.34684	4.31117	3.40749	3.97913	4.2941	4.11376	4.19827	4.27078	4.12061	3.83577	4.34122	3.08552	2.64915	2.69549	4.44312	4.38285	4.20199
Abcb1a	7.98794	8.20169	8.38378	7.75298	7.51207	7.89987	7.71487	7.40156	7.1106	7.02722	7.91821	7.53782	7.73577	7.91071	7.97676	7.69063	7.76532	7.29114	7.26376	7.24185	7.13342	6.97164	6.82879	8.20452	7.94351	8.16659	8.03798	8.09659	7.75766	7.77546	7.71685	7.8656	7.55446	6.92416	7.21877	6.97006	7.58167	7.64378	7.76471	7.84546	7.43222	7.23218	7.11981	6.6333	6.7127	7.05601	7.77291	7.6931	7.72549
Abcb1b	7.60912	7.7703	8.08188	6.97623	7.13873	6.96048	6.97199	7.10534	6.93055	6.71113	8.36121	7.93115	7.78946	7.86241	7.9425	7.895	7.6189	7.72188	7.8918	7.61562	6.9907	6.40142	6.93859	7.74475	7.45026	7.7466	7.87497	7.62102	7.36097	7.02068	7.20153	7.66807	6.99289	7.11311	7.57966	7.95805	7.63112	7.05159	7.70915	7.22251	7.59669	7.47735	7.07617	6.99851	6.31661	6.59923	7.46928	7.15854	7.2852
Abcb4	8.1087	8.07836	8.02867	9.64684	8.80167	9.02971	9.74654	9.26078	9.58734	9.40152	7.23924	7.07443	7.03846	7.11307	7.63448	8.48168	7.01839	7.03494	8.22504	8.26071	7.17258	7.83417	7.25971	8.31582	8.40194	8.44843	8.28184	8.57884	7.5109	9.35692	9.5307	8.68614	8.85365	8.92815	8.12281	7.3499	8.2664	9.39763	9.16274	8.81408	8.77934	8.87958	9.28054	7.78734	7.6549	7.83803	7.90718	9.26953	8.56256
Abcb5	4.15963	4.09152	4.04088	4.67896	4.69448	4.70526	4.76825	4.37513	4.02886	4.17895	4.03177	3.93572	3.94612	4.67513	4.6102	4.67503	4.63682	4.31414	4.11065	4.20788	3.19764	3.68401	3.3422	4.13863	4.06862	4.02369	4.10304	4.00262	3.99648	4.62922	4.6162	4.63944	4.64841	4.33193	4.21084	4.33894	4.61249	4.77545	4.67836	4.69984	4.0982	4.12224	3.66566	3.49484	3.607	3.96803	4.69346	4.75407	4.61549
Abcb6	6.80236	6.76876	6.97567	7.39024	7.42219	7.31475	7.53255	7.73567	7.74549	7.54296	6.65833	6.31554	6.51937	6.96309	6.8995	7.01392	6.9098	7.24326	7.22722	7.26128	6.43442	6.52055	6.3335	7.27271	7.20682	7.08666	6.92386	7.04212	6.71018	7.44373	7.39199	7.32402	7.4923	7.59025	7.4895	7.37797	7.13269	7.41838	7.2825	7.37549	7.51569	7.64756	7.62619	6.54586	6.68884	6.62565	7.128	7.42235	7.22948
Abcb7	8.61286	8.59005	8.64725	9.46866	9.14055	9.2923	9.55526	8.51255	8.39562	8.34772	8.96113	8.59936	8.77689	9.29993	9.33349	9.59564	9.37297	8.15281	8.33188	8.36201	7.47259	7.42065	7.75931	8.82314	8.61243	8.6563	8.58276	8.6904	8.50123	9.27877	9.50144	9.30198	9.16871	8.04152	8.146	8.23153	9.26993	9.43844	9.39061	9.35833	8.41306	8.21488	8.36512	7.54019	7.30211	7.57052	9.27042	9.4166	9.16804
Abcb8	6.50654	6.4954	6.37796	6.4977	6.28303	6.3874	6.51904	7.11983	7.15224	7.31867	6.63699	6.36911	6.41088	6.443	6.43025	6.66191	6.40463	7.02716	6.98521	7.07496	6.02823	5.81942	5.81108	6.48568	6.68994	6.44296	6.49774	6.64502	6.42526	6.3822	6.61019	6.34307	6.25856	6.93894	6.9241	6.88051	6.31018	6.61873	6.5341	6.43102	6.81164	7.11049	7.10779	5.97125	5.82855	5.82389	6.34222	6.46568	6.33538
Abcb9	5.1607	4.98893	4.86386	5.46452	5.34892	5.5087	5.55489	6.21655	6.29767	6.15476	5.2505	5.18959	5.21218	5.20841	5.12115	5.19519	5.17293	5.78841	5.84441	5.93515	5.37873	5.66207	5.51691	4.95471	5.20511	5.27766	5.12017	5.04348	5.0502	5.43628	5.4867	5.4698	5.54835	5.99326	6.11028	5.90361	5.34493	5.44685	5.24589	5.34086	6.14437	6.164	5.9015	5.56495	5.45091	5.53705	5.39491	5.38775	5.4181
Abcc1	9.14	9.28763	9.2941	9.8661	9.79667	9.63706	9.80943	9.34027	9.24702	9.23106	9.37138	9.18701	9.05336	10.1424	10.145	10.2492	10.199	9.54786	9.71328	9.66132	8.53897	8.01156	8.5151	9.42024	9.10236	9.30541	9.26484	9.2709	8.89038	9.72926	9.70432	9.95989	9.42371	9.23441	9.41855	9.60601	9.96867	9.96004	10.1655	9.85188	9.15607	9.33393	9.29263	8.58075	8.38091	8.33633	9.961	9.68192	9.75068
Abcc10	5.44661	5.33256	5.26601	5.75077	5.8138	5.83239	5.72442	6.65315	6.63745	6.67073	5.24153	5.25343	5.17878	5.77912	5.73674	5.97046	5.76379	6.50323	6.52715	6.60563	5.3608	5.38958	5.20563	5.47383	5.48815	5.27284	5.39185	5.32678	5.18621	5.68202	5.87196	5.8183	5.71472	6.41346	6.45245	6.40941	5.65247	5.95011	5.87374	5.74676	6.22104	6.41758	6.54064	5.3129	5.30483	5.3761	5.94918	5.97169	5.86761
Abcc12	4.61949	4.42452	4.46302	4.59154	4.53317	4.59772	4.64925	4.92851	5.21939	4.96782	4.68649	4.93351	5.03817	4.43926	4.44661	4.37343	4.62865	5.03872	4.77579	4.9168	4.2804	4.41779	4.28619	4.45643	4.66628	4.38871	4.55761	4.45463	4.91416	4.43606	4.44295	4.5489	4.68058	5.27987	5.03112	5.13603	4.5775	4.60958	4.55777	4.45075	5.05745	5.19308	5.03792	4.00387	4.23577	4.11487	4.65396	4.64682	4.57071
Abcc2	4.31536	4.04238	4.13246	4.49201	4.32705	4.52315	4.56464	5.47056	5.52007	5.4218	4.23778	4.59914	4.61526	4.57486	4.43462	4.48475	4.60182	5.42695	5.60118	5.36624	4.30699	4.43154	4.60389	4.15045	4.32746	4.14267	4.04824	4.0924	4.47011	4.47769	4.57408	4.54749	4.74865	5.5604	5.5018	5.53817	4.52225	4.36636	4.39649	4.47913	5.50587	5.51238	5.52076	4.51407	4.34274	4.30751	4.58096	4.58633	4.31174
Abcc3	6.66395	6.65883	6.87713	7.4209	7.3617	7.31164	7.05625	7.33181	6.9943	6.75876	7.29867	6.83646	7.07595	8.27058	7.56287	7.61493	7.6911	7.62376	7.32589	7.40081	6.81928	6.53409	5.86213	6.87987	7.09809	6.87308	6.53041	6.40578	6.88089	7.33427	7.22063	7.80436	7.55237	7.40685	7.9414	7.46878	7.94608	7.32198	7.72125	7.93341	7.52068	7.44472	7.32403	6.65416	6.76911	7.04958	8.05973	7.52985	7.97024
Abcc4	7.33415	7.23066	7.41491	7.68812	7.66869	7.57558	7.32265	7.12363	6.93141	6.93609	7.73956	7.55944	7.29606	8.39773	8.2702	8.17245	8.02395	7.62523	7.47146	7.54899	7.05902	6.68305	6.99418	7.61897	7.41256	7.40201	7.36161	7.24846	7.21911	7.55981	7.55868	7.78567	7.83075	6.88141	7.75923	7.63412	7.80406	7.61654	7.93052	7.82045	7.43065	7.32116	6.89323	6.80424	6.6309	6.64409	7.95753	7.51065	7.77281
Abcc5	7.60896	7.67888	7.75569	7.81377	7.90197	7.79741	7.69157	7.94709	7.9351	7.81799	7.64986	7.51309	7.34949	8.29469	8.52332	8.4971	8.27226	8.46269	8.52404	8.43314	7.40091	7.19404	7.57501	7.88602	7.5575	7.60761	7.59891	7.66412	7.19303	7.81981	7.76476	7.83267	7.69643	7.58484	8.12442	8.27047	7.90678	7.8283	8.00426	7.75451	7.98814	7.94716	7.85286	7.44139	7.18011	7.30969	7.85455	7.91422	7.8942
Abcc6	4.75574	4.80076	4.68175	5.20457	5.24159	5.31919	5.15748	5.65505	5.70136	5.7191	4.89143	4.89544	4.98298	5.20356	5.12798	5.03087	5.31235	5.58795	5.65958	5.69645	5.36393	5.09002	5.25631	4.83987	5.06214	4.71333	4.76456	4.81855	4.9794	5.18515	5.19888	5.27996	5.06474	5.8439	5.74466	5.78852	5.12433	5.15384	5.17032	5.14364	5.64233	5.84999	5.78607	5.3059	4.99252	5.16523	5.22644	5.34225	5.20328
Abcc8	4.91014	4.75808	4.49091	5.98687	5.88689	5.85397	6.20276	5.64239	6.07117	5.69677	4.78186	4.82861	5.13593	5.53719	5.71113	5.68077	5.7908	5.51113	5.51946	5.70567	4.50125	5.01448	4.85387	4.43211	4.97236	4.69501	4.77365	4.55884	5.06644	5.91135	6.04273	5.83366	5.88232	5.79861	5.45739	5.37446	5.79199	5.878	5.9961	5.72952	5.67271	5.73006	5.9064	4.98282	4.94613	5.09358	5.81403	6.06373	5.72828
Abcc9	6.51422	6.52029	6.43047	7.45735	7.30523	7.34347	7.73435	10.0287	10.1668	10.1176	5.77935	5.77968	5.7263	6.43264	6.47825	7.03739	6.51656	8.03986	9.1095	9.17715	8.97903	9.43309	9.12315	6.54351	6.50444	6.42032	6.554	6.54903	6.13324	7.51791	7.44633	7.198	7.18013	9.55464	8.79814	8.30587	6.97584	7.55955	7.22714	7.18454	9.48677	9.63463	9.91366	9.42558	9.34882	9.64058	6.9114	7.55497	7.14696
Abcd1	7.4874	7.52353	7.6758	8.54143	8.38078	8.29199	8.25442	8.65152	8.39959	8.61981	7.98525	7.66757	7.55143	8.93478	9.04003	8.99007	8.90333	9.01737	8.94326	8.98687	7.44146	6.91752	7.36417	7.75527	7.4541	7.73314	7.74245	7.63305	7.36416	8.46955	8.41901	8.76047	8.37255	8.64795	8.93904	8.93293	8.78823	8.45877	8.61209	8.60443	8.73488	8.79596	8.58724	7.54863	6.77209	7.36223	8.68646	8.42245	8.68249
Abcd2	9.06899	9.98081	9.89176	9.74552	9.85033	9.79608	9.53395	9.70882	9.66155	9.3834	7.72416	7.70867	7.5376	8.6343	8.83887	9.30579	8.73738	8.69808	9.07251	9.27005	7.80484	8.26674	8.19846	9.36878	9.12867	9.22797	8.85773	9.71486	8.65496	9.61753	9.79852	9.26184	9.55006	9.30797	8.9129	8.85663	9.47257	9.78351	9.16769	9.66672	9.40325	9.08724	9.38929	8.60117	8.16639	8.67272	9.21884	9.51396	9.43238
Abcd3	8.96278	9.16014	9.23003	9.45803	9.27965	9.25425	9.47298	8.63162	8.71274	8.58132	8.94971	8.87179	8.80956	9.06578	9.2467	9.16545	9.14449	8.31457	8.43385	8.48611	7.97461	8.10592	8.07892	9.20886	9.30296	9.33222	9.10668	9.26294	9.10691	9.25883	9.3888	9.16448	9.16183	8.51452	8.28202	8.3943	9.03694	9.41062	9.26736	9.33233	8.73771	8.62208	8.69145	8.33136	8.50274	8.07518	9.05313	9.39767	9.19387
Abcd4	7.00247	7.14769	6.89347	6.95108	7.24787	7.10549	7.03745	7.13317	6.91578	7.01812	6.77378	6.69656	6.65857	7.12834	7.10781	7.10769	7.05472	7.219	7.1147	7.02146	6.14466	6.3377	6.28578	7.16259	6.85529	6.83518	6.80585	6.7777	6.73375	7.10202	7.04198	7.08026	7.13263	6.89417	7.12743	7.27387	7.12392	7.03576	7.14755	7.18365	7.09723	7.30874	7.14808	6.4404	6.51181	6.45928	7.09504	7.21328	7.13744
Abce1	9.47267	9.70453	9.66788	10.7005	10.6576	10.7197	10.8195	9.93141	10.0467	10.0566	9.95257	9.64314	9.59269	10.8436	10.78	10.8507	10.8816	10.0762	10.0668	10.0164	9.40961	9.31104	9.4788	9.72582	9.66738	9.69121	9.71374	9.4943	9.70762	10.8018	10.8445	10.8475	10.9013	10.2123	10.163	10.1002	10.8706	10.7105	10.8233	10.7579	10.3925	10.0525	10.0565	9.40499	9.34362	9.28566	10.8511	10.7074	10.7348
Abcf1	8.11281	7.92068	8.01453	8.24984	8.17065	8.19729	8.17392	8.28998	8.26193	8.17384	7.85546	7.70404	7.71618	8.14158	8.31464	8.32616	8.17396	8.20688	8.25015	8.21797	7.87333	7.6787	7.69098	8.13272	7.92321	7.91416	7.94889	7.94006	7.8129	8.209	8.42381	8.31712	8.12083	8.1849	8.2367	8.23363	8.13023	8.32714	8.38534	8.20397	8.24686	8.23054	8.17271	7.81454	7.66119	7.64514	8.10503	8.25688	8.34656
Abcf2	8.36534	8.28715	8.41671	9.10766	8.71566	8.74613	9.11055	9.42038	9.35865	9.60698	8.44925	8.28834	8.21463	8.7136	8.76163	8.83562	8.62595	8.78697	8.87433	8.98858	8.38242	8.24899	8.27216	8.52142	8.56312	8.46118	8.40235	8.51038	8.19234	8.90693	9.14008	9.0191	8.78728	9.27409	8.95825	8.9959	8.82109	9.09502	9.09334	8.80311	9.06474	9.22083	9.23034	8.46703	8.42859	8.27587	8.69484	8.82716	8.86406
Abcf3	7.59857	7.72328	7.77501	8.67242	8.69806	8.77359	8.90147	7.991	7.8962	7.71577	7.55115	7.5172	7.44894	8.53444	8.60236	8.84674	8.47746	7.69788	7.64313	7.75026	6.69623	6.58583	6.64598	7.74443	7.64933	7.68214	7.56812	7.93082	7.44314	8.79854	9.01497	8.6711	8.57577	7.58565	7.64866	7.60769	8.67597	8.93871	8.85565	8.60351	7.8088	7.88464	7.69633	6.64767	6.76612	6.75736	8.47122	8.85051	8.75924
Abcg1	6.83778	6.96993	7.07467	8.01447	8.04704	7.75113	7.38323	7.68339	7.43654	7.23878	7.98279	7.40252	7.47912	9.25778	9.57729	9.19926	8.95683	8.61006	8.85036	8.6951	6.8667	6.34659	6.89988	7.08315	7.02947	6.96557	6.99227	6.75959	6.94878	7.93121	8.20872	8.93321	8.27204	8.01858	8.41114	8.82522	9.26444	8.06896	8.49859	8.52465	8.04627	8.20722	7.46269	6.95302	6.18725	6.62428	8.94456	7.99888	8.78637
Abcg2	8.19337	8.51608	8.43744	9.01809	8.89896	8.98001	9.03387	7.81973	7.9076	7.74124	7.75222	7.47799	7.5395	8.47378	8.45819	8.53003	8.4291	7.40535	7.40483	7.48117	6.61099	7.44051	7.09397	8.45538	8.18923	8.41188	8.38823	8.50572	7.97906	9.0109	9.10502	8.71008	8.97509	7.68209	7.29876	7.32468	8.62944	9.06268	9.0208	8.782	7.65678	7.76258	7.91812	7.32006	7.37247	7.38139	8.59851	9.09195	8.77097
Abcg3	4.86157	4.81695	4.85852	5.28687	5.46226	5.34606	5.30187	5.40632	5.24277	5.30166	5.29729	5.20796	4.87449	5.91495	6.61438	6.17724	6.90646	6.73991	6.07138	6.20699	5.51942	5.40635	5.99673	4.74615	4.90526	4.8056	4.90517	4.8857	4.75056	5.62315	5.2729	5.59944	5.82902	5.79976	5.98579	6.19379	5.90553	5.5277	5.42933	5.40229	6.06881	5.2696	5.2786	5.31306	4.85321	5.22	5.905	5.39621	5.66536
Abcg4	5.40632	5.715	5.81385	6.78099	7.0664	6.86373	6.53173	6.4429	6.33189	6.36996	5.86003	5.71949	5.8059	7.00962	6.82618	6.62382	6.80747	6.50535	6.38405	6.3712	5.92891	5.57213	5.69332	5.5329	5.77882	5.64752	5.78877	5.5051	5.92081	6.6707	6.61932	6.60682	7.27363	6.03325	6.67206	6.5471	6.8264	6.46504	6.68483	6.74778	6.24365	6.28867	6.28104	5.82472	5.97954	5.55633	6.764	6.72232	6.76275
Abcg5	4.04291	4.07332	3.94109	4.8026	4.75621	4.99301	4.90473	5.45867	5.63174	5.67941	4.47852	4.75417	4.72003	4.67135	4.65233	4.4167	4.85201	5.09896	5.12687	5.32093	4.48513	4.34446	4.26786	4.09685	4.3717	4.14125	4.03369	3.96148	4.49049	4.77484	4.86348	4.90087	4.63857	5.32317	5.265	5.35496	4.75158	4.64003	4.58914	4.78964	5.39287	5.19931	5.21814	4.19291	4.27142	4.23658	4.74111	4.86266	4.75287
Abcg8	4.27001	4.26309	4.12536	4.49043	4.50873	4.4807	4.49954	4.87182	4.76722	5.1505	4.3542	4.76322	4.83954	4.44098	4.51161	4.48543	4.54762	4.96701	4.99592	5.01589	4.45499	4.37388	4.11704	4.0281	4.84626	4.27656	4.10043	4.28644	4.61931	4.44894	4.46623	4.41324	4.47203	5.2186	4.97281	4.84535	4.45197	4.47542	4.33425	4.58885	4.94121	4.98352	5.23592	4.14206	4.27631	4.20076	4.42258	4.43192	4.49676
Abhd10	6.50206	6.72171	6.67045	7.69026	7.66925	7.7535	7.75507	6.26072	6.21177	6.01666	6.46474	6.38987	5.80175	7.67059	7.61589	7.73843	7.59169	6.04444	6.18626	6.18093	4.80933	4.91693	4.8053	7.1717	6.35784	6.62597	6.40637	6.44989	6.42152	7.61108	7.62616	7.6225	7.65152	6.09448	6.052	6.08016	7.61532	7.70548	7.66418	7.69512	6.14115	6.15203	6.31303	4.93084	5.16466	4.99499	7.73401	7.6814	7.52072
Abhd11	6.29162	6.26938	6.17241	8.03627	7.85574	7.90608	8.17544	8.33114	8.10797	8.26996	6.00645	5.99348	5.91147	7.58193	7.50571	7.69797	7.53657	7.8288	7.79289	7.95207	6.79756	6.85855	6.69252	6.28531	6.26004	6.10028	6.11484	6.09231	5.95821	7.88273	8.11492	7.70691	7.79433	8.036	7.83828	7.80036	7.65528	8.03431	7.92761	7.76526	7.88874	8.12973	8.16596	6.79606	6.76924	6.88852	7.50506	7.82708	7.6999
Abhd12	7.89647	7.92494	8.0809	8.58505	8.60851	8.58202	8.38144	8.4833	8.51773	8.18096	8.33059	7.87438	7.94211	9.00469	9.1597	8.86222	8.9711	8.99747	8.73561	8.72639	7.61956	7.64609	7.52566	8.07533	7.84509	8.02926	7.9788	7.76271	7.90136	8.6561	8.54434	9.02102	8.63766	8.55635	8.75035	8.86516	9.17378	8.58182	8.84902	8.9001	8.5954	8.85281	8.38703	7.8862	7.66592	7.72489	9.13968	8.68476	9.10322
Abhd12b	4.13606	4.13307	3.94278	4.28643	4.60459	4.26641	4.2364	5.27656	5.23103	5.61267	4.12042	4.13631	4.10524	4.42243	4.32241	4.45104	4.34501	5.17599	5.28419	5.12044	4.65334	5.29001	4.62904	4.17338	4.09915	3.9728	4.09333	3.997	4.27543	4.19094	4.31513	4.39772	4.30661	5.19759	5.25006	5.07533	4.28655	4.45178	4.27799	4.34406	5.23568	5.36085	5.28902	5.47993	6.89027	4.99787	4.31751	4.29065	4.27149
Abhd13	7.97587	8.07908	8.10126	8.76975	8.58206	8.63354	8.66471	7.88676	7.91224	7.89832	8.07651	7.95593	7.74153	8.72719	8.92569	8.8649	8.65858	8.11633	8.12738	7.95217	6.92855	7.11626	6.81466	8.1795	8.01137	8.01471	7.99917	7.80753	7.95641	8.62676	8.70643	8.68067	8.63798	8.08279	8.0605	8.20158	8.74477	8.76882	8.81731	8.87138	8.08813	8.0281	7.83351	6.97281	7.00486	6.87599	8.80398	8.84955	8.70565
Abhd14a	6.52649	6.65001	6.74601	7.58503	7.55557	7.56945	7.52889	6.75995	6.80092	6.57697	6.43602	6.44731	6.43473	7.62312	7.32106	7.64093	7.46171	6.67521	6.67228	6.56791	5.53838	5.63951	4.91653	6.92209	6.66562	6.53497	6.55063	6.39872	6.53043	7.68436	7.77615	7.5865	7.49941	6.76348	6.7344	6.83353	7.43044	7.81407	7.63336	7.74891	6.77612	6.81591	6.77574	5.42107	5.70788	5.82153	7.67082	7.60374	7.67133
Abhd14b	7.6554	7.87818	7.87732	7.29271	7.51698	7.6162	7.2253	7.58386	7.57537	7.22256	7.21415	6.91297	7.04642	6.88659	6.95895	7.11533	6.95628	7.29272	7.19627	7.29854	5.91904	6.26063	6.05236	8.06049	7.6984	7.7902	7.31804	7.60037	7.22072	7.22837	7.09072	6.98382	7.11412	7.15643	7.07785	7.21834	7.02588	7.43902	7.12593	7.30715	7.07676	7.40791	7.41849	6.59574	6.35192	6.59536	7.298	7.38904	7.33969
Abhd15	5.28385	5.69324	5.4314	5.63381	5.53792	5.69131	5.5247	6.18436	6.23162	6.26945	5.49749	5.60786	5.58014	5.58111	5.49742	5.44009	5.71981	6.21832	6.02449	6.22449	5.62043	5.57851	5.58344	5.23822	5.30757	5.33833	5.33211	5.25692	5.60578	5.54847	5.73205	5.66459	5.81597	6.32728	6.17004	6.05476	5.56931	5.6084	5.53315	5.64429	6.20931	6.2869	6.19296	5.339	5.60955	5.46943	5.77993	5.64738	5.58992
Abhd16a	5.91994	6.04936	6.22532	6.8182	6.8326	6.88046	6.84532	7.96231	7.96804	7.78305	6.08794	6.15683	6.15732	6.89365	6.91451	6.76606	6.87609	7.74083	7.8504	7.73336	7.02387	6.86319	6.83511	6.04405	6.11162	6.06059	5.98959	6.04679	5.98195	6.80283	6.71685	6.78048	6.83603	7.89941	7.85959	7.88713	6.90004	6.72618	6.79911	6.75022	7.92941	8.11059	8.02667	6.86455	7.04409	6.94087	6.85851	6.75985	6.76543
Abhd2	8.13754	8.17614	8.35683	8.8116	8.8932	8.78952	8.5813	8.78666	8.62266	8.6528	8.57604	8.25595	8.0693	9.4607	9.24275	9.21736	9.28852	9.19316	8.98585	9.06731	8.00572	7.7222	7.69734	8.57826	8.48862	8.4137	8.53039	8.07277	8.4281	8.94875	9.02344	9.11029	9.09872	8.80391	9.23739	9.22769	9.10994	8.92745	9.2114	9.15599	9.1995	9.06985	8.96405	7.82861	7.65604	7.91022	9.39806	8.87967	9.03065
Abhd3	5.93855	6.31619	6.01366	6.72602	6.86039	6.64392	6.62381	6.63522	6.45601	6.40389	5.99606	6.29423	6.05465	6.68107	6.58684	6.43624	6.54351	6.60516	6.4439	5.85966	5.35092	5.40087	5.10956	6.16477	6.43219	6.13214	6.10529	5.94097	6.17083	6.75645	6.50326	6.71399	6.61059	6.41717	6.30939	6.38432	6.56173	6.76892	6.47386	6.94865	6.42617	6.68305	6.63437	5.5619	5.45195	5.51098	6.73333	6.97515	6.8402
Abhd4	7.40524	7.2736	7.40303	8.80603	8.85172	8.7671	8.67703	9.2745	9.04372	9.03985	7.3428	7.10999	7.12196	8.97517	8.90792	8.86761	8.89298	9.29275	9.10428	9.12397	8.65055	8.53588	8.27881	7.43102	7.24733	7.24562	7.39568	7.14861	7.37707	8.87349	8.76435	8.94227	8.74916	8.79835	9.2586	9.42387	8.80599	8.78332	8.7187	8.92543	9.2017	9.20829	8.83414	8.73823	8.40546	8.52875	9.00389	8.79779	8.87386
Abhd5	8.07293	8.37651	8.41688	8.99482	8.99386	9.10119	9.04485	8.99987	8.95461	8.84197	7.89953	7.84047	7.72571	8.94598	8.83696	8.80742	8.72376	8.66747	8.63615	8.60353	7.02814	7.14033	7.15335	8.40282	8.17363	8.2398	8.1777	8.35359	8.16118	9.08957	9.14247	8.93092	9.17313	8.76139	8.73168	8.8121	8.99	9.17537	8.94003	9.0119	8.96164	8.89361	8.83459	7.52117	7.86261	7.41013	8.86716	8.97492	9.04871
Abhd6	6.49914	6.49547	6.46186	7.16765	7.20801	7.23691	6.9592	6.88307	6.89121	6.73294	6.1267	6.40555	6.85921	7.38816	6.99946	7.29904	7.23927	7.01556	6.7451	6.90108	5.47879	5.58599	5.5721	6.50643	6.72418	6.60156	6.24189	6.59603	6.68839	7.23528	7.25365	7.0086	7.04085	6.9204	6.858	6.89313	7.20856	7.27235	7.17067	7.47113	6.96825	6.9141	7.07463	6.08716	6.62499	5.87569	7.23943	7.10746	7.12601
Abhd8	5.39698	5.21849	5.40524	6.34492	5.96734	6.10885	6.14429	7.43452	7.39291	7.15526	5.32134	5.42356	5.34564	6.08931	6.17922	6.11809	5.68618	7.03582	7.11341	7.10292	6.32182	6.4572	6.42117	5.5183	5.48571	5.48486	5.35944	5.66113	5.65012	6.22053	6.22116	6.26599	5.95381	6.78193	6.954	6.94561	6.02339	6.48271	6.41333	6.11953	6.86622	7.27786	7.26974	6.43989	6.11532	6.35348	5.78385	6.23912	6.38192
Abi1	10.2599	10.5654	10.5627	10.4378	10.3943	10.3308	10.3054	8.94297	8.95814	8.92618	10.8396	10.6386	10.6106	10.7196	10.7923	10.6617	10.7304	9.28965	9.13478	9.18696	8.87776	8.69571	8.92055	10.5802	10.5506	10.5559	10.372	10.4189	10.5082	10.4785	10.4602	10.5936	10.4617	9.11231	9.16918	9.35125	10.6522	10.3262	10.4028	10.5444	9.06289	9.11112	9.03041	8.86978	8.7643	8.78084	10.6278	10.4638	10.5302
Abi2	7.28432	7.23318	7.4783	8.66218	8.76623	8.70412	8.69892	8.65439	8.64808	8.60161	6.70495	6.29267	6.3784	8.48298	8.63779	8.65654	8.41505	8.31281	8.29672	8.3468	7.06936	7.26951	6.92085	7.51763	7.13816	7.27952	7.26271	7.36973	7.07616	8.79956	8.90293	8.6071	8.6883	8.53852	8.26621	8.38484	8.5937	8.86475	8.61116	8.82923	8.33258	8.55045	8.60354	7.17236	7.04975	7.21684	8.53339	8.72255	8.62165
Abi3	5.9356	5.73606	5.96612	6.24547	6.37936	6.37217	6.01766	7.25488	7.35741	7.41458	6.07894	6.00737	5.94606	7.28782	7.40692	7.28215	7.49259	8.36177	7.9211	8.0583	6.72574	6.2285	6.8381	5.91013	5.86786	5.78436	5.69081	5.89369	5.5946	6.41914	6.54544	6.46141	6.3256	7.51792	7.95675	7.94695	6.72242	6.41819	6.54077	6.43816	7.41862	7.38862	7.23599	6.22381	5.86286	6.25497	6.69656	6.19732	6.56251
Abi3bp	11.0078	10.6983	11.0425	11.7536	12.1694	12.0921	11.672	11.348	11.504	11.5068	10.3987	10.3442	10.0718	11.8153	11.5667	11.4506	11.7216	11.3153	11.1631	11.149	10.7759	11.0448	10.3497	10.9839	10.8503	11.1337	11.185	10.9957	10.8933	11.9458	11.6305	11.7515	11.7684	11.3451	11.2641	11.3046	11.6904	11.9247	11.6704	11.9014	11.5817	11.309	11.6463	10.4937	10.6257	10.5917	11.7488	11.9019	11.9085
Abl1	8.48799	8.37417	8.66592	9.59091	9.53191	9.56597	9.52873	7.41681	7.4377	7.46248	8.32133	7.86939	7.78146	9.62081	9.65141	9.64375	9.56353	7.55178	7.37348	7.43289	6.54925	6.58774	6.41601	8.69031	8.34403	8.43255	8.59435	8.57423	8.20878	9.74823	9.64074	9.63285	9.3454	7.32558	7.45627	7.46431	9.59973	9.82635	9.55382	9.68419	7.53576	7.55338	7.58966	6.64145	6.49645	6.73655	9.65913	9.56805	9.73763
Abl2	7.51509	7.69207	7.85582	7.44944	7.3706	7.42238	7.40797	7.57317	7.54514	7.42779	8.04982	7.58371	7.58606	7.54489	7.63809	7.71088	7.50478	7.56035	7.41575	7.55527	7.29529	7.10124	7.23811	7.53341	7.81128	7.63164	7.76775	7.53013	7.585	7.50344	7.66634	7.46756	7.37073	7.19335	7.5199	7.81741	7.57922	7.55327	7.67108	7.42981	7.55033	7.59569	7.5978	7.19793	7.06476	7.10871	7.62487	7.53301	7.67645
Ablim1	8.83611	8.83033	8.84114	9.27057	9.31915	9.29192	9.12603	8.41183	8.43239	8.41936	7.77726	7.75561	7.4783	8.33233	8.37542	8.58727	8.55243	7.84521	7.79269	7.9157	7.07066	7.34189	6.96112	8.83921	8.74989	8.76407	8.71762	8.81373	8.16395	9.19318	9.19728	8.70758	8.88195	8.23074	7.46565	7.77479	8.68555	9.03028	8.76449	8.97311	7.94035	8.05534	8.34932	7.20957	7.29665	7.26606	8.67741	9.27813	8.9513
Ablim2	6.83474	6.70807	6.41669	7.98552	7.53499	7.63962	8.39766	8.63299	8.57619	8.58474	6.31867	6.08583	6.52185	6.45847	6.72971	7.29869	6.32513	6.93217	7.73894	7.67695	7.1556	7.38743	6.95479	6.73902	6.86846	6.81032	7.10401	6.89194	6.4492	7.82344	8.15733	7.58858	7.09722	8.13866	7.33039	7.48163	7.16529	8.31374	7.87008	7.50868	7.85658	8.1143	8.12359	7.43978	7.2462	7.34404	7.06849	7.86185	7.41008
Ablim3	4.92949	4.86156	5.07788	6.26845	6.32741	6.23899	6.23657	7.08477	7.11112	6.8995	4.45067	4.47583	4.59665	5.82988	5.96617	5.97426	5.75134	6.62683	6.47359	6.73418	6.01216	6.5043	6.13721	5.07722	4.93033	4.88488	4.7937	5.09324	4.87182	6.2655	6.58754	6.01335	6.15762	6.76058	6.58576	6.47205	5.98336	6.57112	6.48732	6.52822	6.71553	6.80616	7.15304	6.40155	6.05042	6.24853	5.9344	6.382	6.08623
Abo	3.85552	3.83835	3.73219	4.22929	4.12706	4.13341	4.26199	4.6583	4.83565	4.95361	4.19847	4.73465	4.74606	4.18655	4.08864	4.18745	4.18865	4.77987	4.62987	4.82169	4.55249	4.83478	4.69943	3.89397	4.32677	3.93121	3.97049	4.0345	4.65359	4.15213	4.13245	4.09512	4.10946	5.08143	4.6501	4.70502	4.10044	4.13547	4.13779	4.09808	4.87038	5.04894	4.67653	4.6592	4.43514	4.30725	4.11571	4.20776	4.08445
Abp1	3.69083	3.60474	3.49872	4.44961	4.25631	4.26631	4.32663	3.75373	4.08194	3.96731	3.79493	3.86273	4.0394	4.21738	4.26791	4.29073	4.32709	3.85078	3.74303	3.87029	3.2184	3.22941	2.96557	3.77015	3.99747	3.76674	3.71994	3.70746	3.8698	4.17367	4.24935	4.27501	4.26651	3.84942	4.05886	3.96025	4.2419	4.2758	4.27305	4.2686	3.87701	3.91316	3.88833	3.0792	2.91129	3.10671	4.37214	4.23803	4.30038
Abpa	4.91659	4.94439	4.86302	5.42387	5.38607	5.20378	5.4236	4.09003	4.28822	3.83719	4.94835	5.55784	5.67695	5.23194	5.23845	5.39189	5.61228	3.70349	3.91702	3.85121	3.59145	3.9015	4.82456	5.15879	5.19965	5.12298	5.0225	5.00292	5.35398	5.28075	5.24877	5.31846	5.34517	4.16463	3.70736	3.86752	5.38817	5.31323	5.3087	5.47832	3.78797	3.60174	4.28178	4.39085	4.64172	3.84787	5.57048	5.55032	5.39976
Abpb	3.66043	3.89596	3.65741	4.12124	4.16726	4.14731	3.99551	2.8099	2.96882	3.98771	3.62189	4.62708	4.01918	4.16684	4.12893	4.21189	4.16605	2.83947	2.73184	3.49045	2.07422	2.04911	1.93972	3.98047	4.03212	3.66823	3.8076	4.08481	4.05735	4.15405	4.10964	4.14405	4.1035	2.84781	3.0737	2.68554	4.01395	4.31853	4.13283	4.22539	3.3436	2.62023	3.00802	2.55427	4.87229	2.29986	4.16904	4.0515	4.23238
Abpd	4.77925	4.80754	4.75021	4.76926	4.61521	4.81668	4.75416	3.48715	3.33844	3.61816	4.84211	5.71004	4.94406	4.83607	4.80672	4.83912	4.8882	3.61082	3.55337	3.48765	3.36106	3.31586	3.33255	4.64582	5.38807	4.9452	5.07793	5.02532	5.05403	4.72626	4.65797	4.82494	4.73303	3.58225	3.52974	3.53066	4.77531	4.77986	5.00789	4.6813	3.64187	3.72297	3.98144	3.36894	2.96046	3.37724	4.94644	4.7676	4.72579
Abpe	4.67217	4.49746	4.51418	4.76598	4.68592	4.6935	4.7121	2.11275	2.56212	2.66454	4.18348	4.95323	4.84309	4.96566	4.77501	4.7651	4.6486	1.68495	2.25606	1.98109	1.96206	1.93191	2.16593	4.5702	4.84366	4.53096	4.76456	4.3639	4.67193	4.78222	4.7959	4.68918	4.80634	2.68456	2.2325	2.23659	4.77541	4.88945	4.63175	5.00694	1.96621	1.71595	3.37048	1.71306	2.38605	2.13512	4.60474	4.69704	4.68317
Abpg	5.11497	5.13395	4.84152	5.40224	5.22583	5.37432	5.38121	2.45369	2.66482	2.93938	5.02296	5.89979	5.6868	5.37174	5.22979	5.41209	5.49987	2.40254	2.56928	2.54444	1.92835	1.92106	1.89525	5.00621	5.51763	5.08648	5.15116	4.87684	5.614	5.32745	5.35059	5.34523	5.26385	2.93878	2.83705	2.54405	5.34294	5.33637	5.38121	5.26606	2.19547	2.6911	2.6384	1.82912	1.82152	1.77828	5.38002	5.60284	5.29619
Abpz	3.97448	3.91553	3.82089	4.4692	4.24441	4.35284	4.27928	3.26555	2.86102	2.99056	3.93594	4.74599	3.96155	4.36479	4.27637	4.46831	4.31818	2.93571	3.04091	2.94132	2.42129	2.29269	2.55289	4.34164	4.23692	4.02662	4.06124	4.1858	4.65449	4.33096	4.38331	4.42975	4.28694	3.30853	2.83266	2.84636	4.34993	4.41836	4.45817	4.39173	2.57848	2.49784	3.35775	2.65692	2.30258	2.2404	4.38955	4.38775	4.23438
Abr	8.07519	8.18215	8.17958	8.81867	8.94375	8.70734	8.60769	8.28551	8.14129	8.24831	8.96565	8.73451	8.65881	9.82493	9.72643	9.82426	9.67969	9.24691	9.16161	9.18192	8.06021	7.56108	7.96465	8.48447	8.36658	8.15837	8.40471	8.29405	8.38332	8.83356	8.79517	9.20739	8.871	8.14389	9.02019	9.03469	9.22109	8.7821	9.19671	8.9355	8.55169	8.69556	8.36998	7.69541	7.28953	7.61423	9.37071	8.73983	8.99101
Abra	6.26646	5.98859	5.85396	10.332	8.9591	9.40512	10.1836	10.4808	10.3251	10.5746	4.68395	4.47932	4.52295	5.92357	6.25942	7.83796	5.65895	6.37699	8.34875	8.38768	7.2377	8.59844	7.27154	5.53232	6.08425	6.36473	6.21141	6.57283	4.92129	9.64733	10.3255	8.83683	8.80893	9.97113	7.81733	7.57688	8.04795	9.34886	9.43134	8.67119	9.04969	9.17878	9.66846	8.06625	8.59531	7.6945	7.66658	9.9843	8.84107
Abt1	7.14953	7.2093	7.21103	7.06717	6.93559	7.00143	7.08776	7.82816	7.62848	7.40495	7.39909	7.32005	7.06856	7.0394	6.8604	7.02649	7.13327	7.83001	7.5853	7.83117	6.14404	5.98716	6.11165	7.30672	7.30387	7.22869	6.8116	7.154	7.01393	7.01601	6.94943	6.88991	6.95215	7.63454	7.77995	7.71086	7.06986	7.17373	6.96842	6.99512	7.70296	7.8352	7.60773	6.00349	6.16691	6.10276	6.99689	7.12512	6.9586
Abtb1	7.09157	7.00478	7.02665	7.05265	7.18242	7.23341	7.05569	7.92586	7.779	7.56082	6.93284	6.48413	6.47115	7.24994	7.10753	7.05665	6.98183	7.88321	7.68774	7.80095	6.36373	6.17543	6.49155	7.18824	6.83197	6.83041	6.86746	6.83101	6.3601	6.90355	7.21188	6.99046	7.2735	7.48828	7.75966	7.59044	7.02144	7.20692	7.21295	7.01435	7.3962	7.80792	7.73845	6.55212	6.29142	6.51824	7.20609	7.23696	7.1407
Abtb2	5.5618	5.60342	5.49105	6.91833	6.98144	7.04129	7.24704	7.24734	7.20074	7.27604	5.63815	5.63961	5.65534	7.00387	6.69751	7.05386	6.74457	6.78074	6.86535	6.89167	5.83557	5.84016	5.77259	5.61111	5.75292	5.85803	5.51887	5.64558	5.84095	7.10147	7.36832	6.93764	7.05924	7.08765	7.08599	7.17762	6.91946	7.20663	7.29652	6.88552	7.11668	7.12189	7.1298	5.90399	5.99573	5.80356	6.81302	7.1203	6.93627
Acaa1a	6.08739	6.18835	6.07243	6.95349	7.02476	7.02877	7.07697	6.41121	6.46688	6.28052	6.16544	6.11774	5.85327	7.17479	7.34655	7.23196	7.35854	6.80598	6.58834	6.45499	5.41494	5.24448	5.11904	6.3001	6.24547	6.07564	5.71291	6.29472	5.75642	7.16188	6.94928	7.01429	6.81923	6.46808	6.49947	6.62411	6.99732	6.87597	6.90979	7.01611	6.3399	6.16619	6.06795	5.06924	5.10584	5.10827	7.08022	7.0301	7.03641
Acaa1b	5.15549	4.83033	4.62751	4.41978	4.55207	4.45822	4.51457	5.46718	5.26287	5.617	4.71349	4.97531	5.00635	4.49171	4.56199	4.31888	4.49139	5.33527	5.36859	5.14152	4.72874	4.78305	4.58541	4.3071	4.50032	4.60757	4.94134	4.87795	4.61693	4.44011	4.20088	4.48285	4.40641	5.37224	5.30011	5.43347	4.47197	4.39856	4.40567	4.5298	5.21675	5.12852	5.41674	4.70292	4.95939	4.76646	4.50055	4.55677	4.44637
Acaa2	9.04117	8.97262	9.02469	9.88017	9.86216	9.71976	9.85508	9.58899	9.56197	9.24016	8.78528	8.66939	8.57688	9.54539	9.75631	9.83518	9.43366	9.50779	9.41874	9.5471	7.79803	7.54282	7.71847	8.91807	8.9021	8.8445	8.86329	9.01781	8.84513	9.7777	9.9777	9.85118	9.68435	9.24848	9.27908	9.44954	9.68343	9.97009	9.86319	10.0398	9.55797	9.57967	9.43876	7.89094	7.88086	7.78933	9.81013	9.9213	9.87208
Acaca	8.81689	9.465	8.89361	8.66294	8.95336	9.17707	8.71763	8.36317	8.07209	7.97176	7.52876	7.33246	7.23795	8.229	8.20723	8.16836	8.18668	7.95638	7.60903	7.79339	6.65172	7.01422	6.992	8.85082	8.80609	8.55837	8.67793	9.61244	8.30214	8.50788	8.74897	8.37276	8.73466	8.04441	7.90446	7.77032	8.73128	8.41744	8.4264	8.723	7.99753	8.07883	8.10816	7.31411	7.46512	7.12025	8.52832	8.78417	8.43053
Acacb	7.64261	7.62977	7.28524	8.47788	8.35678	8.14573	8.5094	7.83652	7.9009	7.99976	6.46823	6.37544	6.39649	6.87781	7.07397	7.76074	6.73312	6.65552	7.16101	7.28864	5.75398	6.37177	5.83675	7.42138	7.47679	7.16767	7.55888	7.80368	6.60347	8.24508	8.58704	7.83718	7.78429	7.44652	6.72879	6.58342	7.66428	8.8358	8.43847	8.25397	7.32121	7.58367	7.86617	6.44214	6.33862	6.50831	7.2762	8.29524	8.00397
Acad10	5.35713	5.42488	5.57841	5.51878	5.38521	5.26719	5.32447	5.87412	5.84591	5.73501	5.51124	5.70623	5.66625	5.10004	5.37761	5.52837	5.12927	6.0022	6.12199	5.86681	4.90142	5.10101	4.95787	5.49224	5.92724	5.45735	5.35714	5.44519	5.63367	5.29625	5.29503	5.34165	5.34829	5.85679	5.73579	5.73935	5.27824	5.44134	5.43764	5.26591	5.67225	5.58818	5.50897	4.98461	5.20169	5.21554	5.34413	5.42661	5.41205
Acad11	7.16591	7.1174	7.14595	7.8879	7.71227	7.87809	7.81449	7.58291	7.75035	7.72486	6.66716	6.49916	5.98492	7.56472	7.75416	7.91534	7.41335	7.50709	7.5459	7.5626	6.22769	6.04904	6.49116	6.94868	6.60442	6.80993	6.80509	7.23006	6.46096	7.72111	7.89601	7.593	7.59035	7.53989	7.40097	7.38537	7.69634	7.79157	7.67502	7.7521	7.55202	7.47118	7.52346	6.52682	6.13056	6.59889	7.57022	7.67568	7.60021
Acad8	7.79745	8.05026	7.87926	7.89134	7.84368	7.65893	7.91905	8.51026	8.39067	7.86112	7.42493	7.19091	7.09329	7.63574	7.54079	7.67926	7.54851	8.01454	8.13226	8.21628	6.78663	6.9456	6.69395	7.96763	7.90148	7.84313	7.83187	7.94268	7.45967	7.74937	7.85636	7.68919	7.55562	7.90703	8.00522	8.09223	7.748	7.85264	7.8312	7.86579	8.16125	8.31471	8.1732	7.10441	7.02678	6.97975	7.64575	7.89907	7.73642
Acad9	7.7781	7.82607	7.92184	7.84908	7.93732	7.92468	7.98924	7.51143	7.65252	7.38744	7.68451	7.75145	7.70673	7.89554	7.85539	7.99986	7.90075	7.56086	7.48741	7.57561	6.30556	6.44779	6.44113	8.03201	7.96253	7.83473	7.94267	7.97225	7.8328	7.90647	8.04164	7.82595	7.80534	7.37744	7.51052	7.49148	7.74889	8.05361	7.9257	7.91692	7.58013	7.54375	7.45078	6.74779	7.08767	6.31115	7.9006	7.94471	7.93639
Acadl	8.54082	8.77265	8.95781	9.48103	9.79951	9.80719	9.65352	8.94991	9.10603	9.17862	8.31336	8.48407	7.97745	9.3303	9.37948	9.4504	9.06005	8.69758	8.86704	9.13245	8.46468	8.12286	8.60861	8.75815	8.73767	8.88802	8.7683	9.05364	8.65112	9.58718	9.79446	9.43562	9.69732	8.95897	8.62268	8.78704	9.57707	9.62119	9.65655	9.70508	9.20939	8.86442	9.15672	8.65433	8.35959	8.3595	9.26637	9.83212	9.78775
Acadm	9.92278	10.0989	9.89658	10.1878	10.2315	10.1256	10.105	10.7476	10.6495	10.3669	9.17603	8.99031	8.96006	9.63199	9.91445	9.95691	9.69412	10.2641	10.457	10.4716	9.23427	9.32529	9.24567	10.0012	9.85493	9.84003	9.77579	9.98251	9.49265	9.97512	10.266	9.84948	9.88356	10.3777	10.2316	10.0927	9.95681	10.1635	10.0597	10.1661	10.5831	10.4533	10.5174	9.5486	9.37822	9.34697	9.88426	10.3084	9.95728
Acads	7.62242	7.46289	7.41137	8.27458	8.32054	8.15267	8.26627	8.59684	8.49127	8.26637	7.15764	7.10422	7.01426	8.09238	8.03327	8.24977	8.05092	8.47366	8.40631	8.56815	6.87919	6.70846	6.83271	7.44221	7.47418	7.16375	7.32048	7.50916	7.10577	7.97915	8.30824	8.08591	8.0259	8.23731	8.45501	8.41746	8.05394	8.20903	8.24199	8.11448	8.35117	8.41379	8.26347	6.9639	6.67449	6.83757	8.11631	8.20181	8.26003
Acadsb	8.61791	8.97302	8.70539	9.53681	9.55674	9.73723	9.47674	8.7775	8.69982	8.69262	8.02804	7.78654	7.8356	9.17587	9.24367	9.29581	9.20748	8.5272	8.43504	8.33319	7.57439	7.684	7.51509	8.64478	8.39313	8.6074	8.29759	8.60881	8.11223	9.45083	9.46524	9.35808	9.34052	8.63048	8.28204	8.37424	9.33175	9.48203	9.3348	9.54708	8.81411	8.68091	8.70179	7.79076	7.66578	7.71473	9.23824	9.529	9.40432
Acadvl	8.13044	8.25094	8.1076	8.43619	8.14707	8.22576	8.37557	8.15071	7.94994	7.81528	7.66756	7.61175	7.56871	7.68224	7.77548	7.93976	7.62906	7.39461	7.54318	7.67147	7.06816	6.81226	7.035	8.2403	8.14884	8.07401	8.02019	8.27291	7.82909	8.28355	8.44505	8.18296	8.0736	7.60974	7.59761	7.52495	7.89955	8.41347	8.22168	8.34537	7.68834	7.82741	7.76871	7.22984	7.30833	7.23987	7.85268	8.33333	8.18255
Acan	9.10597	8.72682	9.391	9.41173	9.58018	9.40242	8.95119	9.14496	9.26199	9.02204	6.17212	6.72783	5.8356	9.04157	6.25618	7.44952	7.88322	7.83618	7.06587	7.05449	8.3631	9.38174	6.86886	9.5295	8.94051	9.83111	9.13627	8.99697	8.90603	9.5731	9.25223	8.90111	9.72738	8.99438	8.50204	7.89721	8.44422	9.3647	8.89578	9.34552	9.30496	9.01813	9.6201	7.7479	8.30493	8.28066	8.8388	9.19146	9.08711
Acap1	5.83777	5.88475	5.8714	5.80474	6.31382	6.20737	5.61764	6.35003	6.06769	5.92902	6.15111	6.0103	5.90542	6.58075	6.98754	6.25184	6.88521	7.61192	7.18759	7.73561	5.65403	5.16061	6.28769	5.62602	5.56049	5.4092	5.64819	5.23839	5.73501	5.95971	5.79453	6.11837	6.92366	6.87046	7.39213	6.9995	6.56674	5.84369	5.95582	5.98224	6.99053	6.41273	6.1576	5.34274	4.79207	5.42912	6.42426	5.77843	5.99265
Acap2	9.5475	9.86548	9.86393	10.2353	10.3162	10.2844	10.204	10.0842	10.0574	9.8054	10.0972	9.87962	9.74062	10.5125	10.6185	10.5585	10.6135	10.4178	10.2281	10.2806	8.95469	8.83357	9.12063	9.87186	9.86509	9.9182	9.78387	9.71436	9.86054	10.4072	10.3977	10.3712	10.3884	10.1837	10.3152	10.3397	10.535	10.351	10.3703	10.4233	10.3319	10.1748	10.192	8.95219	8.95744	8.83544	10.5286	10.3462	10.3874
Acap3	7.82383	7.74206	7.7947	7.57866	7.51908	7.64414	7.36993	7.10924	7.16504	7.07032	7.64307	7.43459	7.41733	7.64798	7.7545	7.66106	7.48854	7.26545	7.13264	6.96923	6.46975	6.59375	6.21783	7.98923	7.76551	7.61693	7.83199	7.82897	7.57733	7.63762	7.582	7.72648	7.51209	7.12271	7.25489	7.33182	7.75136	7.73354	7.72891	7.78683	7.10591	7.28897	7.30127	6.54501	6.80343	6.6158	7.75773	7.65896	7.83475
Acat1	9.37784	9.57435	9.66761	9.94934	9.98036	9.94993	10.1389	9.60405	9.6143	9.40295	8.8393	8.66054	8.5024	9.56782	9.56973	9.66872	9.4521	9.08997	9.26948	9.29613	9.31397	9.40108	9.18185	9.59	9.23432	9.56437	9.27893	9.63359	9.24225	9.91703	10.0159	9.68438	9.70991	9.40476	9.19842	8.99632	9.65814	10.0837	9.87492	10.0178	9.64714	9.33509	9.53295	9.4829	9.30954	9.45764	9.59251	9.90089	9.76629
Acat2	6.45443	7.3467	6.6973	7.16653	7.65359	7.51561	7.43452	7.32006	7.3383	7.14677	7.01545	7.0746	6.78435	7.60396	7.3907	7.73901	7.4786	7.40603	6.81705	7.23714	5.81726	5.84589	5.65477	7.01386	6.69717	6.71272	6.68139	7.23291	6.6153	7.23177	7.13608	7.22389	7.5749	7.15981	7.53344	7.01574	7.39153	7.19252	7.25472	7.15573	6.98291	7.206	7.0436	5.72399	5.71904	5.90402	7.4512	7.39664	7.28133
Acat3	4.52714	4.26616	4.37723	4.56064	5.08425	4.60891	4.68565	4.58136	5.16369	4.66853	4.409	4.36741	4.57607	4.99194	4.8101	5.05587	4.62473	5.22388	5.42661	5.04648	3.699	3.59176	3.80125	4.33039	4.41577	4.54389	4.55617	4.1876	4.35282	4.84419	4.65516	4.87354	4.95199	5.26997	5.87065	5.74229	4.97871	4.83702	5.08264	5.10316	5.20801	5.59424	5.69477	3.77171	3.42176	3.65177	4.5423	4.68145	4.73856
Acbd3	8.78652	9.21672	9.29089	8.77028	8.72488	8.80141	8.71277	8.44239	8.40023	8.13875	9.27271	8.89967	8.96202	9.04941	9.02469	8.95245	9.02149	8.5903	8.63148	8.59946	8.18852	8.10466	8.21415	9.37441	8.96233	9.27987	9.05969	9.11844	9.1502	8.88234	8.75097	8.93469	8.89878	8.4731	8.73149	8.70478	8.99526	8.91915	8.86015	8.90123	8.79963	8.4639	8.28972	8.14915	8.07209	7.99888	8.9381	8.82427	8.99421
Acbd4	6.11756	6.21006	6.47759	5.95452	6.01985	6.32635	6.15599	7.14613	7.04149	6.73133	5.7297	5.66856	5.25348	5.75095	5.81799	5.65936	5.79195	6.44693	6.60025	6.70546	5.55865	5.59452	5.14137	6.13127	5.97477	6.15783	6.10823	6.20574	6.07286	6.17853	6.09962	6.05812	5.82386	6.71852	6.62234	6.43745	5.99605	6.01068	6.20279	5.94589	6.76401	6.63568	6.97512	5.64833	5.82532	5.83508	5.79046	6.15885	6.00163
Acbd5	8.83873	9.33523	9.39594	8.64206	8.6789	8.70122	8.80415	7.90649	7.98268	7.74389	9.33995	8.87516	8.82529	8.76086	8.88152	8.73355	8.83905	7.96861	7.97087	7.89662	7.4512	7.76558	7.58626	9.30027	8.99569	9.38333	9.05256	9.28203	9.12566	8.71159	8.63251	8.70242	8.59896	7.8735	7.87521	7.87599	8.89522	8.62353	8.73607	8.81808	8.06723	7.90185	7.97952	7.80632	7.7599	7.66964	8.81755	8.78892	8.65857
Acbd6	7.29153	6.91691	7.37433	8.29664	8.37125	8.25809	8.3225	7.11225	7.45124	7.37468	7.08496	6.91137	6.95398	8.21822	8.34597	8.298	8.25235	7.26733	7.27103	7.20847	6.57691	6.43897	6.40877	7.29601	6.98303	7.26089	6.95834	7.06805	6.8458	8.34481	8.32522	8.35299	8.27788	7.29415	7.09058	7.27587	8.17106	8.27796	8.30921	8.29229	7.1274	7.26798	7.28966	6.43314	6.4253	6.19242	8.2394	8.14692	8.18219
Acbd7	3.96186	3.85919	3.90189	4.52387	4.11701	4.29555	4.30804	4.66073	4.77162	4.91357	3.72425	4.45987	4.08714	4.16453	4.0729	4.32362	4.2896	4.82664	4.7608	4.84463	3.5699	3.93734	4.04454	3.99853	3.96938	3.86662	3.96677	3.98529	4.05934	4.34865	4.31097	4.2114	4.14708	4.73762	4.88758	4.38866	4.18695	4.2237	4.32566	4.17402	4.40496	4.75237	4.69331	3.95274	3.80177	3.90416	4.38154	4.30694	4.30399
Accn1	4.41602	4.63272	4.25682	4.99683	4.82409	4.94075	4.90684	4.8612	4.87379	4.99763	4.57854	4.96197	5.31666	4.80654	4.73512	4.73124	4.97724	4.80063	4.87783	4.99459	3.94972	4.05564	3.95464	4.42327	4.95959	4.42696	4.45633	4.47331	4.63436	4.77259	4.73558	4.88163	4.88	4.82831	4.82962	4.89215	4.70604	4.93749	4.60522	4.9081	4.75779	5.08959	5.03505	4.05226	4.10622	3.77598	4.86706	4.83227	4.80744
Accn2	4.41779	4.30076	4.23265	4.87388	4.82427	4.94302	4.83912	5.40689	5.18472	5.28348	4.66252	4.79722	5.08655	4.79092	4.71824	4.63321	4.86958	5.07739	4.97215	4.91588	4.40045	4.11867	4.01481	4.29768	4.63695	4.46175	4.12919	4.41952	4.66345	4.72632	4.76276	4.90593	4.77641	5.12903	4.98851	4.98501	4.93707	4.9346	4.84778	4.8454	5.17874	5.33186	5.34217	4.53175	4.28212	3.94711	4.92681	4.87096	4.77976
Accn3	3.9973	4.1245	3.85574	4.36953	4.40526	4.45238	4.59703	5.51793	5.53261	5.65654	4.55869	4.65728	4.91619	4.38202	4.37728	4.22348	4.32451	5.50882	5.40925	5.55235	4.33256	4.58186	4.29322	4.06374	4.72233	4.11372	4.19279	4.2239	4.8638	4.51347	4.38181	4.47459	4.42385	5.55157	5.42644	5.44603	4.55161	4.44328	4.43791	4.47046	5.43935	5.75472	5.53193	4.45809	4.34768	4.5266	4.48727	4.44416	4.32733
Accn4	4.70377	4.71307	4.67432	5.20574	5.00961	5.07256	5.21346	6.21973	6.27787	6.11417	5.11678	4.91333	5.25321	5.05697	5.09499	5.07347	5.12243	6.1917	6.21776	6.1711	4.84923	5.04266	5.05454	4.75213	5.18906	4.73208	4.77775	4.6842	4.96602	5.10946	5.21355	5.17123	5.14745	6.16633	6.15007	6.14785	5.14727	5.17892	5.11466	5.15115	6.0513	6.26846	6.19177	4.68659	4.7251	4.77971	5.32041	5.14369	5.09171
Accn5	4.35096	4.35652	4.23091	5.01619	4.79985	4.84459	4.84376	3.38109	3.43994	3.67543	4.22822	4.04902	4.59233	4.89099	4.8335	4.90341	4.94511	3.27388	3.61617	3.45828	2.70313	2.98551	2.67014	4.52311	4.50054	4.14904	4.35665	4.1734	4.17883	4.87664	5.00993	4.93597	4.88132	3.51945	3.23944	3.27108	4.7038	4.9444	4.84717	4.91638	3.25418	3.33687	3.24034	2.47899	2.52939	2.54055	5.06871	4.90016	4.98248
Accs	5.47762	5.74415	5.82358	5.67357	5.74762	5.52435	5.46146	6.82813	6.71512	6.61718	5.84548	5.6561	5.75555	6.08002	6.41112	5.99662	6.04913	7.15025	7.18446	7.2493	5.96188	6.2173	5.6641	5.61377	5.68387	5.65513	5.72553	5.49452	5.6299	5.86126	5.68263	5.78077	5.64527	6.78437	6.9973	7.0671	5.87678	5.56783	5.88667	5.86926	6.77813	6.89378	6.68491	6.05021	5.70306	5.81136	6.12938	5.60712	5.93367
Accsl	4.15594	3.94579	3.9083	4.48604	4.50533	4.35333	4.46645	3.78082	4.14362	4.34061	4.10012	4.41638	4.49724	4.43995	4.40474	4.31813	4.43912	3.81121	3.83531	4.04373	2.81817	3.10405	3.12655	4.00992	4.15117	3.90994	4.16225	3.9555	4.40226	4.33045	4.2756	4.4135	4.47834	4.35438	4.2128	3.88607	4.39311	4.41179	4.42834	4.36337	4.03758	3.71139	4.32686	3.31037	2.9477	3.21363	4.44924	4.38442	4.3204
Acd	5.51075	5.53277	5.43963	7.06881	7.20093	7.10465	7.10386	7.84788	7.86158	7.91792	5.68419	5.71743	5.74208	7.28598	7.25509	7.20463	7.24683	7.96554	7.90892	8.07596	7.02163	6.63807	6.49769	5.50088	5.58124	5.56789	5.60118	5.95975	5.63164	7.26314	7.25716	7.29199	7.26842	7.85214	8.10036	8.07794	7.3593	7.20869	7.08852	7.339	7.71467	7.88405	7.94845	6.75711	6.69477	6.76277	7.27938	7.03546	7.2219
Ace	7.80068	7.54251	8.18247	9.83824	9.91236	10.202	9.82581	10.1835	9.88805	9.8656	7.38439	7.02789	6.89105	9.65799	9.45866	9.40346	9.24616	9.76868	9.20701	9.46813	8.33628	8.71835	7.88495	8.26594	7.83898	8.03128	7.98977	7.62145	7.98656	10.1194	10.2621	10.0607	10.2764	9.93141	9.7923	10.0269	9.68026	10.2167	9.67552	9.98514	10.0256	9.99185	9.9716	8.65234	8.60192	8.56034	9.88372	10.0336	9.98935
Ace2	4.15985	4.1381	4.10496	4.57507	4.77247	4.56253	4.49111	4.60623	4.76439	5.18923	4.04993	3.88208	3.99486	4.31945	4.4637	4.84828	4.36769	4.37099	4.22203	4.16	4.03247	4.28777	4.20497	4.19936	4.02788	3.99844	4.13156	3.96302	4.0034	4.532	4.57911	4.32321	4.46875	4.74523	4.51191	4.37442	4.44502	4.60678	4.48375	4.54527	4.42098	4.24626	4.56038	5.77605	7.30011	4.26262	4.36964	4.47092	4.499
Acer1	4.14173	3.93043	3.90191	5.0143	5.70928	4.92329	5.10149	4.45126	4.58168	5.80173	4.10982	4.48727	4.7399	4.9299	4.66244	5.89607	4.8458	4.15659	4.78945	4.16407	4.58767	4.64849	5.23024	4.03336	4.31375	3.96786	3.77641	4.01232	4.51976	4.77046	4.73119	4.98332	4.97227	4.26957	4.47837	4.31359	4.86471	5.06925	4.85475	4.8366	4.38227	4.1341	4.78058	6.52436	8.1345	5.15185	4.92376	4.83557	4.96262
Acer2	5.77968	5.82417	5.76375	5.90704	6.05072	5.85125	5.95453	7.46453	7.17606	7.06001	5.012	5.12746	5.11054	5.62663	5.49629	5.51632	5.49657	7.00283	6.78061	6.92439	5.77013	5.83057	5.91686	5.62369	5.55837	5.36036	5.19208	5.55072	5.26356	5.87962	6.13815	5.75743	5.91063	7.08657	7.14123	6.89381	5.71131	6.0568	5.84819	6.24708	7.16375	7.29971	7.1945	6.0233	6.05258	6.17591	5.83099	6.04649	5.94638
Acer3	8.09607	8.12155	8.17146	9.51097	9.62892	9.63309	9.49843	7.74864	7.41305	7.94408	8.77218	8.16677	8.35628	10.1081	10.2168	9.8779	10.4115	8.09825	8.28614	8.04487	6.45615	6.15165	6.73761	7.91315	7.85198	7.94413	8.02566	7.87492	7.81575	9.75994	9.67623	9.85216	9.87411	8.01434	7.75974	8.22058	10.3167	9.41532	9.7531	9.81681	7.98716	8.00489	7.7736	6.6379	6.3996	6.3186	10.1735	9.66469	9.83717
Ache	5.78215	4.89362	4.98352	8.184	7.42279	7.62359	8.48405	7.80925	8.04953	7.78891	4.65428	4.67087	4.89809	5.903	6.15092	7.30548	5.42993	6.54373	7.22491	7.32958	5.99604	5.99322	5.73731	5.56125	4.89466	5.30712	5.01545	6.31585	4.81206	7.97496	8.37702	7.46321	7.40895	7.12035	7.0899	6.63759	6.87404	8.51763	7.87971	7.28972	7.17656	7.45952	7.83234	5.93503	6.03719	5.90018	6.38076	7.99466	7.25909
Acin1	8.64005	8.69691	8.71512	8.86693	9.07248	9.00932	8.75602	8.93437	8.89348	8.672	8.53982	8.44938	8.31169	9.16839	9.17806	9.15066	8.98108	8.93455	8.87312	9.04301	8.11415	8.04898	8.16611	8.79777	8.50827	8.72722	8.65098	8.69382	8.48981	8.96758	8.98894	8.88484	9.11558	8.78101	8.92703	8.88062	8.96354	9.00868	9.16808	8.84704	8.85594	8.86677	8.89056	7.98127	7.99028	8.12109	8.99417	8.98927	9.04603
Acly	8.65297	8.85632	8.80104	8.75425	9.0092	9.06525	8.63817	8.86668	8.54506	8.3887	8.52444	8.27922	8.27002	9.12501	8.97778	8.89128	9.00569	9.10409	8.83923	8.89885	8.49682	8.14457	8.49886	8.88807	8.68191	8.76788	8.4923	8.99353	8.5615	8.78314	8.88293	8.89165	9.09935	8.72729	9.19541	9.12566	9.09517	8.72985	8.71564	8.94073	8.88138	8.96138	8.61256	8.46112	8.57608	8.27536	8.92404	8.68396	8.85729
Acmsd	3.74263	3.65621	3.48485	4.27039	4.33906	4.48739	4.37625	4.78533	4.86384	4.79363	3.50995	3.84352	3.70208	4.40109	4.43795	4.25973	4.38793	4.71109	5.14448	4.58844	4.0873	4.02766	3.97935	3.68669	3.71865	3.60306	3.74594	3.60642	3.66767	4.41102	4.21056	4.34497	4.43475	5.20912	5.16761	4.93226	4.38695	4.25756	4.23285	4.31774	4.84236	4.74235	5.10879	3.99793	3.78551	3.9756	4.34005	4.43024	4.37472
Acn9	5.88656	5.62112	6.04592	7.89461	7.55284	7.74292	7.89119	6.73663	6.82909	6.92809	5.39895	5.40254	5.39979	7.54214	7.59941	7.75877	7.65086	6.66831	6.87991	6.82208	5.35519	5.44818	5.22352	5.78595	5.69881	5.64109	5.58546	5.67334	5.65523	7.81173	7.75226	7.72197	7.59462	6.77762	6.72401	6.61966	7.53731	7.75231	7.79059	7.74592	6.53557	6.60691	6.77693	5.41388	5.34304	5.18361	7.55516	7.90741	7.59996
Acnat1	5.34931	4.9934	5.05415	5.7443	5.88443	5.96594	5.94787	3.81306	3.58466	3.57307	5.00497	5.36406	5.19752	5.49176	5.78787	5.44082	5.91114	3.65356	3.84507	3.55126	2.83936	2.94922	2.80452	4.65414	5.19455	4.82862	4.8946	5.08641	4.79573	5.61079	5.46973	5.79508	5.61728	3.15669	3.69315	3.4682	5.71969	5.73571	5.61121	5.85643	3.26594	3.48011	3.54987	3.09721	3.03999	3.00485	5.66249	5.78583	5.6392
Acnat2	3.90434	4.12492	3.96467	4.3848	4.26266	4.36977	4.59314	4.21761	4.19118	4.74651	3.93117	4.03983	3.86266	4.44621	4.35459	4.56048	4.51121	4.53568	5.06458	4.51043	3.20312	3.35297	3.32079	4.51201	3.93449	4.01553	3.95186	3.84874	3.86042	4.51642	4.44508	4.46263	4.44686	4.45155	4.46364	4.60452	4.3319	4.4718	4.25155	4.24904	4.5212	4.43478	4.46722	3.60569	3.52712	3.42384	4.47631	4.49238	4.36458
Aco1	8.98039	9.29969	9.28695	8.97218	9.15315	9.0286	8.8194	9.12018	9.03753	8.7535	8.89443	8.65275	8.7597	9.12699	9.18742	9.16679	9.15054	9.33682	9.24013	9.3214	7.65517	7.60557	7.74731	9.24881	9.18072	9.13179	8.84656	9.25564	8.94501	9.04663	8.90526	9.08946	8.91785	9.09754	9.19797	9.23427	9.2099	8.97849	8.98352	9.14863	9.11717	9.22598	9.1254	7.86068	7.45176	7.69034	9.12585	8.92636	9.0373
Aco2	10.4441	10.388	10.2167	11.615	11.4997	11.199	11.5778	11.2459	11.2221	11.3174	9.94528	9.72321	9.69365	10.5474	10.7627	11.2191	10.5546	10.2497	10.7753	10.8319	9.72569	9.76185	9.57123	10.3543	10.34	10.4722	10.3358	10.6824	9.91663	11.4138	11.708	11.0752	11.0597	10.8997	10.5134	10.39	10.9368	11.7206	11.4275	11.3842	10.8987	11.0107	11.1327	9.95576	9.69415	9.86446	10.6585	11.4067	11.1488
Acot1	3.77621	3.7294	4.20069	4.47515	4.33297	4.44973	4.47753	4.80101	4.72755	5.1025	3.88929	3.93984	4.18957	4.62788	4.43069	4.39073	4.38535	4.91988	4.88316	4.89529	3.64964	3.05578	3.21022	3.83838	3.95459	3.99889	3.70583	3.93799	3.97606	4.44317	4.5128	4.71073	4.4423	4.99483	5.10752	4.8685	4.58275	4.39895	4.50684	4.44974	4.79496	5.18581	4.74444	3.74785	4.27367	3.63557	4.43677	4.35918	4.58584
Acot10	6.88791	6.56448	6.97884	7.53255	7.60951	7.6523	7.69644	6.86083	6.917	7.04493	6.82953	6.47066	6.71756	7.42349	7.57621	7.09863	7.65784	7.29725	6.65319	6.53177	6.29071	6.65936	6.45481	6.51857	6.74265	6.79713	6.68289	6.45982	6.54714	7.6299	7.7506	7.64337	7.64431	7.21294	6.38521	6.79639	7.58596	7.68688	7.69665	7.68412	6.79745	7.09828	6.85456	6.41425	6.1586	6.66351	7.35881	7.55113	7.62849
Acot11	5.34251	5.44283	5.41678	5.70532	5.80722	5.89551	5.72162	6.10784	6.07541	6.14896	5.72587	5.75759	5.89965	5.93571	5.76891	5.88939	5.94202	6.06982	6.17897	6.07395	5.33258	5.28367	5.08962	5.85252	5.90499	5.52846	5.49889	5.53231	5.87109	5.84519	5.82058	5.84073	5.7948	6.17584	6.27135	6.3016	5.92705	5.76291	5.68067	6.0066	6.19166	6.13318	6.24449	5.23258	5.09489	5.28283	6.00422	5.83389	5.77682
Acot12	4.35171	4.20803	4.12173	5.85637	5.80765	5.61637	5.84457	5.95031	5.73807	5.94274	4.36349	4.55742	4.39859	5.5961	5.69999	5.72275	5.73859	5.76676	5.86528	5.96163	5.01649	5.04257	4.56629	4.45032	4.48363	4.59618	4.33506	4.44874	4.54868	5.70842	5.77594	5.63702	5.56318	5.96823	5.68653	5.88991	5.55391	5.81198	5.66231	5.93484	5.74662	5.90753	5.8474	4.8548	4.90482	4.86404	5.63021	5.92971	5.77314
Acot13	7.31471	7.23041	7.30909	8.89854	8.59562	8.84589	9.0255	9.23072	9.3688	9.22994	6.99458	6.67512	7.0603	8.31303	8.68772	8.47189	8.43838	8.7824	9.00821	8.99369	7.62539	7.88557	7.44533	7.24339	6.99306	7.19733	7.4729	7.29982	7.01562	8.73787	8.85203	8.68177	8.56945	9.15619	8.81842	8.79797	8.5382	8.9971	8.78746	8.81983	9.01087	8.9258	9.07172	7.53558	7.71865	7.58021	8.60613	8.90012	8.63426
Acot2	7.61265	7.6251	7.81916	9.58941	9.42642	9.64665	9.52652	7.98985	7.85222	8.23368	7.21717	7.22644	7.13714	9.38631	9.48489	9.28146	9.295	7.58003	7.65512	7.70086	7.80634	7.97946	7.73835	7.68561	7.52641	7.23717	7.11334	7.25215	7.26895	9.73632	9.45372	9.60259	9.37354	7.72675	7.41968	7.37316	9.46295	9.58909	9.10269	9.83958	7.80928	7.69724	7.87766	8.11963	7.80617	8.23059	9.59245	9.55087	9.55563
Acot3	4.08486	3.97963	3.68147	4.77873	4.82978	4.83343	4.9132	4.32526	4.73101	4.6404	3.98016	4.28402	4.36764	4.87888	4.75784	4.64423	4.77401	4.32556	4.31953	3.87728	3.96784	3.95525	4.22738	3.82678	4.17481	3.8504	3.9615	3.86841	4.24559	4.75727	4.82727	4.77564	4.84626	4.45483	4.63628	4.49396	4.73057	4.62481	4.79971	4.69662	4.56458	4.47458	4.30779	4.24759	4.22488	4.36869	4.96527	4.77166	4.76835
Acot4	4.0768	4.59715	4.42966	5.04319	5.10971	5.11034	5.05277	5.58045	5.30477	5.5676	4.11115	4.58061	4.49572	5.3669	4.76211	5.03254	5.23113	5.47287	5.46819	5.4181	4.72832	4.89571	4.94674	4.48298	4.57173	4.28876	4.15328	4.06097	4.2192	5.07922	5.18372	4.99932	4.85091	5.59973	5.45572	5.33455	5.10052	5.00749	4.98608	5.15978	5.42449	5.29821	5.32885	4.70835	4.9159	4.85593	5.04623	4.92853	5.24582
Acot5	3.66483	3.56144	3.67205	4.27826	4.24846	4.26921	4.31767	3.84894	3.88927	3.76305	3.74886	3.66488	3.77027	4.26933	4.31319	4.23022	4.27646	3.80088	3.92336	3.91876	2.50135	2.57841	2.3542	3.81073	3.82451	3.58642	3.67397	3.67652	3.75412	4.31885	4.29169	4.2838	4.31165	4.07892	3.87026	3.81095	4.24252	4.23306	4.33174	4.33744	3.77736	3.71883	3.77736	2.24059	2.20276	2.40895	4.27647	4.30203	4.27224
Acot6	5.32373	5.40373	5.59359	7.14962	7.06399	7.25161	7.08785	6.44307	6.91778	6.68501	5.0655	5.32548	5.3961	6.6143	6.53854	6.73957	6.6911	6.27839	6.31685	6.20879	5.0769	5.64689	4.70648	5.67893	5.51382	5.41247	5.4181	5.37024	5.62796	7.16815	6.96209	6.87279	6.89777	6.98588	6.20183	6.15392	6.65494	7.13202	6.86815	7.04574	6.5705	6.35461	6.66526	5.56831	5.82674	5.52484	6.88494	7.23556	6.95298
Acot7	6.59994	6.49948	6.49964	7.9237	7.82254	7.54635	7.96158	6.79631	6.75282	6.81207	7.65638	7.37015	7.22769	8.71411	8.67351	8.58821	8.69175	7.5576	7.52542	7.71115	6.54298	5.89595	6.42507	6.66962	6.52414	6.63274	6.59539	6.69665	6.67505	7.96296	7.91497	8.28207	7.89778	6.81269	7.40604	7.73633	8.37821	8.03952	8.47855	8.07965	7.04904	7.28909	6.90122	6.37814	5.47899	6.09457	8.41754	7.9257	8.14403
Acot8	6.13218	6.48853	6.38878	6.43641	6.4662	6.47126	6.31269	7.20084	7.18329	7.24052	6.60713	6.4034	6.65289	6.72446	6.77177	6.66354	6.55936	7.58893	7.49636	7.54299	6.22616	5.85545	6.30737	6.43069	6.59157	6.33949	6.44371	6.35398	6.55382	6.33358	6.5124	6.33051	6.535	7.39257	7.45038	7.43125	6.55563	6.51319	6.53048	6.56826	7.26214	7.37927	7.40267	6.2671	6.19496	6.18683	6.54662	6.56205	6.35712
Acot9	8.58604	8.667	8.66543	9.29076	9.01101	9.05073	9.10413	6.55968	6.58199	6.44863	8.72086	8.3918	8.49665	9.33101	8.94536	9.15405	9.24401	6.77714	6.48361	6.56675	5.42461	5.94155	5.59686	8.82941	8.47248	8.66068	8.73377	8.37181	8.45961	9.17547	9.03384	9.18103	9.10666	6.40346	6.60531	6.35416	9.00635	9.17124	9.17376	9.07811	6.53426	6.4589	6.16655	5.75618	6.17317	6.10066	9.12216	9.2028	9.15312
Acox1	9.11777	9.74823	9.63148	9.67084	9.55592	9.43583	9.411	9.17726	9.17437	9.03344	9.02088	8.76363	8.7106	9.22904	9.25237	9.55395	9.2757	8.74066	8.9892	8.97182	7.62139	7.67353	8.00078	9.44028	9.16527	9.27951	9.33783	9.52414	8.89104	9.42914	9.76599	9.50059	9.28613	8.96948	8.99327	8.92619	9.52414	9.51592	9.57889	9.46109	8.84431	9.02035	9.06681	8.05324	7.99952	7.8707	9.28223	9.47066	9.42371
Acox2	4.55197	4.15267	4.19395	4.84543	4.72051	4.78765	4.90508	5.07731	4.98462	5.25561	4.36575	4.68036	5.02978	4.88259	4.77485	4.77055	4.99445	5.01217	4.84709	4.68986	4.2111	4.44749	4.61465	4.31044	4.56659	4.30393	4.29387	4.32932	4.6057	4.84664	4.85786	4.88457	4.87557	5.01774	4.90318	4.80632	4.84336	4.71119	4.76947	4.85649	4.91881	5.15071	5.20914	4.41347	4.55842	4.0331	5.01076	4.75739	4.77957
Acox3	5.99166	6.00648	5.91726	6.48481	6.45016	6.47248	6.40043	7.72895	7.67827	7.46288	6.34094	6.12214	6.28007	6.72391	6.78558	6.77201	6.68966	8.14978	8.21599	8.20493	7.00626	6.81768	7.17559	6.0706	5.91142	5.97086	5.99756	5.88187	6.06084	6.39875	6.39414	6.51003	6.41376	7.59113	8.13929	8.21827	6.65493	6.35527	6.4883	6.53192	7.80078	8.09429	7.47082	7.22979	6.97968	7.00657	6.68732	6.59786	6.66899
Acoxl	4.90091	4.97223	4.85696	5.31834	5.23698	5.22702	5.36869	5.48046	5.74742	5.71377	4.96439	5.26298	5.48125	5.17313	5.32963	5.25744	5.38496	5.331	5.21884	5.3021	4.45633	4.78319	4.25013	4.92077	5.11366	4.98109	4.89004	5.02012	5.33933	5.26941	5.23672	5.35464	5.21475	5.42605	5.3263	5.1987	5.35695	5.22501	5.31162	5.34729	5.31714	5.316	5.31801	4.49975	4.67662	4.80791	5.18655	5.35977	5.14595
Acp1	7.81998	8.04697	8.02916	8.80997	8.54089	8.70896	8.8932	8.13583	8.04551	8.18372	8.02588	7.7525	7.69763	8.6662	8.59407	8.63654	8.71342	7.89162	7.91522	7.90047	7.67459	7.64565	7.60759	7.90245	7.69414	7.82078	7.83825	7.84864	7.73192	8.86324	8.83351	8.7676	8.89969	8.18506	7.93668	7.98267	8.77163	8.73321	8.7723	8.77233	8.11044	8.04081	8.16426	7.64627	7.78022	7.64837	8.72883	8.87403	8.44978
Acp2	7.94647	8.10993	8.33585	9.40106	9.50993	9.34178	9.22014	9.11314	8.90761	8.84183	9.14153	8.72477	8.61637	10.4178	10.6076	10.5	10.336	10.0466	9.93528	9.93504	8.50721	7.93996	8.6763	8.38921	8.1932	8.18889	8.29448	8.07231	8.04386	9.45607	9.36843	9.74823	9.34969	9.07851	9.78136	10.1171	10.0654	9.37661	9.88056	9.65705	9.10363	9.44814	9.07289	8.62254	7.88198	8.21979	9.95777	9.40534	9.66805
Acp5	8.73145	9.26461	8.73534	10.977	10.7675	9.96244	10.8702	10.2395	9.29284	9.06224	11.1188	11.1307	10.6915	12.2481	12.4897	12.1878	12.092	12.1252	11.7489	11.941	10.8389	9.60026	10.9753	9.01055	8.96508	8.4363	9.41737	8.98322	9.8643	10.911	10.859	11.6535	10.7307	9.93171	11.7409	11.667	11.7986	10.5968	11.8635	11.3921	11.0198	11.2642	9.92377	10.1141	9.2881	9.67457	12.1187	11.1096	11.4414
Acp6	7.37836	7.50571	7.40134	8.2639	8.37932	8.40609	8.33385	8.0759	7.84427	7.84621	6.87527	6.85958	6.86716	7.86005	8.05708	8.19235	8.05579	7.98612	7.92254	7.83487	6.04982	5.86293	5.95129	7.11622	7.00594	6.77659	6.84326	7.19589	6.82975	8.14245	8.15808	7.96418	8.04227	7.72826	7.79775	7.65033	8.07127	8.20487	8.02415	8.16677	7.68929	7.91256	7.72817	5.79026	5.90005	6.0447	7.89649	8.11403	7.91187
Acpl2	5.03922	4.89154	5.20702	6.44041	6.63128	6.54441	6.23674	6.4756	6.32126	6.33466	5.73936	5.4536	5.28539	6.94636	6.69674	6.65871	6.75528	7.0425	6.74279	7.0173	5.91207	5.96105	5.97131	5.1093	5.21401	5.22759	5.07348	5.13839	5.16754	6.55117	6.41364	6.49991	6.95892	6.65338	6.86346	6.77617	6.3751	6.43219	6.463	6.4068	6.84954	6.53176	6.622	5.84165	5.78498	5.71312	6.7448	6.42655	6.56836
Acpp	4.8995	4.93196	5.01117	6.27103	6.40695	6.15105	5.72479	6.42547	6.09825	6.50111	5.73916	5.49898	5.79605	7.15133	7.87057	7.42079	7.00937	7.57625	7.66237	7.70111	6.20952	6.11461	6.70314	4.9412	4.83534	4.87935	5.12704	4.62613	4.94569	5.83683	6.40528	6.74722	6.65073	6.37087	7.68175	7.92498	7.21273	6.07106	6.60636	6.6187	7.19058	7.36432	6.54777	7.03381	7.71709	6.32316	6.80201	6.15993	6.49793
Acpt	4.26358	4.27463	4.33752	5.00362	5.06913	5.06781	5.06782	5.66494	5.59369	5.65145	4.53815	4.68287	4.75115	5.06643	4.95658	5.05539	5.22429	5.57757	5.36765	5.58123	4.57723	4.57945	4.3606	4.28278	4.51133	4.52677	4.49938	4.42271	4.60972	4.9689	4.96095	5.00774	5.09469	5.63529	5.71046	5.58743	5.21828	4.83006	5.09992	5.05479	5.59499	5.61179	5.50964	4.58403	4.65785	4.29826	5.13179	5.21379	5.07022
Acr	4.87172	4.75131	4.87359	5.1685	5.02049	5.25992	5.16492	6.00065	6.04408	6.21613	5.25546	5.17466	5.2554	5.352	5.26531	5.25976	5.4783	6.14147	6.38819	6.38662	5.91219	5.99146	5.90102	4.86682	5.48442	5.0619	5.18965	5.13031	5.44322	5.37412	5.26398	5.14484	5.04014	5.98902	6.01526	6.23561	5.09661	5.1865	5.27573	5.08297	5.96156	6.12208	6.27588	5.74273	5.87281	5.72847	5.22844	5.34636	5.24463
Acrbp	5.68186	5.93254	5.93712	6.67116	6.6142	6.6967	6.70979	6.29742	6.26291	6.46497	6.03595	6.02722	6.17959	6.63628	6.5892	6.79197	6.57898	6.31261	6.61374	6.31851	5.48375	5.43834	5.73091	6.26106	6.07227	5.87654	6.07782	6.06172	6.13534	6.56411	6.64981	6.55816	6.65106	6.17079	6.42744	6.42833	6.57538	6.61332	6.66346	6.59381	6.3335	6.38093	6.39232	5.35686	5.51981	5.83472	6.74834	6.6166	6.59046
Acrv1	3.98496	4.02593	4.05183	4.52507	4.45698	4.43468	4.51109	3.69055	4.05875	3.9914	3.93927	4.01863	3.97169	4.46264	4.54413	4.4285	4.51331	4.20992	3.98153	3.94158	3.67652	3.59358	3.92997	4.22667	4.07475	3.94233	4.1054	4.15006	3.93992	4.3303	4.47511	4.56051	4.32957	4.03608	3.91571	4.01186	4.4219	4.36635	4.42564	4.36167	3.95105	3.75036	4.13361	3.75263	3.55267	3.49706	4.45485	4.471	4.44222
Acsbg1	4.74138	4.43876	4.50273	5.6464	5.59623	5.47912	5.70357	5.77425	5.88648	6.04964	5.36429	5.53005	5.62019	5.45076	5.51887	5.85286	5.49326	5.94147	5.83123	6.08887	6.01213	5.98963	5.99092	4.53511	4.99201	4.81841	4.83189	4.67911	5.21494	5.56578	5.61358	5.59877	5.55347	5.86705	6.08961	5.91766	5.51351	5.586	5.43251	5.56651	5.95904	5.97261	5.99494	6.72396	8.00301	5.80543	5.46055	5.498	5.4864
Acsbg2	4.16327	4.32405	4.1251	4.49041	4.5893	4.41424	4.57529	5.26478	5.17897	5.40064	4.49511	4.21894	4.64365	4.40552	4.45066	4.36669	4.53214	5.03833	5.19155	5.27873	4.47964	4.81266	4.57637	4.25794	4.48219	4.27099	4.11122	4.14628	4.5338	4.37725	4.46611	4.49281	4.47756	5.2059	5.18081	5.33145	4.5923	4.49391	4.51398	4.57817	5.19764	5.27801	5.26623	4.51228	4.48054	4.53566	4.46961	4.47387	4.46626
Acsf2	6.35293	6.61533	6.62721	6.59495	6.89043	6.81195	6.5072	6.3387	6.32824	6.36818	6.30106	6.64773	6.4916	6.85806	7.03766	6.73299	6.75229	6.74823	6.33306	6.21151	5.64748	6.08165	6.3717	6.69806	6.68098	6.40612	6.94487	6.96801	6.54272	6.90897	6.5609	6.66123	6.5652	6.60194	6.32902	6.65533	6.6228	6.89673	6.50224	7.05083	6.63676	6.79833	6.7007	6.18493	5.7448	5.95975	6.78997	6.83974	6.93468
Acsf3	5.89674	5.69185	5.94109	5.95266	6.19399	5.99975	6.14461	7.35493	7.43101	7.3584	5.71338	5.60056	5.67835	5.89569	6.05614	5.99597	5.94638	7.27011	7.35432	7.42663	6.2442	6.29272	6.19148	6.00353	5.80931	5.77771	5.6792	5.66294	5.63819	6.09687	5.9166	5.93691	5.79018	7.04828	7.15903	7.16448	5.90475	5.94211	5.983	5.93467	7.18873	7.30116	7.24953	6.28588	6.2535	6.32209	5.89765	6.11177	6.01175
Acsl1	10.299	10.5807	10.3953	11.0035	10.9568	11.1068	11.0697	10.621	10.5962	10.5174	9.66353	9.58566	9.51674	10.5662	10.7219	10.5465	10.2288	10.1592	10.2807	10.3148	8.66355	8.83113	8.99413	10.2536	10.3196	10.1555	10.0553	10.7511	9.76053	10.8043	10.9305	10.4697	10.7346	10.4823	10.0898	9.96738	10.6446	10.8604	10.7244	10.9046	9.95428	10.2566	10.3212	9.43195	9.41739	9.27068	10.3124	10.8477	10.5601
Acsl3	6.91919	7.23286	7.22089	7.34121	7.29714	7.30214	7.24381	6.44463	6.50376	6.369	6.82375	6.66433	6.54287	7.23113	7.11465	7.21155	7.30789	6.61098	6.5532	6.53599	5.57832	5.65882	5.6841	7.1067	6.86211	7.1311	7.19325	7.01919	6.58123	7.10749	7.24963	7.09916	7.17922	6.46395	6.61133	6.36852	7.31579	7.204	7.09201	7.23233	6.57498	6.44948	6.50933	5.60521	5.41692	5.60004	7.10509	7.11138	7.12076
Acsl4	8.45192	8.5575	8.69902	9.963	9.54643	9.70629	10.0285	9.09951	8.9732	9.16859	9.01025	8.65278	8.68704	10.109	10.1702	9.9808	10.0007	8.90371	8.99535	8.81579	7.95899	7.8108	7.99531	8.69911	8.57553	8.70644	8.64521	8.58019	8.44719	9.89153	9.82259	10.0224	9.96225	8.9295	9.11463	9.10582	10.1371	9.82217	9.97102	10.0892	9.19002	9.20055	9.09683	8.04125	7.77896	7.92081	9.96765	9.90367	9.79489
Acsl5	8.71261	8.87313	9.0201	8.92791	9.07387	9.01288	8.64655	8.37755	8.33953	7.98102	9.23395	9.05828	9.05983	9.70178	9.59252	9.5086	9.68652	9.36509	9.10015	9.20542	7.97075	7.39027	7.99679	8.90966	8.73363	8.91325	8.62643	8.76341	8.85713	8.99223	8.82878	9.30481	9.13567	8.53967	9.25623	9.25544	9.42743	8.77579	9.13995	9.02788	8.95175	8.78401	8.2101	7.82031	7.79855	7.575	9.29062	8.82196	9.07158
Acsl6	6.13248	5.91576	5.97818	8.06144	7.7803	7.69467	8.40255	7.08274	7.15126	7.59978	5.4483	5.40336	5.41931	5.37851	5.35672	7.08299	5.13696	5.68072	6.50695	6.58903	5.38359	5.8884	5.33257	6.64445	6.61423	6.48734	6.34124	6.42363	5.89126	8.28583	7.91573	7.48727	7.2875	6.98197	6.05507	6.00178	6.80926	8.65736	7.8738	7.36575	6.75243	7.01308	7.20117	5.77463	5.72022	5.96079	6.3617	8.35791	7.2044
Acsm1	4.22334	4.09994	3.97118	4.74619	4.73721	4.57159	4.70636	4.03852	4.18008	4.22476	4.10431	4.21995	4.48882	4.60439	4.405	4.54729	4.68416	4.20286	4.28031	4.30688	3.23453	3.33876	2.94251	4.05874	4.08058	3.97363	4.02594	4.0559	4.24382	4.53133	4.44478	4.64228	4.63534	4.39739	4.30863	4.54032	4.68552	4.54639	4.49842	4.45684	4.39454	4.20062	4.07455	3.32595	3.22451	3.04686	4.61214	4.6291	4.60434
Acsm2	3.8676	3.7492	3.69195	4.36151	4.21217	4.18537	4.25806	4.54313	4.47053	4.50743	3.77196	3.79849	3.72316	4.2083	4.1674	4.29313	4.26948	4.29699	4.41752	4.30928	3.44309	3.40103	3.52449	3.86749	3.71875	3.65037	3.79073	3.6928	3.75437	4.16366	4.1173	4.24848	4.20507	4.51909	4.32502	4.37742	4.21921	4.07019	4.19715	4.15983	4.23473	4.59971	4.85754	3.44839	3.56381	3.4314	4.38355	4.31218	4.19284
Acsm3	4.71065	6.19501	5.49619	4.49748	4.42298	4.41998	4.50672	4.43955	4.36248	4.94136	3.99949	4.25532	4.06825	4.29281	4.37705	4.36854	4.30479	4.4882	4.41059	4.4998	3.53335	3.41974	4.08057	4.68814	4.38835	4.11814	4.46619	4.29411	4.28317	4.45049	4.34566	4.54661	4.56132	4.74563	4.54391	4.6091	4.34917	4.36856	4.29999	4.47476	4.5091	4.73658	4.79173	3.4165	3.60339	3.6474	4.37499	4.51431	4.3588
Acsm4	4.15916	4.11015	4.1226	5.02247	4.7633	4.74141	4.93161	3.77811	3.90066	4.14437	4.15939	4.51023	4.47455	4.87713	4.67607	4.75178	4.84133	3.64298	3.87462	3.87751	3.15082	3.03234	2.99772	4.28425	4.18165	4.12947	4.12095	4.04899	4.21462	4.80159	4.75078	4.84714	5.0591	3.91156	3.72504	4.06764	4.85192	4.72439	4.80682	4.82796	3.82366	3.92373	4.15503	3.08237	2.84962	3.17595	4.95885	4.9356	4.79592
Acsm5	4.9574	5.48014	5.35906	5.21999	5.07826	5.11952	5.03849	4.65374	4.70645	4.544	4.42271	4.91427	4.79039	4.70192	4.73857	4.61667	4.82961	4.75077	4.60892	4.51125	3.6489	3.84594	3.90086	4.94012	4.91097	4.78828	4.96102	4.96953	4.75992	4.8919	4.81769	4.91513	4.85754	4.49878	4.16892	4.32451	4.91319	4.92531	5.03201	5.06985	4.50068	4.62897	4.76925	4.20906	3.34793	4.11916	4.86312	5.02631	4.91499
Acss1	6.05367	6.3969	6.3089	7.49554	7.67691	7.72266	7.24503	5.88326	5.53323	5.71556	5.63065	5.85302	5.74487	7.37925	7.47294	7.11581	7.27244	5.66953	5.6116	6.01952	4.92459	4.99624	5.0563	6.09905	6.02208	5.80456	5.90945	6.1443	5.92905	7.37911	7.41662	7.34047	7.83405	5.79724	5.80702	5.78824	7.59939	7.26005	7.10436	7.80708	5.85643	5.7608	5.73965	5.05026	4.94274	5.08665	7.5996	7.49167	7.61847
Acss2	6.6934	7.38593	6.55773	8.1254	7.31415	7.79739	8.31799	8.37175	8.17901	8.40501	5.91801	5.96214	6.04987	6.46394	6.9037	7.39493	6.57274	7.00423	7.42611	7.43714	5.75744	6.01697	6.07915	7.10991	6.60715	6.83823	6.75728	6.84032	6.1014	7.73459	7.80796	7.27627	7.27244	7.60674	6.99403	7.00973	7.24185	7.8797	7.5522	7.65638	7.5808	7.75569	7.99677	6.64444	5.99132	6.23619	7.21297	7.96929	7.30386
Acss3	7.8062	8.3865	8.3193	7.16504	7.36974	7.57429	7.00214	6.51933	6.20979	6.39831	6.22612	6.36508	5.83957	6.64636	6.85574	6.78597	6.73219	6.39244	6.06361	6.40678	5.03537	5.30689	5.21446	8.0841	7.63473	7.49133	7.59738	7.8299	7.08584	7.31954	7.36417	6.89567	7.17037	6.18064	5.63509	5.97317	7.13759	7.35648	6.97339	7.61513	6.53008	6.26337	6.12538	5.71268	5.3352	5.761	7.23318	7.08014	7.19265
Acta1	12.3858	11.7928	11.9065	13.0219	12.7969	12.7646	12.9229	12.6212	12.7159	12.5182	10.6839	10.6988	10.579	10.8879	11.2359	12.4313	10.4085	10.2508	12.2084	12.0987	11.6507	11.9152	11.3689	12.3821	12.3424	12.3391	12.3029	12.5018	11.5922	12.9806	13.1213	12.6614	12.6201	12.5884	12.0281	11.7719	12.3545	13.146	12.7769	12.6364	12.3651	12.4941	12.4981	11.992	11.998	12.07	11.9572	12.9236	12.6158
Acta2	10.8452	10.9942	10.9184	11.0858	11.4371	11.1734	10.9167	10.8762	10.7142	10.4775	10.1751	10.2097	9.85149	11.3833	10.7816	10.9364	11.0606	10.8257	10.5061	10.6176	9.54636	9.78029	9.22042	11.0393	10.9228	11.0469	10.8884	10.7364	10.1498	11.089	11.0281	10.9283	10.9719	10.66	10.9522	10.6825	10.8734	11.051	11.0777	11.2251	10.5999	10.8176	10.6756	9.41701	9.60019	9.56088	11.13	10.7261	11.3773
Actb	12.9072	12.8519	12.9181	13.1631	13.3169	13.134	13.0383	9.61463	9.77207	9.53291	13.2042	13.2044	12.9102	13.4259	13.4385	13.5317	13.3273	10.2041	10.2182	10.2662	9.41657	8.80449	9.16795	13.1196	12.8283	12.9492	13.0007	12.7453	12.9728	13.1568	13.2454	13.2645	13.2482	10.0559	10.2783	10.2665	13.3336	13.2153	13.3297	13.306	9.98515	10.0752	9.80315	8.85217	8.66819	8.84853	13.3511	13.1481	13.312
Actbl2	4.28403	4.04293	4.37213	4.88126	4.86846	4.79533	5.13073	4.23404	4.7339	4.9933	4.10819	4.27288	4.27723	4.78495	4.77188	4.68713	4.82798	4.37452	4.18026	4.56776	4.01571	3.5865	3.60437	4.12639	4.18438	4.27396	4.31008	4.30382	4.22814	4.74665	4.77571	4.76375	4.84836	4.60674	4.34411	4.36521	4.79422	4.7633	4.77465	4.79991	4.4066	4.62976	4.52075	3.62807	3.4778	3.84789	4.73123	4.79341	4.79281
Actc1	7.89489	7.44258	7.29557	8.26927	8.02145	8.3794	9.74957	6.87146	6.76014	7.8407	6.74556	6.8332	7.22449	7.05656	6.59346	7.06867	7.04362	5.54681	6.2732	5.91426	5.39769	5.09221	5.03148	7.32742	7.86378	8.24202	8.08692	7.50975	6.78366	9.59396	9.80731	7.56157	8.06008	7.73788	6.62924	6.39979	7.59413	8.18683	8.14939	8.34483	5.93724	6.55342	6.67877	5.60369	5.46182	5.62523	7.33619	7.6349	8.07611
Actg1	11.8707	11.7675	11.9216	12.0491	12.3016	12.1068	11.9342	7.59361	7.6442	7.63551	12.1377	12.1443	12.0333	12.5086	12.5113	12.4586	12.4231	7.98504	7.91368	7.91437	7.46438	7.36855	7.56543	12.0658	11.8061	11.9447	12.0287	11.84	12.0342	12.161	12.1885	12.3259	12.3625	8.11269	8.00762	8.01936	12.3609	12.1165	12.2503	12.3446	7.7663	7.81825	7.74332	7.26209	7.5823	7.47563	12.3754	12.0859	12.2538
Actg2	6.80343	6.87909	6.75904	6.83508	6.93754	7.07792	6.66194	6.10774	5.77839	5.2931	5.96756	6.63534	6.32774	6.68563	6.26303	6.23818	6.54417	5.61519	5.79452	5.49908	4.5046	4.90632	4.08913	6.99138	7.09532	7.13735	6.9286	6.67227	6.51422	7.16514	6.99594	6.72925	6.99431	5.75385	6.3386	5.88882	6.58701	6.92924	6.87345	7.07415	6.09658	6.09563	5.66123	4.36738	4.61063	4.46738	6.72697	6.55135	7.23516
Actl6a	7.37092	7.64946	7.72966	9.04538	8.87237	8.97995	8.93851	8.43963	8.32288	8.46323	7.49615	7.45999	7.05097	9.44183	9.41222	9.32096	9.34968	8.74393	8.60808	8.67948	7.06816	6.70821	6.91866	7.71039	7.56066	7.73068	7.32728	7.57325	7.01066	9.08217	9.21375	9.16886	9.18316	8.63593	8.71128	8.82668	9.33539	9.09855	9.24671	9.25871	8.63125	8.63139	8.43474	6.75396	6.89105	6.66727	9.22423	8.93978	9.04053
Actl6b	4.57093	4.37776	4.31808	5.01674	4.75241	4.80353	4.94101	4.79309	4.95884	4.83533	4.50299	4.78011	5.0065	4.70467	4.6931	4.70234	4.94734	4.4345	4.77982	4.76182	3.90337	3.94058	3.91815	4.19398	4.54706	4.38917	4.34995	4.26983	4.84749	4.73623	4.78213	4.72166	4.82036	4.6892	4.74618	4.82529	4.85591	4.81655	4.84433	4.73695	4.49009	4.78957	4.66354	3.88228	3.92915	3.85086	4.81002	4.79587	4.81813
Actl7a	4.42561	4.67654	4.24405	4.99185	4.81305	4.79818	5.06417	5.97268	5.88163	5.80281	4.77354	5.17951	5.36914	4.80059	4.87847	4.80194	5.03689	5.91313	5.73289	5.90996	5.22868	4.98304	5.18357	4.39088	4.89438	4.60886	4.64408	4.42822	4.9183	4.91325	4.88333	4.6806	4.99607	5.88795	5.87923	5.99979	4.68466	4.72226	4.84895	4.90335	5.62422	6.1502	5.86878	4.95836	5.39542	4.68614	4.91413	5.02114	4.74023
Actl7b	4.25167	4.30658	4.29801	4.62326	4.62502	4.65854	4.71046	2.91124	3.23211	3.11911	4.36596	4.45414	4.49906	4.61585	4.51147	4.50164	4.68093	3.17918	2.95495	3.17436	2.37452	2.43749	2.31155	4.19143	4.35567	4.34699	4.45479	4.12229	4.64726	4.6276	4.61361	4.64147	4.63401	2.88528	3.0878	3.15151	4.69288	4.59508	4.54191	4.50974	2.82933	3.16795	2.86349	2.48936	2.59645	2.85248	4.6401	4.58371	4.73459
Actl9	4.27258	4.13659	4.19324	4.77438	4.65367	4.73457	4.71358	4.86498	4.68635	4.95719	4.18702	4.94623	4.81161	4.66074	4.80404	4.50565	4.85485	4.80089	4.94333	4.8539	4.12048	4.16343	3.70559	4.19456	4.17761	4.11497	4.15406	4.27793	4.41634	4.58917	4.54615	4.89893	4.62587	4.71785	4.82717	4.56374	4.72034	4.71798	4.60597	4.62319	4.80837	4.81366	5.37514	3.58144	3.42378	4.17667	4.76911	4.8388	4.75528
Actn1	6.37271	6.33012	6.2547	7.05032	7.00465	6.96365	6.86184	9.63785	9.36594	9.3338	6.86793	6.78866	6.74165	7.38701	7.44967	7.46163	7.49879	10.7696	10.4731	10.5158	9.78806	9.45567	9.53996	6.46279	6.4281	6.34331	6.6435	6.28571	6.58663	7.09576	7.17779	7.27238	7.29708	9.87072	10.7234	10.7031	7.29606	7.07455	7.19818	7.1869	10.3572	10.2153	9.78482	9.41636	9.10016	9.26585	7.42864	7.07314	7.29667
Actn2	10.0515	9.43741	9.33572	12.309	11.7489	11.7208	12.2291	11.8751	12.1707	12.0861	7.35005	7.01331	7.03666	8.43842	8.77427	10.7992	7.64177	8.13072	10.5696	10.6918	9.52902	10.6704	9.15296	9.96497	10.021	10.1249	10.2317	10.203	8.97544	12.1841	12.3688	11.5388	11.409	11.8717	10.3557	9.72719	10.7708	12.1966	11.8156	11.4617	11.2236	11.5285	11.7883	10.5982	10.6339	10.5968	10.2929	12.1517	11.366
Actn3	10.6535	9.8749	10.1389	11.3761	11.2093	11.1939	11.3787	11.9443	11.7203	11.5309	9.48765	9.14451	9.18265	8.55891	9.45763	11.0056	8.51531	9.16891	11.2277	11.2319	10.8659	10.9197	10.7407	9.80927	10.8078	10.6049	10.2908	11.1011	9.40659	11.2303	11.6007	10.6657	10.7393	11.2746	10.8478	10.3639	10.8505	11.3218	11.0599	10.6569	11.007	11.2404	11.326	10.704	10.8402	10.928	10.108	11.1262	10.9642
Actn4	10.2911	10.4027	10.4527	10.9916	11.1111	11.0506	10.7507	10.2541	10.0272	10.1279	10.338	10.172	10.0062	11.2376	11.1052	11.1388	11.0997	10.5253	10.249	10.2626	9.53736	9.71418	9.49009	10.6227	10.503	10.5241	10.3997	10.3366	10.3508	11.0385	11.0511	11.07	11.0115	9.99304	10.4574	10.29	11.0643	11.0257	11.0098	11.11	10.5142	10.4448	10.2389	9.66504	9.70038	9.64608	11.1321	10.967	11.1398
Actr10	9.00446	9.08293	9.20754	9.88032	9.83439	9.83003	10.0273	9.53379	9.77792	9.56092	9.03285	8.73128	8.82374	9.7556	9.72886	9.58548	9.65236	9.47363	9.48154	9.42742	7.84863	7.95662	7.84146	9.13326	8.8093	9.24911	8.75187	9.01535	8.70465	9.76027	9.91687	9.908	9.65604	9.75333	9.58979	9.56667	9.73601	9.79127	9.93828	9.77648	9.81948	9.63355	9.73587	8.03232	8.04479	7.96543	9.6592	9.87466	9.71014
Actr1a	8.57052	8.4035	8.51552	9.25786	9.25788	9.40163	9.29692	9.6689	9.74526	9.64798	8.4234	8.10155	8.16046	9.38648	9.56163	9.44045	9.3537	9.72751	9.71652	9.71284	8.81526	8.6706	8.72801	8.35023	8.15774	8.38703	8.39505	8.3276	8.10775	9.37171	9.43767	9.4775	9.15059	9.76892	9.86319	9.79855	9.5146	9.36163	9.59291	9.38197	9.38981	9.84184	9.81663	9.00916	8.79677	8.79609	9.41645	9.29199	9.38881
Actr1b	8.12235	7.61342	7.70748	8.89927	8.63557	8.68247	8.98027	8.2562	8.44862	8.22959	7.492	7.28061	7.19055	8.26481	8.15423	8.55364	8.34901	7.86822	7.72194	7.74585	7.28493	7.16823	6.89417	8.01598	7.83898	7.87041	7.92579	7.84723	7.68523	9.03619	9.05663	8.59092	8.5795	7.96222	7.76787	7.89924	8.32576	8.83991	8.59404	8.79334	7.92641	8.10446	7.92438	7.10307	7.24155	7.2212	8.25723	8.78224	8.58407
Actr2	10.7745	11.0923	11.2729	10.6895	10.8808	10.6976	10.5472	10.0475	10.0293	9.72944	11.6788	11.5941	11.5956	11.3488	11.4117	11.0342	11.3265	10.8897	10.7438	10.6692	10.2148	9.87446	10.5026	11.0348	10.8589	11.1756	10.9096	10.7958	11.2017	10.6681	10.6843	10.9812	10.9619	10.3537	10.6933	10.7597	11.1717	10.6321	10.9308	10.9832	10.5935	10.5025	10.1001	10.1938	9.91184	9.96775	11.0174	10.6598	10.9525
Actr3	9.89728	10.0551	10.0768	9.5336	9.75858	9.6254	9.37603	10.8464	10.8309	10.5108	10.4462	10.4141	10.2763	10.2789	10.2527	10.0976	10.0385	11.4809	11.3913	11.4277	10.4991	10.2433	10.7262	9.92195	9.98949	9.93601	9.94485	9.88738	10.1215	9.66991	9.77861	9.91688	9.93849	11.1647	11.4679	11.4545	10.0401	9.53494	9.84098	9.89276	11.2423	11.1476	10.8412	10.4362	10.2854	10.2102	9.95026	9.63905	9.79807
Actr3b	4.38581	4.55547	4.62429	5.53987	5.35577	5.58681	5.39412	6.46917	6.50965	5.85616	4.59298	4.72565	4.60905	5.85403	5.67696	5.80284	5.77141	6.68385	6.38423	6.61528	4.77047	4.63625	4.98685	4.45868	4.42982	4.42713	4.3523	4.35266	4.56274	5.48239	5.67342	5.58409	5.48894	6.48561	6.84098	6.75249	5.52567	5.67275	5.69344	5.51898	6.40003	6.61067	6.61662	4.62998	4.68858	4.48028	5.76079	5.4245	5.57859
Actr5	5.51485	5.31573	5.86959	5.74043	5.85296	5.77564	5.70193	6.89619	6.62263	6.85332	5.75211	5.63376	5.67757	5.84595	5.99012	5.76179	5.95001	6.96446	6.91232	6.9192	5.38909	5.48811	5.53841	5.59418	5.48769	5.82186	5.45249	5.57742	5.65499	5.87203	5.72543	5.78152	5.79525	6.57304	6.89548	6.90894	5.69063	5.65673	5.73239	5.70675	6.77192	6.84938	6.84218	5.58841	5.48494	5.62031	5.80611	5.76387	5.83077
Actr6	6.97915	6.78205	6.84809	7.71596	7.57687	7.49154	7.69995	6.67845	6.70759	6.75627	6.63386	6.43507	6.24909	7.97544	7.97252	7.78212	7.79349	6.92211	6.85381	6.92925	5.36773	5.56927	5.47128	7.03284	6.64188	6.73711	6.66655	6.66616	6.44252	7.68964	7.63929	7.60506	8.0347	6.71856	6.64032	6.9545	7.85123	7.51737	7.63404	7.83209	6.91082	6.59696	6.8164	5.67271	5.44868	5.59554	7.76941	7.66065	7.42361
Actr8	7.74853	8.00917	8.13302	8.84657	8.7257	8.68738	8.77716	8.72885	8.86442	8.48481	7.71416	7.35127	7.37605	8.52269	8.70538	8.75145	8.61384	8.60122	8.64444	8.63877	7.18548	7.26891	7.36697	8.1363	7.96984	7.95336	7.91551	7.94068	7.5944	8.78425	8.69267	8.65873	8.53554	8.56398	8.5162	8.50362	8.59121	8.89731	8.64067	8.71454	8.64239	8.66762	8.60178	7.34502	7.22877	7.25352	8.56346	8.81807	8.76938
Actrt1	4.59006	4.32971	4.35981	4.96807	4.78545	4.72502	4.749	3.85503	3.41433	3.50883	4.45471	4.46223	4.61773	4.81512	4.79615	4.77011	4.88446	3.37584	3.5338	3.36823	3.32207	3.34434	3.10887	4.45379	4.62476	4.47071	4.43646	4.45438	4.3804	4.81287	4.77534	4.82729	4.86751	3.40755	3.52539	3.52761	4.65888	4.88983	4.83315	4.7832	3.50997	3.17503	3.20787	3.42193	3.48092	3.52154	4.75226	4.79101	4.737
Actrt2	4.32326	4.42845	4.37568	4.90233	4.59481	4.92925	4.83657	4.93877	4.88685	5.27743	4.41007	4.57109	4.49712	4.75376	4.80524	4.72222	4.88297	4.94713	5.05211	4.94814	4.3247	4.41628	4.18536	4.48082	4.41476	4.33586	4.48934	4.21013	4.54533	4.86661	4.73586	4.80988	4.8518	5.03489	5.0059	4.8341	4.79719	4.76073	4.71144	4.73271	4.84361	5.34603	4.92051	4.12189	4.10609	4.12998	4.90128	4.98445	4.67646
Acvr1	7.87578	7.95216	8.14126	9.01427	8.89705	8.81357	9.11631	8.37651	8.27847	8.3774	7.98202	7.85665	7.51131	8.8681	8.71274	8.83093	8.91162	8.08357	8.0653	8.06221	7.02157	7.35778	7.04198	8.21683	8.0368	8.11759	8.13764	8.0308	7.79424	9.01432	8.89609	8.88513	8.77825	8.09464	8.15617	8.11633	8.82769	9.04341	8.92161	8.88844	8.3007	8.14457	8.3905	7.19968	7.30092	7.19023	8.88068	8.95164	8.99721
Acvr1b	6.92993	7.06365	7.35942	8.25791	7.8206	7.85063	8.36799	9.06732	9.00674	8.83458	7.5198	7.2641	7.13292	7.99199	8.16288	8.63675	7.97396	8.34841	8.91114	8.95761	7.70716	7.42734	7.67669	7.34583	7.33016	6.97323	7.26167	7.08735	6.85478	7.96049	8.53224	8.13739	7.66533	8.34582	8.81445	8.5964	8.09623	8.47235	8.51906	8.07416	8.59904	8.92285	8.76429	7.74462	7.71463	7.67621	7.73853	8.12771	7.91625
Acvr1c	7.88666	8.37662	8.40686	7.19904	8.02406	7.80407	7.02881	6.89729	6.7134	6.54954	5.17867	5.458	5.23615	5.54457	6.20955	5.36076	5.93455	5.76589	6.00746	5.52051	4.62311	4.57882	4.61003	7.90421	7.69983	7.80152	7.19843	8.21632	6.58084	7.07435	6.78236	6.24369	6.86043	6.25343	5.80367	5.8208	6.9734	6.4875	5.82271	7.15638	6.3314	6.08102	6.53467	4.69085	4.85625	4.58893	6.10569	7.01817	6.9553
Acvr2a	8.77783	8.95688	9.01364	8.27396	8.52389	8.43038	8.52743	8.28071	8.33273	8.00899	8.48861	8.1995	8.15454	8.13997	8.07513	8.09643	7.9827	7.88758	7.93224	8.0872	7.37411	7.60652	7.47614	8.83375	8.93774	8.9388	8.72961	9.08173	8.7398	8.42738	8.49082	8.24634	8.25635	8.22714	7.94923	7.91714	8.33225	8.3882	8.29723	8.55509	8.2106	8.11998	8.39536	7.79306	7.71919	7.87323	8.17556	8.5403	8.3012
Acvr2b	5.413	5.17065	5.27285	5.90838	5.75012	5.76838	5.88211	6.14744	6.23708	6.21403	5.21565	5.08739	5.28355	5.45921	5.89953	5.6052	5.64384	5.92387	5.99872	5.9687	5.91558	5.95489	5.2966	5.35311	5.38115	5.32315	5.34151	5.4836	5.20915	5.97107	5.74721	5.75543	5.60347	5.86845	5.8627	5.84108	5.72984	5.8479	5.87299	5.9376	5.77433	6.08152	6.14535	5.66322	5.60967	5.81824	5.56676	5.82036	5.7501
Acvrl1	8.16764	8.24328	8.19012	8.15612	8.21398	8.19385	8.09304	8.00255	7.82809	7.74053	7.94889	7.90704	7.80413	8.40481	8.25408	8.27409	8.17466	7.84173	8.02699	7.99677	6.36542	6.38698	6.16512	8.24214	8.10067	8.11347	8.07778	8.07982	7.82524	8.18768	8.01705	8.21857	8.04727	7.69289	7.94641	8.10158	8.28976	8.10399	8.08696	8.30019	7.9434	8.09837	7.81339	6.46514	6.33922	6.47003	8.23643	8.15995	8.29848
Acy1	5.02261	5.24083	5.35667	5.94036	6.02867	5.73357	5.83814	6.55549	6.44434	6.62861	5.53604	5.21799	5.5928	5.81873	5.92603	5.91577	5.94969	6.7366	6.48313	6.68508	5.49311	5.31197	5.29972	5.51849	5.35581	5.55889	5.34843	5.45438	5.4148	5.97899	5.66934	5.92055	5.72147	6.11409	6.59453	6.64298	5.8114	5.92002	6.08463	5.94598	6.42787	6.59921	6.39176	5.46786	5.37178	5.65316	5.85332	5.68762	5.8654
Acy3	5.82602	6.09574	5.91943	6.68561	6.86808	6.6144	6.50345	7.24127	7.14104	7.20437	5.92604	5.68566	6.04484	6.4638	6.53413	6.40611	6.605	7.32323	7.1328	7.3307	5.88746	5.94802	6.06429	6.05217	6.15996	5.81226	5.795	5.93246	5.99188	6.61011	6.45787	6.5806	6.44709	7.29232	7.08132	7.23486	6.58646	6.55137	6.46753	6.59875	6.8599	7.4319	7.07351	6.10005	6.01894	6.51263	6.55491	6.48386	6.51774
Acyp1	5.63514	6.1607	5.87339	7.33745	7.27463	7.25227	7.1981	6.81475	6.73384	6.61458	5.76992	5.9914	5.92869	7.05721	7.24422	7.07127	7.32254	6.55081	6.5317	6.7426	5.5953	5.66484	5.40159	6.12311	6.18859	6.02627	5.89594	6.13861	6.0126	7.49027	7.25017	7.38423	7.52852	6.49223	6.55348	6.49066	7.19602	7.29756	7.21052	7.49914	6.63081	6.57333	6.61544	5.36532	5.32024	5.71755	7.31307	7.50456	7.33718
Acyp2	7.37306	7.26228	7.19775	9.90564	8.81892	9.19787	9.49321	7.67336	7.33215	8.13279	6.3884	6.25026	6.23792	7.31774	7.37023	8.42797	7.65634	5.45776	6.642	6.52429	6.57418	6.9654	6.37256	7.05937	6.70637	7.01139	6.98096	7.02934	6.58292	9.46752	9.7297	9.02562	8.60716	7.22963	5.96618	5.70451	8.68631	9.64646	9.35095	8.94635	6.65693	7.14725	7.46542	6.85198	6.79261	6.98268	8.12143	9.2948	8.79958
Ada	4.73963	4.71624	4.88566	5.86353	6.14133	5.89913	5.83726	6.05964	5.81842	5.76966	5.57821	5.37005	5.4249	6.56659	6.21726	6.19365	6.17785	6.19182	6.16956	6.26064	6.03562	5.7869	6.06227	4.96618	5.26773	5.00783	4.89497	4.88552	5.38642	6.11236	6.08786	6.47033	6.68131	6.36453	6.31756	6.2938	6.24563	5.99097	5.88495	6.31072	6.08528	6.28353	6.14903	5.77884	5.75726	5.77046	6.45835	6.29174	6.38451
Adad1	4.24917	4.16249	4.07723	4.85552	4.70688	4.86959	4.88337	4.4327	4.24726	4.6092	4.22106	4.25307	4.31052	4.93458	4.9027	4.93255	4.76703	4.21921	4.50281	4.01492	3.33898	3.3174	3.1706	4.36683	4.40324	4.09281	4.20287	4.16567	4.11448	4.78467	4.93655	4.73533	4.829	4.46245	4.41441	4.25315	4.76471	4.70947	4.71046	4.89835	4.45013	4.53963	4.58303	3.32324	3.12535	3.25386	4.89928	4.79304	4.82175
Adad2	5.01498	4.93509	4.89086	5.23351	4.97179	5.00557	5.05188	5.23093	5.05788	5.42667	5.28556	5.34588	5.5832	4.99097	4.79942	4.95808	4.94129	4.97637	5.25762	5.19312	4.38021	4.3818	4.06632	4.98227	5.28889	5.04943	5.02115	5.20222	5.61945	4.8962	4.95948	4.96461	5.07944	5.01772	5.06254	5.22153	5.12905	4.86226	4.99184	4.91631	5.21312	5.18052	5.24365	4.43978	4.34302	4.1084	5.12369	5.02389	4.98499
Adal	6.67308	6.5489	6.56304	7.15168	6.91097	7.13093	6.98799	7.30655	7.40847	7.68667	6.0265	5.77357	5.95073	6.69583	7.17949	7.25894	7.02952	7.36895	7.46368	7.11745	5.07802	5.59974	5.50675	6.32714	6.02303	6.0693	6.60631	6.34843	5.79746	7.38296	7.39951	6.99098	6.90095	7.32421	7.23182	7.41697	7.05875	7.3489	7.06186	7.13414	7.53087	7.22052	7.34122	5.70029	5.63541	5.61506	6.78529	7.0931	7.12326
Adam10	9.67171	9.83018	9.86679	10.1196	10.251	10.2006	9.97001	9.25577	9.21538	9.11898	10.2047	10.0358	10.1361	10.7195	10.7494	10.4971	10.8087	9.94838	9.83791	9.75571	9.55689	9.31274	9.66058	9.77939	9.53794	9.82751	9.75269	9.73115	9.86075	10.2218	10.0142	10.4923	10.4216	9.47265	9.80192	9.89134	10.5779	10.014	10.3125	10.331	9.87367	9.48713	9.22938	9.3301	9.11936	9.20239	10.656	10.2094	10.3634
Adam11	5.12235	5.04052	4.90639	5.38606	5.54727	5.25969	5.43979	5.76764	5.86721	5.84966	5.51405	5.34769	5.62654	5.57908	5.81659	5.70472	5.51839	5.6744	5.81764	5.73141	5.0521	4.77443	5.23282	5.22767	5.5792	5.22177	5.23668	5.77562	5.53106	5.25458	5.0772	5.1124	5.2942	5.58878	5.72887	5.67966	5.28914	5.49236	5.29731	5.46619	5.70974	5.81335	5.67127	4.8596	4.77509	4.87104	5.34611	5.45695	5.41116
Adam12	5.68821	5.68017	6.12808	6.61322	7.07227	7.04337	6.67179	6.57298	6.5264	6.62897	6.63443	6.81018	6.35125	8.30351	7.25188	7.63631	7.81738	7.58631	7.36601	7.50059	6.99075	7.04751	6.60892	6.09901	5.87473	6.35709	6.54308	5.60346	6.68418	7.33231	7.35416	7.5578	7.86234	7.35623	7.76436	7.48234	7.31883	7.33531	7.38817	7.28003	7.43721	7.13203	7.08165	6.29827	6.38142	6.79043	7.79108	6.94298	7.63873
Adam15	6.81869	6.82626	6.88435	7.55748	7.61443	7.64783	7.41878	8.35618	8.41813	8.31793	6.94089	6.78578	6.90033	7.71616	7.66316	7.68881	7.706	8.44857	8.4372	8.31571	7.11997	7.10281	7.14996	7.07964	6.94526	6.83786	6.72719	6.80765	6.96547	7.62043	7.55588	7.6557	7.51681	8.34457	8.47515	8.55044	7.77071	7.44349	7.62728	7.73264	8.32095	8.57143	8.34619	7.21831	7.46399	7.27191	7.77267	7.60547	7.70856
Adam17	9.4195	9.55818	9.63714	9.59145	9.65747	9.5456	9.49411	8.33337	8.27878	8.06586	10.7245	10.488	10.5453	10.7268	10.8605	10.6884	10.6514	9.38131	9.29617	9.25253	8.81842	8.00947	8.88653	9.58614	9.29679	9.47995	9.55693	9.3354	9.5798	9.56489	9.411	10.0849	9.63755	8.40884	9.02565	9.29304	10.4618	9.52781	10.1122	9.89057	8.95964	8.63551	8.3166	8.58381	7.96606	8.20062	10.2414	9.62085	9.78516
Adam18	4.12916	4.08512	3.95623	4.64523	4.69966	4.61158	4.615	4.38046	4.64081	4.36324	3.99028	4.33161	4.15616	4.61863	4.68153	4.71038	4.68222	4.35102	4.49218	4.39084	3.18811	3.53662	3.55902	4.3914	4.233	4.06702	4.12607	4.08281	4.14944	4.65206	4.66165	4.66092	4.61403	4.63805	4.31298	4.45995	4.60754	4.62726	4.59473	4.68262	4.24989	4.29047	4.43302	3.37604	3.32351	3.44356	4.60933	4.65845	4.5983
Adam19	7.11376	7.11308	7.48409	8.79513	8.85252	8.87393	8.55436	6.45772	6.30342	6.23536	7.45624	7.15009	6.9542	9.13629	9.13601	8.7589	8.76062	6.40572	6.43514	6.25828	4.8345	4.97197	5.26198	7.49611	7.28974	7.44795	7.20624	6.96242	6.97807	8.82296	8.57284	9.06493	8.76138	6.43943	6.54275	6.42546	9.04879	8.77506	8.9094	8.96543	6.50798	6.40454	6.33582	5.28465	4.93466	5.22978	8.99793	9.00355	9.17405
Adam1a	5.32191	5.81595	6.16691	6.38497	6.2889	6.35425	6.50927	6.23693	6.24633	5.93653	5.52032	5.83967	5.59052	6.34468	6.32142	6.2157	6.20974	5.9396	5.79858	5.79985	4.9786	5.64851	5.10003	6.10358	5.88964	6.01437	5.95682	6.06152	5.75231	6.25309	6.32133	6.16837	6.06308	5.92011	6.16084	5.8033	6.38745	6.30223	6.28592	6.18126	6.358	6.25536	6.06427	5.2734	5.56185	5.31555	6.22024	6.31304	6.42338
Adam1b	3.93805	3.87023	3.79913	4.59793	4.52493	4.61011	4.6857	4.00492	4.36109	3.95147	4.35898	4.45857	4.55842	4.60234	4.53256	4.48954	4.5551	3.81348	3.83862	3.80661	3.12313	2.95376	2.78805	4.02153	4.27196	4.07264	3.9877	3.97439	4.25245	4.52756	4.55088	4.61566	4.48145	3.90504	3.78652	3.88052	4.53068	4.6325	4.6374	4.60028	3.71963	3.87801	3.87606	2.89405	2.88941	2.88789	4.6908	4.71475	4.58648
Adam2	3.97041	3.8333	3.8452	4.39428	4.23778	4.24414	4.3647	3.796	3.82365	3.57715	3.83003	4.02394	4.30075	4.21648	4.29438	4.16477	4.37423	3.81484	3.55639	3.96346	2.37027	2.48938	2.10747	4.0127	3.94523	3.91434	4.02448	3.93027	4.12433	4.21249	4.25324	4.26703	4.32884	3.90259	4.15191	3.79235	4.27975	4.25052	4.23193	4.32778	3.55031	3.86526	3.90619	2.18494	2.36304	2.31571	4.27937	4.33118	4.20659
Adam21	4.65798	4.63997	4.47841	5.78674	5.68155	5.62123	5.74971	4.69827	4.6537	4.823	4.55578	4.86897	4.66454	5.57947	5.55793	5.75858	5.79933	4.87773	4.74558	4.66956	3.72849	3.90268	3.307	4.35199	4.94605	4.69427	4.75672	4.68073	4.58596	5.71551	5.56039	5.58565	5.66547	4.88478	4.7498	4.79158	5.72508	5.44124	5.61654	5.60657	4.67848	4.75881	5.11773	3.59847	3.68616	3.87144	5.75314	5.89693	5.59708
Adam22	5.43668	5.96365	5.86279	6.46987	6.50328	6.41273	6.49331	6.03496	6.00979	6.00855	5.07099	5.11775	5.06711	5.84622	5.94272	5.72701	5.72967	5.36719	5.33046	5.59243	4.85893	5.25818	4.80251	5.89926	5.47948	5.73277	5.55609	5.69451	5.4471	6.11281	6.42254	6.01976	6.12143	5.52154	5.29928	5.38174	6.34436	6.57172	6.33812	6.30937	5.91523	5.60902	6.00752	4.89871	4.71959	5.06449	6.03827	6.35536	6.26619
Adam23	6.80434	7.06336	7.05457	7.0155	6.97164	6.94918	6.96728	7.0502	7.20725	6.84351	7.01221	6.64236	6.34624	7.15749	7.57632	7.0594	7.56225	6.61483	7.21579	7.17966	6.11169	6.0799	5.7837	6.70826	6.43099	6.61307	7.23184	6.53418	6.59984	7.00484	6.54022	7.03478	6.63614	6.72698	7.55659	6.6517	6.50184	6.97454	6.89104	7.08271	6.90107	6.69019	6.8927	5.50697	5.78253	5.92952	6.52471	6.95297	6.62055
Adam24	4.00332	4.05824	3.90466	4.49823	4.55459	4.52928	4.54671	4.26231	4.10117	3.99985	3.9275	3.96395	4.06918	4.53358	4.49076	4.58439	4.5328	4.21687	4.51132	4.34311	3.66271	3.66849	3.82791	4.08933	4.07064	3.91815	3.97234	3.98008	4.04195	4.45313	4.58801	4.50826	4.59983	4.39119	4.14528	4.28805	4.57585	4.51651	4.65377	4.53439	4.28292	4.60611	4.50732	3.82728	3.82191	3.92237	4.75724	4.56467	4.47216
Adam25	4.11886	4.06686	4.04815	4.42397	4.44821	4.32365	4.36573	1.89975	2.23805	2.1547	3.91058	3.83097	3.75463	4.34774	4.42645	4.6021	4.29972	2.11302	2.57383	2.33865	1.46593	1.84864	1.57444	4.28507	4.15727	3.89277	4.04298	4.08928	4.03584	4.49398	4.5457	4.4012	4.28237	2.37217	2.00156	2.21257	4.34906	4.4775	4.54556	4.48397	2.31063	1.8176	2.07403	1.93969	1.28993	1.45073	4.40844	4.56292	4.3639
Adam26a	3.97505	3.89246	3.93942	4.33219	4.38001	4.29019	4.08547	2.24187	2.32893	2.18033	3.72935	3.72738	3.62681	4.39561	4.30792	4.37952	4.17642	2.02887	2.44899	2.44214	1.70536	1.94156	1.78271	4.30335	3.99686	3.88283	4.09979	3.77397	3.88594	4.24977	4.34212	4.25252	4.28643	3.04247	1.88788	2.07378	4.34548	4.34104	4.38842	4.38368	2.23195	2.20177	2.21906	1.80352	1.89127	1.8758	4.27557	4.32168	4.28204
Adam26b	4.10902	4.06791	4.0865	4.60933	4.26139	4.10233	4.53887	3.15679	2.80248	3.17277	4.09799	3.913	4.06574	4.54656	4.49273	4.64448	4.32717	2.86466	3.03569	2.71872	1.93631	1.69862	1.66859	4.45104	4.23719	4.0515	4.0664	4.1017	4.08333	4.51221	4.51361	4.43468	4.55369	2.68308	2.77284	2.33295	4.35725	4.59569	4.52134	4.6513	3.02067	2.77369	2.78505	2.03304	1.68397	1.59187	4.4148	4.43345	4.45559
Adam28	4.15877	4.16319	4.10379	4.64085	4.60448	4.63285	4.73018	4.59282	4.16708	5.00101	4.15427	4.19435	4.5057	4.57152	4.59176	4.56221	4.72504	4.4147	4.43285	4.63386	3.90916	3.925	3.91662	4.20893	4.25088	4.08161	4.21537	4.07375	4.32639	4.56989	4.64662	4.62141	4.59438	4.61244	4.43494	4.33489	4.63981	4.56269	4.52427	4.60905	4.37265	4.47999	4.68772	3.91605	3.65434	3.75673	4.68377	4.72593	4.58451
Adam29	4.23198	3.98946	3.98454	4.38505	4.36677	4.35391	4.46574	2.86309	3.29959	2.7077	3.93979	3.81799	3.98627	4.39352	4.39671	4.64521	4.38974	2.80387	2.91398	2.77771	2.49974	2.2868	1.87971	4.35005	4.32107	4.07466	4.30189	4.07249	4.20209	4.51111	4.53214	4.42627	4.44399	2.86594	2.98999	2.7145	4.33681	4.48355	4.31802	4.37548	2.84967	2.72438	3.02115	2.01034	1.94527	2.01197	4.48985	4.49697	4.36928
Adam3	4.40612	4.28489	4.11009	5.08954	5.11031	4.98449	5.08517	4.76748	5.08642	4.75635	4.33218	4.66573	4.54855	4.98128	4.90071	4.97136	4.85043	4.74144	4.71687	4.47639	4.18786	3.90671	3.76725	4.40727	4.29784	4.35891	4.4794	4.36853	4.40888	4.86967	4.95818	4.90401	4.95113	4.63177	4.68309	4.82267	4.93301	4.90316	4.93964	4.91059	4.70085	4.84956	4.52652	3.89858	3.86785	3.93242	5.07608	4.99342	5.00852
Adam30	4.37831	4.45686	4.38809	4.79821	4.6062	4.71381	4.6115	2.55365	2.59581	2.63903	4.64651	5.0094	4.96286	4.61668	4.62353	4.6488	4.67524	2.73628	2.69956	2.82624	2.19386	2.75066	1.83654	4.49723	4.31878	4.40839	4.48069	4.27033	4.62084	4.62073	4.68317	4.61297	4.61279	2.75991	2.88116	2.64352	4.69784	4.59177	4.62878	4.49507	2.74895	2.9365	2.76837	2.27544	2.20523	2.09265	4.62851	4.58838	4.65086
Adam32	4.45169	4.41555	4.32419	5.40438	5.25664	5.27814	5.26092	3.92094	4.45125	4.42307	4.22217	4.60234	4.3112	5.30928	5.10154	5.25576	5.22701	4.31038	4.26665	4.22236	3.3988	3.23544	3.36598	4.38745	4.66978	4.37459	4.51531	4.34278	4.35177	5.29903	5.34793	5.24469	5.08404	4.4235	4.24422	4.32798	5.08714	5.21774	5.24753	5.31473	4.28931	4.0491	4.30769	3.57533	3.63985	3.42058	5.27206	5.24025	5.19368
Adam33	6.83928	7.03652	6.88536	7.2936	7.462	7.45179	7.3352	8.00406	7.69397	7.5803	6.29042	6.30368	6.27079	6.85812	6.73571	6.72355	6.69657	6.91919	7.11475	7.27795	5.80619	6.23808	5.5415	6.94285	6.68015	6.69389	6.57887	6.88275	6.54339	7.19278	6.99231	6.95472	6.77776	7.19683	6.91223	6.71855	7.07367	7.27621	7.1315	7.31999	7.18185	7.5486	7.52865	6.19623	6.1244	6.52897	6.93242	7.28123	7.248
Adam34	4.36866	4.42625	4.23658	4.51238	4.45871	4.44843	4.54798	3.25669	3.18499	3.4664	4.17107	4.20842	4.1961	4.47603	4.42116	4.53837	4.47363	3.07775	3.30128	2.89801	2.57928	2.84578	2.85024	4.29329	4.3837	4.25413	4.32989	4.3373	4.22683	4.35098	4.49216	4.43169	4.48865	3.12964	3.00561	3.10047	4.40468	4.47909	4.37867	4.39772	3.01598	3.10736	3.25338	2.89199	2.59296	2.6183	4.50637	4.48158	4.39582
Adam39	4.20235	4.2554	4.14811	4.72978	4.72411	4.45502	4.59846	2.32248	2.49938	2.54111	4.15025	4.17105	4.19353	4.69676	4.67748	4.74217	4.64464	2.55646	2.2268	2.60329	1.88715	1.88243	2.39557	4.49217	4.30797	4.30155	4.20738	4.39782	4.10872	4.713	4.85206	4.70755	4.64442	2.44659	2.1754	2.31522	4.60662	4.74132	4.8385	4.86064	2.3575	2.19668	1.83288	1.93773	1.99185	1.93773	4.7316	4.82338	4.65511
Adam4	7.01273	7.3895	7.54052	6.82958	7.17922	7.04918	7.06612	5.39074	5.63611	5.41562	6.62896	6.61325	6.73998	7.18262	7.16128	7.08491	7.34342	5.74602	5.73176	5.88621	2.74965	2.9876	3.60346	7.43572	6.98295	6.99551	7.15541	7.41941	6.73565	7.14194	6.72097	7.11715	7.04036	4.96553	5.31441	5.57283	6.997	7.0214	6.97196	7.00634	5.70902	4.70752	5.34344	3.66238	3.23805	3.82969	7.37987	7.0925	7.15997
Adam5	4.07451	4.02868	3.93007	4.71014	4.62388	4.59806	4.59738	4.44726	4.44082	4.54268	4.0957	4.3031	4.05068	5.08483	5.12917	4.90215	4.99857	5.40991	5.14682	5.17983	3.92951	3.98418	3.83823	4.28072	3.92154	3.87334	3.84694	3.83289	4.05369	4.61932	4.5217	4.90106	4.76109	4.59471	4.96487	5.20739	4.73346	4.56219	4.57648	4.64925	5.21178	4.51028	4.78783	3.54239	3.30861	3.64555	5.07499	4.70703	4.67134
Adam6a	4.45767	4.35761	4.29337	4.49084	4.25509	4.39194	4.34866	4.37193	4.24882	4.67796	4.22738	4.21014	4.28719	4.34273	4.254	4.41591	4.60768	4.37669	4.03706	4.37964	3.5337	3.81348	3.54298	4.48242	4.25507	4.24806	4.36692	4.35201	4.22922	4.26726	4.482	4.30189	4.25143	4.30488	3.9208	4.16795	4.3505	4.45519	4.46185	4.34604	4.77235	4.04197	4.32382	3.59103	3.53544	3.73573	4.39191	4.52036	4.39744
Adam6b	4.23049	4.22047	4.09171	4.65386	4.66911	4.52217	4.61574	2.1088	2.64112	2.40657	4.06317	4.03477	4.46922	4.67001	4.67586	4.73993	4.79368	2.58282	2.85266	2.85046	1.9858	2.00685	1.67313	4.48404	4.32536	4.27783	4.40612	4.06184	4.36284	4.65326	4.73303	4.72635	4.71841	2.28245	2.45962	2.30495	4.74005	4.7161	4.75505	4.80523	2.19673	2.91321	1.54721	1.95855	2.0173	2.12978	4.63255	4.63924	4.59152
Adam7	4.24607	4.05519	4.03775	4.5265	4.45992	4.43747	4.44109	3.32505	4.05426	3.70851	4.10465	4.0433	4.18634	4.45785	4.38543	4.4037	4.5789	3.592	3.50436	3.46003	3.33626	3.30707	3.33432	4.24038	4.17778	4.06886	4.12811	4.07806	4.1384	4.52959	4.52708	4.34428	4.5022	3.71575	3.32626	3.56403	4.34736	4.50351	4.47531	4.44014	3.36147	3.51128	3.58127	3.11173	3.12273	3.45836	4.40935	4.40767	4.39318
Adam8	5.49983	5.2862	5.57612	6.77196	7.22033	6.51526	6.5808	6.24882	5.99312	6.00817	7.25528	7.24128	7.16513	9.47332	9.22534	8.70294	8.83218	8.6578	8.17133	7.9376	7.36754	5.88424	7.0212	5.39246	5.49975	5.5004	5.17668	5.21917	5.76528	6.46057	7.07475	8.16336	7.7324	6.93343	8.969	8.57652	9.00045	6.61797	8.18899	7.78961	7.01933	8.13516	6.25354	6.48133	5.06612	6.19157	8.30988	6.76214	7.89507
Adam9	9.36987	9.79321	9.79048	10.2543	10.1469	10.1991	10.218	9.97901	9.85747	9.80179	9.93274	9.78444	9.70632	10.7744	10.6338	10.5901	10.5982	10.3057	10.1651	10.2	9.12628	8.95048	8.90534	9.85537	9.67163	9.59129	9.71441	9.63566	9.69828	10.4303	10.45	10.6401	10.343	10.089	10.2422	10.4301	10.6338	10.2776	10.4841	10.5277	10.2778	10.1343	10.054	9.05737	8.87884	8.93093	10.5996	10.3371	10.4434
Adamdec1	4.6581	4.40089	4.47983	4.57565	4.62043	4.60686	4.70141	5.1094	5.42358	5.41785	4.42528	4.52975	4.59914	4.65863	4.59215	4.58589	4.67257	5.27386	5.54522	5.277	4.47898	4.56032	4.48138	4.68089	4.49957	4.48189	4.41407	4.48721	4.51143	4.60156	4.62066	4.61097	4.64489	5.15682	5.41553	5.48591	4.55936	4.58974	4.6585	4.77843	5.10304	5.34481	4.98798	4.66537	4.2548	4.84752	4.79505	4.57854	4.51925
Adamts1	8.16068	8.05924	8.01773	8.22296	8.09712	8.20782	8.32777	8.9056	8.84195	8.71294	7.50279	7.72017	7.31233	7.86664	7.32405	7.84409	7.58455	8.49717	8.13231	8.09459	7.0769	7.1511	6.66546	7.94475	7.90116	7.78158	8.34299	8.26331	7.87138	8.44725	8.43849	8.115	8.11541	8.75937	8.55781	8.45431	8.08348	8.1793	7.93453	8.29559	8.59661	8.76894	8.84618	6.79141	7.13995	6.59395	7.79326	7.99555	8.09463
Adamts10	7.71378	7.80927	8.24199	8.10552	8.38952	8.30075	7.97451	8.32529	8.15953	8.18177	7.4012	6.91797	6.68451	8.45329	8.23423	8.30324	8.30082	8.44514	8.46987	8.49856	6.77579	6.99728	6.84825	8.06579	7.57493	7.91872	7.70998	7.91001	7.39222	8.24448	7.98559	8.17025	7.95763	7.78919	8.07305	8.25672	8.20848	8.36862	8.23773	8.26621	8.24659	8.31271	8.27201	6.79859	7.0036	7.2536	8.27366	8.40798	8.46486
Adamts12	7.65105	7.99097	8.22572	8.0184	8.12109	8.24398	7.91857	8.1992	8.10615	7.96695	7.90755	7.95382	7.66012	8.64529	7.85857	8.24422	8.27416	8.609	7.99723	7.99391	7.24837	7.63356	7.09469	8.10015	7.78237	8.16886	8.28205	7.94352	8.11891	8.33916	8.08109	8.29623	8.28501	8.17802	8.33436	8.02078	7.91975	8.26693	7.95437	8.2114	8.45377	8.23502	8.2278	7.00311	7.10173	7.36192	8.3631	8.30272	8.3707
Adamts13	4.28015	4.02275	4.22087	4.89552	4.73314	4.86253	4.97979	5.61477	5.60005	5.62182	4.5844	4.78112	4.7621	4.94187	4.94043	4.79273	5.04446	5.50958	5.51568	5.42846	5.04452	4.75975	4.586	3.85535	4.46393	4.07596	4.34803	4.18889	4.51996	4.77695	4.60597	4.7997	4.87089	5.82257	5.5403	5.53733	4.84752	4.73805	4.71265	4.72021	5.55612	5.26676	5.26905	4.56464	4.58365	4.39016	4.86747	4.92368	4.79104
Adamts14	5.51997	5.50996	5.31812	6.82338	6.82752	6.78812	6.6639	6.5095	6.45829	6.68528	5.93435	6.10801	5.62462	7.65037	7.9251	7.66466	7.61374	6.83369	6.80839	6.82019	5.45652	5.34458	5.40101	5.42836	5.4712	5.42637	5.59259	5.12729	5.28998	7.17987	7.10723	7.44434	6.89673	6.40596	6.6698	7.00455	7.63033	7.30543	7.49965	7.41962	6.75025	6.73629	6.61275	5.33123	5.16587	5.45929	7.92999	7.06862	7.72127
Adamts15	4.7343	4.84927	4.82731	7.9444	7.94445	8.64938	8.25267	8.1684	8.05395	6.56114	5.69067	5.77957	5.24942	8.23931	7.89583	7.96916	8.03911	8.50314	8.08463	6.54061	6.67481	5.40725	7.35479	4.52433	4.84394	5.2108	5.04406	4.68443	5.03702	7.71273	7.80387	6.72595	7.83009	7.74587	7.31571	7.82301	8.10865	6.27899	6.74319	8.11893	8.3003	8.26324	6.75949	5.85192	5.62024	7.24278	8.56	8.2136	8.56402
Adamts16	4.78731	4.87082	4.94607	5.62747	5.72991	5.8906	5.7517	5.94628	6.13381	6.12752	4.8647	5.12098	4.86035	6.29949	6.04515	5.56867	5.95018	6.09781	5.99958	5.68993	4.85078	6.02183	5.05059	4.86309	4.88323	4.97344	5.34138	4.81931	5.1485	5.98251	5.57342	6.15406	5.95358	6.0419	6.36941	6.26337	5.96794	6.37039	5.65462	6.1735	7.28849	6.06136	6.63039	5.22112	5.77238	5.0758	6.09797	5.98216	6.21598
Adamts17	5.52265	5.68589	5.8237	6.13543	6.29683	6.44027	6.29038	6.62161	6.61183	6.9088	5.61334	5.76433	5.87407	6.10386	5.99043	5.85875	6.04849	6.55873	6.27926	6.25451	5.30464	5.65395	4.9921	5.79927	5.79278	5.79654	5.67287	5.61652	5.95321	6.21103	6.02503	6.11121	6.20347	6.54785	6.23316	6.07011	6.05026	6.24869	6.05445	6.16068	6.69804	6.43956	6.91477	5.1864	5.36852	5.44665	6.0247	6.22518	6.13538
Adamts18	5.0737	5.29255	5.47337	5.64333	5.88934	5.72287	5.73232	5.44242	5.3949	5.21195	5.23449	5.62953	5.26715	5.78757	5.84694	5.78887	5.76624	6.1074	5.74265	5.94847	4.02272	4.35522	4.18613	5.36012	5.2624	5.17386	5.21675	5.09362	5.11426	5.63557	5.25388	5.701	5.61963	5.3376	5.4619	5.49488	5.59506	5.56295	5.56979	5.69227	5.78279	5.59386	5.48702	4.19102	4.16065	3.67996	5.80423	5.74124	5.75037
Adamts19	4.7133	4.971	4.77237	4.98037	4.99099	5.37845	5.03353	5.40442	5.7484	5.6582	4.71147	4.57695	4.89175	4.87573	4.95512	4.59209	4.87821	5.30632	4.93705	4.85666	4.30218	4.32223	4.2479	4.83815	4.76795	4.89044	4.63354	4.90173	4.7647	5.12142	5.00237	4.90124	4.95299	5.32903	5.13257	5.20435	4.96001	5.01941	4.86046	5.00377	5.35296	5.17228	5.10422	4.40591	4.31874	4.55137	4.99309	5.12971	5.20706
Adamts2	8.99756	9.04307	9.2033	10.3479	10.6239	10.6366	10.2215	10.4616	10.2684	10.2506	8.61535	8.3811	8.21321	10.4718	10.288	10.3406	10.2504	10.3688	10.0546	10.1202	9.25357	9.4288	8.79434	9.43337	9.06935	9.37212	9.25253	8.83156	9.16972	10.6249	10.3582	10.4381	10.5846	10.1853	10.2293	10.1534	10.2092	10.7402	10.3513	10.509	10.4941	10.1761	10.5111	8.88977	9.14505	9.29044	10.3761	10.4988	10.5101
Adamts20	5.2059	5.55929	5.13491	7.33794	6.75551	6.91917	7.48373	6.83982	7.06296	7.05176	4.80458	5.16074	4.73456	5.83036	5.52061	6.6296	5.71744	5.26977	6.00801	5.8816	4.96647	5.58789	5.36867	5.35018	5.55625	5.41857	5.41761	5.36047	5.20346	7.18075	6.93067	6.43699	6.36621	6.6405	5.73273	5.60394	6.12169	7.09687	7.01429	6.58246	6.18279	6.44423	6.91944	5.63902	5.66848	5.7196	5.96591	7.04718	6.54079
Adamts3	5.91247	5.97634	6.33468	6.95261	7.24178	7.44011	7.06465	6.53679	6.69827	6.64253	5.45175	5.41202	5.42584	6.86517	6.47019	6.58181	6.55576	6.2072	6.05731	6.28149	5.17369	5.71552	4.98002	6.10343	5.72556	6.21375	6.29139	5.73569	6.21543	7.49719	7.16406	6.95143	7.4893	6.61051	6.36951	5.86192	6.93241	7.40824	6.99799	7.3012	6.67858	6.58867	7.1298	5.02148	5.36605	5.33448	6.8154	7.30914	7.22561
Adamts4	4.29594	4.32002	4.33645	5.62284	5.46376	5.42777	5.48298	5.75686	5.42936	5.45081	5.5573	5.52976	5.40968	7.01808	6.36497	6.59714	6.5548	6.54563	6.39937	6.16384	6.10411	5.13395	5.89723	4.40507	4.7098	4.63929	4.52598	4.18568	4.83544	5.73638	5.57963	6.49903	6.02258	5.77044	6.55997	6.18786	6.20275	5.61093	5.8773	6.06269	6.0614	6.28662	5.62569	5.15191	4.88989	5.04727	6.33742	5.75094	6.01757
Adamts5	9.4601	9.83654	9.90499	9.87259	10.0216	10.2761	10.0144	9.69446	9.48118	9.34268	8.64212	8.14564	8.23122	9.65685	9.41313	9.43969	9.38851	8.83804	8.90245	8.77788	8.50365	8.36517	7.9786	9.93723	9.70843	9.62264	9.3553	9.78045	9.14952	9.85464	9.95731	9.81136	9.96882	9.10796	9.27773	9.02857	9.69141	9.86258	9.55911	9.91698	9.36724	9.29948	9.32337	8.33071	8.37192	8.42647	9.40447	9.86407	9.65524
Adamts6	8.20197	8.43483	8.63613	8.50633	8.68116	8.55906	8.4073	8.55418	8.74666	8.54526	7.40444	7.03686	6.6883	8.56911	8.08488	8.10038	8.43977	8.52762	8.37503	8.18871	7.5381	8.00987	7.29368	8.67426	8.2333	8.31699	8.35571	8.12742	7.71128	8.83465	8.51552	8.53688	8.32416	8.64829	8.20677	8.45576	8.05274	8.68624	8.40846	8.55306	8.99796	8.51678	8.85886	7.34013	7.78624	7.67236	8.61034	8.58476	8.71019
Adamts7	5.96895	6.07995	6.13645	7.57212	7.2219	7.07806	7.28193	7.38902	7.1733	6.87566	7.18042	7.04381	6.94956	8.33545	8.48336	8.5382	8.49474	8.97733	8.83331	8.77219	7.05859	5.97335	7.0503	6.28968	6.44907	6.11118	6.33967	6.18089	6.34477	7.17845	7.24222	7.90773	6.89113	7.25166	8.48009	8.8171	7.98761	7.09625	7.86832	7.44577	8.11893	8.24479	7.61603	6.65141	5.63336	6.07051	7.91359	7.49598	7.52562
Adamts8	5.4474	5.35178	5.46927	6.43012	6.20998	6.19079	6.46187	6.1671	5.9704	5.78343	5.41564	5.71673	5.70275	6.19254	6.29312	6.38082	6.55056	6.2156	6.01943	5.78104	5.04059	4.95008	4.96942	5.38668	5.35533	5.33921	5.48804	5.34018	5.46364	6.31143	6.26129	6.24768	6.07052	5.58402	5.8373	6.02455	6.23425	6.34208	6.16405	6.22643	5.99912	5.96604	5.91282	5.10755	4.64434	5.10412	6.21855	6.41531	6.38921
Adamts9	6.82459	7.44727	7.47949	7.76651	7.91575	7.89369	7.74074	8.53928	8.49682	8.4245	7.31701	7.35981	7.16935	7.95547	7.89647	8.02652	8.07113	8.72434	8.62554	8.63811	7.79136	7.49122	8.10056	7.64504	7.58775	7.71893	7.39693	7.52225	7.39056	8.04656	7.66075	7.71185	7.89878	8.41502	8.77621	8.47939	7.90888	8.00307	7.84405	8.0231	8.8172	8.51816	8.66577	7.22213	7.53359	7.68664	7.90556	7.92216	7.91486
Adamtsl1	5.95516	5.88506	6.24071	6.71835	7.15829	7.29185	6.82953	7.33405	7.27003	7.00179	4.93473	4.94271	4.8247	6.87019	6.11872	6.03495	6.48709	6.7336	6.52082	6.67142	5.35903	5.57858	5.06478	6.2414	5.70955	6.04503	5.89586	6.1093	5.65454	6.87078	6.69933	6.64991	7.03913	7.026	7.15605	6.83757	6.53875	7.06728	6.60108	6.91658	7.3639	7.14265	7.16981	5.38579	5.66875	5.61183	6.53349	7.02303	6.79019
Adamtsl2	5.34369	5.43699	5.49646	5.31246	5.45825	5.5234	5.50444	6.30203	6.29455	6.24898	5.62076	5.57939	5.80495	5.11056	5.11791	5.12559	5.37859	6.1068	6.20953	5.92039	5.90528	5.65286	5.70022	5.52063	5.70814	5.81153	5.58729	5.31597	6.00825	5.37199	5.20179	5.2188	5.2389	6.31398	6.26482	6.14389	5.21704	5.37953	5.40354	5.28044	6.2775	6.2343	6.36615	5.77205	5.91615	5.79528	5.30449	5.51227	5.25328
Adamtsl3	7.19594	7.73575	7.91045	8.47217	8.70852	8.7143	8.54046	7.99592	7.97031	7.77372	6.92434	7.01946	6.74364	8.32136	8.15869	8.12157	8.28844	7.67289	7.69868	7.69339	7.10641	7.56955	7.11472	7.86022	7.31689	7.76065	7.87268	7.78291	7.25579	8.81833	8.22389	8.46859	8.16557	7.60143	7.7828	7.66297	8.17533	8.5592	8.26125	8.54253	8.04927	7.89034	8.13737	7.34489	7.59318	7.53158	8.20299	8.62506	8.43749
Adamtsl4	8.07419	8.10903	7.96883	8.25141	8.22334	8.48828	8.23579	8.29927	8.28992	8.35583	7.74657	7.52967	7.85549	8.14118	7.87042	8.08593	7.80374	8.07591	8.09781	8.0497	7.09126	7.16233	6.40253	8.14609	7.87935	8.09142	7.9376	7.90217	7.83138	8.36107	8.5767	8.2076	8.18128	7.95094	7.98029	8.32853	8.09892	8.36799	8.21828	8.22267	8.03031	8.26812	8.42261	7.0435	6.79246	7.24156	8.08805	8.30797	8.39399
Adamtsl5	7.16918	7.41652	7.22507	8.00566	7.93572	8.01363	7.89557	8.10129	8.04004	8.00315	6.73676	6.5236	6.5434	7.66072	7.78225	7.93809	7.49794	7.42964	7.89526	7.74254	6.67259	6.90182	6.14295	7.23594	7.09775	6.76174	7.13312	7.54072	6.84723	8.06966	7.98458	8.0461	7.57969	7.90584	7.73538	7.87499	7.96076	7.82521	7.99986	7.91995	7.44135	7.97499	7.97764	7.15535	6.99553	7.04243	7.89904	8.03237	8.03749
Adap1	5.98667	5.88443	5.99594	6.77994	6.92442	6.72249	6.49047	6.0032	5.94318	5.46959	6.50407	6.49632	6.35987	7.54256	7.7967	7.51643	7.49357	6.95807	6.88563	6.97706	5.687	4.85951	5.82704	6.13236	6.02788	5.85441	6.07537	6.1166	5.93211	6.7324	6.63141	7.11175	6.88081	6.03633	6.66755	6.81278	7.48372	6.57714	7.12257	6.8924	6.2822	6.58462	5.97955	5.70579	4.9101	5.34861	7.09048	6.76516	7.11285
Adap2	7.65251	7.77417	7.84107	7.99477	8.08742	8.06712	7.77944	8.42951	8.05799	8.30053	8.63489	7.9257	8.15196	9.24023	9.29635	9.03307	9.12704	9.24059	8.97928	9.04736	7.85117	7.57068	7.91178	7.7717	7.34472	7.54925	7.61838	7.47217	7.40428	8.35317	8.2671	8.88156	8.22997	8.46099	9.03629	9.39436	9.18504	8.21787	8.81968	8.69438	8.65036	8.8464	8.45615	8.19256	7.23671	7.75441	9.09055	8.36776	8.81426
Adar	7.37174	7.27122	7.44814	7.24235	7.58851	7.31825	7.19561	7.46679	7.44612	7.37907	7.59755	7.45204	7.40982	7.93864	7.94224	7.71372	7.63429	7.95952	7.83041	7.78986	7.13799	6.66676	7.29475	7.63823	7.44073	7.49767	7.33942	7.34042	7.31408	7.29613	7.29306	7.48291	7.4404	7.69755	8.04329	7.92139	7.67579	7.09699	7.49801	7.4992	7.76497	7.71392	7.57336	6.96428	6.81344	7.10282	7.56045	7.26317	7.47187
Adarb1	7.97579	8.12931	8.03199	8.22768	8.14786	8.19791	8.08743	9.07231	8.68557	8.99461	7.70133	7.24659	7.09442	7.90235	7.81207	8.07143	7.80533	8.69369	8.49268	8.61878	7.88196	8.18666	7.4864	8.32159	8.0888	8.01061	8.05645	7.88454	7.83039	8.46366	8.63361	8.08877	8.21662	8.67787	8.68634	8.67261	7.99755	8.75591	8.51284	8.36582	8.78714	8.95312	9.13654	7.76446	7.89294	7.89445	8.24007	8.39021	8.24444
Adarb2	4.17438	3.95122	4.21041	4.45741	4.53099	4.52171	4.67402	5.25499	5.56662	5.30255	3.91083	4.00749	3.92661	4.32842	4.43787	4.31185	4.43268	5.06575	5.17092	5.16313	3.89335	4.15552	4.28206	4.00214	4.11316	4.09984	3.96954	4.04729	3.97032	4.49629	4.44012	4.39908	4.45552	5.22459	4.886	5.19978	4.53861	4.46587	4.57092	4.47291	5.27238	5.15888	5.14543	3.91391	4.1623	4.13713	4.63953	4.48583	4.51392
Adat1	5.27094	5.17729	5.32241	5.68776	5.60001	5.8575	5.71652	5.57933	5.88307	5.80165	5.13334	5.09206	5.12223	5.59781	5.84423	5.7621	5.72951	5.75385	6.09883	6.12525	5.08535	5.01684	5.20971	5.50111	5.30305	5.21133	5.24503	5.35835	5.0941	5.86436	5.90782	5.76126	5.84828	5.79712	5.93881	5.9553	5.66258	5.81714	5.80854	5.66371	5.94872	5.9553	6.16652	5.02655	5.24657	5.289	5.48321	5.81467	5.69289
Adat2	6.75613	6.76425	6.82049	7.84433	7.84588	7.63435	7.71375	7.81299	7.84816	7.69563	6.60572	6.71321	6.63262	7.93368	7.90313	7.87468	7.83359	7.83323	7.7309	7.85516	6.59159	6.18068	6.07013	6.89667	6.8211	6.87901	6.78841	6.78303	6.79261	7.73814	7.9367	7.8193	7.72506	8.00517	7.78288	7.75591	7.80105	7.91195	7.9276	7.96811	7.75722	7.87451	7.84057	6.26346	6.23504	6.23652	7.86683	7.97052	7.82979
Adc	6.12622	6.30102	6.23051	6.95135	7.02529	6.56942	6.67614	7.11041	6.92723	6.88541	6.91666	6.5666	6.50253	7.72622	7.67668	7.70342	7.4896	7.71031	7.33997	7.55919	6.56171	6.0614	6.36423	6.61629	6.73674	6.35105	6.62277	6.44287	6.47143	7.05278	6.73977	7.25651	6.71365	6.8515	7.53389	7.79196	7.36753	7.05069	7.27388	7.37317	7.42303	7.72046	7.27703	6.37656	6.26787	6.10783	7.52383	7.10491	7.45738
Adck1	5.70991	5.78101	5.7282	6.34543	6.23792	6.22745	6.44579	7.12029	7.17192	6.9429	6.0433	5.87255	5.82144	6.50239	6.41967	6.61146	6.43961	7.2368	7.03887	7.08353	6.06764	5.99214	5.97266	6.01081	5.78074	5.88392	5.88633	5.74498	5.93779	6.43132	6.44421	6.42239	6.26879	6.66556	7.20113	7.2382	6.44465	6.47401	6.35273	6.43782	7.02194	7.07834	7.08404	6.22515	5.8932	6.07866	6.33496	6.3534	6.31569
Adck2	5.93631	6.07131	6.42954	6.57267	6.49618	6.593	6.54758	6.36956	6.28394	6.19038	6.1338	5.91899	6.07182	6.80734	6.94626	6.85168	6.84571	6.39131	6.52067	6.29565	5.2483	5.61755	5.60111	6.22849	6.38821	6.05354	6.42604	6.42388	5.95206	6.64887	6.67186	6.56473	6.48096	6.12469	6.37967	6.33882	6.70208	6.71384	6.68823	6.54952	6.18878	6.37852	6.14091	5.62078	5.41275	5.44122	6.65555	6.7547	6.89208
Adck4	6.29718	6.45533	6.57224	6.85402	6.93328	6.78491	6.58989	6.55598	6.67747	6.69641	6.71943	6.52479	6.31608	7.4036	7.30769	7.34436	7.2454	7.01903	6.74427	6.91825	5.83193	5.84415	5.87099	6.57457	6.49245	6.42527	6.44378	6.47714	6.49632	7.11567	7.11763	7.23871	6.91508	6.62005	7.11737	7.09562	7.16803	6.92583	7.16195	7.12233	6.80117	6.96007	6.696	6.08609	6.11753	5.99037	7.18853	7.01996	7.26551
Adck5	4.79953	4.70343	4.86375	5.57413	5.49958	5.61476	5.55638	6.52189	6.39038	6.26947	4.872	4.78178	4.88718	5.65186	5.78983	5.77106	5.73588	6.613	6.6392	6.46569	6.57551	6.26045	6.49891	4.72819	4.80926	4.76504	4.90451	4.82374	4.79752	5.63277	5.62133	5.61381	5.62514	6.16796	6.5014	6.71808	5.56915	5.5646	5.57293	5.4888	6.33149	6.52453	6.43577	6.62734	6.59491	6.48687	5.70542	5.6188	5.59031
Adcy1	5.52553	5.68811	5.47721	5.89439	5.91833	5.84554	5.98176	6.2649	6.36286	6.62158	5.41501	5.42655	5.64187	5.23892	5.33358	5.48017	5.47386	5.70124	5.89957	5.70224	4.70411	4.84569	4.30132	5.69347	5.59098	5.66957	5.5198	5.59261	5.52732	5.81392	5.70722	5.66028	5.50302	5.92471	5.64894	5.6427	5.53036	6.08826	5.83523	5.66098	5.80857	6.05439	6.35676	4.54674	4.68223	4.50658	5.49616	5.74294	5.75881
Adcy10	3.83361	3.78487	3.73353	4.46209	4.47219	4.50218	4.56794	3.57061	3.64073	3.55471	3.69888	3.96787	3.98221	4.20851	4.53146	4.31518	4.36945	3.39069	3.82394	3.36823	2.67071	2.48817	2.54357	3.88959	3.86456	3.76156	3.83268	3.82027	4.21578	4.34426	4.37733	4.3757	4.21366	3.44219	3.56864	3.52709	4.33629	4.47887	4.44635	4.51019	3.57224	3.43378	3.48537	2.39904	2.47563	2.31659	4.2527	4.59449	4.40427
Adcy2	7.16832	7.24109	7.23635	8.67013	8.44082	8.34944	8.69301	8.92959	8.77659	8.88919	6.69977	6.72663	6.39705	8.08732	6.91589	8.24234	6.72407	7.86397	8.40754	8.39157	7.05907	7.57993	6.91906	7.2717	7.48998	7.37962	7.56647	7.52976	7.09636	8.30697	8.8727	8.30412	8.07977	8.75438	7.92272	7.56865	7.68684	8.68718	8.4825	8.29238	8.55851	8.62203	8.83859	7.25075	7.47915	7.30125	7.55174	8.60297	8.26655
Adcy3	6.81718	6.81379	6.86564	7.64173	7.6059	7.5548	7.56331	7.84167	7.5323	7.44548	7.39379	7.41339	7.1201	8.18138	8.43232	8.26293	8.19655	8.73728	8.16409	8.2873	7.99139	7.66006	7.76331	7.18719	7.05806	7.01363	7.09563	6.83632	7.10884	7.90114	7.63603	7.92088	7.73139	7.66544	8.19725	8.21396	8.08018	7.67725	7.7053	7.98923	7.97938	8.13464	7.80325	7.45581	7.66016	7.70911	8.2693	7.71341	7.82876
Adcy4	7.34966	7.64571	7.70736	7.90711	7.99768	7.86863	7.73642	7.81588	7.67224	7.37649	7.43398	7.38737	7.37765	8.27139	7.98952	8.17381	8.3795	7.97725	7.75151	7.96505	6.89081	6.38282	6.59105	7.62699	7.25183	7.47861	7.56692	7.80187	7.13076	8.1101	8.01936	8.06382	7.9023	7.35798	8.02935	7.77582	7.87095	7.84853	7.93698	7.90246	7.65909	7.66795	7.56403	6.31253	6.52211	6.54713	8.00496	7.78058	8.0148
Adcy5	7.25694	7.13052	7.13409	5.84846	6.07861	6.13156	5.77224	6.69495	6.77175	6.66101	5.82259	5.82028	5.86314	5.56702	5.45512	5.32948	5.47356	6.27958	5.91788	6.15206	5.60894	5.74797	5.90339	7.00572	6.9077	6.78723	6.41196	6.63786	6.26194	5.76102	5.86332	5.60924	6.03722	6.40193	6.25588	6.0806	5.8628	5.78665	5.57531	6.05902	6.38702	6.38565	6.37932	5.82697	5.95145	5.89168	5.83085	5.96946	5.86939
Adcy6	7.95452	8.04086	8.04808	8.43411	8.63264	8.53855	8.39563	8.47283	8.2864	8.29522	7.24022	7.16102	6.93813	8.22484	8.20129	8.21316	8.20231	8.03186	8.07384	7.94161	6.99724	7.10887	6.92608	8.10882	7.94028	7.92089	7.89672	8.01096	7.4329	8.39799	8.37907	8.17484	8.38717	7.7608	7.92025	7.8843	8.24054	8.4422	8.31538	8.34233	8.18591	7.99559	8.45589	7.02505	7.24272	7.1247	8.13061	8.56536	8.43447
Adcy7	8.52564	8.70681	8.68678	8.6995	8.59108	8.48741	8.35621	8.29378	8.32619	8.02088	9.28171	8.91873	8.65889	9.30676	9.23634	9.09983	8.99063	8.72923	8.69479	8.67629	7.51066	7.60488	7.55022	8.87975	8.72894	8.78367	9.01684	8.47943	8.75074	8.713	8.63615	8.95575	8.60837	8.45777	8.81691	9.01323	9.19585	8.66267	8.81792	9.11962	8.6679	8.73197	8.46401	7.5664	7.27673	7.68966	9.14056	8.98046	9.30602
Adcy8	4.24709	4.23149	4.07606	4.63062	4.54302	4.66686	4.76564	5.37102	5.46948	5.33844	4.11211	4.23237	4.14657	4.44188	4.37824	4.4245	4.48408	5.04016	5.03914	5.33794	4.44066	4.84625	4.53476	4.16881	4.27313	4.20749	4.20694	4.14596	4.02435	4.48505	4.58787	4.68184	4.54623	5.01914	5.0932	5.19638	4.62667	4.65579	4.53713	4.43636	5.42755	5.28468	5.25846	4.57385	4.47712	4.34071	4.51882	4.68501	4.50382
Adcy9	7.17608	7.51823	7.51164	8.13141	7.97935	8.01641	8.02853	8.37972	8.29154	8.16171	6.44608	6.55058	6.3199	7.51221	7.29311	7.75591	7.41245	7.87182	7.91279	7.89467	6.42068	6.58132	6.45198	7.5573	7.15498	7.35388	7.17399	7.22763	6.79398	7.88344	8.12311	7.81724	7.61808	7.90019	7.80253	7.54771	7.72956	8.18265	7.93725	7.88616	8.03519	7.96501	8.26243	6.92065	6.78893	6.65148	7.55063	8.02799	7.83292
Adcyap1	4.60887	4.38176	4.08485	4.39959	4.29042	4.32095	4.47928	4.64906	5.07755	4.814	4.25091	4.27208	4.62373	4.29394	4.19842	4.19833	4.32905	4.80239	4.87306	4.66929	3.92951	4.06132	4.00977	4.34386	4.1263	4.26574	4.30354	4.21193	4.20142	4.3728	4.31315	4.30489	4.44104	5.04305	4.75736	4.94692	4.34208	4.2796	4.29284	4.26954	4.92272	4.85093	4.92148	3.78818	3.79019	3.98872	4.39536	4.35029	4.36874
Adcyap1r1	6.39309	6.24861	6.71555	7.08024	7.38347	6.93443	6.75368	7.33027	7.07796	6.87945	5.59918	5.72374	5.72884	6.13	6.21124	6.2757	6.47904	6.72049	6.61582	6.80977	5.60322	5.54075	5.35962	6.11274	6.29297	6.13177	5.70465	6.00309	5.94113	6.97068	6.92995	6.77771	6.84208	6.93525	6.69008	6.45845	6.65373	6.86664	6.74378	7.12892	6.9373	7.0338	7.20751	6.03628	5.76691	6.01238	6.69586	7.00853	6.80371
Add1	9.21799	9.31882	9.47595	9.38937	9.48742	9.39594	9.26481	9.3857	9.41043	9.22203	9.1134	8.97562	8.92147	9.53388	9.51782	9.48384	9.51196	9.5061	9.36152	9.41545	8.1668	8.49357	8.38121	9.41287	9.28771	9.36044	9.3536	9.25857	9.17861	9.45013	9.4367	9.46173	9.47891	9.43621	9.55948	9.5002	9.45603	9.53985	9.4042	9.51826	9.51704	9.50607	9.37833	8.3963	8.34876	8.53495	9.41508	9.43536	9.52265
Add2	4.43801	4.39044	4.50003	4.98436	5.16703	5.21116	4.98661	6.1546	6.20703	5.7054	4.08415	4.27172	4.38538	5.04323	5.01588	4.77881	4.7696	5.80602	5.88849	5.98117	5.56073	5.2334	5.31351	4.36198	4.33814	4.35977	4.23567	4.44855	4.42693	4.90111	4.83994	4.77902	5.80797	6.02087	6.38276	6.0537	5.00528	5.03458	4.73287	4.88814	5.88675	6.11002	6.08607	4.90625	5.30118	4.96522	4.98438	4.707	4.95797
Add3	9.08603	9.10224	9.26523	9.61172	9.67151	9.59934	9.46441	9.79842	9.83918	9.59406	8.85942	8.56017	8.53196	9.36363	9.58329	9.50999	9.48873	9.7446	9.51021	9.65674	8.66102	8.70712	8.7761	9.20387	9.02157	9.29837	8.90727	9.00524	8.92865	9.63628	9.52503	9.57364	9.47733	9.64618	9.69264	9.72765	9.52949	9.58822	9.48294	9.63459	9.83536	9.7626	9.57193	8.87155	8.84609	8.96116	9.59662	9.70152	9.56926
Adh1	8.478	8.51117	8.88888	9.54367	9.75603	9.71721	9.5211	6.22323	6.25197	6.27019	6.52161	6.66818	6.35065	8.09915	8.20433	9.14095	7.76171	5.73497	5.98076	6.15907	4.3084	4.40891	4.64752	8.44972	8.04376	8.29209	7.66305	8.43159	7.81875	9.63225	9.73471	9.15003	8.99406	6.3904	5.7633	5.69153	9.32127	9.81231	9.54721	9.38268	5.86018	6.19323	6.36466	4.70486	4.88083	4.59497	8.85574	9.76818	9.23431
Adh4	3.93561	3.81208	3.83147	4.36634	4.42436	4.40054	4.45344	4.3011	4.31863	4.30086	3.79696	3.86001	3.90594	4.35962	4.38974	4.2402	4.41902	4.38221	4.30545	4.27923	3.46884	3.19866	3.36119	3.92123	3.88612	3.83942	4.06023	3.80124	3.91281	4.36794	4.28946	4.46788	4.40683	4.37366	4.46449	4.47844	4.27798	4.34554	4.37153	4.45619	4.37364	4.50266	4.06358	3.3818	3.2047	3.58701	4.47281	4.35999	4.29891
Adh5	8.79256	8.58231	8.71183	9.09805	9.03208	9.15135	9.18561	8.08822	7.87801	8.1347	8.5791	8.40519	8.44705	9.12506	9.23277	9.18141	9.07824	8.12005	8.03234	7.99934	7.41576	7.37656	7.40177	8.74688	8.72181	8.66026	8.7888	8.73483	8.49146	9.17852	9.28343	9.21816	9.02117	7.77765	7.97578	8.1296	9.05164	9.19788	9.31825	9.15036	8.06772	8.05642	8.11914	7.55867	7.44247	7.44151	9.09515	9.28025	8.99049
Adh6-ps1	4.15644	3.87525	3.82356	4.48771	4.50611	4.37902	4.45048	3.33351	3.32963	3.56279	3.73832	3.96087	3.80643	4.52798	4.66984	4.48059	4.46735	3.19098	3.17947	3.37661	3.22034	3.07742	3.22411	3.81877	3.97662	3.79108	3.9023	3.7098	3.79158	4.3426	4.4368	4.397	4.39426	3.5163	3.5767	3.18234	4.38733	4.46917	4.53765	4.49657	3.3217	3.41544	3.59334	3.02068	3.53964	3.43982	4.33826	4.46609	4.48355
Adh6a	4.44929	4.22082	4.22004	4.68885	4.97317	4.80681	4.58032	4.47062	4.62463	5.02001	4.12737	4.32578	4.45584	4.59662	4.4622	4.98786	4.63716	4.54305	4.79707	4.7644	4.14019	4.14697	4.13077	4.46066	4.35916	4.21249	4.2647	4.12704	4.30614	4.56897	4.62965	4.63938	4.61804	4.96126	4.6372	4.75334	4.58909	4.70649	4.6981	4.67401	4.68445	4.31288	4.82104	4.34935	5.04342	3.87746	4.60988	4.66917	4.56456
Adh6b	3.76007	3.77537	3.73322	4.36592	4.53819	4.40271	4.25797	4.29924	3.24588	3.93495	3.8064	4.06753	3.90705	4.45865	4.43486	4.51146	4.37192	4.16596	3.65918	3.99191	3.24542	2.99944	3.04617	3.84695	3.80808	3.74405	3.8007	3.81561	3.84461	4.36878	4.32598	4.48363	4.55991	4.18575	3.8202	3.7079	4.41342	4.40621	4.38573	4.35122	4.02461	3.54034	3.65519	3.05793	3.54634	3.13044	4.44513	4.42355	4.37662
Adh7	5.98395	5.96169	6.39861	7.2094	7.45212	7.3084	7.26084	7.39541	7.14377	7.31637	5.75497	5.69722	5.69966	7.2294	7.14129	7.22192	7.40178	6.49341	6.36699	6.58531	5.53999	5.62418	5.29442	6.24319	5.84784	6.06838	6.29692	5.91063	6.32006	7.45431	7.72601	7.31384	7.49129	6.83817	6.50706	6.50393	7.17541	7.69395	7.53309	7.43921	6.93383	6.76585	7.05963	5.82556	6.37331	5.54722	7.31781	7.63755	7.43365
Adhfe1	7.95693	8.39644	8.34934	8.41311	8.67712	8.2613	8.46645	8.27831	8.52657	8.55833	6.73571	7.15416	6.90657	6.86955	7.53207	8.02013	6.97021	7.36705	7.87293	7.86127	6.33226	6.60474	6.74219	8.12832	7.3721	7.80853	7.55356	8.50233	7.08256	7.99552	8.51629	7.50533	7.9356	7.70955	7.55042	7.36499	8.03397	8.187	7.993	8.36319	7.72154	7.78053	8.14257	6.72698	6.53253	6.80389	7.53197	8.28563	7.7773
Adi1	6.72431	6.56181	6.43327	8.13783	8.20975	8.20558	8.27334	7.51149	7.55126	7.33061	6.21125	6.32968	6.26342	7.84994	7.93491	7.94175	7.77127	7.28345	7.43951	7.30082	6.13989	6.41501	6.04969	6.57941	6.52607	6.6294	6.56802	6.59667	6.42666	8.04408	8.05758	7.9712	7.94937	7.33226	7.22744	7.10789	7.77099	8.19636	7.9597	8.19767	7.04299	7.19209	7.1032	6.39535	6.15397	6.11491	7.96244	7.97676	7.85408
Adig	6.82364	7.43746	7.08867	7.80167	8.46529	8.01504	7.24011	6.00959	5.52314	5.79748	5.665	5.75032	6.03563	6.55921	6.83199	6.29081	6.858	5.58903	4.80859	5.1532	3.93123	4.39065	4.70627	6.56678	6.61053	5.91817	6.27159	6.97369	6.05845	7.4382	7.55656	7.01985	7.67536	5.91552	5.31442	4.95149	7.65488	7.2294	6.95025	7.91442	5.30149	5.42571	5.85688	4.96255	4.5075	4.83765	7.33298	7.26145	7.26428
Adipoq	9.48186	10.0528	9.60019	9.83284	10.5418	10.5874	9.61811	7.30716	7.07018	6.44897	6.96994	7.12488	6.92279	8.61203	8.57518	7.65764	8.86525	6.53883	6.19351	6.36775	6.74902	6.78627	7.06816	8.90768	8.55833	9.01351	8.5027	9.21339	8.1365	9.78995	9.5107	9.37671	10.1457	6.6729	6.66671	6.38848	9.61621	9.22256	8.54243	10.2141	6.6834	6.26086	6.63116	7.25396	7.02326	7.50783	9.39634	9.24313	9.51252
Adipor1	9.04657	8.93384	8.9177	10.4592	10.2618	10.3066	10.5017	9.9879	10.0258	9.99767	8.84722	8.40455	8.45399	10.0918	10.0383	10.243	9.9025	9.49628	9.47287	9.55024	9.29327	9.16148	9.05578	9.10406	8.85967	8.93842	9.08593	9.08421	8.47294	10.3706	10.5652	10.2524	10.3097	9.83053	9.67891	9.55362	10.1341	10.4996	10.395	10.2758	9.55271	9.88054	9.89764	9.33045	9.38725	9.21501	10.0499	10.3436	10.2778
Adipor2	9.4921	9.6143	9.69137	9.64183	9.81691	9.62718	9.64572	9.3284	9.20032	9.21	8.83876	8.45925	8.43768	9.55599	9.53141	9.64842	9.45251	9.09461	8.97654	9.05666	7.91072	7.94367	8.15655	9.39559	8.89526	9.19802	9.24444	9.45276	8.69972	9.58917	9.89389	9.64193	9.65534	9.0517	9.13668	9.05784	9.78531	9.61493	9.65972	9.76949	9.08889	9.13832	9.12257	8.19345	8.21953	8.1889	9.51046	9.61262	9.68422
Adk	9.49427	9.6747	9.83567	9.92831	9.94253	9.94696	10.0094	9.42245	9.40087	9.31472	8.8577	8.60682	8.15285	9.26882	8.97684	9.30992	9.09047	8.71123	8.97058	8.85769	7.54509	8.26296	7.65819	10.0099	9.69307	9.82388	9.58393	9.61011	9.47714	9.82863	9.94504	9.57648	9.80181	9.2097	8.89914	8.80073	9.37652	10.0246	9.61858	9.86119	9.52679	9.18127	9.35799	7.85718	7.95364	7.98438	9.618	9.99452	9.70305
Adm	7.08349	7.12767	7.36933	6.86603	6.9914	7.32213	6.75993	6.42006	6.06598	5.80557	6.8986	6.10849	6.46185	7.37606	7.35017	7.20912	7.17561	6.04406	6.32079	6.52972	5.91863	5.92115	5.98381	7.12477	6.70295	6.75462	6.71398	6.923	6.28662	7.01646	7.36159	7.07768	7.5692	6.39232	6.24306	6.49154	6.90711	7.15037	7.03398	7.0238	6.00358	6.117	6.40298	5.80323	5.82997	5.94617	6.64175	6.83286	6.74649
Adm2	4.21629	4.50042	4.22774	4.76065	4.71142	4.76508	4.76407	5.36547	5.47263	5.37892	4.6886	4.94917	4.9228	4.79601	4.88647	4.72794	4.78585	5.32533	5.54545	5.38863	4.61325	4.77248	4.92323	4.26732	4.77905	4.47344	4.29844	4.59872	4.90008	4.64036	4.64542	4.76024	4.70669	5.34071	5.38347	5.53401	4.61065	4.67788	4.68925	4.71606	5.49559	5.4103	5.39695	4.63489	4.52711	4.5767	4.7404	4.71872	4.75116
Adnp	8.99928	8.95672	9.14854	9.4063	9.46478	9.44038	9.49867	9.34264	9.44571	9.63468	8.97382	8.76939	8.67725	9.50234	9.7017	9.49041	9.54883	9.54112	9.52369	9.54388	8.06782	8.02362	8.11722	9.11678	8.87214	9.05338	8.92901	8.9952	8.81178	9.54645	9.42662	9.44583	9.44816	9.50431	9.42498	9.6421	9.56583	9.49534	9.45603	9.46575	9.62664	9.44345	9.5457	7.87444	7.97498	8.0138	9.51904	9.51252	9.49722
Adnp2	7.61128	7.8481	7.79768	7.53885	7.59135	7.62026	7.4745	7.67456	7.55859	7.25994	7.66336	7.55561	7.66939	7.68282	7.84359	7.66484	7.68758	7.51947	7.56715	7.65643	5.86196	6.00398	6.03775	7.80727	7.82432	7.7354	7.86368	7.66714	7.67175	7.66313	7.54172	7.63533	7.61236	7.47337	7.74328	7.72669	7.61474	7.47364	7.52434	7.672	7.74771	7.54948	7.62838	6.01172	5.98967	6.26402	7.68993	7.55881	7.69787
Ado	6.70501	6.54441	6.64839	7.0432	6.80287	6.92404	7.0321	7.96293	7.88749	7.74149	6.77929	6.5046	6.63267	6.99675	7.23945	7.20909	7.03968	7.88153	7.93934	7.89155	6.56949	6.24848	6.28572	6.82401	6.39881	6.78927	6.70274	6.54514	6.56684	6.90456	7.05493	7.07406	6.90112	7.76655	7.94911	7.88048	6.98453	6.9595	7.10086	6.85469	7.94244	7.88861	7.8057	6.39388	6.2085	6.40458	6.83651	6.92242	7.01478
Adora1	4.9993	5.60093	5.40118	6.007	6.24825	6.25612	5.90186	7.35783	6.99553	6.79459	5.15529	4.98103	4.93383	5.70522	5.6788	5.53747	5.693	6.66674	6.53757	6.75477	5.78248	5.51926	5.66515	5.21469	5.53571	5.05927	4.98134	5.2876	5.04907	6.0063	5.84143	5.90292	5.95513	6.81076	6.55149	6.43273	5.83744	5.89463	5.80755	6.09672	6.65064	6.82152	7.03354	5.75923	5.84308	6.01416	5.78066	5.83593	5.85259
Adora2a	5.2047	5.45358	5.52704	6.35332	6.43216	6.26164	6.17013	6.74185	6.29252	6.14421	6.34448	6.37889	6.27646	7.00739	7.21057	7.12273	7.1509	7.23782	7.08551	7.2972	5.49933	4.91306	5.79156	5.33487	5.66906	5.52408	5.50886	5.40421	5.77436	6.397	6.42388	6.5777	6.55696	6.38631	7.28699	7.43198	6.82793	6.35813	6.58543	6.36919	6.44367	6.70542	6.54595	5.10516	4.75378	5.14763	6.75228	6.50076	6.65747
Adora2b	5.57742	5.6759	5.44524	6.20547	5.93113	6.16225	6.41035	7.04478	6.65631	6.71409	6.21684	5.74547	6.49574	7.49919	7.07986	6.81293	7.10991	7.89988	7.67221	7.55617	6.73009	6.34495	6.90173	5.67609	5.81315	5.4995	5.45047	5.39818	5.6236	6.25058	6.41153	6.80801	6.18678	7.00522	7.77201	8.29055	7.39184	6.17765	6.92424	6.66373	7.27554	7.73326	7.08813	6.61207	6.03981	6.27484	6.99322	6.42387	6.82896
Adora3	4.49693	4.40339	4.4392	5.33151	5.27232	5.27281	5.28469	4.57996	4.80268	4.97496	4.43961	4.7418	5.09271	5.40133	5.40297	5.19845	5.32232	4.96801	4.52287	4.85427	3.9851	3.94942	4.00789	4.40358	4.62244	4.56201	4.54588	4.33249	4.81492	5.13321	5.12312	5.34449	5.45175	5.20678	5.18869	5.02995	5.3976	5.17061	5.26148	5.43741	5.03795	4.97525	5.31178	4.06939	3.86085	4.20081	5.42144	5.39401	5.2838
Adpgk	7.87124	7.73118	7.83468	8.25504	8.62425	8.47729	8.03689	7.84582	8.0279	7.53531	7.59219	7.61256	6.94569	8.90921	8.62312	8.4703	8.40263	8.33512	8.20123	8.14772	7.21924	6.70589	7.20168	7.54612	7.37773	7.37801	7.62247	7.37713	7.08809	8.12036	8.29698	8.32993	9.47509	8.11191	8.5357	8.30826	8.48802	8.17243	8.2491	8.1151	8.33964	7.76285	7.92335	6.72516	6.79133	7.00732	8.45905	8.00643	8.25583
Adprh	7.16109	7.15101	7.13525	7.87069	7.72414	7.80623	7.88079	7.947	7.87833	7.78016	7.37758	7.22871	6.97853	8.16912	8.29772	8.29825	8.06606	8.19427	8.1704	8.07661	6.91859	6.52529	6.62564	7.34806	7.04691	7.02638	7.02893	7.10549	7.1645	7.89242	8.05378	7.98315	7.86795	7.96825	8.14023	8.21833	8.00746	7.89648	7.80525	7.92017	8.02021	8.12104	7.90655	6.52999	6.55562	6.67195	7.90399	7.82765	7.89398
Adprhl1	5.94462	5.86332	5.75218	8.61143	7.78954	8.03728	8.61236	9.55921	9.79381	9.61836	5.30662	5.5448	5.59835	6.23577	6.11132	7.46654	6.01512	6.05082	8.16339	8.18923	6.78203	7.35688	6.73081	6.08215	6.22904	6.09503	6.12079	6.19506	5.82641	8.43148	8.43416	7.71812	7.30694	9.11386	7.89133	7.31922	7.15718	8.64635	8.2775	7.72354	8.81147	9.03569	9.40732	7.57227	7.35725	7.42544	6.52111	8.27177	7.50128
Adprhl2	6.16178	6.23404	6.24974	7.14527	7.06095	7.2946	7.19564	6.99143	6.64999	6.88765	6.2037	5.97207	6.18528	7.34531	7.34295	7.241	7.23461	7.07956	7.05322	6.93294	6.17768	5.96261	5.83322	6.24293	6.20403	6.04509	6.12211	6.20756	5.93305	7.21845	7.31948	7.21966	7.11315	6.60151	6.87576	6.90938	7.29978	7.27316	7.21726	7.3288	6.78954	7.18958	6.82925	6.11782	6.16	5.79521	7.33007	7.27041	7.30672
Adra1a	5.04808	4.97454	5.31564	5.36322	5.39868	5.60072	5.53633	5.29652	5.57831	5.19387	5.11726	5.58495	5.59451	5.01796	5.10115	5.13988	5.36273	4.92942	5.28765	5.26117	4.26046	3.99037	3.93008	4.93591	5.24484	5.41541	4.8771	5.19017	5.76889	5.45085	5.11568	5.3379	5.3417	5.35558	5.18954	5.27562	5.32369	5.37398	5.28988	5.35527	5.1574	5.30038	5.49498	3.76574	3.81448	4.0402	5.43531	5.43824	5.26732
Adra1b	4.73345	4.65361	4.61995	5.35407	5.28164	5.25843	5.28225	5.55549	5.51746	5.78723	4.61833	4.76131	4.90391	5.16223	5.13795	4.91188	5.19808	5.61038	5.47033	5.1505	3.997	4.48531	4.13663	4.85521	5.05906	4.66216	4.74677	4.5592	4.88774	5.1854	5.31151	5.18684	5.16869	5.93352	5.67664	5.34108	5.16773	5.18979	5.29279	5.19979	5.69245	5.49447	5.84039	4.0587	3.88366	3.94735	5.20567	5.19651	5.31821
Adra1d	4.80362	4.87456	4.87919	5.7079	5.82342	5.71864	5.66739	5.86388	5.71719	5.97264	4.86469	4.88375	5.10414	5.50582	5.31827	5.20417	5.38484	5.57852	5.58455	5.52313	4.22583	4.60676	4.33242	4.80847	4.92634	4.85726	5.03801	5.16311	5.23886	5.74188	5.62854	5.53495	6.0577	5.81242	5.61327	5.45271	5.64529	5.71661	5.58238	5.59405	5.62024	5.68657	6.04028	4.43603	4.4548	4.30261	5.6472	5.5601	5.88127
Adra2a	4.50498	4.59049	4.6376	5.38847	5.3012	5.49158	5.44941	6.90255	6.65019	6.6181	4.76549	4.56097	4.68085	5.66402	5.57008	5.73517	5.52515	7.04221	6.90175	6.97656	5.91008	5.34723	5.51189	4.6015	4.69534	4.56195	4.66075	4.52866	4.56315	5.38113	5.49466	5.34766	5.28475	6.5257	7.29212	6.64661	5.56158	5.26324	5.44598	5.41595	6.7896	6.66172	6.31576	5.23403	5.44464	5.54266	5.49505	5.53568	5.56092
Adra2b	4.41798	4.28795	4.10606	4.88103	4.6988	4.82039	4.93756	6.19371	6.2239	6.308	4.68123	4.99714	4.90295	4.57535	4.68079	4.46183	4.76014	5.99306	5.93625	5.93271	4.96856	4.95282	4.85727	4.11256	4.59917	4.27112	4.50659	4.37275	4.42657	4.53662	4.65964	4.77657	4.77045	6.11515	5.86085	5.77837	4.69526	4.84275	4.77535	4.65694	5.98752	6.17503	6.2522	4.79575	4.91583	4.77328	4.79951	4.70704	4.79064
Adra2c	4.19146	4.15653	4.06607	5.19413	5.00025	5.36127	4.96985	5.05331	5.12575	5.15452	4.29933	4.20663	4.28242	5.11704	5.10754	5.16307	5.00193	4.82847	4.88981	4.99376	4.09257	4.28294	3.8143	4.25393	4.53018	4.05011	4.03078	4.21248	4.27863	5.05276	5.11357	5.07938	5.07299	5.16073	5.04938	5.2287	5.07289	5.26396	5.13568	5.25672	5.03712	5.20424	4.99348	4.17086	4.28333	4.36015	5.02543	5.10217	5.16036
Adrb1	5.22039	4.99457	4.77603	5.65724	5.64636	5.77111	5.75673	5.71384	5.88945	6.11543	5.11185	5.25814	5.06182	5.56411	5.49132	5.42741	5.72497	5.6938	5.91539	5.66772	5.10782	5.30622	5.21349	5.02174	4.88546	5.00065	5.01671	5.02782	4.89637	5.74226	5.55388	5.52996	5.81075	5.80902	5.59772	5.43105	5.60434	5.59347	5.42334	5.6506	5.78134	5.96728	5.76404	5.04409	4.82518	5.09072	5.63308	5.65529	5.60334
Adrb2	8.39135	8.6963	8.68748	9.20967	8.98357	9.07068	9.19711	8.03824	8.01768	8.13521	8.70243	8.46576	8.43415	8.7479	9.13976	9.42545	9.09408	7.89378	8.0481	8.11867	6.82782	6.58623	6.63438	8.5533	8.39328	8.31861	8.58453	8.35952	8.15048	9.05943	9.37586	9.22576	9.18439	8.00034	7.92116	7.98977	9.3602	9.72424	9.37121	9.10874	7.99977	8.0365	8.11769	6.95265	6.6721	6.75017	9.2979	9.31918	9.30532
Adrb3	4.57397	4.77727	4.47733	4.62988	4.76392	4.73401	4.61907	4.98633	5.00545	4.79366	4.82488	5.38318	5.07324	4.61473	4.52035	4.6333	4.62893	5.18297	5.24531	4.91333	4.34139	4.51475	4.70736	4.64382	4.8398	4.64141	4.75738	4.91511	5.03462	4.52858	4.60959	4.52694	4.64193	5.14987	5.07221	5.14216	4.81913	4.6274	4.48269	4.69014	4.66077	5.24153	5.07569	4.47473	4.46165	4.27942	4.64052	4.61029	4.64297
Adrbk1	8.53054	8.32454	8.46727	9.01859	9.20431	8.91056	8.88265	9.6327	9.62344	9.40479	8.85275	8.53547	8.35713	9.65608	9.73846	9.53802	9.53709	10.263	10.1093	10.2044	8.4658	7.90454	8.70796	8.45112	8.42313	8.3448	8.35834	8.22902	8.19261	9.04835	9.14307	9.27414	9.26591	9.64611	10.195	10.1482	9.48632	9.09974	9.21615	9.22375	9.79055	9.96965	9.47058	8.29646	8.35794	8.36201	9.29965	9.00024	9.32251
Adrbk2	5.89585	5.63754	5.79765	6.48884	6.65044	6.2804	6.23863	6.22373	5.81238	5.83254	7.40388	7.16972	6.99485	8.1084	8.8702	8.05402	8.172	8.16716	7.81807	8.09735	6.91446	5.82186	7.15773	5.74155	5.98815	5.91481	5.80236	5.66971	6.11337	6.2123	6.46762	7.05956	6.39317	6.14854	7.55138	7.52383	7.6618	6.385	7.40679	6.98857	6.82004	6.9948	5.94613	6.12606	5.42123	5.63951	7.64017	6.63518	7.06887
Adrm1	7.17451	7.19896	7.17136	8.68977	8.42058	8.433	8.71934	8.35436	8.39968	8.28841	7.07651	6.74336	6.55044	8.28732	8.174	8.49313	8.29728	7.92722	7.98482	7.93128	7.62294	7.43747	7.35056	7.24282	7.12127	7.12936	7.28118	7.15724	6.73143	8.57256	8.80967	8.36994	8.44001	8.28577	8.16142	8.19102	8.38336	8.57957	8.48877	8.50964	8.0632	8.22542	8.17852	7.56045	7.70461	7.60411	8.34302	8.56135	8.32429
Adsl	8.32665	8.24432	8.21153	9.54908	9.08691	9.20232	9.64893	8.94397	9.01284	9.12033	7.75316	7.77838	7.62217	8.55223	8.72071	9.24868	8.55528	7.96215	8.52184	8.48935	7.36479	7.30649	7.11209	8.29953	8.18287	8.18829	8.25221	8.28907	7.84544	9.22446	9.6719	9.10439	8.99165	8.60736	8.31897	8.14493	8.87177	9.65358	9.43016	9.13365	8.48923	8.62715	8.71384	7.52323	7.35977	7.42904	8.67906	9.30212	9.12882
Adss	8.62905	8.9786	9.0258	9.47023	9.65987	9.51902	9.39594	8.92418	8.88774	8.54984	9.39806	9.02274	8.92861	10.289	10.1606	9.95388	10.1132	9.52438	9.39342	9.33336	8.47315	8.37497	8.46176	8.99973	8.93238	8.95238	9.06439	8.75735	8.8738	9.52779	9.76595	9.89556	9.95454	9.06205	9.41855	9.6171	10.1725	9.52594	9.86356	9.9041	9.62261	9.303	8.91794	8.49759	8.3395	8.42945	10.1774	9.7048	9.85331
Adssl1	9.18561	8.75377	8.93126	10.9509	10.1666	10.1509	10.8694	11.4451	11.4591	11.2844	7.77452	8.03515	7.88196	8.45546	8.72094	9.6152	8.14377	9.45532	10.5293	10.474	9.13419	9.42074	8.95434	8.73429	9.25394	9.30416	9.14499	9.60646	8.09354	10.4095	11.0264	10.277	9.90705	10.9161	10.0864	9.66164	9.42217	10.8796	10.5153	9.95572	10.7818	11.0049	11.0266	9.37243	9.50949	9.55142	9.09654	10.5494	9.99988
Aebp1	9.31624	9.3996	9.6738	10.179	10.2825	10.3021	10.0338	9.7354	9.5968	9.25027	10.4183	10.3043	9.97262	11.2571	10.8479	11.0015	10.7951	10.4762	10.0977	10.0454	9.97071	9.88624	9.64649	9.88625	9.62973	9.45696	10.06	9.80013	9.97681	10.4728	10.361	10.7607	10.3795	9.54531	10.3553	10.3346	10.5822	10.5267	10.5533	10.5757	10.0298	10.0925	9.80689	9.54093	9.50082	9.52837	10.9797	10.607	10.9048
Aebp2	7.32537	7.58824	7.68373	8.16473	8.11584	8.14958	8.21241	8.15768	8.03947	7.89942	7.67682	7.53506	7.46448	8.28608	8.40151	8.29434	8.2448	8.17358	8.11986	8.18258	7.83551	7.70145	8.02767	7.78025	7.60302	7.6223	7.39594	7.70958	7.36484	8.09922	8.27682	8.09602	8.03223	8.02854	8.23557	8.23619	8.17494	8.14703	8.17013	8.09721	8.21302	8.26207	8.12665	7.78766	7.95686	7.79253	8.01565	8.18544	8.09985
Aen	5.84487	5.70882	5.75527	6.96821	6.87589	6.75004	7.09262	6.15407	6.087	6.27597	5.78368	5.687	5.6606	6.97881	6.83876	6.83032	6.85797	6.14235	6.00833	5.75917	6.11215	5.48647	5.78384	5.65958	5.67725	5.64694	5.79626	5.53432	5.7173	6.81471	6.94896	6.92691	7.0642	6.34441	6.31594	6.31366	6.92762	6.71501	6.93722	6.92957	6.17552	6.47132	5.90325	5.78157	5.51484	5.66754	6.89365	6.88617	6.73864
Aes	8.58141	8.25364	7.86687	10.8167	10.4993	10.5346	10.851	10.9205	10.851	10.9431	7.4898	7.29184	7.19061	10.146	10.0883	10.3431	9.98571	10.0267	10.3594	10.4172	10.1208	9.86947	9.73132	8.10482	7.9263	7.97762	8.06477	8.16127	7.41088	10.619	10.8647	10.5556	10.4101	10.4373	10.3408	10.2021	10.3289	10.9453	10.5556	10.603	10.596	10.4944	10.7118	10.0331	10.0238	10.0319	10.2189	10.5544	10.5119
Afap1	7.20981	7.37703	7.49946	7.56949	7.82567	7.91107	7.24256	7.54762	7.31054	7.18395	6.78282	6.61113	6.49098	7.58341	7.27935	7.44039	7.36227	7.26701	7.0694	7.21185	6.67375	6.61292	6.5297	7.69063	7.35559	7.41151	7.16747	7.27592	7.03464	7.70968	7.3696	7.46829	7.45553	7.13981	7.21992	7.21648	7.48321	7.73633	7.4653	7.71514	7.32426	7.25441	7.42455	6.68283	6.81098	6.58583	7.57074	7.69729	7.76416
Afap1l1	5.83681	5.55856	5.69741	7.1485	7.08753	7.15278	7.37746	8.04865	8.0522	7.96269	5.39381	5.20731	5.27756	6.98805	6.72035	7.15934	6.83428	7.43699	7.49439	7.59872	6.87935	7.00554	6.5702	5.92102	5.68719	5.5655	5.63451	5.62848	5.28401	7.16741	7.4409	7.02216	6.82631	7.58612	7.65508	7.39898	6.91795	7.46672	7.38064	7.03609	7.88346	7.95423	7.912	7.00948	6.72393	7.06928	6.74081	7.26974	7.10237
Afap1l2	6.79746	6.66738	6.91858	6.47782	6.76408	6.66765	6.50222	6.71836	6.79127	6.81641	6.34959	6.45443	6.3824	6.26949	6.2764	6.32435	6.32194	6.67179	6.47715	6.61238	5.8828	5.76779	5.89049	6.99579	6.80683	6.96222	6.75061	6.77846	6.69099	6.59887	6.47269	6.38139	6.46086	6.63588	6.70202	6.56768	6.36099	6.53743	6.30364	6.40994	6.79933	6.73444	6.69687	5.82162	6.06962	6.03989	6.25276	6.59466	6.48444
Aff1	7.62899	7.77606	8.05273	8.5126	8.43065	8.47871	8.35532	8.90707	8.76368	9.18598	7.73752	7.55017	7.55181	8.46828	8.50693	8.54261	8.4544	8.77317	8.85573	8.79543	8.25356	8.21733	8.11051	7.84677	7.51027	7.72804	7.58787	7.43562	7.61022	8.4487	8.65837	8.49218	8.66108	8.79003	8.87857	9.01474	8.68579	8.66889	8.5883	8.68599	8.74979	8.91899	9.14511	8.17738	8.04489	8.25484	8.61198	8.42701	8.57982
Aff2	6.20701	6.16057	6.45829	7.94714	8.19917	8.39211	7.82522	7.1661	7.01707	7.34909	5.4286	5.35238	5.57241	6.96823	6.42594	6.90102	6.69426	6.03916	5.95986	6.21282	5.24436	5.79454	5.12266	6.84545	5.97713	6.5127	6.14507	5.96894	5.84319	7.94097	7.7789	7.48895	7.67591	6.74548	6.20873	5.89996	7.38224	7.98586	7.28712	7.83835	7.23035	6.79847	7.1009	5.22629	5.83262	5.78667	7.1725	7.77416	7.63081
Aff3	7.08566	7.11941	7.35933	7.81822	8.02376	8.02594	7.63293	7.92076	7.75641	7.91476	6.09052	6.1883	6.19057	7.47746	7.67628	7.23304	7.53257	7.6703	7.5132	7.31251	6.92182	7.3248	7.41163	7.03468	6.7382	7.0493	7.0365	6.9288	6.64722	7.94562	7.44926	7.46051	7.5731	7.79973	7.65877	7.33699	7.49147	8.03228	7.49421	7.8411	7.69463	7.68943	7.94247	6.81797	6.83793	7.4536	7.47399	7.69804	7.58831
Aff4	9.59278	9.65651	9.76252	10.9038	10.9501	10.9069	10.946	10.4452	10.4434	10.6095	9.35908	9.22349	9.17493	10.6442	10.7007	10.7838	10.6665	10.178	10.16	10.1897	9.17138	9.33267	9.1123	9.81608	9.57001	9.78897	9.6989	9.66474	9.52265	10.9739	10.8601	10.7757	10.7125	10.3489	10.1867	10.2044	10.8269	10.9056	10.8047	10.8903	10.5475	10.2711	10.4924	9.19612	9.32002	9.18265	10.8265	10.9771	10.8046
Afg3l1	7.44975	7.65095	7.84264	7.6861	7.82133	7.76943	7.71979	7.72831	7.59546	7.42249	7.66463	7.51019	7.25201	8.02079	8.03465	7.97515	7.89577	7.85941	7.62165	7.72077	6.83407	6.77614	6.91662	7.83075	7.70485	7.70913	7.4717	7.48278	7.50585	7.81765	7.81149	7.88522	7.70193	7.47572	7.72922	7.74796	7.7692	7.73475	7.84041	7.71252	7.79868	7.77078	7.43595	6.82176	6.88687	6.87227	7.66951	7.72032	7.79814
Afg3l2	8.42388	8.53498	8.52848	9.52759	9.44926	9.3917	9.6368	8.75745	8.7996	8.80671	8.47371	8.08194	7.92401	9.4377	9.34272	9.52352	9.21783	8.40939	8.51924	8.48474	7.366	7.31685	7.46385	8.61403	8.45254	8.54849	8.48792	8.47274	8.25218	9.47286	9.55393	9.3729	9.34082	8.56474	8.50154	8.44335	9.24091	9.56391	9.64456	9.40757	8.68192	8.66528	8.52018	7.58108	7.48285	7.38419	9.15395	9.46942	9.34173
Afm	4.18058	4.11789	4.06079	4.54721	4.35083	4.47529	4.49778	3.41999	3.65075	3.66816	4.10256	4.31493	4.22454	4.34238	4.36765	4.28855	4.50534	3.52777	3.31883	3.44521	2.95679	2.88878	2.9223	4.11542	4.19996	4.01154	4.02428	3.98057	4.2076	4.3156	4.21153	4.3839	4.43893	3.32701	3.26188	3.37431	4.36727	4.55976	4.28347	4.381	3.18325	3.38378	3.4274	3.06498	3.03945	2.95757	4.42058	4.60392	4.4364
Afmid	5.63972	5.59948	5.47733	6.83389	6.62365	6.65478	7.36589	7.13665	7.14656	7.12368	6.38849	6.06839	5.98461	6.90211	7.13393	7.05539	6.79959	7.13251	7.18104	7.24042	6.41055	6.35636	6.38636	5.83505	6.00479	5.48417	5.67169	5.63757	5.66527	6.89104	7.00729	6.68391	6.54202	6.73278	7.07042	7.07376	6.77231	7.28617	7.1658	7.00744	6.77001	7.47806	7.22955	6.74488	6.36501	6.65513	6.5439	6.90601	6.74358
Afp	4.39055	4.09272	3.9914	4.42903	4.33977	4.39707	4.39865	4.68437	5.25229	5.28869	4.11026	4.13869	4.18864	4.44702	4.36872	4.46807	4.4204	5.00955	5.23705	5.24513	4.18596	4.23495	4.27762	4.20075	4.17095	4.07355	4.25464	3.92114	4.0439	4.35093	4.4944	4.45763	4.34405	5.29322	5.04473	5.0964	4.33104	4.36883	4.32322	4.42125	4.93553	5.21048	5.22669	4.06486	4.14935	4.27854	4.4124	4.46808	4.3119
Aftph	8.35311	8.59356	8.85555	9.1594	9.34982	9.20728	9.19468	8.49282	8.57605	8.42716	8.80999	8.50843	8.61402	9.5054	9.49853	9.47199	9.38551	8.79849	8.72398	8.84561	7.22234	7.07213	7.34317	8.78673	8.67204	8.7753	8.51647	8.79281	8.40106	9.30685	9.27194	9.38234	9.32471	8.59097	8.70457	8.77526	9.51932	9.21922	9.26876	9.32744	8.80202	8.52003	8.54606	7.30091	7.39569	7.20071	9.28875	9.28677	9.33757
Aga	7.69869	7.92622	8.12445	7.74876	7.97452	7.88262	7.53897	7.53645	7.80124	7.38681	7.52937	7.43731	7.45588	8.31367	8.27115	8.15363	8.39709	8.01441	7.89888	7.92541	6.57093	6.47107	6.10928	7.98738	7.57912	7.75188	7.40523	7.94038	7.62119	8.40818	7.95149	8.04604	8.01957	7.66116	7.64557	8.14242	7.80793	7.79545	7.81318	8.09252	8.17272	7.51369	7.77819	6.40184	6.30931	6.27416	8.19234	7.90916	7.88677
Agap1	7.7648	7.68946	7.71438	8.59372	8.56352	8.44532	8.4208	8.56624	8.31968	8.24419	8.11338	7.89433	7.64994	9.01871	9.23226	9.15126	8.9752	9.17508	8.83242	8.79517	8.28764	7.82051	8.00205	8.02008	7.69453	7.69593	7.84155	7.61807	7.67736	8.54126	8.61148	8.70802	8.29326	8.30261	8.76351	8.91951	8.75231	8.67707	8.93812	8.68847	8.59383	8.73209	8.45473	8.07088	7.67937	7.86199	9.13308	8.76476	8.96525
Agap2	5.32107	5.54334	5.61727	5.73081	5.80073	5.81242	5.75968	6.65717	6.67074	6.83303	5.59997	5.60103	5.58395	5.84234	5.9912	5.69203	5.9765	6.80021	6.64675	6.97132	5.99112	6.06252	6.05464	5.6289	5.48301	5.39011	5.60003	5.46271	5.63899	5.81666	5.7161	5.70199	6.12649	6.63268	6.94176	6.7742	5.87666	5.70669	5.64271	5.7163	6.67148	6.69756	6.71726	5.69239	5.83225	6.16845	5.82346	5.71002	5.76857
Agap3	6.83169	6.5142	6.64906	7.61343	7.35894	7.55543	7.61908	7.78436	7.84213	7.67852	6.48805	6.23651	6.16438	7.56265	7.67835	7.64534	7.52245	7.84893	7.83951	7.81606	6.90022	6.807	6.86572	6.73319	6.59893	6.59897	6.51274	6.71944	6.2843	7.64346	7.65795	7.5645	7.43304	7.71995	7.8802	7.92182	7.59185	7.75224	7.59662	7.54409	7.66807	7.91336	7.90413	6.86532	6.83984	6.80742	7.39514	7.52257	7.65299
Agbl1	6.88878	6.38772	6.93299	9.66113	8.52063	8.8441	9.63567	9.08107	9.40398	9.35196	5.6115	5.34286	5.57171	5.36507	6.24212	8.40726	5.29971	5.81618	8.40128	8.38905	6.61989	7.29211	6.73357	6.98014	6.53284	7.25495	7.06997	7.45237	6.24294	9.33242	9.69827	8.57124	7.91388	8.33217	7.40601	6.18716	7.95671	9.49922	9.33531	8.12686	8.34802	8.62646	9.0019	7.276	7.09672	7.45753	7.27076	9.45955	8.37195
Agbl2	4.40278	4.42565	4.38529	4.86574	4.93954	5.00507	4.91086	4.87943	5.14642	4.84523	4.21268	4.51302	4.54817	4.81609	4.80777	4.73413	4.84824	4.84211	4.85722	5.08162	3.72351	3.9383	3.82793	4.52579	4.33908	4.35519	4.41638	4.25102	4.45106	4.86668	4.77507	4.83629	4.80139	4.88336	4.97046	5.19697	4.90577	4.96169	4.85908	4.92902	5.45082	5.45357	4.93884	4.24073	4.05034	3.77596	4.96371	4.96557	4.94405
Agbl3	4.74914	4.62858	4.67236	5.33453	5.38068	5.35894	5.44353	5.53264	5.42727	5.63046	4.55288	4.34908	4.47193	5.38671	5.51867	5.57915	5.43917	5.6171	5.47381	5.54471	4.66493	4.96452	4.58517	4.81659	4.55158	4.70546	4.61138	4.64755	4.44662	5.44242	5.41737	5.37864	5.25899	5.32921	5.48271	5.61187	5.40478	5.40863	5.29505	5.50633	5.53769	5.37322	5.50702	4.74513	4.66067	4.81134	5.46902	5.49781	5.33801
Agbl4	3.80154	3.89078	3.72925	4.56898	4.3658	4.34117	4.4575	4.48611	4.45213	4.78781	3.98615	4.12548	4.11153	4.37889	4.45042	4.43456	4.42671	4.65179	4.69193	4.53419	3.94385	4.12792	3.98516	3.98253	4.05079	3.81122	3.87257	4.08297	3.99906	4.46975	4.47621	4.41604	4.46836	4.54631	4.68222	4.50848	4.44996	4.42423	4.49467	4.45296	4.47834	4.52285	4.51738	3.97668	3.95069	3.91303	4.33762	4.50607	4.46059
Agbl5	4.79319	4.70817	4.791	5.33764	5.626	5.50676	5.286	6.18322	6.01456	6.14459	4.80277	4.8448	4.81128	5.54589	5.58641	5.36257	5.51894	6.1964	6.3894	6.1762	5.53435	5.31417	5.72492	4.81144	4.82324	4.8349	4.64854	4.83946	4.99031	5.37987	5.32632	5.35368	5.37453	6.23084	6.02468	6.14094	5.40224	5.47512	5.465	5.42304	6.1547	6.15846	6.17299	5.75713	5.62733	5.74694	5.38229	5.44836	5.40322
Ager	5.73108	5.91041	5.76535	6.25296	6.0959	6.23788	6.3609	6.01798	6.20002	6.56533	6.164	6.04184	6.39517	6.05934	6.26957	6.00931	6.29208	6.42289	6.32038	6.44116	6.06723	6.14973	6.08133	5.69935	6.10943	5.81755	5.6812	5.80037	6.27488	5.98054	5.88577	6.06901	6.07511	6.26171	6.41553	6.47892	6.0786	5.9677	6.00784	6.00893	6.30195	6.46501	6.02371	5.90685	5.73087	5.9085	6.21539	6.23781	6.15598
Agfg1	10.08	9.99647	10.1523	11.0297	11.1026	10.9616	10.9434	10.542	10.6107	10.6044	10.1423	9.92526	9.88314	11.2285	11.0982	11.1059	11.2665	10.7717	10.7215	10.6557	9.38414	9.41187	9.48681	10.0206	9.98353	10.0081	10.1596	9.93617	9.94677	11.0586	10.9419	11.1023	11.0867	10.7464	10.7426	10.8115	11.1302	11.0359	11.0389	11.1153	10.6687	10.6341	10.6416	9.47962	9.56634	9.35115	11.0277	11.1142	11.0264
Agfg2	6.4359	6.61576	6.61705	7.09255	7.08692	7.27635	6.95685	7.55046	7.27703	7.47624	6.72095	6.60695	6.49837	7.71511	7.52125	7.40108	7.35756	7.67617	7.55925	7.66503	6.46353	6.21385	6.25574	6.69288	6.64496	6.55521	6.52214	6.55709	6.26654	7.03146	7.27553	7.21428	7.25468	7.27659	7.68837	7.77077	7.33712	7.23781	7.23641	7.24756	7.3593	7.73459	7.45295	6.17255	5.78552	6.09352	7.08376	7.07362	7.33343
Aggf1	8.04658	8.40059	8.29904	7.60029	7.77622	7.79379	7.69682	8.21617	8.14477	7.92891	8.35266	8.08515	8.03699	8.00972	8.11796	8.00435	7.83317	8.21832	8.30089	8.31623	7.55002	7.57184	7.60739	8.36223	8.15805	8.23418	8.15353	8.27037	8.07212	7.90725	7.83529	7.89072	7.77483	7.90965	8.32959	8.35264	7.93656	7.80393	8.00363	7.79621	8.4194	8.22362	8.10779	7.59756	7.58391	7.53279	7.83966	7.79923	7.79544
Agk	7.24756	7.35497	7.2017	7.60198	7.74122	7.39943	7.71175	7.71349	7.6279	7.41019	7.06487	7.07552	6.85729	7.83847	7.75427	7.63159	7.76381	7.76139	7.67132	7.75563	6.68938	6.60459	6.64343	7.46355	7.43413	7.35944	7.36781	7.22799	6.97801	7.58516	7.71895	7.67616	7.77092	7.42476	7.7182	7.62223	7.61129	7.61005	7.65824	7.84549	7.66053	7.66547	7.71007	6.70894	6.74117	6.6741	7.72091	7.66971	7.76153
Agl	9.71451	9.28931	9.37265	10.6156	10.0976	10.1914	10.5921	9.91165	9.79945	10.0368	8.53903	8.31511	8.37157	8.69065	9.20146	9.91679	8.61393	8.22242	9.43369	9.38963	8.37369	8.74477	8.2942	9.36937	9.65809	9.63379	9.5504	10.0157	8.6344	10.115	10.6086	9.92618	9.94597	9.32027	8.88018	8.62179	9.80593	10.6047	10.3303	10.0055	9.44944	9.51303	9.79755	8.60515	8.43795	8.49096	9.2968	10.3483	9.92594
Agmat	5.35602	5.23868	5.19851	5.85848	5.66813	5.79878	5.95081	6.49047	6.62569	6.71498	5.50834	5.31564	5.48941	5.51635	5.68084	5.47421	5.75363	6.2555	6.47727	6.3933	6.00024	6.32329	6.10534	5.28803	5.40586	5.24365	5.34766	5.17928	5.43376	5.70717	5.6926	5.66271	5.85633	6.48922	6.5467	6.53832	5.7626	5.70535	5.68964	5.69316	6.4439	6.63846	6.53169	5.97836	5.5314	5.95962	5.76744	5.68843	5.68334
Agpat1	7.49761	7.52446	7.59464	8.35562	8.26052	8.20935	8.37709	8.41065	8.38744	8.29798	7.6834	7.30324	7.32066	8.46446	8.42478	8.47671	8.33683	8.40967	8.46555	8.44331	7.77873	7.3383	7.53336	7.78545	7.31617	7.47703	7.67205	7.50156	7.39894	8.34622	8.5503	8.52346	8.31925	8.43152	8.50009	8.40472	8.37449	8.37782	8.57995	8.30452	8.13362	8.47674	8.33734	7.56941	7.38623	7.66033	8.4014	8.2732	8.40952
Agpat2	8.06653	9.08005	8.45879	8.6292	8.99406	9.15184	8.32605	8.79967	8.32805	8.17265	7.58439	7.34237	7.10844	8.44665	8.36684	8.14814	8.30278	8.54804	8.21253	8.4019	7.2034	6.85228	7.04246	8.21535	8.1233	8.11498	7.86776	8.51646	7.62435	8.66542	8.39243	8.43761	8.75732	8.7568	8.58868	8.59038	8.7562	8.34335	8.22832	8.78617	8.32064	8.54006	8.3497	7.40649	7.32429	7.3676	8.58158	8.35892	8.5081
Agpat3	8.52453	8.57518	8.45861	9.73119	9.47493	9.55753	9.71263	8.95853	8.97918	8.87255	7.69022	7.41805	7.45212	8.7687	8.88885	9.20902	8.71143	8.13524	8.51726	8.47531	7.59042	7.68391	7.54544	8.53292	8.21065	8.55675	8.43205	8.37826	7.89438	9.74176	9.80652	9.45287	9.43732	8.70635	8.41085	8.31116	9.12197	9.86544	9.42941	9.52409	8.7012	8.68588	8.77509	7.67055	7.83075	7.76026	8.93364	9.64133	9.38762
Agpat4	7.52272	7.68996	7.67581	8.432	8.65711	8.64577	8.43625	7.43434	7.39648	7.29498	7.7619	7.54062	7.54101	9.12319	8.9475	8.91693	9.07191	7.97994	7.73243	7.75236	7.49318	7.30073	7.28785	7.75111	7.63582	7.71229	7.5747	7.48151	7.40692	8.72616	8.7722	8.84578	8.76335	7.33259	7.70531	8.10321	8.91108	8.79533	8.85088	8.75429	7.70828	7.73943	7.64732	7.38193	7.85466	7.32874	9.02046	8.78971	8.8848
Agpat5	7.55748	7.40172	7.40497	8.45481	8.49202	8.44232	8.51747	8.2545	8.20874	8.18983	7.34386	7.00146	7.02436	8.50148	8.46535	8.56052	8.37708	8.1801	8.14323	8.10121	6.57152	6.54185	6.65663	7.43839	7.27205	7.32279	7.20966	7.25568	7.2126	8.52133	8.706	8.70422	8.54759	8.36298	8.26101	8.25626	8.60387	8.53919	8.65696	8.53215	8.47793	8.13225	8.29312	6.64086	6.52059	6.62403	8.33641	8.53191	8.41057
Agpat6	8.42027	8.50657	8.51997	8.41432	8.32363	8.29953	8.34353	8.126	8.1077	7.97848	8.48068	8.18368	8.09156	8.36217	8.40333	8.26068	8.32057	7.94582	8.14839	8.04636	7.69708	7.42386	7.61775	8.73359	8.39096	8.41674	8.48644	8.52986	8.37338	8.27755	8.26748	8.31658	8.34588	8.15704	8.08477	7.88365	8.31338	8.32732	8.38973	8.35237	8.41586	8.11778	8.17845	7.62224	7.60794	7.50582	8.26886	8.36104	8.24893
Agpat9	7.25244	7.50642	7.18649	6.18177	6.30753	6.73632	5.84469	5.43948	5.60784	5.67593	5.98895	5.88135	5.74316	6.04563	5.99951	5.93582	5.82425	5.48167	5.39584	5.55561	4.7755	5.14874	5.18034	6.86736	6.15441	6.86316	6.63895	7.27471	6.2235	6.12465	6.05864	6.01362	6.06719	5.64125	5.51571	5.65326	6.33769	5.79095	5.86567	6.18215	5.57695	5.58064	5.63009	4.99956	4.99401	5.07029	5.84291	6.00328	5.85308
Agphd1	5.40641	5.48552	5.61239	6.00985	6.09984	6.35315	6.01218	7.37012	7.40433	7.43912	4.99255	5.14492	4.98384	6.05233	5.88941	6.04768	5.95634	7.23226	7.0473	7.22763	5.63584	5.76041	5.58075	5.76045	5.45981	5.49303	5.59762	5.64121	5.23563	6.35073	6.02634	6.12748	5.83659	7.15252	7.02739	7.03204	5.84461	6.22144	5.8066	6.26737	7.56608	7.16571	7.66207	5.92743	5.71121	6.0255	6.06969	6.20256	5.95664
Agps	8.55124	8.77535	8.70074	8.45929	8.64243	8.73991	8.33636	8.02555	8.12726	7.78404	9.14528	8.65476	8.64984	9.21866	9.24299	8.96041	9.19189	8.5684	8.623	8.48205	7.50252	7.29905	7.72291	8.63025	8.43316	8.41244	8.65375	8.45053	8.41906	8.53759	8.53376	8.94985	8.92437	8.20604	8.46681	8.74288	9.01623	8.35734	8.6171	8.64644	8.56513	8.35706	8.03682	7.38686	6.88345	7.12845	8.68801	8.68578	8.60813
Agr2	4.29781	4.33759	4.17252	4.50568	4.58624	4.57947	4.46801	4.68038	4.74567	4.81097	4.17348	4.55164	4.24216	4.44021	4.42686	4.45829	4.23782	4.52589	4.29234	4.5378	3.36591	3.33559	2.99339	4.33451	4.3098	4.07937	4.22828	4.23208	4.31598	4.49909	4.45563	4.48278	4.4062	4.65813	4.76695	4.3869	4.34125	4.46901	4.50264	4.59405	4.56401	4.29105	4.99759	3.13087	3.22466	3.26867	4.54903	4.59641	4.4946
Agr3	3.74387	3.73068	3.67512	4.28251	4.22555	4.09466	4.25315	2.82891	2.77939	2.3693	3.73936	3.69454	3.70284	4.17678	4.2065	4.44183	4.26698	2.58582	2.63913	2.40334	2.20157	2.43955	2.22663	4.00685	3.91074	3.74873	3.83885	3.76006	3.82377	4.26208	4.24465	4.19245	4.37128	2.47601	2.49427	2.68599	4.32374	4.2636	4.28007	4.25473	2.41041	2.34474	2.34569	2.23856	2.18551	2.12758	4.2134	4.31163	4.21031
Agrn	6.75456	6.91315	7.01266	7.40396	7.43188	7.31043	7.17318	7.55894	7.29203	7.43059	7.16433	7.00842	6.99155	7.84852	7.75855	7.87325	7.7627	7.82851	7.82816	7.65295	6.66422	6.572	6.6444	6.97764	7.04146	6.83957	7.07168	6.92472	6.90972	7.34116	7.49195	7.61655	7.0032	7.10898	7.72767	7.71733	7.25494	7.5263	7.23281	7.5324	7.52692	7.48571	7.56013	6.43885	6.59508	6.55199	7.33169	7.37319	7.52786
Agrp	3.86184	3.96438	3.67365	4.80657	4.66143	4.49231	4.8284	6.08532	6.71907	6.49188	4.10834	4.34457	4.38233	4.47695	4.2872	4.46853	4.4585	5.42957	5.8133	5.87617	4.65688	5.4645	4.41501	3.63162	4.37525	3.86146	3.85594	4.226	4.55689	4.9183	5.18159	4.7709	4.5232	6.47228	5.61491	5.66158	4.35935	4.50272	4.89908	4.46133	5.82315	6.00804	6.2695	5.15169	4.90119	5.24923	4.23263	4.70787	4.59004
Agt	6.75169	6.68792	6.81308	7.97275	7.90892	8.32137	8.03818	7.3296	7.37187	7.37762	6.46143	5.90095	6.20763	6.89453	6.95611	7.25621	6.92578	6.89303	6.67968	6.86432	6.16633	6.09955	5.93993	6.94459	6.38346	6.82843	6.30691	6.56012	6.74182	7.88141	8.07372	7.64328	7.94583	7.16119	6.78314	6.77569	7.6566	8.11986	7.64787	7.44788	7.09142	6.93583	6.92702	6.13909	5.95723	6.12462	7.59906	7.76844	7.5831
Agtpbp1	8.41794	8.45108	8.47387	9.97536	9.93082	9.95342	10.0038	7.92984	7.96135	7.91594	8.26036	8.08017	7.99741	9.7781	9.70891	9.80806	9.7632	7.73869	7.81292	7.71015	6.60823	6.63073	6.70937	8.65939	8.53156	8.4732	8.4705	8.65015	8.36191	9.91451	9.95362	9.81895	9.85744	7.75871	7.81641	7.8134	9.87399	9.85838	9.82067	9.8831	8.04994	7.75261	7.86248	6.63635	6.64718	6.60195	9.79004	9.80106	9.87214
Agtr1a	6.69218	6.33794	6.41595	7.44232	7.85922	8.1153	7.62891	7.6976	8.0941	7.5339	5.98265	6.10694	6.15857	7.42698	7.72923	7.16947	7.12996	7.07865	7.25939	7.38355	5.38318	5.62171	5.78748	6.50764	6.44245	6.46269	6.09776	6.48757	6.26807	7.38358	7.23087	7.3532	7.95243	7.69417	7.64074	7.32405	7.47924	7.61764	7.14675	7.58922	7.40755	7.49138	7.70008	5.58813	5.26215	5.57488	7.22331	7.56026	7.42516
Agtr1b	5.7292	5.31869	5.24395	5.33437	5.19348	5.18473	5.20668	5.73584	5.56186	5.60305	5.24902	4.97962	5.15319	5.05912	4.92049	5.12439	5.15016	5.4991	5.25998	5.68676	4.27689	4.17216	4.38859	5.35858	5.38479	5.13961	5.16805	5.23862	4.98695	5.02418	5.05977	5.23683	5.01657	5.35753	5.1557	5.04439	5.20547	5.02982	5.11762	5.0545	5.5897	5.46254	5.33795	4.08496	3.86078	3.94723	5.1801	5.11598	5.12865
Agtr2	4.89566	4.81666	4.81274	5.17574	5.11619	5.37799	5.49981	4.83519	4.98884	4.80555	5.06229	4.81331	5.82883	5.47188	5.31389	5.16079	5.46872	4.5192	4.72005	4.5172	4.15787	4.06293	4.21761	4.58486	5.03819	4.60987	4.48885	4.3511	4.9599	5.35766	5.24098	5.36763	5.44486	5.00515	4.88197	5.0887	5.46964	5.19897	5.1046	5.38902	4.49238	4.77397	4.78283	4.24188	3.97728	4.25207	5.64794	5.53726	5.2659
Agtrap	7.63497	7.90106	7.40236	8.45042	8.47863	8.5031	8.32504	7.39224	7.31002	7.22378	7.59925	7.54404	7.60449	9.40354	9.15513	9.149	8.89943	7.80804	7.86477	7.69905	6.65927	6.30491	6.39338	7.64997	7.33464	7.47002	7.31788	7.24701	7.22148	8.47217	8.34235	8.83888	8.50958	7.53675	7.81994	7.89731	8.8268	8.29079	8.44088	8.68789	7.26793	7.59241	7.19877	6.47251	6.0688	6.46897	8.70656	8.52979	8.62911
Agxt	4.21079	4.02964	3.99854	4.34136	4.18956	4.35633	4.32036	5.27199	5.30345	5.20407	4.43761	4.38515	4.39632	4.47515	4.31834	4.30867	4.36957	5.07214	4.89121	5.07368	4.23278	4.41281	4.29951	4.17364	4.243	4.12201	4.20433	4.05264	4.21325	4.27771	4.22919	4.35999	4.43608	5.26565	4.98568	5.20668	4.3421	4.18457	4.23672	4.3255	5.28069	5.63945	5.35744	4.26106	4.29514	3.96089	4.47705	4.33444	4.30163
Agxt2	4.18234	3.95268	3.85198	4.24535	4.15135	4.18339	4.25844	4.54831	4.58316	4.6892	3.88743	4.18934	4.21078	4.17346	4.33382	4.2098	4.37926	4.49265	4.62278	4.58838	3.71799	3.83919	3.95769	4.12103	3.9312	3.89356	3.82782	4.12972	3.93075	4.23647	4.22723	4.20676	4.30395	4.6625	4.53752	4.46819	4.24064	4.23956	4.24432	4.2715	4.63965	4.58838	4.57636	3.52388	3.70097	3.78493	4.35586	4.15748	4.2425
Agxt2l1	4.45749	4.36256	4.57758	4.53431	4.67568	4.51389	4.37359	4.87489	5.28251	4.97109	3.94154	4.20319	4.17413	4.21981	4.17326	4.17903	4.4221	4.43393	4.44524	4.21987	3.66897	3.96597	3.7659	4.48142	4.25931	4.49667	4.22591	4.49524	4.04022	4.41531	4.40882	4.29855	4.36225	4.81561	4.35878	4.11807	4.24471	4.4228	4.35556	4.27535	4.24531	4.65966	4.63124	3.71566	3.76888	3.83251	4.22102	4.35228	4.35866
Agxt2l2	6.04686	5.94738	6.16116	7.82024	7.81965	7.8354	8.11113	8.2051	8.22604	8.41775	5.4914	5.38628	5.46863	7.1413	7.31784	7.45588	7.19731	7.47792	7.72225	7.96857	6.32071	6.75569	6.39234	6.19953	5.97502	6.34417	6.06005	6.25979	5.6464	7.88547	7.98798	7.55177	7.49005	8.03218	7.8378	7.52981	7.39681	8.09739	7.79177	7.79059	8.07623	8.15774	8.30735	6.66028	6.58127	6.69819	7.36124	7.92023	7.66183
Ahctf1	6.76403	6.79716	6.77524	7.27363	7.16677	7.11995	7.14788	7.74462	7.63883	7.80658	6.85017	6.59168	6.57755	7.22348	7.31918	7.20343	7.23503	7.96227	7.90558	7.8544	7.10384	7.14377	7.25872	6.77733	6.52651	6.66296	6.63004	6.64051	6.53806	7.19761	7.28472	7.25157	7.19048	7.74416	7.84175	7.98647	7.29748	7.19717	7.27332	7.24885	7.97352	7.82325	7.80324	7.04904	6.98476	6.9566	7.25866	7.17326	7.21321
Ahcy	7.86931	8.16232	7.96852	8.13705	8.0727	7.97806	8.23066	6.40864	6.20386	5.95635	7.97813	7.84381	7.71963	8.22789	7.88395	8.20236	7.86883	5.98026	6.38663	6.25473	4.79206	4.54262	4.78588	8.06636	8.08937	7.88001	8.04813	8.07634	7.88286	8.13562	8.26502	8.34382	8.35141	6.50976	6.37457	6.14814	7.94657	8.2047	8.14282	8.08205	5.69003	6.03012	6.31268	4.70231	5.0182	4.23883	7.80176	8.14627	7.92634
Ahcyl1	9.66249	9.89842	9.83224	10.2407	10.2534	10.2188	10.1903	9.74615	9.7817	9.59747	9.54292	9.23389	9.26243	10.1444	10.2929	10.165	10.093	9.70072	9.66603	9.73051	8.8987	9.1266	9.17657	10.014	9.83214	9.86059	9.76975	9.71904	9.66433	10.1148	10.2383	10.0672	10.1465	9.75187	9.65107	9.7785	10.1974	10.2001	10.1709	10.2494	9.87809	9.84511	9.73235	9.18601	9.12934	9.14117	10.1409	10.2073	10.1205
Ahcyl2	8.89603	9.13645	9.20304	9.87437	9.78465	9.88551	9.78364	7.3631	7.38795	7.24876	8.61105	8.27248	8.31557	9.45855	9.78843	9.69707	9.57775	7.26946	7.11185	7.33619	5.92746	6.08012	6.26982	9.12505	8.73901	9.1486	8.85607	8.99245	8.61937	9.85965	9.7679	9.71044	9.64977	7.11878	7.32228	7.1225	9.79138	9.79139	9.64551	9.88525	7.38734	7.16018	7.36541	6.33965	6.45428	6.1895	9.57204	9.85177	9.72652
Ahdc1	7.3457	7.36734	7.32575	8.04123	7.99874	8.15726	7.97159	7.56639	7.61293	7.74298	7.06799	6.8474	6.99978	7.84252	7.53109	7.75084	7.65786	7.17116	7.17327	7.29614	6.13442	6.15928	5.79719	7.42779	7.238	7.39978	7.31	7.34011	7.06293	8.08449	8.03146	7.90067	7.95489	7.25099	7.36694	7.27705	7.88679	8.32652	7.9919	7.93552	7.28105	7.34497	7.58584	5.98772	6.20838	6.12561	7.63364	7.98684	8.17401
Ahi1	6.90328	7.07599	7.15097	7.18494	7.15415	7.1277	7.21892	6.73454	6.83385	6.70452	6.58617	6.31138	6.02775	7.18741	7.29708	7.31953	7.21098	6.73527	6.62437	6.4992	5.9352	6.04101	6.02914	7.26056	6.98056	6.9848	7.00235	7.14796	6.49591	7.36956	7.45195	7.21103	7.13402	6.7561	6.75966	6.59397	7.16914	7.11591	7.25463	7.2765	6.91273	6.68961	6.88489	5.9911	5.99819	5.98419	7.30087	7.33046	7.22459
Ahnak	9.39603	9.60643	9.63115	10.4838	10.5507	10.4921	10.3484	10.9505	10.7781	10.5712	9.46143	9.37939	9.20568	10.546	10.7406	10.6734	10.4989	11.059	10.9888	10.927	9.59211	9.46817	9.55896	9.57773	9.4825	9.455	9.41722	9.4556	9.36931	10.4805	10.5432	10.5606	10.3705	10.7853	10.9641	11.0722	10.6759	10.558	10.6689	10.5705	10.982	11.1611	10.9024	9.85654	9.69848	9.58837	10.5556	10.5944	10.6366
Ahnak2	8.34759	7.68966	8.48299	8.50887	8.68746	8.54001	8.17932	8.31116	8.2543	7.52891	7.60482	7.89987	7.90524	8.93338	9.04981	8.18111	8.12571	9.06961	8.99538	8.58932	7.74222	7.33043	7.59144	8.39348	8.08246	8.61721	8.32037	8.29117	7.98578	7.96754	8.64751	9.19319	8.45064	8.08709	8.64561	8.78623	8.20825	8.33776	9.12487	8.4009	8.4779	8.37364	7.31752	7.63488	8.15639	7.81794	8.82438	8.66275	8.76771
Ahr	7.41421	7.66479	7.84729	8.13899	8.32564	8.30986	7.92284	7.78634	7.82505	7.75927	7.9938	7.53183	7.65215	8.9464	8.77261	8.67166	8.86036	8.35079	8.16965	8.17068	7.39395	7.30754	7.43076	7.7719	7.36232	7.49747	7.64713	7.27148	7.53079	8.44652	8.43857	8.42916	8.91708	7.8444	8.40213	8.3071	8.47419	8.11377	8.29254	8.62755	8.15715	7.9734	7.73375	7.49369	7.40637	7.19263	8.62894	8.35972	8.40466
Ahrr	4.21418	4.19839	4.14702	4.99494	4.83191	4.84535	4.94688	4.81537	4.95173	4.65249	4.25282	4.3285	4.21703	5.00516	4.95088	5.0239	5.06198	5.06923	5.24143	5.3134	5.10831	4.86407	4.8131	4.24756	4.21492	4.17226	4.06462	4.07849	4.1048	4.86846	4.77748	4.79645	4.78212	4.95044	4.93672	5.078	4.79913	4.6856	4.81255	4.96287	4.68172	5.05046	4.75924	4.74482	4.87934	4.82867	5.03399	4.8121	4.8754
Ahsa1	8.69149	8.88562	8.92601	9.39519	9.30744	9.27098	9.42388	8.56016	8.62666	8.36123	8.90752	8.71262	8.77557	9.39255	9.26004	9.46223	9.48173	8.43327	8.43287	8.42656	7.32781	7.14399	7.35067	8.98713	8.80023	8.89005	8.92293	8.91439	8.76319	9.44631	9.47002	9.40603	9.44029	8.38796	8.50702	8.4372	9.20274	9.40551	9.32853	9.31715	8.35911	8.30573	8.36958	7.31714	7.33833	7.33071	9.25431	9.3085	9.2894
Ahsa2	8.48588	8.56912	8.65216	9.18742	9.0923	9.23386	9.16407	7.88829	7.95614	7.83994	8.3999	8.14822	8.11489	9.06745	9.08978	9.08077	9.17999	8.06132	7.98119	7.92985	6.33627	6.54205	6.54455	8.56204	8.30505	8.59394	8.52475	8.50479	8.27402	9.1094	9.11563	9.08364	9.09911	7.96461	7.96214	8.03909	9.13032	9.1269	9.11651	9.02065	8.0317	7.79876	7.9381	6.57641	6.48724	6.50947	9.07266	9.17113	9.06212
Ahsg	4.37022	4.39009	4.20653	4.94994	4.71247	4.89126	4.89337	5.16589	5.0489	5.20046	4.21896	4.40692	4.85612	4.72416	4.76847	4.89582	4.97813	4.91936	5.14527	5.1916	4.71693	4.85306	4.73413	4.46394	4.30394	4.15267	4.24428	4.16711	4.47986	4.9463	4.81723	5.03979	4.90516	5.00282	5.17276	5.27264	4.75093	4.6191	4.69311	4.75692	5.27444	5.05242	5.23551	4.85983	4.76159	4.52435	5.30134	4.70492	4.8303
Aicda	4.14592	4.06575	3.8244	4.60559	4.66779	4.57974	4.65144	4.41099	4.61457	4.60462	4.59372	4.39703	5.09002	4.49597	4.6379	4.61795	4.75468	4.57767	4.67902	4.93774	3.10428	3.51553	3.19121	4.12864	4.46894	4.25201	4.14301	4.17207	4.95719	4.64576	4.70031	4.70985	4.56509	4.54003	4.76465	4.54124	4.69508	4.56984	4.50316	4.48779	4.52258	4.67015	5.00587	3.10336	3.06315	3.15452	4.58885	4.66037	4.54944
Aida	9.70298	9.90371	9.96196	10.5922	10.5455	10.576	10.5092	9.4598	9.49812	9.49516	9.89144	9.82206	9.73525	10.8111	10.7399	10.4955	10.7435	9.4617	9.45366	9.35396	8.46019	8.44514	8.32801	9.95873	9.88021	9.80723	9.84743	9.87423	9.93432	10.6436	10.5703	10.7327	10.6488	9.35501	9.31337	9.69035	10.7187	10.4704	10.5845	10.7364	9.74928	9.29867	9.42697	8.38652	8.32841	8.39804	10.6995	10.5776	10.5785
Aif1	5.58004	5.64613	5.7561	5.92883	5.7679	5.69452	5.69858	6.27114	6.40329	5.94721	6.85823	6.91171	7.06786	7.47758	7.25347	7.12739	7.11474	7.72896	7.39891	7.37304	5.96594	5.16265	5.99254	5.81508	5.81745	5.56014	5.74734	5.58186	6.0787	5.74634	5.93577	6.33473	5.81644	6.71551	7.42479	7.75175	6.65308	5.39825	6.37333	6.06101	6.68465	6.78318	6.42336	5.64581	5.12853	5.5251	6.63488	5.73026	6.27652
Aif1l	6.41919	6.32441	6.43374	6.90584	7.09907	7.03137	7.02604	6.2051	6.30107	6.33897	6.45666	6.47636	6.38277	6.24841	6.33275	6.52392	6.32934	5.93209	6.24757	6.05509	5.20696	5.21871	5.29117	6.4454	6.3984	6.47673	6.47243	6.36788	6.38283	6.88038	6.90423	6.64807	6.74354	6.64442	6.24167	6.11016	6.629	6.86313	6.53926	6.77223	5.93678	6.13966	6.41047	5.30783	5.40615	5.43885	6.57675	6.86671	6.78418
Aifm1	7.95643	8.20719	8.05469	8.70816	8.60792	8.58641	8.63109	7.65335	7.38437	7.36434	8.05095	7.92032	7.869	8.65153	8.43047	8.80535	8.64644	7.67233	7.36844	7.65914	6.95534	6.74874	7.30165	8.29797	7.96868	8.28228	8.17477	8.29298	7.96936	8.64825	8.77028	8.62238	8.47345	7.20756	7.36454	7.53097	8.63616	8.67946	8.43578	8.76279	7.76845	7.5418	7.39766	7.13948	7.00421	7.14033	8.58438	8.63344	8.53716
Aifm2	6.92176	7.04936	7.14185	6.05827	6.15265	6.11037	6.011	6.95993	6.79217	6.8851	6.65252	6.33958	6.4915	6.15141	6.14778	5.99648	5.98761	6.86683	6.92676	6.83176	6.20897	6.13142	6.04643	7.0901	6.80693	6.87594	6.58455	7.02993	6.72847	6.14624	6.15164	6.08534	5.85276	6.85902	6.80624	7.00916	5.97487	6.16577	6.18059	6.17397	6.80607	6.70091	6.8463	6.35919	6.32123	6.30593	5.91948	6.10697	6.13976
Aifm3	4.06742	3.95146	3.97062	4.58306	4.52653	4.60785	4.54485	5.1327	5.2065	5.01987	4.28821	4.25953	4.36144	4.46543	4.46008	4.36232	4.62868	5.15399	5.14678	5.15483	4.77264	4.94218	4.71472	4.21012	4.38298	3.99476	4.1017	4.03783	4.36504	4.61041	4.55982	4.51624	4.61943	5.33315	5.20249	5.23069	4.46745	4.50363	4.60221	4.51135	5.13028	5.17876	4.95463	4.73082	4.86607	4.79832	4.47688	4.62728	4.46167
Aig1	7.88549	7.71976	7.92479	8.61736	8.74302	8.68207	8.64064	7.58418	7.50278	7.27041	7.61572	7.59689	7.47667	8.6205	8.66058	8.58882	8.94555	7.64603	7.43538	7.42666	6.71915	6.9705	6.45239	7.79069	7.62308	7.84269	8.00298	7.64536	7.80529	9.02068	8.59269	8.81409	8.611	7.4226	7.37169	7.74802	8.71026	8.80777	8.60792	8.77275	7.83599	7.71214	7.5089	6.7683	6.8356	6.70886	9.04142	8.98305	8.86025
Aim1	5.77643	5.85858	5.89224	5.91836	5.95352	5.83738	5.75198	6.10972	5.9863	6.28643	6.86741	6.89743	6.83629	6.86282	6.84615	6.75565	6.71959	7.60277	7.50406	7.59357	6.95956	6.31873	7.19285	5.70444	5.94485	5.71177	5.6508	5.48405	6.14939	5.8777	5.93346	6.39442	5.8815	6.63376	7.28856	7.64514	6.67817	5.82512	6.26566	6.20655	7.04125	6.98068	6.20589	7.30412	7.7633	6.50915	6.42489	5.96987	6.28431
Aim1l	4.14487	4.09908	4.01077	4.44293	4.45415	4.51619	4.54851	4.85543	5.11635	5.12279	4.078	4.15491	4.2972	4.48598	4.54499	4.55518	4.77506	4.95338	5.03282	4.92358	4.61003	4.40522	4.27958	4.0558	4.237	3.98002	4.01587	3.94445	4.19889	4.50717	4.41227	4.51944	4.51294	5.10896	5.04232	4.92577	4.60388	4.45086	4.47435	4.45761	4.90752	5.09146	5.06603	4.747	5.21986	4.41039	4.5301	4.61569	4.47685
Aim2	6.71987	7.16025	7.03203	7.81902	7.95507	7.89625	7.86543	6.85974	6.7206	6.8387	7.82523	7.3653	7.24822	8.87131	9.25203	8.70743	8.96612	7.85307	7.74825	7.81343	6.34669	5.97768	6.41238	6.99738	6.54172	6.79745	6.80457	6.61685	6.88789	7.95588	7.66836	8.1647	8.02922	7.19452	7.45898	7.48485	8.6886	7.67078	8.12576	8.30876	7.32749	7.19864	6.85898	6.32509	5.84291	6.31109	8.61004	8.15746	8.12311
Aimp1	8.10771	7.91836	8.00778	8.3484	8.06737	8.26677	8.52692	6.53661	6.66371	6.67834	7.63902	7.41573	7.21866	7.98847	7.99651	8.09973	7.86281	6.37373	6.40696	6.47105	6.04042	6.01295	5.87742	7.94694	7.83501	7.86847	8.11623	7.98607	7.47491	8.37822	8.50952	8.27196	8.17397	6.73029	6.4384	6.50782	7.95501	8.48195	8.39818	8.25038	6.52009	6.65218	6.60032	5.99567	6.14729	5.97587	8.12031	8.43122	8.24297
Aimp2	6.82021	6.78147	6.75406	9.0611	8.63815	8.73584	8.99042	8.5864	8.74581	8.85112	6.44321	6.51179	6.39886	8.04444	7.79659	8.52356	7.93601	7.88762	8.26666	8.13892	6.8335	6.76354	6.44041	6.99135	6.77257	6.81268	6.62345	6.67129	6.73479	8.71289	9.18578	8.61035	8.66311	8.60633	8.33463	8.09991	8.3605	8.95436	8.76049	8.48056	8.20389	8.34885	8.56976	6.5548	6.64435	6.62687	8.12519	8.4583	8.60689
Aip	7.67102	7.56231	7.5924	7.35673	7.2096	7.19307	7.15864	7.41424	7.49411	7.2993	7.65421	7.323	7.11134	7.72676	7.5612	7.63878	7.60683	7.57975	7.60231	7.59046	6.68419	6.42474	6.4186	7.7084	7.25949	7.40368	7.49642	7.44666	7.30236	7.40352	7.32473	7.40686	7.3251	7.44824	7.64492	7.72939	7.38895	7.37613	7.41779	7.42167	7.44337	7.48256	7.58495	6.5083	6.30056	6.48114	7.34189	7.2861	7.38384
Aipl1	4.13734	4.27222	4.19497	4.70201	4.74819	4.62744	4.70753	4.94378	5.10967	5.33261	4.66437	4.79393	4.80005	4.72777	4.62363	4.76601	4.64332	5.12834	5.35923	4.78632	4.13978	4.09789	3.9955	3.86583	4.47472	4.25419	4.27354	4.04605	4.83301	4.63204	4.61938	4.7423	4.69897	5.28765	5.39504	5.28907	4.77295	4.72486	4.73585	4.78645	5.30609	5.28371	5.38003	4.11278	4.19443	4.08549	4.70436	4.6852	4.73851
Aire	4.96987	4.77469	4.85152	5.3169	5.25752	5.22933	5.52165	6.60502	6.4822	6.7205	5.02311	5.26571	5.6143	5.27831	5.23636	5.1527	5.44565	6.50725	6.71602	6.49934	5.51248	5.56165	5.50365	4.93787	5.04527	5.01675	4.86485	4.8444	5.27529	5.25308	5.20612	5.18732	5.28438	6.63405	6.68502	6.71614	5.34581	5.2244	5.05598	5.3164	6.52113	6.51697	6.43767	5.25218	5.28374	5.29699	5.24491	5.20945	5.26071
Airn	7.54472	7.53798	7.70488	9.12087	9.43353	9.54437	9.34534	7.14119	7.01971	6.92587	7.25793	7.29522	7.21593	9.13843	9.20444	8.96643	9.18832	6.76062	6.73033	6.66168	5.75293	6.21218	5.84202	7.63783	7.54146	7.77967	7.56942	7.72267	7.40243	9.30784	9.02257	9.1331	9.08618	6.78503	6.50869	6.76609	9.14982	9.20455	9.20595	9.23821	6.8865	6.72837	6.85895	5.90879	5.79156	5.93926	9.26682	9.48159	9.46201
Ajap1	4.32939	4.17412	4.10372	5.61548	5.36313	5.53172	5.79382	5.94079	5.87884	5.56169	4.46277	4.57852	4.94283	5.13515	5.04686	5.16834	5.08936	4.69425	5.08928	5.19428	3.73401	3.52546	3.55923	4.24375	4.50905	4.2534	4.38787	4.19145	4.56472	5.35519	5.44958	5.40201	5.24552	5.45048	4.93426	4.37524	5.12665	5.4636	5.17881	5.25456	5.22282	5.54615	5.50733	3.95794	3.76849	3.74444	5.31885	5.53111	5.36092
Ak1	9.0168	8.51711	8.50187	11.1945	10.7373	10.7639	11.1451	7.44788	7.54162	7.18619	8.12507	7.81328	7.99146	9.35474	9.43647	10.5574	9.24042	5.88217	7.0697	6.86934	6.16591	6.30292	5.96063	8.81286	8.85154	8.91561	8.89018	9.05613	8.35582	10.9416	11.2096	10.6844	10.423	6.904	6.75217	6.53107	10.343	11.3107	10.9714	10.7045	6.91724	7.21717	7.41328	6.27814	6.11261	6.36622	10.0779	11.0541	10.6563
Ak2	8.64632	9.32686	9.13838	8.2765	8.58391	8.32413	8.06905	7.83114	7.6913	7.72714	9.30266	9.21041	8.81876	9.06599	9.0793	8.933	9.01886	8.51242	8.39003	8.44882	7.76735	7.05705	7.87433	8.806	8.6437	8.59881	8.7373	9.05461	8.60019	8.28257	8.23571	8.47689	8.64047	7.82884	8.4007	8.40195	8.85048	8.35233	8.63209	8.48419	7.89695	8.09814	7.73447	7.24051	7.47793	7.13244	8.72204	8.26504	8.46455
Ak3	8.80665	8.98639	9.02058	9.69758	9.75088	9.679	9.58399	8.07719	8.16878	7.99471	8.54614	8.40869	8.18953	9.55285	9.51337	9.76857	9.63221	7.95331	8.03383	8.06288	6.93485	6.8586	6.86665	9.05501	8.8063	8.84156	8.91405	8.9062	8.76415	9.73654	9.67179	9.63594	9.58063	7.9733	7.96059	8.00592	9.62487	9.81524	9.6159	9.77283	7.96023	7.94219	7.99145	7.03489	6.88343	6.79167	9.63919	9.6839	9.55704
Ak5	6.01568	5.96061	6.03146	6.96642	6.94814	6.8807	6.93517	6.43641	6.09067	6.06789	5.97301	6.10899	6.0535	6.74496	7.02247	7.04049	6.96992	6.8989	6.67445	6.84611	5.53606	4.95559	5.35139	6.16782	5.97112	5.91591	6.17425	5.97274	6.03044	6.81564	6.54297	6.69932	6.6444	5.91493	6.34028	6.15862	6.79737	6.84339	6.74569	6.70697	6.6016	6.41327	6.1467	4.98512	4.88058	5.14535	6.92536	6.91144	6.72174
Ak7	4.12109	3.96457	3.94636	4.66308	4.43002	4.5227	4.55651	5.02996	5.31715	5.16402	4.27039	4.1162	4.43943	4.47937	4.45797	4.58161	4.42986	4.97103	5.12144	5.03804	4.26198	4.24715	4.16413	4.19256	4.4068	3.95402	4.08521	3.9235	4.60485	4.41731	4.43622	4.36753	4.51244	5.29466	5.39623	5.15932	4.45	4.45978	4.44163	4.64907	5.02744	5.09817	5.08769	4.20872	4.22845	4.12258	4.5665	4.49347	4.39031
Akap1	7.30781	6.92122	7.16135	7.83313	7.28032	7.44211	7.79876	8.0986	8.06201	8.30256	6.57655	6.65992	6.70811	6.87585	7.06626	7.22175	6.84507	7.38937	7.57818	7.4511	6.69093	6.98171	6.9722	7.22627	7.2367	7.04742	7.19124	7.19594	6.71501	7.42143	7.86694	7.33818	7.19993	7.84886	7.59837	7.48988	7.36733	7.74201	7.46252	7.54708	7.75286	7.99932	7.99051	7.07224	6.90375	6.84937	7.23054	7.26116	7.32127
Akap10	8.36205	8.36731	8.31096	8.48995	8.6176	8.59377	8.43931	7.84096	7.90946	7.84553	8.41923	8.12827	8.03147	8.80066	8.94563	8.90146	8.93408	8.16908	8.1343	8.06079	7.22852	7.24063	7.35811	8.58096	8.41008	8.31665	8.35502	8.25408	8.12417	8.60496	8.59272	8.67254	8.58749	7.87206	8.08384	8.00354	8.85766	8.49573	8.64066	8.62917	8.02181	7.70689	7.95641	7.33194	7.11399	7.3926	8.77924	8.58011	8.72232
Akap11	9.40859	9.45567	9.43351	9.93909	9.84821	9.78151	10.1095	9.1008	9.07975	9.14153	9.09473	8.89243	8.91333	9.57706	9.58969	9.78202	9.63141	8.63664	8.88734	8.73566	7.52256	7.79186	7.43323	9.68538	9.44599	9.54048	9.47252	9.55199	9.29092	9.95661	10.0329	9.78336	9.80859	9.03796	8.79396	8.64675	9.68065	9.98099	9.87561	9.86293	9.10294	9.00301	9.13788	7.55863	7.65018	7.5583	9.67568	10.0115	9.72373
Akap12	7.39659	7.11205	7.31299	7.27353	7.38331	7.6987	7.25624	8.28246	8.33839	8.00039	6.20172	6.3094	6.49989	6.51902	6.37053	6.19868	6.2903	7.38202	7.2525	7.43309	7.118	7.41951	7.46165	7.11973	6.83994	7.01468	6.79715	7.00532	6.86391	7.04377	6.96122	6.92011	7.06455	7.94445	7.7002	7.24912	6.90643	7.16377	6.61037	7.12241	8.13628	7.67684	7.8729	7.02534	7.24805	7.60589	6.65027	7.2656	7.03993
Akap13	9.47145	9.75356	9.84639	9.86466	9.84664	9.87314	9.87736	9.71247	9.72287	9.7051	9.46797	9.17156	9.12401	9.6827	9.78976	9.71962	9.73945	9.66926	9.59692	9.61513	9.07415	9.32712	8.99405	9.94636	9.75747	9.76994	9.74444	9.72232	9.47131	9.95719	10.0512	9.84161	9.90244	9.65048	9.55893	9.67272	9.8192	9.94503	9.87584	9.87435	9.75412	9.65136	9.82921	9.21485	9.34317	9.25103	9.92081	9.91537	9.9537
Akap14	4.23254	4.35782	4.2877	4.60676	4.76042	4.79173	4.81786	4.70584	4.70587	4.60406	4.11386	4.5087	4.64088	4.74335	4.66841	4.71774	4.6342	4.51768	4.73755	4.73934	3.85352	4.04721	3.73368	4.51203	4.31565	4.02987	4.19309	4.06878	4.19022	4.70731	4.64122	4.60078	4.60325	4.76362	4.62571	4.56195	4.6606	4.68045	4.59141	4.68478	4.4669	4.49594	4.56748	3.56951	3.64789	3.90289	4.93099	4.75789	4.68727
Akap2	6.25612	6.72752	6.97535	6.93909	7.29855	7.2214	6.85842	7.17265	7.00672	7.098	6.79065	6.97077	6.95803	7.14035	7.21194	7.10811	7.30089	7.12349	6.83592	7.08014	6.28216	6.16183	6.11245	7.12278	6.67808	6.87454	6.86364	6.83722	7.2178	7.21133	6.81733	6.95082	7.03661	6.87699	7.05756	6.97114	7.04841	7.22788	6.98805	7.32285	7.02585	6.91574	7.14521	5.91158	5.84714	6.05994	7.28433	6.99151	7.20265
Akap3	4.24024	4.03927	4.04287	4.82917	4.63552	4.77482	4.76257	3.86357	4.52111	3.9891	3.95062	4.49769	4.24566	4.75395	4.77067	4.77723	4.82456	3.44642	3.78633	4.10624	3.17941	3.24576	3.01207	4.05747	4.07999	3.98664	3.89759	3.90737	4.34756	4.68461	4.73199	4.83936	4.83195	3.9192	3.75823	3.99695	4.68986	4.72104	4.67766	4.67204	3.9961	3.95669	4.1953	3.16368	3.03709	3.07786	4.81206	4.90527	4.75282
Akap4	4.02419	4.0172	3.88968	4.50244	4.41924	4.41597	4.48558	4.36535	4.77426	4.57586	3.93667	3.99835	4.33028	4.39633	4.45742	4.42292	4.49394	4.63028	4.50111	4.55323	3.99383	4.06238	4.21825	4.02067	3.96534	4.00295	3.92887	3.85008	3.97142	4.38121	4.54088	4.39489	4.44422	4.58415	4.44263	4.64175	4.45982	4.6674	4.38612	4.59365	4.43715	4.56542	4.64522	3.95485	4.08913	4.19708	4.53305	4.43787	4.45158
Akap5	4.97385	5.24365	5.13379	5.24379	5.42476	5.47295	5.16789	5.95907	6.17537	6.0137	5.20544	5.3792	5.49519	5.18549	5.34318	5.22053	5.33986	5.97205	6.10096	6.05007	5.38546	5.39978	5.54182	4.97441	5.32703	5.22601	5.18796	5.01955	5.28759	5.22319	5.22879	5.23735	5.41231	5.76232	6.07039	6.08204	5.22369	5.13492	5.42534	5.16063	5.93248	6.03082	5.71439	5.21437	5.13698	5.15366	5.2355	5.5478	5.24209
Akap6	7.45073	7.28141	7.30609	9.31136	8.47217	8.6321	9.22078	9.02596	9.30393	9.27932	6.93964	6.67474	6.35891	6.53577	7.55521	8.38694	6.91472	7.44198	8.21766	8.28159	6.90071	7.31382	6.85756	7.64249	7.782	7.70516	7.76258	7.96086	6.89018	9.03401	8.90852	8.25647	7.75717	8.61743	7.5626	7.28034	7.95388	9.14296	8.78648	8.39609	8.52138	8.66821	9.04809	7.36311	7.16134	7.17707	7.52779	8.90777	8.15132
Akap7	8.1235	8.02354	8.16212	8.46008	8.38016	8.51449	8.63366	7.70604	7.65524	7.62272	7.57365	7.32994	7.08415	8.06944	8.26605	8.32182	8.12408	7.30493	7.47514	7.35109	6.46264	6.46312	6.53382	8.1206	7.89654	8.0183	8.03991	8.21979	7.52996	8.45704	8.55566	8.32647	8.20782	7.34037	7.38526	7.25355	8.35248	8.55046	8.2509	8.53516	7.58023	7.45896	7.55847	6.57566	6.41268	6.64265	8.27498	8.48411	8.34736
Akap8	8.93826	9.27089	9.25399	9.40857	9.50883	9.53434	9.47541	9.44549	9.44874	9.45838	8.99861	8.77451	8.55029	9.41821	9.5481	9.52493	9.48411	9.61075	9.38101	9.55196	8.00586	7.93882	8.12746	9.1058	9.07645	9.09965	8.96657	9.13832	8.64461	9.37335	9.46284	9.32945	9.26079	9.47734	9.46008	9.39074	9.46143	9.50114	9.55603	9.4751	9.4724	9.67425	9.368	7.99584	7.93695	7.94379	9.53026	9.56688	9.48605
Akap8l	8.09399	8.05245	8.09026	8.38995	8.44697	8.37198	8.55217	8.37474	8.583	8.40465	7.66717	7.30194	7.37497	8.20233	8.17195	8.41228	8.15445	8.19522	8.166	8.23665	6.91884	6.99576	6.95994	8.13152	8.03009	8.03327	7.96729	8.22571	7.54552	8.26065	8.45896	8.17647	8.17606	8.23872	8.06874	7.93615	8.18707	8.44522	8.36814	8.20506	8.351	8.36146	8.50774	7.08725	7.00544	7.09996	8.24092	8.62558	8.35809
Akap9	8.50977	8.72672	8.76745	9.35953	9.22359	9.19599	9.5704	9.17381	9.41005	9.47691	8.43228	8.10623	7.96919	8.74868	8.90946	9.31467	8.72812	8.48862	8.85308	8.84245	8.0415	8.36535	8.26952	8.9376	8.81649	8.76434	8.65799	8.85492	8.38647	9.39375	9.24552	9.09012	8.86902	8.81357	8.60513	8.56175	8.93493	9.47254	9.46794	9.10438	9.02556	9.11217	9.31876	8.32413	8.39054	8.2581	8.8769	9.39538	9.03995
Akd1	4.31666	4.25645	4.12583	4.6583	4.64181	4.59474	4.6111	5.08728	4.83343	4.70206	4.261	4.57361	4.63683	4.60044	4.52189	4.63311	4.57264	4.49457	4.81118	4.47187	3.73656	3.7025	3.69256	4.28881	4.41689	4.15518	4.25433	4.22838	4.44137	4.58667	4.56657	4.63908	4.62184	4.89282	4.93832	4.62191	4.56266	4.61525	4.56422	4.71459	4.69014	4.56632	4.89506	3.67657	3.16801	3.84388	4.60798	4.64913	4.53679
Akirin1	8.57915	8.49634	8.60809	9.10518	9.00664	9.1267	8.99508	6.56601	6.58154	6.76366	8.89627	8.76406	8.65701	9.28839	9.51618	8.99244	9.35137	7.23571	7.16842	7.06358	6.07221	6.3138	6.42586	8.77968	8.42469	8.49259	8.25813	8.11703	8.37201	8.977	8.95393	9.06654	9.30452	7.02348	7.14939	7.02174	9.37478	8.87152	9.05406	9.30189	7.11134	7.11449	6.9842	6.44951	6.24835	6.19505	9.23452	8.94957	9.00575
Akirin2	8.20057	8.4178	8.37761	9.13757	8.94221	9.03354	9.03801	9.80281	9.8114	9.75292	8.40543	8.04691	8.03339	8.93022	8.84072	9.07919	8.8738	9.49723	9.53627	9.51674	8.76497	8.89876	8.79983	8.48573	8.19191	8.40868	8.41791	8.29103	8.18257	9.07969	9.11789	8.98068	8.93493	9.90564	9.54376	9.51596	9.03348	9.04573	9.027	9.07248	9.74118	9.69848	9.80778	8.7556	8.68992	8.90902	8.97623	9.07387	8.97377
Akna	6.98404	6.78151	6.93598	7.93154	8.2898	8.04274	7.55163	7.90096	7.74287	7.641	7.37584	7.22415	7.01556	8.57277	8.97923	8.71604	8.71322	8.58014	8.40384	8.64764	7.87272	7.15452	7.6646	6.71516	6.84053	6.68223	6.87183	6.61529	6.72032	7.96039	7.94845	8.25283	8.24086	7.76511	8.40258	8.46633	8.49078	7.84077	8.13504	8.18263	8.04642	7.90984	7.84693	7.4524	6.9263	7.53163	8.39118	7.9596	8.23732
Aknad1	4.78708	4.65955	4.72986	5.30202	5.3397	5.28052	5.33724	5.45679	5.93342	5.71052	4.56473	4.91396	5.21431	5.18944	4.96698	5.11501	5.24464	5.31159	5.29367	5.42914	4.27082	4.55388	4.10162	5.01251	4.84252	4.89411	4.83043	4.57292	5.10376	5.45914	5.37375	5.3941	5.44269	5.44952	5.59759	5.09005	5.29916	5.36059	5.06383	5.29419	5.34764	5.3414	5.48658	4.44984	4.62275	4.45345	5.15558	5.16004	5.25612
Akp3	4.51245	4.30894	4.06548	5.19596	5.03734	5.1539	5.29204	4.46713	4.60141	4.79949	4.4992	4.95398	4.669	5.06934	5.08958	4.91211	5.1477	4.57734	4.76137	4.36154	3.66833	4.41011	3.52132	4.19094	4.68171	4.01744	4.28695	4.25854	4.47559	5.07241	5.08747	5.07323	5.19753	4.51533	4.62804	4.42359	5.19334	5.081	5.15649	5.0282	4.66947	4.76868	4.44167	3.69915	3.56064	4.09808	5.09864	5.2114	5.12659
Akr1b10	6.87612	6.71378	6.75405	8.89306	8.86749	8.83108	8.77916	7.89064	7.98506	7.57409	6.95644	6.72437	6.59157	9.11548	8.9799	8.96751	9.04108	8.13203	7.94863	8.11078	6.87643	6.86315	6.89833	6.79369	6.64138	6.78183	6.82377	6.66024	6.50975	8.75446	8.70815	8.80558	8.41834	7.62443	7.71197	8.08654	8.88091	8.8606	8.99791	9.03423	7.72394	7.74471	7.60176	7.21006	6.70741	6.84791	9.01325	8.90882	8.86817
Akr1b3	8.71445	8.21831	8.53252	10.4261	10.2513	10.2429	10.49	6.73757	6.72383	6.74889	8.61407	8.55709	8.42649	10.1868	10.2155	10.4451	10.1483	6.75898	6.4748	6.73221	5.41727	5.48507	5.62504	8.65346	8.60285	8.47328	8.415	8.72407	8.3593	10.2939	10.4506	10.2667	10.1006	5.91452	6.89345	6.93806	10.2611	10.5034	10.5404	10.3107	6.58455	6.50815	6.42194	5.03775	5.63481	5.6244	10.251	10.3601	10.2774
Akr1b7	3.98434	3.82075	3.99656	4.18057	4.25372	4.33856	4.26042	3.43787	2.92198	3.47734	4.05181	4.21174	4.01641	4.34337	4.58536	4.26121	4.34344	2.93958	2.67947	3.15001	1.97164	1.64311	1.98878	3.87336	3.88538	3.95444	4.02929	3.93726	4.02215	4.25116	4.1843	4.18123	4.13813	2.92063	2.47873	2.73873	4.30327	4.32956	4.24795	4.30069	2.63847	2.91213	3.79401	1.96824	2.01907	2.05959	4.13421	4.28966	4.20835
Akr1b8	7.12659	6.81975	6.99427	8.2381	8.4061	8.13022	7.96216	5.39941	5.48279	4.76102	7.92668	7.73057	7.78442	9.61717	9.44181	9.34823	9.59333	6.2883	6.12023	6.14996	6.09644	5.2721	5.60628	7.12907	7.05029	7.16412	7.25788	6.74548	7.35225	8.66038	8.41938	9.13615	8.71154	5.91913	6.2094	6.57838	9.01773	8.4616	9.09865	8.94159	5.69224	6.07323	5.3084	5.50139	5.23235	5.15257	9.37091	8.51957	8.90928
Akr1c12	4.12948	4.30167	4.04759	4.31471	4.53407	4.51141	4.46655	4.0368	4.00141	3.85757	4.59363	4.03861	4.20808	4.55886	4.76331	5.06345	4.68981	4.33381	3.73196	4.31489	2.69296	2.8517	2.79836	4.19999	4.17195	4.05994	4.2784	3.89863	3.95822	4.56575	4.63714	4.52641	4.51557	3.80039	4.0389	3.7792	4.50192	4.73486	4.60148	4.48486	3.66825	4.06266	3.95569	2.64321	2.52726	2.71761	4.8145	4.64458	4.5811
Akr1c13	4.36749	4.59382	4.74098	4.79329	5.20038	5.07145	5.15116	3.52957	3.61804	3.01708	4.65015	4.61763	4.94994	5.30309	5.61011	5.32208	5.10748	4.57976	3.75793	4.48551	3.07463	3.14824	3.63489	4.53704	4.61468	4.40123	4.55921	4.38462	4.35437	5.10891	5.0586	5.09957	5.04449	3.30753	3.84732	4.29517	5.39354	4.87973	5.27309	5.21422	4.25968	4.20208	3.55735	3.69107	2.68887	2.8761	5.40557	4.94935	5.19416
Akr1c14	5.0127	4.85327	5.19478	5.76121	5.95623	5.6625	5.57537	4.90333	5.00633	5.23367	5.71162	5.66523	5.69545	6.72978	7.08272	6.87631	6.87574	5.85652	5.81904	5.82728	4.93355	4.96811	5.58273	4.88737	4.52395	4.66243	4.88511	4.79694	4.77553	5.96399	5.75497	5.85123	5.4729	5.13809	5.20445	5.74456	5.81637	5.92415	6.18266	6.05722	5.22087	5.05955	5.04628	4.97213	4.678	5.27016	5.90574	5.92497	5.48745
Akr1c18	4.08395	4.02524	3.9587	4.46825	4.36643	4.24548	4.36812	4.3709	4.22008	4.30871	4.18406	4.22633	4.08541	5.28074	4.70617	5.3099	4.78415	4.85323	4.38588	5.00152	5.80432	5.97173	6.64496	4.0566	4.16142	4.01955	4.08031	4.07382	4.12467	4.38925	4.62802	4.63835	4.59911	4.29092	4.38829	4.60023	4.6922	4.81	4.89419	4.59711	3.85428	5.05836	4.42477	7.15286	7.52481	5.69809	4.67099	4.67934	4.54186
Akr1c19	4.27309	4.18031	4.23443	4.6002	4.50162	4.37173	4.30618	3.86861	3.1985	3.19536	3.97386	4.01863	3.98223	4.30651	4.39221	4.39274	4.51328	2.92823	2.94034	2.5725	2.35938	2.30762	2.41138	4.2684	4.2939	4.07605	4.28259	4.09265	3.93365	4.34512	4.42468	4.46136	4.46001	3.65869	3.29834	3.33586	4.37026	4.37703	4.44449	4.43918	3.50433	3.44935	2.86021	2.57676	2.13572	2.41181	4.40898	4.38126	4.32476
Akr1c20	4.19463	4.30916	4.07201	4.6388	4.4477	4.47165	4.57715	3.05556	2.79283	2.89752	4.18659	4.26936	4.49773	4.53649	4.54701	4.6434	4.65537	2.31542	2.5606	3.60832	2.46526	2.18533	2.22105	4.38586	4.50596	4.25061	4.32573	4.24015	4.15072	4.60868	4.58121	4.54752	4.46573	2.71104	2.40626	2.56589	4.41747	4.59073	4.41827	4.58082	3.88337	2.63692	3.33131	2.1305	2.35081	2.14233	4.58661	4.54967	4.58962
Akr1c21	4.09767	3.82642	3.71116	4.3528	4.17374	4.24613	4.31025	3.25218	3.04287	3.38365	3.61768	3.63693	3.6782	4.26679	4.17353	4.29051	4.22341	2.96443	3.16703	3.03492	2.31929	2.34267	2.14382	3.86287	4.00814	3.84399	4.08346	3.67431	3.80518	4.2239	4.34134	4.29008	4.2129	3.04753	3.08111	2.76331	4.14399	4.3542	4.27601	4.24068	2.79155	3.12837	3.58396	2.53119	2.04814	2.14592	4.2842	4.20473	4.21379
Akr1c6	3.97882	3.97349	3.8862	4.28562	4.28923	4.4285	4.40137	3.05978	2.90075	3.00529	3.86831	3.87437	4.03708	4.34498	4.39415	4.38814	4.39257	2.73837	2.73934	2.98796	1.96855	2.22839	2.23551	3.972	3.91399	3.88755	3.87539	3.80073	3.83983	4.33595	4.46883	4.34208	4.42194	2.90719	3.01805	3.01168	4.31686	4.30881	4.25449	4.30417	2.74589	2.91269	2.69057	2.04309	1.69957	2.4203	4.3901	4.33464	4.32346
Akr1d1	4.30032	4.33855	4.13365	4.7322	4.56272	4.61107	4.72022	7.04489	7.04055	6.89293	4.12741	4.4079	4.67914	4.57815	4.50818	4.75525	4.59039	7.55086	7.6233	7.51442	6.33374	5.75372	6.24571	4.44587	4.29517	4.1134	4.45542	4.31513	4.33452	4.55607	4.6197	4.65021	4.59459	7.04895	7.46234	7.47769	4.63002	4.82185	4.73624	4.65914	6.90234	6.92908	7.07054	6.26894	6.40396	5.73172	4.76643	4.80055	4.62249
Akr1e1	6.5188	6.76013	6.34307	7.52306	8.48764	8.74551	7.75926	6.442	6.21458	5.56744	7.64642	6.87693	6.4347	6.42083	9.03957	8.2689	8.06727	7.28867	6.43864	6.45998	5.67449	5.51137	6.87503	7.60501	6.28135	7.61357	6.09363	6.50951	6.70571	8.68151	7.56148	8.16479	8.62302	6.6656	6.1498	7.1224	8.7248	7.61665	8.71241	7.77571	6.57282	6.22134	5.43538	7.1776	5.12154	5.86315	8.89941	7.96779	7.94587
Akr7a5	6.03908	6.0673	6.20852	7.45893	7.56805	7.73062	7.68239	7.52626	7.32134	7.37815	6.11614	6.03994	6.02199	7.28983	7.61466	7.47892	7.2884	7.3438	7.27815	7.32299	5.80991	5.30924	5.53171	6.43084	5.94702	5.89373	6.04984	5.98173	5.86239	7.60847	7.79567	7.54385	7.51675	7.37367	7.26792	7.3386	7.52285	7.60849	7.46979	7.56089	7.28645	7.33368	7.44098	5.47346	5.58021	5.82343	7.50789	7.38447	7.56364
Akt1	9.27008	8.98719	9.10059	10.3025	10.3329	10.3604	10.2633	9.7727	9.64059	9.59209	9.01707	8.84181	8.64511	10.6218	10.5704	10.5642	10.4639	10.057	9.90413	9.82506	8.42094	8.29026	8.24892	9.30896	9.02648	9.12878	9.27447	8.94582	8.90524	10.5081	10.4706	10.5038	10.2897	9.76842	9.96942	9.97817	10.5467	10.5057	10.4803	10.4772	9.80507	9.88852	9.73683	8.31978	8.16995	8.23737	10.4772	10.3802	10.5851
Akt1s1	7.0545	7.05709	6.74338	7.89791	7.65594	7.78215	7.98979	7.56822	7.47504	7.34229	6.78812	6.56936	6.53434	7.66048	7.61914	7.76901	7.58409	7.18121	7.19352	7.31494	6.37905	6.39388	6.14569	7.00104	6.61127	6.8827	7.13469	6.88012	6.71829	7.72838	7.90531	7.86041	7.63767	7.31509	7.24128	7.24062	7.73352	8.02234	7.95533	7.77504	7.23646	7.33949	7.32315	6.2553	6.26493	6.26146	7.65759	7.7423	7.79867
Akt2	9.95405	10.103	10.1271	10.3131	10.2074	10.2861	10.2447	9.59566	9.55261	9.54563	9.36792	9.07234	9.06476	9.76226	9.58987	9.90505	9.50524	9.05614	9.19732	9.22599	7.79719	7.88488	7.73589	10.0238	9.89409	9.93899	9.9645	9.98804	9.66437	10.1653	10.4162	10.121	10.0155	9.49697	9.26748	9.09824	10.0254	10.2656	10.0516	10.1407	9.32949	9.34927	9.40326	7.84966	7.85952	7.95592	9.82587	10.1108	10.1355
Akt3	9.94625	9.99275	10.0901	11.502	11.429	11.4308	11.3356	9.91103	9.90063	10.0401	9.79607	9.52736	9.70286	11.5001	11.6113	11.5127	11.6558	10.1006	10.1069	10.0178	8.56691	8.90398	8.60194	9.80959	9.79064	9.95337	10.0297	9.97299	9.82379	11.4865	11.3432	11.4427	11.4372	9.78681	9.85779	10.0765	11.4763	11.3623	11.4008	11.4725	10.1893	9.81442	9.99993	8.65915	8.58874	8.68148	11.5362	11.4886	11.3698
Aktip	8.51229	8.51515	8.67918	9.36791	9.32875	9.3033	9.35206	9.10987	9.19603	9.23869	7.95585	7.82656	7.82313	8.72673	8.98918	9.11796	8.85763	8.64517	8.84725	8.76613	7.20217	7.30149	7.17343	8.67871	8.36784	8.56553	8.46031	8.54599	8.30965	9.32789	9.2739	9.1175	9.06697	9.24767	8.72562	8.7603	8.99861	9.39798	9.20796	9.18569	8.93172	8.96146	9.25091	7.54172	7.5166	7.37283	9.02728	9.39505	9.16333
Alad	7.94264	8.05021	7.83421	10.0496	10.1414	10.2604	9.44427	9.81966	9.76974	9.61813	7.52455	7.49862	7.97942	8.91029	9.58118	9.65751	9.08368	9.31476	9.12612	9.5098	7.66637	6.47628	7.1729	7.91416	6.98922	8.07357	7.99731	8.31626	8.13882	9.44694	9.82981	9.7097	10.4375	9.27132	9.6986	9.16261	9.94569	10.0985	9.57351	9.95943	9.1043	9.21148	9.86232	6.69561	7.23477	6.9392	9.36241	9.78888	9.83845
Alas1	9.39993	9.67964	9.34258	8.92072	9.04773	8.94575	9.01933	8.63999	8.56018	8.57132	9.08802	8.90234	8.84266	9.1573	9.31188	9.16445	9.03819	8.85917	8.81392	8.81908	8.00243	7.87559	8.19842	9.06873	8.79835	9.0442	8.88546	9.22836	8.56299	8.6662	9.02781	8.96646	8.9244	8.40961	8.79218	8.6923	8.985	8.91989	9.12526	8.71836	8.31268	8.56813	8.43528	8.3215	7.96885	8.1346	8.6807	8.65041	8.73536
Alas2	7.4313	7.674	7.16801	7.60911	8.60678	9.48108	8.24028	7.84547	7.1889	7.46054	5.95136	6.09828	6.03648	8.88676	7.90251	7.05436	7.11299	6.67281	5.94157	6.55263	7.01104	5.47878	7.00256	7.32144	6.45496	7.06905	6.65787	6.6439	6.63167	7.95278	7.27666	6.90584	10.2924	7.72212	8.67536	7.59013	8.80771	7.17864	6.77049	7.81104	7.27299	6.81932	7.01349	4.74222	5.85449	6.20095	8.22937	7.19159	8.68534
Alb	5.08939	5.62237	5.83879	6.01845	6.84877	6.60604	5.83349	6.8861	6.32891	6.42037	4.86304	4.83195	4.90955	5.42811	5.84037	5.42224	5.41379	5.96555	5.78696	6.12356	5.22768	5.16538	5.36348	5.81203	5.10043	5.94412	5.04747	5.63198	5.23689	6.10763	5.99708	5.70389	6.0686	6.43216	5.87386	6.14568	6.10321	5.6022	6.09595	6.25416	6.36796	6.27328	6.87329	5.91609	5.64309	5.58128	5.95352	5.89978	5.82342
Alcam	7.33205	7.48404	7.7094	8.12409	8.22309	7.92879	7.86761	7.30796	7.0578	7.26277	8.32246	8.0943	8.40564	9.53537	9.60007	9.3343	9.41351	8.5803	8.56324	8.48143	7.62315	7.11162	7.68141	7.46879	7.69094	7.58243	7.58688	7.67102	7.71968	8.2677	8.31766	8.95111	8.41325	7.62837	8.54288	8.67243	9.40485	8.21173	8.89608	8.66019	8.07174	8.11446	7.34697	7.97606	6.76925	7.43139	9.15367	8.19804	8.87874
Aldh16a1	5.50071	5.56208	5.58519	5.92757	5.74429	5.80974	5.75665	6.14833	5.94838	6.00745	5.73491	5.41325	5.53518	6.09471	6.22716	6.28433	6.03438	6.36437	6.30633	6.37174	5.52735	5.25253	5.30182	5.64275	5.64471	5.67094	5.42271	5.42957	5.29597	5.93323	5.77541	5.79805	5.89042	6.24279	6.29195	6.2411	6.02128	5.82172	6.14689	5.82881	6.04477	6.27126	6.05198	5.38136	5.31742	5.16489	6.00032	5.81829	5.97957
Aldh18a1	7.71598	7.81833	8.30979	7.98991	8.10316	8.48099	7.97075	7.52482	7.5904	7.31957	8.1067	7.90403	7.71284	8.8648	8.23529	8.33031	8.64202	8.08201	7.58855	7.6572	6.5899	6.81629	6.17227	8.27456	7.77549	8.18007	8.03254	7.80765	8.24507	8.66406	8.17879	8.54119	8.60548	7.69404	8.11852	7.7143	8.24114	8.53906	8.12113	8.38463	8.05147	7.75811	7.57434	6.38629	6.61945	6.69445	8.53359	8.12346	8.56442
Aldh1a1	8.08727	8.53031	8.30941	8.97285	8.78235	9.00706	9.02356	9.28726	8.89764	9.04794	6.8854	6.66513	6.52699	7.49394	6.88125	7.57659	7.01353	7.21991	8.37374	7.95208	6.92289	6.94261	6.33862	8.38432	8.5475	8.74123	7.99278	8.70077	7.71989	8.71104	9.0669	8.70958	8.52257	8.70084	8.39353	7.41425	8.03213	8.86474	8.77034	8.39467	8.21922	8.71287	8.52761	7.32326	7.06792	7.33584	8.20018	8.2895	8.68075
Aldh1a2	6.84719	6.90425	7.24071	6.83755	6.48043	6.63103	6.72673	6.31038	7.18869	6.49373	7.4535	7.00334	7.2032	7.75762	7.47629	6.78296	6.76822	6.07599	6.66183	6.05491	6.10447	6.13641	7.57374	6.87322	7.16578	6.4963	7.02033	6.86864	6.77345	7.24457	7.23773	7.8537	6.95773	7.12002	6.92493	7.64879	7.00891	7.22941	7.84106	7.2863	6.62867	6.98597	6.96819	5.67793	6.43231	6.78879	6.17575	6.98562	7.03193
Aldh1a3	8.11639	8.01559	8.5683	7.93628	7.93922	8.43184	7.83669	8.13024	8.2213	7.71735	5.99376	6.37922	6.32923	6.49302	6.20326	6.32534	6.16501	6.03154	6.16612	6.19527	5.5321	6.08538	5.55356	8.57727	8.05434	8.38761	7.65004	8.4775	7.84128	7.55243	7.58925	6.99901	7.37322	7.16436	6.46621	6.49184	6.8837	7.43367	6.98083	7.80844	7.33207	7.24609	7.60254	6.08236	6.52923	6.41099	6.91305	7.52763	7.03823
Aldh1a7	6.04159	7.52691	6.36444	5.17738	5.76319	5.4924	5.12032	5.20304	4.94623	4.92713	4.45776	4.35539	4.86233	4.77283	4.52689	4.68735	4.63434	4.60157	4.67816	4.81601	4.55253	4.36239	4.39454	6.02118	5.80879	6.3342	5.50638	6.75366	5.24916	4.93201	5.50917	4.9626	5.5354	4.80617	4.9533	4.60122	5.18019	4.93381	4.82599	5.44583	4.64932	4.7706	4.95116	4.86458	4.58681	4.55051	4.98659	4.94307	4.98106
Aldh1b1	6.02874	5.39454	5.52237	5.40047	5.13319	5.35171	5.31523	5.55172	5.6067	5.82068	5.68841	5.91833	5.65083	5.17559	5.21597	5.12779	5.27344	5.72078	5.81866	5.70309	5.2936	5.25455	5.34727	5.46305	5.74379	5.51914	5.30277	5.19081	5.56031	5.16336	5.25351	5.2908	5.08458	5.73052	5.85432	5.51626	5.12558	5.1605	5.09646	5.1454	5.64988	5.64252	5.56797	5.15058	4.96686	5.26068	5.29573	5.34244	5.12611
Aldh1l1	5.66617	6.54641	6.02445	5.48376	5.86774	5.88045	5.69867	7.06758	6.99231	6.76333	5.30972	5.46955	5.55043	5.88257	5.68975	5.6613	5.61841	6.96044	6.59597	6.857	5.73079	5.30597	5.7889	5.78288	5.86404	5.62322	5.48166	6.08114	5.46535	5.53074	5.60649	5.53317	5.82239	6.63265	6.94894	6.97069	5.90008	5.698	5.57768	6.14468	6.89389	6.97567	6.94814	6.06948	5.63368	5.72608	5.76425	5.69405	5.62749
Aldh1l2	5.76432	6.4238	6.56035	7.11656	7.23357	7.52875	7.20065	6.72637	6.24128	6.36152	6.15925	6.18462	6.03456	7.43383	7.38976	7.41766	7.36296	6.52901	6.40375	6.61596	5.36574	5.82332	4.79584	6.44591	6.11833	6.70462	6.45818	6.01423	6.75535	7.79934	7.06595	7.44816	7.78925	6.52035	6.6658	6.33861	7.00633	7.8668	7.48128	7.5139	7.06625	6.4426	6.64227	5.09879	5.27111	5.34963	7.55727	7.45675	7.57625
Aldh2	9.61991	9.73078	9.59817	9.95996	9.99059	10.0244	9.87925	8.10276	8.11577	8.00356	8.75264	8.44309	8.20561	9.65474	9.75654	9.64342	9.39972	7.73954	7.80663	7.94733	6.96251	7.05484	7.02769	9.58189	9.11837	9.40194	8.94473	9.51113	8.81519	10.0383	9.95618	9.9752	9.99908	7.83662	7.90128	7.95532	9.91142	10.0228	9.79436	10.0779	7.86261	7.78925	7.86022	7.09001	7.20515	7.22437	9.82459	9.82499	9.97345
Aldh3a1	7.18636	6.80328	7.28895	7.54012	7.59223	7.18259	7.25301	7.30481	6.81048	7.25182	6.99787	6.72659	6.69177	6.05189	7.0278	6.9663	6.64466	6.60058	6.62598	6.74907	5.81125	5.75921	5.68863	7.49531	7.15836	7.4113	6.93807	7.62574	6.89815	7.05274	7.58201	6.88541	6.78034	6.66398	6.12245	6.58476	6.68875	7.04502	7.24375	6.97949	6.18103	6.83502	6.9989	6.44435	6.30182	6.31819	6.89981	7.17791	6.78144
Aldh3a2	8.17696	8.17563	8.41228	8.92334	8.95843	8.87381	8.74275	6.60744	6.68347	6.81223	8.44868	8.26729	8.11525	9.11536	9.32487	9.18334	9.21383	6.8452	6.69036	6.74443	5.84896	6.03947	6.03765	8.3848	8.22033	8.32041	8.34123	8.18437	8.14131	9.06635	8.85217	9.04751	8.96842	6.68933	6.90245	6.87884	9.06652	8.79379	8.94137	9.02898	6.73457	6.838	6.62045	6.08711	6.10208	5.92492	9.11859	8.86962	9.08107
Aldh3b1	6.35725	6.1797	6.11176	8.3564	8.51777	8.17228	8.27744	7.91325	7.7009	7.45335	6.8908	6.86975	6.89513	9.60861	9.90522	9.60458	9.52457	9.1384	9.01072	8.87006	6.6447	5.79158	6.4559	6.24945	6.36571	6.29721	6.04702	6.07428	6.10682	8.35424	8.29544	8.9682	8.7162	8.04201	8.99522	9.19139	9.37917	8.22625	8.80547	8.82489	8.38782	8.5666	7.56543	6.45603	5.82557	6.32436	9.24123	8.38271	8.81695
Aldh3b2	6.39616	6.54162	6.5682	7.38727	7.83749	7.73972	7.35123	7.06291	6.96941	7.26867	6.38875	6.71777	6.75122	7.14772	7.05415	7.44922	7.0831	6.80407	6.99274	6.87986	5.31988	5.4396	5.4535	6.41133	6.55972	6.3114	6.05437	6.2859	6.57106	7.09205	7.20294	7.26689	7.73452	6.91876	7.02007	6.95625	7.34884	7.18075	6.96581	7.33857	6.54013	7.09406	6.96625	5.70307	6.21929	5.60554	7.39818	7.20046	7.26837
Aldh4a1	5.32312	5.49386	5.36581	6.73048	6.56198	6.86071	6.77982	7.12186	6.98408	6.86469	5.3652	5.33682	5.34202	6.32151	6.53808	6.58562	6.17721	6.66996	6.59173	6.80425	5.47611	4.90442	5.49166	5.44773	5.47363	5.42873	5.28224	5.57732	5.44425	6.83431	6.64225	6.61726	6.36117	6.74891	6.57029	6.50297	6.59217	6.62545	6.66828	6.74282	6.67207	6.84007	6.86545	5.70412	5.39048	5.35773	6.4979	6.62555	6.57238
Aldh5a1	5.64242	5.7436	5.45144	5.47256	5.62755	5.4579	5.54766	6.64186	6.45655	6.28104	5.03287	5.22916	5.27174	5.19336	5.01775	5.31239	5.11632	5.82393	5.88718	5.97454	4.62584	5.20658	4.77541	5.56328	5.34463	5.42271	5.4236	5.53847	5.54581	5.48217	5.54561	5.15392	5.30402	5.95049	5.81987	5.62708	5.0321	5.69774	5.43825	5.30391	6.13505	6.14657	6.21318	5.33016	5.27287	5.2559	5.06173	5.35888	5.28399
Aldh6a1	9.52038	9.88405	9.74107	9.78233	9.58493	9.58945	9.85727	7.3077	7.23882	7.16854	8.20998	7.92497	7.86197	8.20124	8.45925	9.0766	8.13933	6.32123	6.69308	6.6347	5.10453	5.70608	5.57086	9.48493	9.45867	9.45903	9.27284	9.76333	8.81898	9.46949	9.91797	9.04028	9.2035	6.78802	6.40935	6.40519	9.0385	9.6116	9.35285	9.27359	6.94179	6.82366	7.09968	5.78738	5.55875	5.77555	8.81314	9.5523	9.10911
Aldh7a1	7.67381	7.93317	8.14656	8.87915	8.50383	8.79515	8.41465	7.60792	7.48904	7.60734	7.78122	7.38816	7.46927	8.94769	8.67407	8.90217	8.66233	7.68136	7.46974	7.58397	6.27732	6.32346	6.1788	7.91589	7.52549	7.89086	7.64843	7.68078	7.77448	8.77731	8.66266	8.79583	8.63287	7.5028	7.44471	7.57684	8.86874	8.69984	8.94972	8.87548	7.60756	7.64615	7.47308	6.39454	6.15013	6.35485	8.81107	8.94304	8.78357
Aldh8a1	3.77995	3.8804	3.70306	4.3568	4.43426	4.45077	4.37202	4.18194	4.48654	4.40089	3.86331	4.06476	4.07598	4.23115	4.33063	4.43385	4.29416	4.4803	4.37554	4.33201	3.23947	3.28708	3.23925	3.98881	4.03114	3.6945	3.95932	3.77494	3.92884	4.404	4.41623	4.31572	4.23868	4.37966	4.43533	4.58127	4.27503	4.28303	4.41542	4.24117	4.59456	4.50169	4.36992	3.34881	3.4323	3.33933	4.3468	4.41439	4.36175
Aldh9a1	8.27924	8.46055	8.49533	9.07035	9.25653	8.95434	8.88249	8.97878	9.0484	8.55334	8.57236	8.34424	8.16915	9.73595	9.64663	9.67212	9.63206	9.57657	9.59657	9.7137	7.79814	7.50867	7.86535	8.28327	8.155	8.24862	8.29393	8.01377	8.23582	9.22098	9.02602	9.44229	9.52088	9.23525	9.68994	9.76555	9.60441	9.21624	9.01563	9.56441	9.45963	9.46446	9.08637	7.70598	7.55694	7.60245	9.67819	9.10952	9.39353
Aldoa	11.5812	11.2653	11.2235	12.679	12.4782	12.3123	12.548	7.97246	8.05263	8.14596	10.7777	10.6056	10.4966	11.5919	11.7267	12.3573	11.4192	7.07487	7.26743	7.42273	6.51933	6.5963	6.609	11.4828	11.5096	11.4088	11.4953	11.726	10.7318	12.4774	12.7029	12.3625	12.1459	7.75725	7.30747	7.12815	12.0582	12.6635	12.6115	12.2324	7.26575	7.73509	7.61812	7.03469	6.81943	6.9136	11.8632	12.5334	12.3711
Aldoart1	5.26384	4.68824	5.02841	6.35198	6.3782	6.20107	6.46967	2.43065	2.94938	2.80458	4.59087	4.65855	4.73984	5.50835	5.94284	6.08788	5.87898	2.57343	2.72876	3.06557	1.82743	2.05144	1.88328	4.98297	4.83751	4.85457	4.86506	5.03938	4.6579	6.3374	6.52009	6.16968	6.03881	2.74726	2.36792	2.60941	5.73697	6.45136	6.33853	5.9579	3.04057	2.63843	2.30126	1.6975	2.21167	1.90158	5.79427	6.03811	6.09342
Aldoart2	4.46541	4.109	3.91867	5.74472	5.57256	5.82422	5.89768	5.46539	5.31286	5.65824	4.3422	4.19677	4.43565	5.40289	5.24504	5.30887	5.49703	4.96486	4.97502	4.93923	2.36376	2.44407	2.38302	4.15501	4.2383	4.23213	4.23763	3.9945	3.87339	5.54861	5.31565	5.53843	5.60512	5.17769	4.89942	5.03055	5.51019	5.53581	5.44642	5.45155	4.92988	5.17912	4.93338	2.48976	2.22639	2.39725	5.43327	5.77227	5.39158
Aldob	4.0468	4.16777	4.1713	5.06076	4.90754	4.83954	4.94303	5.9768	5.76871	5.84132	3.88313	3.87941	4.02677	4.69585	4.78833	4.71035	4.95172	5.60975	5.32027	5.73006	5.46826	5.60045	5.28003	3.84354	3.84853	3.88211	3.85451	3.903	3.93631	4.81857	4.96886	4.98984	4.96414	6.03784	6.05969	5.65102	5.104	4.78678	4.76772	4.89934	5.95019	5.78612	5.40767	5.62373	5.48036	5.65627	5.01351	4.94555	5.05263
Aldoc	5.35308	5.05795	5.03787	5.68948	5.40451	5.26965	5.66027	6.38093	6.07171	6.33848	7.04079	6.66415	6.63642	7.16642	7.13265	7.10801	6.96225	7.58052	7.54294	7.6449	5.69576	5.04728	5.8337	4.9106	5.60162	5.17569	5.15742	5.15889	5.41897	5.54359	5.63569	5.99344	5.49975	6.63231	7.05771	7.39497	6.27582	5.33157	6.06354	5.99471	6.70559	7.11462	6.39699	5.90142	5.50386	5.31816	6.30829	5.65468	5.88904
Alg1	6.98885	7.13499	6.99482	8.06359	7.86127	7.90034	8.02467	8.5893	8.33176	8.23033	7.03828	6.88788	6.94717	8.17442	8.12532	8.31847	8.12185	8.4578	8.39713	8.40216	6.82074	6.59108	6.93928	7.21041	7.06612	7.03073	7.05461	6.87237	6.95517	8.13374	8.0831	8.17592	8.0251	8.24457	8.281	8.45257	8.03069	8.08046	8.06727	8.00577	8.27902	8.43686	8.21584	6.8135	6.81238	6.85869	8.15256	7.99338	8.09098
Alg10b	9.09944	9.15851	8.88567	9.83895	9.78653	9.79918	9.86841	9.49653	9.53294	9.41704	8.89295	8.63322	8.4702	9.89352	9.87906	9.72818	9.76055	9.43533	9.4948	9.41515	7.5197	7.59889	7.65044	8.92227	8.83908	8.95169	8.86224	8.80347	8.66542	9.8403	9.81328	9.80404	9.72207	9.50131	9.54054	9.49078	9.85102	9.83001	9.83438	9.93777	9.5037	9.52038	9.60112	7.672	7.54814	7.65277	9.78737	9.89565	9.83245
Alg11	7.39653	7.36277	7.6407	7.72188	7.65451	7.61697	7.54473	8.45288	8.57891	8.52346	7.32197	7.27795	7.09672	7.78901	7.91038	7.71854	7.79361	8.62915	8.58883	8.60495	7.03482	7.1026	7.12392	7.32864	7.089	7.50797	7.28505	7.21255	7.1587	7.6409	7.73219	7.67181	7.65289	8.44983	8.57187	8.5446	7.57108	7.55373	7.68618	7.78163	8.70383	8.4948	8.51285	7.21173	7.03714	6.99674	7.74521	7.70823	7.64546
Alg12	5.7267	6.04525	6.03842	7.62004	7.60948	7.44309	7.51032	7.58975	7.42235	7.37729	6.24652	6.04268	6.02825	7.93848	7.96715	7.96725	8.05588	7.96244	7.68873	7.87739	6.88854	6.4521	6.80992	6.35047	6.05122	5.94595	6.04443	5.94298	6.02919	7.90576	7.69144	7.87245	7.82208	7.52803	7.8451	7.90843	7.70655	7.62194	7.78954	7.80678	7.62355	7.61663	7.52446	6.87798	6.74837	6.86039	7.86141	7.55338	7.56849
Alg13	5.70333	5.86324	5.79355	6.39469	6.19553	6.06191	6.18539	6.44066	6.32026	6.36962	5.91436	5.59765	5.61779	6.521	6.30022	6.3777	6.32349	6.50178	6.66484	6.4833	6.00028	5.95206	5.96955	5.83628	5.57266	5.93585	6.03613	5.78705	5.72919	6.26589	6.24984	6.18598	6.27809	6.40777	6.33391	6.58247	6.51932	6.11515	6.22878	6.26707	6.53506	6.44387	6.5444	5.97257	5.82072	5.94732	6.21115	6.08077	6.23448
Alg14	6.24096	6.70387	6.66297	6.83214	6.95043	7.00694	6.88105	7.89542	8.05188	7.68541	6.13814	6.09614	5.9144	7.11073	7.14363	7.00232	7.21503	8.48032	8.28752	8.23086	7.40169	7.45106	7.38463	6.2108	5.97968	6.31441	5.97985	6.26909	6.07231	7.22939	7.03193	7.30874	7.0527	8.48352	8.42075	8.38004	6.99566	7.11661	7.18549	7.39655	8.33997	7.92843	8.02023	7.40853	7.36364	7.33568	7.33092	7.16594	7.03812
Alg2	7.86128	8.01493	8.01845	8.31015	8.59747	8.468	8.34946	7.88463	7.962	7.79728	7.71214	7.46448	7.36874	8.19728	8.5125	8.36329	8.23675	7.83104	7.84011	7.75457	6.92954	6.97378	6.84456	8.29126	7.94495	8.10531	7.89494	8.04997	8.00055	8.50958	8.38538	8.40901	8.45557	7.82188	7.96584	7.73085	8.28492	8.48621	8.40541	8.50955	7.82458	7.83773	8.03136	6.97048	6.77519	7.03874	8.36241	8.38476	8.44313
Alg3	7.15492	7.71054	7.39726	9.20982	9.3764	9.26985	9.31792	9.15446	9.16984	9.4018	7.77267	7.64441	7.51625	9.72163	9.44928	9.61194	9.61287	9.5078	9.47721	9.53723	7.42343	7.13909	7.08408	7.31822	7.09075	7.37018	7.5539	6.89261	7.21569	9.34312	9.37009	9.56835	9.47731	9.46357	9.5186	9.42162	9.46547	9.37862	9.39252	9.43493	9.02332	9.32914	9.32516	7.35456	7.31886	7.29115	9.52419	9.14935	9.40972
Alg5	7.60615	7.77206	7.63632	8.29373	8.45334	8.42303	8.3845	8.76122	8.71545	8.52955	7.6777	7.63597	7.40924	8.7832	8.79822	8.52353	8.70224	9.14332	8.76178	9.00418	7.36857	7.55462	7.54176	7.66841	7.84514	7.66014	7.70697	7.4223	7.72551	8.5499	8.37725	8.58903	8.59993	8.89116	9.01236	8.92978	8.60005	8.43886	8.55888	8.66384	9.24411	8.92969	8.72039	7.64398	7.56118	7.62756	8.73643	8.53094	8.6533
Alg6	6.31203	6.72423	6.86316	7.12036	7.29476	7.07563	7.03682	6.64274	6.74513	6.52398	6.61349	6.44684	6.10393	7.59248	7.51272	7.49874	7.46117	6.9516	6.94498	6.91415	5.96189	5.87355	5.88688	6.74823	6.48555	6.62	6.39481	6.55801	6.4153	7.0552	7.22661	7.15765	6.9188	6.67734	6.61269	6.74843	7.03759	7.07477	7.34438	7.33231	6.78498	6.71463	6.70846	6.1684	5.7532	5.87609	7.21599	7.13789	7.1023
Alg8	6.77594	6.79282	7.1449	7.54501	7.72492	7.66021	7.14654	7.60937	7.74767	7.43542	7.1802	7.07545	7.24735	8.56845	8.24246	8.35133	8.09837	8.75058	8.53801	8.57891	6.84452	6.43999	6.98026	6.89458	6.6415	6.90937	6.85756	6.66055	6.97353	7.69114	7.41902	8.1036	8.03755	8.04552	8.85069	8.66121	7.97315	7.56473	7.84505	8.02623	8.12424	7.92385	7.76623	6.89646	6.78791	6.78428	7.94169	7.41961	7.72943
Alg9	7.53027	7.87945	7.81296	8.76106	8.74588	8.57318	8.46712	7.96426	8.15071	7.92726	8.13505	7.86429	7.59638	9.10648	9.00275	9.03381	9.08468	8.32898	8.37703	8.3425	6.88877	6.72988	6.79539	8.03195	7.86063	7.59578	7.90783	7.73833	7.53494	8.72664	8.64927	8.87749	8.73175	8.08213	8.12931	8.32426	8.78292	8.73388	8.8402	8.88803	8.01753	8.18441	8.03137	6.87594	6.93157	6.81522	8.91135	8.68715	8.79664
Alk	4.2993	4.58026	4.37031	4.55487	4.51193	4.6388	4.64489	5.097	5.56463	5.38632	4.61214	4.9739	5.04287	4.65606	4.52932	4.51945	4.75216	5.48526	5.47776	5.09613	4.29942	4.16581	3.94699	4.30352	4.77177	4.42469	4.39567	4.1516	4.67656	4.44249	4.55521	4.50005	4.52732	5.65706	5.43709	5.37247	4.64573	4.45942	4.38703	4.64119	5.46359	5.57045	5.20381	4.17058	4.30781	3.98475	4.85248	4.65512	4.68869
Alkbh1	6.01782	5.93369	5.87008	6.67871	6.7622	6.91117	6.82593	6.76134	6.85972	6.77463	5.96559	5.82925	5.79523	7.08671	7.09551	6.9128	7.00038	7.01666	6.81514	6.90954	5.6986	5.70205	6.01513	6.07088	5.67595	5.86736	5.89013	5.7071	5.69863	6.82604	6.75325	6.80342	6.86951	6.81872	6.98882	6.94977	6.96874	6.85727	6.90906	6.9362	6.84646	6.7431	6.69183	5.86473	5.91922	5.5758	7.00181	6.78223	6.8594
Alkbh2	6.8591	6.6691	6.60762	6.54437	6.71127	6.59558	6.4301	6.75439	6.82922	6.93248	6.5178	6.46046	6.37096	6.81587	6.68913	6.87213	6.67564	6.92096	7.09338	6.82679	6.39056	6.32822	5.9923	6.77774	6.57978	6.45553	6.49837	6.66094	6.46215	6.664	6.67047	6.79319	6.69374	7.01868	7.09797	7.03315	6.67954	6.5208	6.82797	6.57316	6.74168	7.04764	6.94844	6.11677	6.05218	5.84076	6.66382	6.76482	6.69924
Alkbh3	7.93715	7.92781	8.03175	9.05675	9.00536	8.92843	9.14713	8.15211	8.01452	8.00807	7.71783	7.34386	7.17153	8.87674	8.77055	9.04081	8.92698	8.03203	8.03849	7.97006	6.93712	6.93769	6.98891	8.10168	7.8961	7.95732	7.9463	7.94135	7.45522	8.98614	9.0603	8.77539	8.80409	8.06287	7.93939	7.86915	8.9289	9.28658	9.18054	9.05721	8.01126	8.21146	8.19715	6.9432	7.14698	6.99284	8.88224	9.20264	8.90419
Alkbh4	5.44897	5.32558	5.41439	6.08387	6.16712	6.22606	6.10207	6.63935	6.80468	6.65303	5.90095	5.69021	5.82646	6.30345	6.30477	6.20533	6.2048	6.99527	6.89279	6.74818	5.6464	5.65803	5.59671	5.63362	5.86929	5.58087	5.61165	5.44201	5.98375	6.04618	6.3323	6.27287	6.2057	6.58454	6.95482	6.85061	6.4294	6.10414	6.35011	6.30106	6.576	6.99768	6.62399	5.50782	5.34369	5.35536	6.35357	6.33909	6.10595
Alkbh5	9.34064	9.37551	9.43492	10.46	10.1896	10.2841	10.4497	9.67586	9.5324	9.62816	9.32466	9.20955	9.01255	10.0607	10.2332	10.2234	10.0601	9.32909	9.39181	9.25796	8.44669	8.3539	8.24959	9.66743	9.60031	9.51825	9.41395	9.55001	9.20345	10.3033	10.5247	10.2746	10.0406	9.40778	9.35454	9.34967	10.2676	10.4572	10.2403	10.302	9.50505	9.61555	9.63477	8.41264	8.20779	8.30645	10.1311	10.2246	10.3229
Alkbh6	6.00184	6.01702	6.40176	8.3511	8.25344	8.2545	8.35476	7.50695	7.41719	7.31819	6.04306	5.891	6.10811	8.4208	8.37554	8.31146	8.32956	7.53888	7.46077	7.44875	6.50162	6.25363	6.42614	6.48236	5.89817	6.19777	6.15834	6.14986	5.7486	8.42383	8.39311	8.37839	8.23046	7.29629	7.41843	7.48183	8.34067	8.51391	8.36641	8.36897	7.21242	7.40693	7.43596	6.50295	6.43158	6.47968	8.20319	8.34564	8.26513
Alkbh7	4.50618	4.52695	4.13892	6.77854	6.32656	6.58028	6.93044	7.62656	7.56159	7.49121	4.2696	4.45364	4.31847	6.15852	6.30114	6.4869	6.17148	7.10276	7.00016	7.21174	5.39973	5.46484	5.32976	4.3473	4.27983	4.22422	4.31652	4.25716	4.20977	6.60904	6.95301	6.68116	6.47819	7.22149	7.21527	6.97228	6.2671	6.86917	6.63317	6.5644	7.28446	7.53017	7.31645	5.57402	5.55471	5.35464	6.3071	6.67255	6.5032
Alkbh8	6.93522	7.09645	7.15387	8.25299	8.1971	8.28308	8.36786	7.73435	7.86435	7.596	6.91986	6.61738	6.65193	8.22987	8.0499	8.24074	8.07048	7.40748	7.62672	7.49903	6.86442	6.75504	6.59334	7.14781	6.90797	7.17603	6.90779	7.16649	6.65948	8.28548	8.44824	8.15665	8.28487	7.44772	7.38574	7.37283	8.24205	8.21704	8.30219	8.28025	7.94185	7.51552	7.73212	6.82946	6.65764	6.73747	8.1396	8.24884	8.06655
Allc	3.97682	3.98656	3.84836	4.54333	4.46523	4.52301	4.61735	4.44703	4.585	4.33216	4.15119	4.23529	4.49315	4.47072	4.47362	4.46202	4.68716	4.59697	4.41208	4.5715	4.10986	4.00882	3.93887	3.86602	4.13052	3.90826	4.03099	3.87959	4.51178	4.43275	4.54472	4.49328	4.48581	4.57705	4.50796	4.48026	4.53026	4.42342	4.43121	4.41392	4.37394	4.57741	4.53253	3.49992	3.91556	3.58805	4.58391	4.39876	4.40206
Alms1	5.43397	5.64488	5.74573	5.86926	6.02763	5.94369	5.89847	6.67845	6.47725	6.31044	5.56928	5.71556	5.54054	6.07892	6.11294	6.06462	5.98891	6.91942	6.92035	6.7292	6.13974	6.18638	6.16968	5.85751	5.78368	5.64771	5.71657	5.92301	5.90924	6.00547	5.73795	5.80784	5.90638	6.51287	6.63875	6.68991	5.94051	5.93611	5.83775	5.92455	6.76081	6.55392	6.8242	5.96558	6.20901	6.19845	5.99205	6.0194	6.0574
Alox12	7.53623	7.75637	7.55127	7.54592	7.99542	8.39828	7.6232	7.73913	7.73521	7.64759	5.77052	5.56624	5.53631	7.27696	6.61718	5.93933	6.28033	7.03667	6.39418	6.75342	6.19465	6.66253	6.33519	7.88791	7.6878	7.59594	6.95671	7.48921	6.75382	7.47326	7.47501	7.33272	8.69243	7.41428	7.11787	7.15674	7.42972	7.73285	7.39201	7.44387	7.53312	7.33425	7.59781	6.32822	7.03398	6.87757	7.27025	7.56911	7.68139
Alox12b	4.63703	4.59972	4.41472	4.97681	5.00572	5.00788	5.05085	5.18305	5.04544	5.93371	4.81789	4.90553	5.18768	4.93955	4.94231	5.84238	4.88101	4.94997	5.10611	4.95662	5.40306	6.32699	6.00055	4.50878	4.91757	4.58501	4.4099	4.55394	4.82132	4.9361	4.97731	5.02502	4.98595	5.38193	5.0291	5.15586	4.95421	5.186	4.81695	4.92575	4.79496	5.09118	5.02107	7.83114	9.46686	6.06993	5.02263	5.02805	4.86513
Alox12e	4.05488	3.93425	3.93371	4.30708	4.56251	4.30628	4.282	4.40766	4.67878	5.04636	4.25441	4.66621	4.83962	4.2071	4.24787	4.74777	4.31563	4.44699	4.70205	4.28077	3.83817	3.7267	4.42393	4.10318	4.09943	4.05354	3.95529	3.92298	4.76971	4.24846	4.27196	4.26444	4.23097	4.48313	4.73757	4.84309	4.3559	4.31816	4.23578	4.25388	4.51786	4.26222	4.68668	4.75658	4.81798	4.10005	4.28683	4.34046	4.3199
Alox15	4.77614	4.5144	4.46973	5.22603	5.16095	5.22367	5.37628	5.87059	6.02424	5.96675	4.88595	5.14108	5.25924	5.06709	5.21372	5.07784	5.31152	5.78405	6.08132	6.08017	5.22851	4.98177	5.79361	4.46652	5.01128	4.55481	4.31094	4.16384	5.18665	4.91604	5.08715	5.08228	5.55344	5.84394	5.80726	6.17278	5.43498	5.25278	5.09643	5.22649	5.69932	5.97326	6.16156	4.58636	4.99042	5.29432	5.16047	5.33031	5.24024
Alox5	7.98758	8.45271	8.4039	8.82926	8.73066	8.68061	8.33372	7.55687	7.27629	7.43623	8.59327	7.92604	8.14817	9.23687	9.36695	9.00475	8.86887	7.98761	7.9714	7.86772	6.26154	6.16692	5.87534	8.77749	8.5825	8.40086	8.28291	8.36485	8.28278	8.85974	8.64111	9.48229	8.91392	7.59394	7.76	7.99936	9.59217	8.70995	9.41947	9.46747	7.70434	7.84805	7.42324	7.02505	6.39345	6.54259	9.60254	9.01603	9.22946
Alox5ap	8.48765	8.27699	8.36485	9.98953	9.99864	9.68304	9.38602	7.55129	7.47272	7.32772	9.33167	9.09232	8.93997	10.9732	10.9498	10.6032	10.8053	7.94148	8.19536	8.12022	6.96355	6.58554	6.95604	8.58201	8.34982	8.15983	8.17755	7.98174	8.04046	9.76536	9.88543	10.5443	10.2815	7.92885	8.14727	8.17803	10.946	9.58157	10.6347	10.4787	7.71248	7.88515	7.29502	6.92083	6.55352	6.89805	10.7139	9.94358	10.4342
Alox8	4.16041	4.20186	4.17365	4.57069	4.39755	4.57198	4.5489	5.34075	5.2271	5.38973	4.25364	4.55329	4.65836	4.58829	4.46281	4.52658	4.55023	5.4999	5.31516	5.17005	4.86168	4.67873	4.24506	4.30212	4.20556	4.1315	4.19474	4.21086	4.45484	4.48643	4.41471	4.55946	4.51662	5.41806	5.28211	5.2395	4.49696	4.42209	4.56986	4.51693	5.13362	5.35725	5.15511	5.02026	4.98511	4.71455	4.49031	4.72189	4.57912
Aloxe3	4.06578	4.1367	3.8859	4.61106	4.67245	4.39796	4.40069	4.76815	4.91314	5.89495	4.26533	4.39959	4.49623	4.52749	4.52611	5.36242	4.51057	4.79738	4.61827	4.47764	5.00485	5.40337	5.3596	3.95034	4.33376	3.887	4.05083	3.91169	4.58808	4.4568	4.56844	4.50954	4.54988	5.16408	5.04032	5.03576	4.47596	4.66428	4.36419	4.39116	4.91288	5.01032	4.90317	7.08289	8.16569	5.19797	4.52997	4.54013	4.31967
Alpi	4.0711	4.02166	3.86455	4.99628	4.68646	4.69888	4.67739	5.06696	5.05149	4.76035	4.5898	4.70565	4.9134	4.63784	4.66402	4.69767	4.71853	5.22591	4.97018	5.24175	4.59063	4.73865	4.54864	4.00216	4.20676	4.21192	4.02009	3.9373	4.75817	4.53974	4.53744	4.70893	4.6913	5.16732	5.1255	4.8939	4.64548	4.67327	4.54779	4.60812	4.93595	5.06583	5.04572	4.2926	4.55792	4.48014	4.64234	4.73886	4.64242
Alpk1	7.55731	7.226	7.80084	7.91739	8.12185	7.65329	7.29129	6.91064	6.71007	6.9386	8.44185	7.67557	7.41147	8.98665	8.84672	8.52476	8.73503	7.98996	8.33885	8.32605	6.8281	6.36854	7.05751	7.84442	7.8815	7.49011	8.08823	7.01496	7.34379	7.8984	7.0847	8.02397	7.70788	7.29218	8.09337	8.34641	8.65875	7.08444	7.838	7.63088	7.61562	7.94205	7.60118	6.92583	6.45226	6.61764	8.34627	7.6692	7.73871
Alpk2	5.03636	5.06789	4.74181	6.70451	5.88145	6.09939	6.65404	6.65713	6.69925	7.12501	4.6258	4.8997	5.03059	4.97083	5.10116	6.17319	5.11693	5.27245	6.28541	6.08681	4.85355	5.175	4.64037	5.08525	5.16625	5.2097	4.83716	5.16606	4.99428	6.47757	6.81817	6.21641	5.78056	6.80806	5.83132	5.73796	5.8773	6.6255	6.54392	5.91074	6.45536	6.47081	6.78111	5.00813	4.9071	4.87669	5.55029	6.59628	6.03507
Alpk3	7.21939	6.6586	7.08383	10.028	9.41431	9.56601	9.92894	9.25454	9.45577	9.43329	5.94009	6.19912	5.75715	6.79133	6.85056	8.43962	6.08822	6.04735	7.86233	7.93366	6.41852	7.15724	6.20799	7.1098	7.3852	7.34927	7.50868	7.70922	6.62661	9.55754	9.9097	8.97948	8.81384	8.77938	7.68185	7.07077	8.4677	9.93001	9.4309	9.4106	8.2469	8.68718	9.11849	7.34013	7.21562	7.41235	7.97564	9.74378	8.87846
Alpl	8.69193	8.93679	9.40255	10.2812	10.4807	10.308	10.0969	8.1792	8.07832	8.29108	9.29135	8.92138	8.81363	10.2204	10.4639	10.5968	10.4167	8.36165	8.08446	8.57407	7.33174	7.63187	7.38959	9.9084	9.4372	10.013	9.37718	9.0373	9.70693	10.7982	10.4359	10.4131	10.5567	8.34829	8.25307	8.184	10.0696	10.8033	10.3632	10.4722	8.45557	8.2129	8.59325	6.86507	7.13971	7.45049	10.7613	10.4242	10.5088
Alppl2	4.90108	4.6327	4.67648	5.01978	4.99655	4.97759	5.00682	4.4203	5.16934	4.58187	5.50409	5.26516	5.50162	4.95425	4.89303	4.89234	4.85381	4.63522	4.3563	4.67615	4.12192	3.76643	4.1421	4.63565	5.12235	4.91184	4.80903	4.69492	5.20782	4.72953	4.91231	4.98869	4.90839	5.16153	4.86298	4.66941	5.0866	4.8157	5.04011	4.87566	4.74657	4.62348	4.52039	3.84223	4.29698	4.05716	5.03253	4.88845	4.96292
Als2	7.4614	7.66198	7.62575	7.93917	7.81247	7.83203	7.9408	7.7727	7.74259	7.6549	7.43878	7.34131	7.20305	7.74241	7.76163	7.8591	7.73417	7.48212	7.56647	7.61272	6.06321	6.1653	6.04802	7.63109	7.59278	7.53983	7.47056	7.77102	7.27904	7.95099	7.91773	7.91857	7.60222	7.53073	7.45639	7.53871	7.78834	8.04336	7.98956	7.86127	7.55705	7.55792	7.66934	6.43828	6.13179	6.21775	7.64187	8.0214	7.94409
Als2cl	4.65363	4.78819	4.87793	4.99024	5.00228	5.05727	4.94154	6.45426	6.37003	6.35977	4.70986	4.77363	4.94142	5.04284	5.05288	4.95729	5.13724	6.39442	6.60819	6.35811	5.64455	5.54149	5.56349	4.87631	4.71518	4.82498	4.8267	4.82146	4.80687	4.96466	4.96761	4.93785	4.99813	5.96531	6.37629	6.56407	4.87917	4.97036	5.05187	4.89449	6.26656	6.44441	6.43726	5.34823	5.91347	5.33648	5.03642	4.95976	5.05418
Als2cr11	4.92197	5.46942	4.63186	5.02699	5.21165	5.077	5.35454	3.82799	3.75559	4.14053	5.26997	5.21591	4.62669	5.49489	5.43628	5.59987	4.81221	3.66362	3.78907	3.59217	2.77992	2.56182	2.71967	5.43979	5.3417	5.58385	4.55136	5.4726	5.09994	5.04872	5.21692	5.10332	5.20054	3.77986	4.00148	3.81739	5.07141	5.43145	5.21017	5.33337	3.76956	3.73627	3.82004	2.6376	2.85234	2.70895	5.42928	5.42259	5.43794
Als2cr12	5.05354	5.15426	5.46485	5.63642	6.28231	6.05119	5.69956	4.56246	4.47642	4.38844	4.87371	4.96255	5.06396	5.64598	5.62755	5.56581	5.32923	4.58823	4.04344	4.25349	2.86631	3.00856	3.23284	5.32484	5.28808	5.24787	5.0583	5.2524	5.26552	5.6077	5.66114	5.66374	5.71195	4.19085	4.03341	4.00826	5.65272	5.65139	5.42458	5.90907	4.32141	4.12198	4.10276	3.39902	3.24295	2.85747	5.72442	5.47103	5.64756
Alx1	4.46858	4.47343	4.36958	4.76962	4.8716	4.82842	4.81331	5.42026	5.06633	5.42672	4.32532	4.31466	4.5305	4.78017	4.71305	4.69213	4.95434	5.00581	5.01461	5.19847	4.20388	4.20325	4.06624	4.38507	4.3358	4.26209	4.3502	4.50914	4.19104	4.75264	4.77138	4.89483	4.84013	5.19929	5.24472	5.05365	4.87126	4.85634	4.79277	4.74434	5.12624	4.93774	5.02044	4.06855	4.07637	3.85464	4.66617	4.881	4.757
Alx3	4.43075	4.44204	4.34103	4.89379	4.79631	4.97696	4.91647	5.75505	5.91687	5.89025	4.58501	4.46225	4.84347	4.73624	4.71161	4.75373	4.92779	5.72777	5.75104	5.77965	5.03469	4.96007	4.7511	4.41296	4.44519	4.41616	4.43222	4.36345	4.37428	4.85362	4.71532	4.95634	4.84517	5.55257	5.79856	5.76582	4.80816	4.83925	4.7685	4.83418	5.85522	5.97374	5.61937	4.62934	4.76534	4.81131	4.94658	4.92146	4.8481
Alx4	3.94175	4.1525	3.86391	4.78073	4.81987	4.97123	4.89587	6.03477	5.87232	6.19824	3.96832	4.11192	3.91623	4.69298	4.72222	4.65239	4.85087	5.83175	5.85189	5.84863	4.29721	4.18651	4.33858	3.86331	4.14625	4.01311	3.97776	4.01928	4.02837	4.78591	4.65923	4.8256	4.85759	5.94723	6.00609	5.80655	4.83273	4.77121	4.64558	4.73858	5.64449	6.16578	6.0889	4.42644	4.45431	4.35042	4.81453	4.77752	4.65296
Amac1	4.43563	4.41884	4.42853	4.42653	4.42273	4.51816	4.51275	4.38376	4.3001	4.87498	4.73003	4.83331	5.16009	4.47163	4.48207	4.35922	4.46416	4.38808	4.33089	4.36999	3.69165	3.80959	3.84068	4.35943	4.74389	4.57296	4.53106	4.36595	5.07396	4.45619	4.32508	4.45771	4.38583	4.40832	4.46303	4.35696	4.41118	4.36676	4.3885	4.35042	4.26859	4.4929	4.52668	3.55388	3.66196	3.96612	4.37766	4.60075	4.50359
Amacr	4.76938	4.92014	4.88381	7.39014	7.09052	7.12168	7.33508	7.90202	7.84698	7.75493	4.76769	5.21981	4.62574	7.44816	7.26133	7.36601	7.42262	7.82607	7.7509	7.77925	6.06698	5.80672	5.98474	4.86556	4.77017	4.60519	4.9974	4.89031	4.6525	7.31672	7.46852	7.28602	7.03487	7.59077	7.68979	7.60612	7.16254	7.50525	7.40956	7.36124	7.77549	7.79412	7.71123	5.94939	5.947	6.03423	7.23234	7.35563	7.32555
Ambn	4.30114	4.20065	3.97515	4.93297	4.95141	4.75968	4.79869	4.88308	4.97076	4.91291	4.21735	4.13035	4.70169	4.5785	4.65762	4.90615	4.7004	4.58667	4.34235	4.60039	3.43672	4.31405	3.96184	4.24108	4.32541	4.20153	4.32728	4.21836	4.18459	4.68077	4.83406	4.67819	4.83206	4.72184	4.73884	4.60816	4.70286	5.35449	4.8501	4.95752	4.56822	4.52357	5.47429	3.61263	3.77922	4.19449	4.61551	4.86226	4.72684
Ambp	4.60453	4.31045	4.18944	4.73214	4.62632	4.54559	4.71857	4.48961	4.41971	4.59328	4.57018	4.61076	4.69463	4.51289	4.68344	4.52129	4.64061	4.49235	4.51385	4.33072	3.3385	3.52701	3.7383	4.30094	4.58815	4.27185	4.18197	4.05887	4.78396	4.57395	4.73693	4.60948	4.75163	4.76208	4.60776	4.68766	4.70028	4.62549	4.70985	4.56752	4.36577	4.60769	4.41533	3.54161	3.35853	3.45305	4.60231	4.50004	4.87413
Ambra1	7.53104	7.5266	7.67064	8.91674	9.04056	8.91356	8.86262	8.79205	8.59254	8.75217	7.44442	7.24898	6.90999	9.12224	9.146	9.1182	9.01577	8.93546	8.81565	8.85175	7.57159	7.68983	7.68775	7.79305	7.46783	7.5041	7.60076	7.58767	7.14091	8.91785	8.94996	8.96333	8.8786	8.40241	8.68221	8.76278	8.8837	8.96964	9.08588	8.93656	8.65431	8.77979	8.77804	7.75674	7.74662	7.71227	8.97343	9.0282	8.97155
Amd1	9.10756	8.56203	8.72032	9.08525	9.39538	10.0163	9.33589	9.40501	9.09847	9.03541	8.49352	8.38689	8.44201	8.89411	8.9171	8.80609	8.79982	8.83012	9.1225	9.09023	8.1255	8.19756	7.94125	8.65155	8.82742	9.01161	8.38576	8.89596	8.59338	9.02005	9.24501	8.98914	9.47159	8.95831	9.01758	8.94202	9.33857	9.24289	9.121	9.03873	9.37818	8.91961	9.12936	8.06631	8.12878	7.74496	9.01238	8.95524	9.14031
Amdhd1	3.80957	3.82411	3.8739	4.59682	4.52271	4.59326	4.656	4.82329	4.93783	4.99818	3.77965	3.9907	4.16701	4.55274	4.49411	4.43443	4.68678	4.99203	5.09561	4.53639	3.83977	3.59479	3.57905	3.76894	3.80675	3.86954	3.8558	3.73201	3.87014	4.46981	4.47224	4.58112	4.6862	5.06426	4.95719	4.98606	4.46759	4.52085	4.49721	4.5787	5.09561	4.77141	5.05663	3.55351	3.71439	3.57905	4.83117	4.74379	4.59638
Amdhd2	6.84099	6.77487	6.83107	7.89511	7.73965	7.65121	7.71234	6.48515	6.42824	6.30939	7.2287	6.95845	6.78612	8.47273	8.50998	8.32882	8.41401	6.97878	6.98161	6.67294	6.08411	5.94691	5.95437	6.50208	6.88187	6.6784	6.82568	6.60584	6.78622	7.68913	7.88174	8.0786	7.92192	6.43552	6.75487	6.94155	8.22756	7.89197	8.01472	7.97274	6.57496	6.67316	6.42824	6.03566	5.78412	5.90976	8.2325	7.9376	8.1494
Amelx	3.90704	3.83512	3.81357	4.65525	4.65625	4.66686	4.63978	3.95336	3.86863	4.04009	3.81302	3.77124	3.83364	4.73279	4.76969	4.71542	4.56054	3.89335	4.08952	4.02032	2.83881	2.93025	2.73573	3.8698	3.90509	3.91774	3.82059	3.91074	3.83811	4.60037	4.6642	4.58127	4.65594	4.16288	3.73327	3.52628	4.52101	4.70986	4.77053	4.67457	3.78609	4.01529	3.96171	2.78247	2.80006	2.86961	4.66759	4.73426	4.75383
Amfr	7.38155	7.29871	7.22384	7.64086	7.60337	7.74991	7.6735	7.51427	7.60079	7.7246	7.32583	7.25633	7.2636	7.65436	7.55495	7.5601	7.60947	7.44887	7.58475	7.51024	6.46086	6.57183	6.43566	7.50214	7.51417	7.41778	7.22381	7.29139	7.39175	7.58917	7.70341	7.58843	7.65899	7.79406	7.60332	7.46544	7.59991	7.62705	7.60197	7.54412	7.63556	7.56755	7.69139	6.45648	6.66367	6.59217	7.56355	7.68421	7.69653
Amh	4.03296	3.97532	4.07419	4.63782	4.45603	4.66968	4.5756	5.38955	5.4846	6.03845	4.1567	4.06792	4.12977	4.41648	4.65751	4.45473	4.56683	5.55669	5.6837	5.36239	4.77695	4.72133	4.76175	4.16805	4.05808	4.25026	3.98234	4.41424	3.87792	4.45722	4.42286	4.47436	4.57431	5.34981	5.52992	5.39792	4.69662	4.43662	4.54292	4.28247	5.46597	5.63373	5.45282	4.67441	4.33449	4.65519	4.56149	4.462	4.57549
Amhr2	4.29562	4.44351	4.3645	4.54506	4.36111	4.51157	4.35162	5.56671	5.25532	5.54675	4.69227	4.90988	5.13249	4.32518	4.2964	4.30358	4.42648	5.36998	5.32686	5.27396	4.53034	4.4998	4.25612	4.46496	4.76788	4.47761	4.37546	4.35969	4.66877	4.21677	4.28075	4.41433	4.43667	5.37619	5.27654	5.16401	4.41361	4.43833	4.23038	4.3864	5.20602	5.43324	5.40272	4.52044	4.28536	4.41972	4.46704	4.56356	4.30055
Amica1	4.86916	4.87803	4.7767	5.18457	5.10407	5.18095	5.18618	5.28491	5.5564	5.36179	4.92261	5.13247	5.24343	5.53295	5.54209	5.2654	5.71596	5.90809	5.53473	5.70553	4.73762	4.45377	5.15966	4.7469	4.77229	4.72397	4.7936	4.43995	5.00401	5.14755	5.10587	5.20765	5.58524	5.59244	5.80679	5.83328	5.45807	5.20475	5.20699	5.14927	5.63715	5.43471	5.48221	4.57958	4.4907	4.78761	5.30668	5.24767	5.16697
Amigo1	6.13976	6.17192	6.01888	7.56625	7.33897	7.48148	7.52714	7.45513	7.62652	7.31597	5.65572	5.91584	6.08067	6.88399	6.55508	6.76066	6.93935	6.64643	6.85662	6.69352	5.88584	6.02979	5.81725	6.38532	6.49088	6.05916	6.28994	6.12557	6.12425	7.46888	7.42878	7.30953	7.17323	7.55987	6.87144	6.91783	7.15321	7.49538	7.1967	7.25792	6.90536	7.09076	7.34941	5.9316	5.87325	6.01279	6.88285	7.45451	7.34813
Amigo2	6.293	6.45171	6.36992	6.33816	6.29731	6.62215	6.03474	7.39692	7.01063	7.18037	5.92491	5.68809	5.65071	5.56435	5.95322	5.83374	6.00492	6.95084	6.77881	7.03354	5.78921	5.93804	5.98371	6.45467	6.34814	6.17707	6.25223	6.22384	5.92599	6.15879	6.16407	5.97466	6.17277	7.22166	6.87509	7.1683	6.16355	6.23621	6.27202	6.05726	7.08	7.05054	7.29349	5.97703	5.8896	6.08562	6.04012	6.06678	5.99501
Amigo3	5.50971	5.65205	5.64739	6.22242	6.17111	6.44987	6.277	6.53265	6.39266	6.59201	5.86518	5.66347	5.45551	6.08037	6.09153	5.94978	6.19727	6.61055	6.48434	6.55999	5.39881	5.56845	5.55756	5.8049	5.75402	5.7451	5.61104	5.34061	5.75742	6.23358	5.93115	6.22936	6.25743	6.65071	6.68198	6.73232	6.15248	6.43495	6.09364	6.16986	6.73775	6.5956	6.76431	5.42318	5.61514	5.64284	6.34873	6.21498	6.30025
Ammecr1	7.72634	7.69226	7.93751	8.89439	8.97955	9.10061	8.86298	8.42821	8.61294	8.66329	7.83742	7.53489	7.48931	9.18485	9.22536	9.20957	9.05239	8.83245	8.52423	8.62624	7.2128	7.29304	7.20205	7.80025	7.62149	7.80417	7.81234	7.77721	7.5855	9.06778	9.01964	8.98516	9.30592	8.74965	8.77111	8.76923	9.13755	9.0516	8.93274	9.06545	8.76024	8.47575	8.69301	7.29166	7.58182	7.00917	9.11977	8.95325	9.01018
Ammecr1l	7.44405	7.67653	7.75212	8.19769	8.42	8.45324	8.28316	7.44925	7.40635	7.34032	7.52708	7.48499	7.34088	8.6744	8.57904	8.62988	8.53419	7.51556	7.4433	7.46607	6.73052	6.52592	6.79468	7.75323	7.31496	7.56361	7.80366	7.68557	7.47627	8.52374	8.45307	8.51952	8.48321	7.43275	7.51365	7.6166	8.67911	8.5234	8.44192	8.52955	7.36548	7.38983	7.46337	6.51145	6.76005	6.69474	8.6221	8.48692	8.59291
Amn	5.75035	5.5256	5.58388	5.09953	4.95394	5.01729	5.07401	5.5618	5.34608	5.55913	5.81617	5.73082	5.85006	5.03114	4.90618	4.90901	5.04577	5.68035	5.47993	5.29926	4.71147	4.47121	4.5256	5.60409	5.66487	5.67012	5.57374	5.76287	5.74435	5.02121	5.10418	5.02667	5.19417	5.58602	5.45048	5.51881	5.03624	4.98553	5.07453	4.96222	5.8687	5.67516	5.54688	4.71145	4.41308	4.33457	5.15328	4.97788	5.03841
Amn1	7.22962	7.75023	7.63367	8.29309	8.24942	8.12632	8.12964	6.95057	7.03992	6.94502	7.65339	7.31951	7.14248	8.56246	8.64958	8.4726	8.64366	7.38352	7.18399	7.06612	5.98715	6.08828	5.9517	7.90563	7.64175	7.61893	7.76426	7.60524	7.57346	8.51698	8.33419	8.35757	8.41612	7.06919	7.12378	7.2754	8.487	8.24654	8.39345	8.51422	7.08999	7.14004	7.21775	5.99099	5.87754	5.79625	8.51765	8.42078	8.40005
Amot	5.8738	5.19526	5.44023	8.5138	7.63349	7.83163	8.53155	8.36855	8.56055	8.65879	4.56117	4.37041	4.30462	6.3665	6.36802	7.34903	6.11073	6.62362	7.58101	7.73907	6.52395	7.08419	6.53829	5.67969	5.45902	5.74501	5.46993	5.65754	4.81876	8.24979	8.76414	7.64037	7.77868	8.12271	7.13305	6.83833	7.03075	8.19563	8.22996	7.54709	7.71566	8.17094	8.43186	6.87629	6.84111	6.94495	6.80321	8.15606	7.51188
Amotl1	8.10659	8.03892	8.19382	9.08649	8.90055	8.99028	9.22251	9.14403	9.16064	9.19827	7.30315	7.12239	6.98787	8.07678	7.99349	8.75089	8.04371	8.24527	8.45538	8.4532	8.25989	8.33404	7.98762	8.17577	8.00761	8.17885	8.20055	8.18756	7.77315	9.07317	9.22066	8.7065	8.54248	8.82773	8.39527	8.30631	8.47228	9.18613	8.84591	8.91171	8.77383	8.90662	9.0376	8.37535	8.40412	8.43976	8.36702	9.11439	8.86354
Amotl2	7.65374	7.83063	7.54256	7.70953	7.7314	7.77104	7.7235	7.2427	7.13635	7.13647	7.66579	7.52741	7.31403	7.95581	8.02815	8.18879	8.08597	7.70963	7.23766	7.43451	6.54813	6.82501	6.58499	7.46383	7.29602	7.58007	7.53827	7.41927	7.14605	7.45488	7.66769	7.44483	7.34256	7.0036	7.20177	7.25106	7.74874	7.63959	7.46235	7.85769	7.20299	7.25568	7.27332	6.66984	6.83653	6.58392	7.74405	7.64171	7.71679
Ampd1	9.80195	9.078	9.15833	11.6669	11.0471	10.9956	11.4905	10.614	10.7783	10.7116	7.88424	7.48426	7.85163	7.59342	8.64028	10.6696	7.40243	7.06934	9.70669	9.70852	9.09935	9.45657	8.97407	9.06927	9.41336	9.50947	9.35717	9.90037	8.139	11.2757	11.5987	10.8086	10.6376	9.99352	9.13772	8.56472	10.5394	11.5602	11.2414	10.6285	9.9445	10.1071	10.2775	9.61507	9.40569	9.57878	9.76934	11.1744	10.8435
Ampd2	5.96865	6.11687	5.89265	6.95876	7.01334	7.03269	7.01292	6.63908	6.42603	6.53869	6.05164	5.88933	5.95467	6.98883	6.9317	6.90784	7.09641	6.63157	6.63462	6.61064	5.75874	5.62253	5.69341	6.03181	6.06691	5.99578	6.0011	6.09049	6.06522	7.08703	6.818	7.00745	6.90949	6.66029	6.68938	6.71357	7.05164	7.0203	6.9438	6.95415	6.81182	6.8017	6.82187	5.40827	5.50943	5.73269	7.03523	6.94861	7.11705
Ampd3	7.08598	7.19512	7.46023	8.35749	8.52483	8.36264	8.26282	8.00766	7.96048	7.92352	8.09277	7.83855	7.67975	9.09514	9.1478	9.03928	8.98935	8.26762	8.31674	8.4053	7.44656	7.01816	7.27716	7.65193	7.64099	7.45551	7.86544	7.42364	7.36839	8.5207	8.55744	8.73402	8.8396	8.52584	8.47223	8.6153	8.85872	8.30756	8.66399	8.67678	8.19594	8.19626	8.10263	7.23429	7.21217	7.22506	8.76236	8.7666	8.75232
Amph	4.04358	3.86372	3.96539	4.79163	5.01928	4.83071	4.67054	5.61099	5.66342	5.62354	3.99317	4.11062	4.15482	4.57069	4.68326	4.73988	4.70792	5.42477	5.42964	5.49152	4.44748	4.23031	4.45499	4.14403	4.17289	4.01122	4.00093	4.22864	4.04118	4.78261	4.75678	4.67704	4.72617	5.43384	5.27639	5.61071	4.6429	4.76293	4.679	4.85035	5.55052	5.43414	5.76745	4.38029	3.80542	4.42331	4.69493	4.80355	4.72172
Amt	4.8243	4.96505	5.1676	4.87659	4.97975	4.98842	5.00819	5.86477	5.77155	5.5657	4.98716	5.00928	4.96001	4.87643	4.96407	4.86268	5.14223	5.9418	6.06742	5.58549	5.27572	5.07432	4.73246	5.22838	4.84273	4.72842	4.85709	5.23037	5.3068	5.02205	4.80878	4.71863	4.79911	5.8556	6.01024	5.7926	4.75062	4.9157	5.04105	4.79894	5.70755	5.93414	6.02003	5.13804	4.66009	4.93732	4.74359	5.10883	4.84225
Amtn	4.07433	3.93359	3.88381	4.61739	4.42321	4.58612	4.46347	5.02573	5.14942	5.23642	3.93303	4.0084	4.0004	4.31122	4.46444	4.55944	4.47473	4.90079	5.1569	5.66281	3.99741	4.17161	3.95803	4.13944	4.09987	3.96302	4.12209	4.01796	3.95734	4.35959	4.43482	4.43113	4.44948	5.03338	5.16298	5.32336	4.4571	4.50623	4.45656	4.43762	5.18773	5.32712	5.24765	3.94354	4.07441	4.07319	4.44595	4.58187	4.43386
Amy1	8.67141	9.22072	9.44539	7.79252	7.94643	7.68358	7.68889	5.99645	6.3958	6.51053	7.11871	7.06559	6.68569	6.23263	6.66972	6.51874	6.31909	5.39209	5.28576	5.89601	5.04693	5.51604	5.3958	8.94183	8.5725	8.85649	8.07578	9.08564	7.81422	7.3573	7.64382	6.72366	7.33152	5.54654	5.20475	5.49045	7.17446	7.40641	6.94904	7.72003	6.09988	5.67029	5.81713	5.82288	5.71551	6.09768	6.97817	7.36891	7.34924
Amy2a5	4.74405	4.8216	4.6143	4.89908	5.02149	4.83289	4.97055	4.44987	4.48583	4.5559	4.10884	4.15398	4.10354	4.53188	4.67007	4.81039	4.58488	4.21149	4.21714	4.49631	3.32032	3.52532	3.24522	4.81634	4.47237	4.52605	4.45585	4.57906	4.22932	4.69052	4.99769	4.68855	4.85855	4.62813	4.28869	4.29818	4.74272	5.06956	4.74921	4.88186	4.32994	4.41091	4.38585	3.30922	3.25061	3.47953	4.75437	4.83665	4.818
Amz1	5.84268	5.6763	5.60072	6.16829	6.19574	6.04139	6.1963	6.49992	6.4488	6.5768	6.28711	6.26493	6.24096	6.37426	6.69356	6.43921	6.31991	6.70378	6.79068	6.58946	6.10647	5.99043	5.91667	5.65221	5.84235	5.67318	5.56133	5.63791	6.13497	6.04734	6.12184	6.15646	6.12113	6.61546	6.60161	6.72797	6.20305	6.13026	6.13296	6.25421	6.59256	6.85919	6.59677	5.74838	5.67677	5.81743	6.16086	6.22148	6.3016
Amz2	7.15327	6.90889	7.14225	8.75467	8.6211	8.56169	8.85959	6.64414	6.78683	6.67127	6.95772	6.94282	6.71444	8.16228	8.2309	8.47983	8.08553	6.38203	6.48334	6.54167	5.45184	5.57931	5.50139	7.08522	7.24852	7.13514	7.29202	7.12451	7.06043	8.56622	8.84539	8.43274	8.46209	6.61775	6.49623	6.49529	8.27699	8.85225	8.67228	8.55022	6.55954	6.52961	6.64125	5.59299	5.60613	5.5421	8.33165	8.55057	8.45063
Anapc1	6.29974	6.49398	6.46402	6.90698	6.8657	6.8929	6.90478	8.8056	8.79177	8.79299	6.47009	6.43435	6.4025	7.01249	6.98985	6.96299	6.98847	8.99212	8.9546	8.9521	7.892	7.90874	8.10862	6.50052	6.38533	6.44223	6.35047	6.33018	6.44585	6.87215	6.89116	6.88608	6.91881	8.84393	8.90101	8.91639	6.97916	6.92265	6.93723	6.92036	8.9814	8.86406	8.82922	8.04233	8.00568	8.09854	6.96663	6.95499	6.92479
Anapc10	6.55981	6.51226	6.58044	7.61836	7.61216	7.61202	7.52902	7.77618	7.96831	8.08433	6.50481	6.22378	6.66243	7.74807	7.76041	7.69834	7.8491	8.05147	8.057	8.0604	7.61802	7.48989	7.37426	6.63035	6.6831	6.68143	6.63229	6.53963	6.09504	7.70662	7.5319	7.73444	7.72029	7.99348	8.02472	8.24628	7.69095	7.47501	7.69391	7.67419	8.17487	7.89009	8.04508	7.22848	7.28128	7.43323	7.81318	7.76023	7.62621
Anapc11	6.82155	6.87998	7.00517	7.66609	7.79869	7.51034	7.52119	7.50554	7.58229	7.26773	6.81445	6.6823	6.63557	7.7321	7.58471	7.65718	7.65491	7.47921	7.6012	7.64635	6.26578	6.04463	5.98581	6.98319	6.97177	6.85525	6.94953	6.87459	6.69906	7.53313	7.63026	7.58728	7.606	7.45881	7.64318	7.48363	7.67841	7.63034	7.68882	7.79898	7.27231	7.48379	7.41031	6.13922	6.04446	6.18999	7.66941	7.69088	7.68929
Anapc13	7.97081	7.71856	7.61794	9.74686	9.59427	9.54004	9.83653	9.0853	9.30222	8.94416	7.29545	7.14115	7.1432	9.54801	9.28937	9.51434	9.50638	9.04264	8.92248	8.99535	9.77834	9.5711	9.71756	7.56728	7.80248	7.62738	7.8308	7.87563	7.34388	9.6002	9.61874	9.56746	9.55205	9.16506	8.99823	8.92336	9.43079	9.75571	9.50927	9.65314	8.85642	8.99711	9.09071	9.61648	9.76193	9.6728	9.4223	9.71025	9.52731
Anapc16	8.32167	8.70943	8.53837	9.04998	8.85231	9.0383	9.17673	9.43757	9.2054	8.99009	8.44248	8.24098	7.72947	9.05257	8.79098	8.90588	9.07434	9.37268	9.20648	9.43074	7.97399	8.07716	8.16636	8.54207	8.52641	8.35041	8.55159	8.15953	7.91763	9.14702	9.29485	9.01279	9.08034	9.20712	9.41168	9.3877	9.12297	9.43914	9.12964	9.10879	9.23022	9.55951	9.1833	8.22976	8.05307	8.08905	8.99347	9.08506	9.0274
Anapc2	5.59847	5.8112	5.92564	6.18258	6.18095	6.04579	6.10985	8.62117	8.59248	8.41745	5.82426	5.77326	5.72238	6.20125	6.20774	6.22066	6.22401	8.73543	8.74319	8.66681	7.59488	7.41346	7.37109	5.78946	5.77751	5.82427	5.78977	5.70621	5.70507	6.08245	6.13748	6.09095	6.14705	8.53767	8.64411	8.74259	6.14096	6.10556	6.13331	6.16131	8.66116	8.76989	8.66537	7.50218	7.35564	7.4721	6.2012	6.15825	6.24706
Anapc4	8.94711	9.06813	9.24004	9.66795	9.58403	9.76332	9.70533	7.88697	8.03026	7.89045	9.22201	8.99512	9.10949	9.73702	9.80544	9.71534	9.73361	8.05663	7.78983	7.888	8.10778	8.19024	8.04563	9.35195	9.18108	9.43615	9.19488	9.18994	9.30138	9.69014	9.7328	9.72085	9.65143	8.06141	7.89101	8.0212	9.68189	9.75779	9.75205	9.84839	8.11864	7.97307	8.08575	8.1932	7.94082	8.07806	9.85099	9.74526	9.75199
Anapc5	10.0925	9.83393	9.93027	10.9872	10.9837	10.9984	11.0358	10.5569	10.5804	10.3846	9.49775	9.44815	9.26796	10.6234	10.7281	10.7887	10.6354	10.351	10.4275	10.4267	9.73081	9.89892	9.78012	9.98947	9.85839	9.95003	9.81765	10.0347	9.61851	10.8763	10.989	10.8279	10.8441	10.4387	10.2838	10.3119	10.8455	11.0108	10.9399	10.9362	10.5557	10.4524	10.4686	9.7871	9.81416	9.83492	10.851	10.9356	10.9566
Anapc7	7.46357	7.49056	7.42555	7.82892	7.88941	7.6898	7.76303	7.26459	7.36467	7.26769	7.46976	7.40044	7.24197	7.83815	7.96834	7.85469	7.71992	7.28799	7.25869	7.40036	6.95806	6.68431	6.91073	7.74016	7.56274	7.63595	7.4795	7.40883	7.29036	7.87763	7.85562	7.90365	7.68462	7.43554	7.41059	7.37487	7.74459	7.81899	7.86417	7.92659	7.26715	7.49172	7.42453	6.78366	6.7449	6.74078	7.75815	7.80562	7.77943
Ang2	4.69163	4.50119	4.40862	5.39693	5.19723	5.3691	5.05607	1.88	1.67916	1.14331	4.58765	4.71753	4.37657	5.41302	5.27167	5.47015	5.41613	1.95898	1.56033	2.06117	2.02019	1.74555	1.91661	5.14334	4.5311	4.55533	4.63908	4.54742	4.66401	5.51655	5.35599	5.54517	5.31176	2.27279	1.50082	2.63556	5.40313	5.34767	5.43889	5.41498	1.81696	1.55668	1.25732	1.50756	1.69137	1.87059	5.59642	5.34161	5.49883
Ang4	4.05354	3.86883	3.91783	4.36271	4.20498	4.37473	4.20444	3.48873	3.34435	3.00792	3.65801	3.87264	3.99382	4.31283	4.38385	4.18092	4.22753	3.28327	2.52574	3.90892	2.58827	3.34527	2.79586	3.99351	3.94172	3.70012	3.68451	4.02577	3.8988	4.21713	4.08622	4.32238	4.37532	2.63222	2.98948	3.14583	4.37049	4.24455	4.30274	4.16365	3.5364	2.74585	3.19113	2.83733	3.26015	3.23602	4.41483	4.19023	4.31745
Ang5	5.07039	4.90342	4.70556	5.36512	5.2304	4.79052	5.25539	2.11289	1.87897	1.78084	4.76962	4.7939	4.81681	5.17908	5.05987	5.07123	5.29082	1.72722	1.88868	1.72923	1.6394	1.63635	1.55556	5.13392	4.98541	5.00931	4.98174	4.94572	4.7803	5.19836	4.88222	5.37946	5.16014	1.78426	1.85338	1.60586	4.9704	5.19871	4.81468	5.32495	1.87674	1.55552	1.90477	1.60251	1.52189	1.85969	5.29807	5.44607	5.05987
Ang6	5.06897	4.96178	4.83461	5.64451	5.29483	5.61307	5.56023	4.52838	4.47642	4.36209	5.47696	5.18624	5.62525	5.62672	5.52045	5.40135	5.63292	4.0723	4.34654	4.1728	3.29501	3.58663	3.44971	5.22665	4.72573	5.15608	4.95099	4.83105	5.05774	5.37401	5.34688	5.4536	5.59312	4.44661	4.39561	4.2985	5.55559	5.23894	5.5682	5.38067	4.19832	4.52943	4.7638	3.4746	3.77304	3.3365	5.76654	5.63215	5.41539
Angel1	5.60803	5.72614	5.67895	6.88491	6.58308	6.74021	6.76614	6.73565	6.50824	6.59505	5.87511	5.91166	5.9803	6.87815	7.00097	6.86961	6.79426	6.49797	6.6915	6.73987	5.74476	5.76449	5.46354	5.82861	5.89991	5.5417	5.82775	5.77415	5.73519	6.92191	6.90162	7.0605	6.77527	6.49357	6.27119	6.60972	6.7326	6.67877	6.78502	6.92501	6.55763	6.59252	6.48426	5.69105	5.90946	5.94658	6.93917	6.77998	6.83648
Angel2	6.48161	5.81022	6.124	6.68571	6.64541	6.58249	6.62424	8.28726	8.25586	8.17773	5.87575	6.00638	5.55143	6.67399	6.70618	6.88535	6.4814	8.24691	8.21984	8.29497	6.58308	6.50267	6.57383	6.48044	6.02957	6.0798	6.14786	7.16935	5.74649	6.69366	6.67585	6.52661	6.48901	8.20654	8.09693	8.18495	6.8131	6.80198	6.68163	6.75742	8.28031	8.25464	8.24009	6.71965	6.59058	6.5384	6.71805	6.72763	6.70729
Angpt1	7.69582	7.85531	8.07984	8.28518	8.56102	8.35528	8.41861	6.06778	6.08739	6.04492	7.52429	7.38589	7.36092	8.24793	8.22816	8.34477	8.33887	5.81276	5.77956	5.86324	5.37485	5.42722	5.36711	7.71232	7.33029	7.8726	7.60676	7.629	7.4292	8.4302	8.04099	8.13832	8.08231	5.5583	5.73133	5.60605	8.1823	8.53781	8.18524	8.80002	5.96397	5.84953	6.07181	5.57757	5.14597	5.39404	8.11052	8.37493	8.23872
Angpt2	5.80594	6.13717	6.26001	6.75437	6.93906	6.93407	6.69264	6.17199	6.52889	5.99376	6.46445	6.14398	6.24135	7.57037	7.55141	7.29358	7.39356	7.03763	6.54942	6.78414	6.26695	5.84495	6.19341	6.33505	6.0392	6.08239	6.01397	5.57789	6.15679	6.99405	7.20245	7.19369	7.32091	6.24689	6.99584	6.84164	7.19389	7.13542	7.0746	7.32863	6.62583	6.69332	6.62854	5.62155	5.50766	5.76332	6.96938	6.92951	6.9253
Angpt4	5.40968	5.30196	5.3846	5.93221	6.02123	6.01409	5.9644	6.09825	5.97924	6.01857	5.10854	5.2457	5.53927	5.98924	5.6425	5.89709	6.05276	5.86817	5.8309	5.90907	5.46107	5.3201	5.73268	5.16649	5.03616	5.28636	5.21569	5.03136	5.35658	6.04695	5.78586	5.8377	5.8937	6.09409	5.88523	5.82825	5.94303	5.94545	5.86269	5.97786	6.25316	6.21117	5.95277	5.61881	5.22546	5.14716	6.02422	5.96587	5.88847
Angptl1	8.22362	8.43655	8.41096	9.01516	8.9428	9.01081	9.01681	8.31805	7.93026	7.60776	7.39536	7.51384	6.75595	9.15855	7.76885	7.95818	8.69044	7.9444	7.08455	6.94741	6.76087	7.55118	5.90534	8.60506	8.00434	8.35352	8.80797	8.14511	8.67229	9.62358	9.50386	8.89109	9.42082	8.3573	7.62747	7.81076	8.4843	9.51362	8.50046	9.14337	8.55183	7.71624	8.43869	6.47491	7.235	7.40958	9.31536	9.5672	9.53876
Angptl2	9.75693	9.63089	9.6377	11.2921	11.2797	11.1463	11.3078	10.0779	10.0941	9.91053	9.76395	9.69063	9.4576	11.5523	11.0907	11.3466	11.2405	10.2392	10.0331	9.93694	9.12369	9.52771	8.48212	9.92209	9.78882	9.66638	10.4098	9.77131	10.0218	11.6764	11.4611	11.4401	11.1855	9.99439	10.1223	10.2326	11.2223	11.7126	11.43	11.4563	10.2353	10.2612	10.3366	9.0882	9.19687	9.13969	11.6081	11.4708	11.7156
Angptl3	4.86055	4.57903	4.43506	5.68089	5.55059	5.56913	5.37696	3.93396	3.80296	3.72901	4.43531	4.43087	4.45943	5.48934	5.57652	5.37659	5.67335	4.01522	3.97572	3.80878	3.16045	2.93713	3.05121	4.64153	4.63088	4.50171	4.51819	4.6699	4.59329	5.4604	5.41153	5.44486	5.59856	4.00403	4.0324	4.16373	5.52363	5.48067	5.39363	5.57851	3.64737	3.60315	4.00949	3.08677	2.97008	3.42084	5.61968	5.32623	5.36244
Angptl4	6.8866	6.9081	7.54182	7.60621	8.43152	7.34246	7.07842	7.34212	7.59669	7.37373	7.04073	6.99479	7.03748	8.51628	8.38144	8.59203	8.52204	7.89488	8.22342	8.29228	8.1263	7.26274	7.98825	6.55337	6.36848	6.74191	6.72169	6.33006	6.90607	8.32272	8.12859	9.00554	9.12346	7.0448	8.78947	8.92551	7.93114	7.60843	7.91751	8.15576	7.9597	7.50653	7.74164	7.54473	7.41782	7.30042	8.50261	8.03246	8.58705
Angptl6	4.60493	4.41765	4.51701	5.28363	5.19292	5.40562	5.46422	5.30526	5.2472	5.43592	4.72662	4.86559	4.97389	5.08088	5.23416	5.16037	5.43814	5.48316	4.95765	5.40975	4.92891	5.27784	5.04215	4.50784	4.65058	4.46473	4.44696	4.35801	4.9025	5.34494	5.26117	5.26169	5.10048	5.47457	5.58304	5.2356	5.45493	5.11741	5.28016	5.22207	5.48438	5.35297	5.59721	4.82125	5.07566	4.74945	5.25426	5.26869	5.18527
Angptl7	12	12.0845	12.1109	12.1731	12.169	12.0981	12.0608	12.4044	12.1595	12.284	10.0111	9.50252	9.60686	11.0865	10.6175	11.2295	10.916	11.0465	11.2897	11.3343	10.926	11.5244	10.2403	11.9002	11.9122	11.6965	11.5482	11.9481	11.5712	11.691	12.2615	11.4075	11.74	11.7158	11.2628	11.0257	11.1659	12.2994	11.646	11.7513	11.7607	12.2392	12.3373	10.6747	11.4401	11.313	10.9236	12.0572	11.6315
Ank	9.41205	9.60695	9.57832	10.1262	9.92829	9.85491	10.0847	9.82646	9.72573	9.79364	9.19798	9.03125	9.00064	9.544	9.64832	9.91262	9.74166	9.39492	9.38697	9.48853	8.81987	8.98463	8.74812	9.8869	9.77879	9.57405	9.80862	9.59408	9.59623	10.1472	10.273	9.97975	9.99701	9.3862	9.35027	9.27958	9.65716	10.1757	10.0806	9.90213	9.85576	9.72409	9.85187	8.97664	9.06591	8.84244	9.81881	10.2389	9.83361
Ank1	5.81475	5.65402	5.58024	6.89136	7.26316	7.76809	6.98447	6.57714	6.81072	6.80753	5.43752	5.34198	5.47128	7.14247	6.70944	6.47543	6.11376	5.98033	6.08595	6.16738	5.87132	5.76379	5.50757	5.80918	6.05055	5.79585	5.64155	5.93306	5.64042	6.94007	6.95693	6.85507	8.35426	6.52497	6.7135	6.21575	6.86849	6.67114	6.7903	6.82278	6.37448	6.33853	6.68672	5.3456	5.5061	5.68377	6.81095	6.75026	6.99407
Ank2	8.48813	8.56338	8.83695	8.52405	8.75286	8.76735	8.63748	8.91863	8.85909	8.64655	7.50868	7.29761	7.22209	8.01241	8.0899	8.19919	8.02289	8.2619	8.20676	8.28119	7.31325	7.74609	7.16049	8.98185	8.64943	8.69781	8.31661	8.85627	8.08656	8.55225	8.57756	8.20265	8.1847	8.3763	8.2429	8.3696	8.25768	8.70331	8.33234	8.61899	8.59536	8.47868	8.66227	7.46073	7.47513	7.486	8.28362	8.60476	8.52355
Ank3	7.33354	7.29168	7.35636	9.33685	8.74667	8.80197	9.38404	9.05056	9.0836	9.20924	6.1147	6.22755	5.94521	7.16528	7.19403	8.36889	7.23021	6.94889	8.03122	7.99564	7.07222	7.59792	7.04715	7.55959	7.65166	7.61404	7.41044	7.7327	6.81891	9.13612	9.60836	8.51088	8.48118	8.59469	7.76232	7.46747	7.98829	9.32792	9.02255	8.41106	8.31309	8.55354	8.95238	7.61569	7.68631	7.68889	7.56745	9.09644	8.38544
Ankar	3.73225	3.70847	3.69609	4.17433	4.07617	4.17654	4.24657	4.16784	4.27954	4.55656	3.73262	3.70201	3.76089	4.17041	4.27432	4.22852	4.16678	4.10044	4.07419	4.2369	3.65849	3.72783	3.88725	3.58389	3.74678	3.70571	3.71049	3.68269	3.67835	4.07779	4.15607	4.17534	4.10456	4.39005	4.11291	4.07519	4.1637	4.18559	4.15331	4.16717	4.60106	4.38686	4.46134	3.82032	3.42337	3.38406	4.28123	4.12639	4.17327
Ankdd1a	5.0119	5.21571	5.12442	5.62188	5.63819	5.62622	5.69959	5.51801	5.14259	5.35732	5.19806	5.43826	5.49963	5.53718	5.6446	5.42011	5.61528	5.31747	5.16923	5.62057	4.40693	4.40061	3.92704	4.7994	5.42166	5.13781	4.99696	4.66831	5.1953	5.49825	5.59566	5.72761	5.74651	5.31941	5.70776	5.34842	5.59996	5.52566	5.61159	5.64073	5.46249	5.56228	5.43453	4.46279	4.125	4.38023	5.64061	5.69304	5.55193
Ankdd1b	4.40506	4.19814	4.34262	5.23283	5.11205	5.20564	5.29284	5.55264	5.53061	5.6149	4.10327	4.39322	4.40495	5.14647	5.0175	5.16076	5.13051	5.50171	5.42975	5.50797	4.67993	4.60038	4.83407	4.17605	4.45178	4.1741	4.1267	4.04052	4.44253	5.21196	5.1195	5.11972	5.13391	5.64393	5.44251	5.25244	5.04288	5.18882	5.05611	5.03818	5.56841	5.61184	5.55018	4.70265	4.75207	4.68515	5.13259	5.18981	5.10128
Ankfn1	4.21714	4.3785	4.26393	4.86212	5.13111	5.1559	4.91598	5.54775	5.48277	5.5625	3.94332	4.35682	4.04684	4.58521	4.69197	4.67647	4.72201	5.1179	5.20342	5.34413	4.4029	4.45707	4.183	4.21306	4.09002	4.19119	4.28683	4.24148	4.14252	4.84012	4.67836	4.6126	4.80268	5.13885	5.20063	5.33502	4.81262	4.90789	4.8644	4.85938	5.36405	5.38981	5.36988	4.21214	4.40936	4.28355	4.82821	4.98163	4.78987
Ankfy1	8.24649	8.603	8.87765	8.76788	8.78473	8.77939	8.54072	9.2497	9.17756	8.96048	8.8331	8.55503	8.55395	9.3359	9.25594	9.23904	9.23068	9.85231	9.64489	9.67477	8.12341	7.87338	8.33757	8.72303	8.64851	8.61883	8.63451	8.58864	8.47572	8.8058	8.78754	9.00257	8.87856	9.36702	9.71708	9.8224	9.12831	8.74058	8.92909	8.90576	9.61528	9.52015	9.26398	8.2801	7.96577	8.11135	9.15909	8.86548	8.93769
Ankhd1	9.03313	9.37016	9.24987	9.67053	9.78811	9.85214	9.69864	8.89061	8.96411	9.06949	9.13761	8.86849	8.74723	9.80431	9.906	9.83519	9.8222	9.03336	9.05263	9.02516	7.85052	7.81793	7.99288	9.28784	9.16316	9.21783	9.18166	9.19095	8.97159	9.87876	9.81023	9.8305	9.72382	8.94438	9.03797	9.10825	9.83704	9.77449	9.8963	9.74469	8.987	8.80878	9.04823	7.97481	8.04394	7.89497	9.79801	9.81733	9.80255
Ankib1	8.4548	8.61547	8.71391	9.18123	9.30231	9.24171	9.12132	8.6653	8.68852	8.67677	8.66395	8.44293	8.39083	9.40569	9.42231	9.33646	9.34374	8.85767	8.76659	8.74941	7.94693	7.92833	7.9529	8.80622	8.67174	8.65051	8.75617	8.65704	8.6989	9.35275	9.23649	9.35933	9.26715	8.72725	8.77207	8.92616	9.40198	9.24897	9.29952	9.36561	8.9822	8.74965	8.75285	7.90491	7.90875	7.90313	9.35673	9.27816	9.29702
Ankk1	4.15151	4.11023	4.06737	4.88907	4.6251	4.75393	4.83094	4.91369	4.7153	5.37459	4.11632	4.39289	4.77123	4.72215	4.63932	4.7867	4.79046	5.07974	4.92691	5.18293	3.79465	4.22312	3.98434	4.20259	4.37386	4.30707	4.28423	4.21639	4.44008	4.69661	4.6968	4.73223	4.79448	5.04423	4.92587	4.84296	4.83745	4.74599	4.75906	4.78825	4.63964	4.92528	5.4182	4.00481	4.0024	3.93128	4.77789	4.68784	4.70425
Ankle1	4.87853	5.03968	4.72804	4.64932	4.8666	4.87645	4.6413	6.1517	6.38372	6.20336	4.79141	4.7781	4.91637	4.7973	4.65802	4.74489	4.7402	6.43703	6.63993	6.36783	6.23525	5.74696	6.04418	4.55087	4.51719	4.77195	4.8843	4.58592	4.94049	4.58924	4.45464	4.64636	5.03693	6.52945	6.72078	6.50506	4.72263	4.55892	4.59094	4.4793	6.45522	6.42156	6.45278	5.78894	5.96369	6.02426	4.64684	4.81112	4.57527
Ankle2	6.80797	6.79802	6.67292	7.80893	7.74751	7.71144	7.75139	8.77508	8.7119	8.59696	6.62843	6.47867	6.41969	7.73967	7.78986	7.76208	7.7667	8.55825	8.48758	8.53015	7.41177	7.38485	7.48966	6.87246	6.72552	6.83587	6.77182	6.73405	6.63198	7.78854	7.70879	7.69013	7.65811	8.69323	8.51956	8.55117	7.72296	7.7929	7.73141	7.79855	8.76908	8.59424	8.68183	7.56788	7.40423	7.59074	7.83758	7.74494	7.76919
Ankmy1	4.44526	4.40207	4.39466	4.70015	4.73565	4.55287	4.59936	5.14951	5.12864	5.42656	4.90953	4.92592	5.09493	4.49091	4.4892	4.56802	4.64664	5.0574	5.16739	5.2875	4.20369	4.28273	4.18497	4.47259	4.7766	4.42221	4.44066	4.55241	4.71135	4.43159	4.52992	4.60249	4.5865	5.40932	4.93192	5.13168	4.56871	4.54024	4.5539	4.58767	5.25442	5.35468	5.40558	4.22628	4.52917	3.99521	4.56808	4.60864	4.53563
Ankmy2	7.57638	7.57233	7.90527	7.76416	7.67843	7.79551	7.58832	7.74781	7.91091	7.46899	7.22673	7.20704	7.14351	7.74745	7.96765	7.73535	7.82963	8.04684	7.93802	7.94713	6.87388	7.03121	7.08296	7.82543	7.57438	7.82207	7.49314	7.44171	7.38893	7.61387	7.52239	7.71772	7.59535	7.81403	7.76255	7.89637	7.76591	7.65035	7.70529	7.80977	8.06444	7.75048	7.82453	7.22971	7.22286	7.18533	7.86434	7.90823	7.75525
Ankra2	6.83988	7.07905	7.12238	7.79588	7.71409	7.63683	7.71768	6.44542	6.74435	6.41195	6.97512	6.87666	7.02572	7.66924	7.77272	7.72771	7.62681	6.62239	6.48817	6.55869	5.22037	5.45144	5.31936	7.27721	7.23758	7.20028	7.17104	7.12373	6.84471	7.73656	7.66098	7.63344	7.61548	6.3164	6.3574	6.52668	7.65621	7.78245	7.77551	7.6733	6.60896	6.57091	6.62512	5.48886	5.55058	5.3582	7.6735	7.72445	7.64255
Ankrd1	5.81482	5.91215	5.51087	8.46644	7.76365	8.2887	9.1109	8.67687	8.32566	8.87491	5.0389	5.04578	5.03086	6.22841	5.4509	6.91472	6.21652	6.17081	6.40192	6.36092	5.92756	7.38851	6.32325	5.49837	6.05292	5.94668	7.37614	6.15484	5.15871	8.44006	8.86949	7.36383	8.66293	10.411	7.15259	7.48621	6.48454	6.69282	7.89312	7.21962	7.0564	7.84533	7.94163	7.19932	6.92917	6.77626	5.8665	7.65272	7.16685
Ankrd10	6.60386	7.03329	6.79233	7.7838	7.86541	7.83683	7.85221	7.39241	7.239	7.30172	6.67121	6.1109	5.80966	7.84953	7.74742	7.64731	7.85207	7.20828	6.99927	7.1967	5.98108	5.96145	6.02659	7.25483	6.82767	6.65612	6.91066	6.7561	5.97847	7.83339	7.97916	7.6089	7.89496	7.8891	7.32577	6.99227	7.82394	7.93301	7.89869	7.87632	7.3341	7.15658	7.37383	5.88189	5.81322	5.91493	7.65818	7.87614	7.82273
Ankrd11	7.26124	7.4205	7.44043	7.84794	8.07361	7.99508	7.88756	9.27565	9.28957	9.20304	7.21586	6.95718	6.8684	8.14864	8.13116	8.12347	8.0008	9.30355	9.2411	9.32498	7.84546	7.8126	7.9859	7.30593	7.23749	7.21106	7.30436	7.23921	6.96083	8.04129	8.11083	7.93903	7.90502	8.90959	9.31984	9.26667	8.00238	8.00061	8.03825	7.9911	9.27823	9.34604	9.16535	7.98272	8.01494	7.84627	7.85031	7.98543	8.05458
Ankrd12	8.22278	8.312	8.32394	8.95309	9.10402	9.05113	8.82231	8.55495	8.50892	8.48781	8.00314	7.7951	7.6169	9.03009	9.21099	9.00809	9.01929	8.4997	8.54058	8.54628	8.00721	8.33002	8.21216	8.53479	8.38208	8.15878	8.26303	8.43051	7.95915	9.10374	8.85312	9.14412	8.95897	8.58791	8.45087	8.61037	9.30653	8.93207	8.9799	9.06754	8.83075	8.62827	8.66549	8.32104	8.31865	8.19625	9.22477	9.19327	9.1664
Ankrd13a	8.39609	8.40477	8.35938	9.36681	9.60295	9.35927	9.03043	9.20465	9.1314	9.02208	8.919	8.49145	8.18042	9.94982	10.0594	9.97914	9.90176	9.98314	9.71212	9.7977	8.89847	8.62816	8.96064	8.48515	8.29182	8.29786	8.38982	8.05355	8.40731	9.75919	9.43157	9.79231	9.6469	9.46357	9.81895	9.96658	9.93454	9.44623	9.7861	9.73682	9.74924	9.72013	9.31863	8.78885	8.62585	8.76564	9.79027	9.46987	9.70647
Ankrd13b	5.65825	5.45338	5.60478	6.59713	6.43309	6.51432	6.60313	7.43051	7.41848	7.61238	5.60605	5.58927	5.53556	6.62034	6.68689	6.71514	6.51746	7.55904	7.47364	7.48526	6.26364	6.28287	6.35561	5.59097	5.55726	5.64675	5.64243	5.6085	5.7598	6.54296	6.7558	6.74663	6.61466	7.44255	7.53831	7.35871	6.38995	6.67694	6.60656	6.6488	7.3463	7.52899	7.60442	6.3328	6.21574	6.41657	6.63219	6.59098	6.5864
Ankrd13c	8.84937	8.82332	8.66484	9.63109	9.73335	9.79145	9.69515	9.16862	9.14002	9.0513	8.67938	8.26748	8.23669	9.62445	9.79243	9.69546	9.82079	9.17501	8.97792	9.06123	7.91187	7.66602	7.76769	8.94409	8.68769	8.76074	8.72249	8.7063	8.41399	9.75124	9.68696	9.66188	9.6544	9.11973	8.98194	9.08154	9.80027	9.5463	9.61362	9.76135	9.27535	9.09412	9.18311	7.84585	8.09116	7.67296	9.6793	9.74407	9.60355
Ankrd13d	5.40241	5.70929	5.6758	5.44061	5.7294	5.28769	5.29952	6.21856	6.12034	5.99301	6.06593	5.98412	6.41091	5.8148	5.99454	5.67096	5.74592	6.67163	6.41694	6.5543	5.5163	5.32894	5.62687	5.60696	5.78847	5.76968	5.79082	5.82892	5.94765	5.2962	5.24902	5.48059	5.52484	6.27184	6.4769	6.59016	5.54651	5.42533	5.56451	5.57393	6.32003	6.56485	6.20798	5.43963	5.46625	5.62615	5.58689	5.22338	5.50836
Ankrd16	7.40628	7.57017	7.77175	7.71062	7.92854	7.95601	7.71458	8.16403	7.98909	8.00453	7.34406	7.14702	6.99314	7.82791	7.94784	7.89509	7.71465	8.09642	7.94991	7.88561	6.35811	6.94834	6.82391	7.87467	7.76688	7.57287	7.55599	7.61051	7.19487	7.80163	7.80161	7.57136	7.66959	7.86617	7.91661	7.80824	7.74776	7.87714	7.88515	7.74736	7.88322	8.05136	7.95495	6.73166	6.88148	6.6973	7.85666	7.95745	7.89721
Ankrd17	6.9383	6.81489	6.87244	6.93446	7.04372	7.00549	6.97972	9.6781	9.67076	9.85201	6.72756	6.66322	6.66015	7.04848	7.16999	7.17048	7.12735	9.76733	9.69559	9.73501	8.97816	8.88123	9.02919	6.83901	6.84647	6.81022	6.76516	6.77958	6.73027	7.12635	7.02655	6.97789	7.04832	9.73461	9.76582	9.79108	7.04033	7.05632	7.1378	6.98581	9.92877	9.74968	9.8965	8.90035	9.00887	9.00534	7.0677	6.99623	7.10908
Ankrd2	6.32742	6.14519	5.92681	10.0087	9.48489	9.62634	9.75713	9.35071	10.2353	9.41521	5.72659	5.53168	5.90042	6.94678	7.5718	7.67341	7.41755	7.10335	6.83236	6.87539	4.76688	6.3005	5.23403	6.88834	6.88226	7.58828	7.31894	6.95163	6.01591	10.4488	10.5125	9.29334	9.78801	10.917	7.77669	9.05507	7.6495	9.10362	8.74623	9.59901	7.6675	9.11983	8.57334	6.53047	6.34228	6.35493	7.56366	8.69884	8.71795
Ankrd22	4.51608	4.38062	4.28938	5.11292	5.34652	5.29328	4.99483	4.96689	5.03019	5.11933	4.4594	4.70016	4.46597	5.40657	5.14466	5.22127	5.09798	5.34458	5.14786	5.4688	4.46955	4.43512	4.7121	4.21109	4.39009	4.25843	4.07006	4.17797	4.45596	4.85267	4.8737	5.0508	6.26745	5.54917	6.56765	5.82636	5.38642	4.92313	4.83025	4.84966	5.39243	4.74579	4.65236	5.07757	6.13769	4.64111	5.19085	5.02073	5.01664
Ankrd23	9.47767	8.83757	8.77894	11.7465	11.092	11.3128	11.7201	12.0521	11.9577	11.9978	7.90507	7.39768	7.47013	8.77782	9.68208	10.8477	8.46958	8.8092	10.7282	10.8764	10.4096	10.8577	10.11	8.50092	9.15659	8.91573	9.37157	9.45788	7.93786	11.2759	11.7017	10.9872	10.8601	11.5047	10.6662	9.95118	10.7858	11.6648	11.0876	11.1266	11.3479	11.5129	11.6464	10.6676	10.6372	10.7191	10.1418	11.4396	11.0458
Ankrd24	5.28814	5.14548	5.21104	5.4734	5.56719	5.6369	5.48924	6.49634	6.5329	6.36489	5.43031	5.34979	5.57272	5.58447	5.45504	5.5799	5.55106	6.42453	6.47173	6.42847	5.61164	5.90745	5.8283	5.24553	5.51521	5.3374	5.18881	5.4718	5.51077	5.5226	5.58744	5.56038	5.51649	6.3872	6.55937	6.40197	5.51585	5.5667	5.49051	5.47366	6.55196	6.54256	6.37514	5.55077	5.70017	5.87542	5.61275	5.53765	5.61997
Ankrd26	6.54021	6.53894	6.65792	6.87918	7.24049	7.19979	7.06707	6.77235	6.73492	6.51182	6.37709	6.39751	6.32755	7.13663	7.19407	7.11347	7.00886	6.58106	6.66078	6.74497	5.5074	5.77254	5.71154	6.69276	6.77213	6.68535	6.66502	6.7785	6.59846	6.95044	6.8068	6.94936	7.15455	6.46621	6.66569	6.562	7.26871	7.08553	7.17813	6.99539	6.62782	6.6416	6.68427	5.65718	5.43312	5.47671	7.06628	7.2617	6.97313
Ankrd27	8.05271	8.00784	8.10683	8.53817	8.80116	8.73148	8.42438	8.16711	8.32147	8.14185	7.82527	7.64056	7.54271	8.77669	8.67733	8.67541	8.7086	8.28896	8.3028	8.29849	6.87808	6.84179	6.71629	8.31098	7.98542	8.06283	8.05422	8.04664	7.85439	8.73466	8.56215	8.74703	8.70825	8.16171	8.31384	8.29471	8.62343	8.60553	8.60683	8.70549	8.20473	8.05823	8.33128	7.01945	7.14239	6.90805	8.49066	8.7495	8.61011
Ankrd28	9.90154	10.1084	10.1027	10.5383	10.4444	10.5343	10.5937	9.91736	10.0179	9.96678	10.0328	9.67817	9.57224	10.6132	10.4989	10.5834	10.4933	9.80125	9.93143	9.79699	8.42918	8.62306	8.56011	10.2547	10.1786	10.17	10.186	10.0818	9.91311	10.5095	10.7339	10.5458	10.6842	9.87094	9.80591	9.92241	10.4494	10.5385	10.5702	10.4909	10.0372	9.83952	9.86957	8.5885	8.52045	8.34982	10.5612	10.6406	10.4179
Ankrd29	6.67029	7.00242	6.8929	7.51221	7.6881	7.94491	7.44311	8.13402	8.10058	8.04465	6.28304	5.94415	5.79971	7.24419	7.45034	7.47649	7.19956	7.83346	7.68831	7.95079	6.42978	7.04503	6.75398	7.39113	6.69545	6.70786	6.53782	6.56664	6.30782	7.78387	7.86492	7.55379	7.37973	7.7837	7.57009	8.01789	7.66733	7.82604	7.50762	7.88895	8.13875	8.25445	8.35027	7.02464	6.93769	7.19565	7.57004	7.84399	7.56792
Ankrd32	6.66154	6.77977	6.83214	6.83717	6.8628	6.82388	6.84303	6.38065	6.59428	6.53338	6.72106	6.31555	6.39652	6.93369	7.09417	6.93904	6.84707	6.4258	6.36359	6.66994	5.46817	5.38125	5.4874	6.77854	6.70218	6.76769	6.84807	6.68276	6.38864	6.89931	6.87908	6.79021	6.86781	6.53022	6.39014	6.15333	6.93686	6.81216	7.02783	7.04819	6.65331	6.53838	6.59625	5.25589	5.53344	5.396	6.96274	6.87736	6.76267
Ankrd33	4.79371	4.506	4.38318	5.03756	4.78438	4.94415	5.13103	5.6563	5.71451	5.82118	4.68377	4.71761	5.03092	4.8229	4.8298	4.73425	4.94489	5.66742	5.81621	5.77317	5.33747	5.22808	5.07336	4.56436	4.78749	4.44138	4.47758	4.41996	4.87299	4.90988	4.915	4.95329	4.89765	5.70115	5.85866	5.71668	4.89019	4.69795	4.86258	4.84704	5.75557	5.75293	5.70604	5.35236	5.1989	5.1197	4.86169	5.14162	4.81081
Ankrd33b	4.94287	5.00258	4.87976	6.10712	6.07968	6.05813	6.20355	6.95838	6.84404	7.05545	5.1173	5.27102	5.27531	6.14339	6.19558	6.02314	6.12437	6.52754	6.562	6.37739	5.4633	5.17479	5.3144	5.01764	5.04899	4.96314	4.73617	4.81646	5.06425	6.04206	6.08323	6.03195	6.08719	6.38046	6.61964	6.67737	6.0434	5.98807	6.11387	5.96811	6.42053	6.71555	6.50164	5.50734	5.43858	5.50437	6.01589	6.03717	5.9063
Ankrd34a	4.0442	4.02059	3.87971	4.63869	4.62901	4.59237	4.63169	5.48296	5.58405	5.83452	4.5295	4.40268	4.38831	4.54407	4.52983	4.5032	4.55968	5.45873	5.62204	5.70408	4.83739	4.74824	5.12542	4.25445	4.22482	4.26622	4.38467	4.3817	4.45203	4.69366	4.5115	4.53403	4.64394	5.6736	5.66288	5.73488	4.56288	4.51586	4.62634	4.50524	5.65551	5.63046	5.44873	4.80404	4.73924	5.02376	4.58978	4.64537	4.63238
Ankrd34b	4.26765	4.25797	4.0541	5.261	5.0417	4.96422	5.23467	5.26661	5.44275	5.69586	4.25362	4.52922	4.80136	4.91536	4.92933	5.04509	5.11998	5.4838	5.36817	5.51496	4.90631	4.92847	4.80985	4.16866	4.37814	4.16321	4.3798	4.25822	4.6479	4.94612	4.91298	5.07417	5.00593	5.64616	5.305	5.44071	5.09252	4.93494	5.00041	4.95074	5.33544	5.62909	5.2432	4.77598	4.74589	4.81106	5.16722	5.18121	4.98841
Ankrd34c	3.75817	3.77766	3.71952	4.05976	4.06449	4.14766	4.06347	4.10402	3.60179	4.21687	3.77111	3.78148	4.05089	4.07381	4.06778	4.15193	4.14884	3.90725	3.62153	3.96052	2.44347	2.45119	2.41598	3.72746	3.90777	3.61706	3.72418	3.71147	3.76514	4.01334	3.97573	4.12099	3.92287	3.88885	3.81506	3.62218	4.08628	4.04669	4.08554	4.03893	3.99559	4.33271	3.64428	2.21072	2.18066	2.66379	4.03012	4.13495	3.97901
Ankrd35	5.32805	5.21905	5.33427	5.70806	5.92231	5.99077	5.84588	5.70747	6.10829	6.11992	5.22731	5.74188	5.37597	5.46838	5.61094	5.73455	5.61819	5.26731	5.24164	5.23885	3.91589	4.06284	4.19339	5.65107	5.28846	5.73053	5.30684	5.51719	5.61744	5.52916	5.64075	5.43771	5.63661	5.43006	5.29146	5.29868	5.65632	5.5785	5.59004	5.64349	5.39894	5.45571	5.7752	4.92113	6.57065	3.70146	5.74529	5.81794	5.62579
Ankrd36	4.16083	4.08144	4.1319	4.53857	4.61064	4.62831	4.61447	5.56564	5.68783	5.97414	4.23189	4.40615	4.55265	4.57161	4.59567	4.56068	4.57893	5.4825	5.49409	5.5592	4.67106	4.78065	4.73302	4.13957	4.21608	4.14758	4.04812	4.09796	4.56724	4.49448	4.55865	4.6002	4.66006	5.59068	5.50488	5.4529	4.56729	4.64837	4.55369	4.49111	5.48567	5.60964	5.34791	4.09228	4.76765	4.40222	4.54829	4.60644	4.52429
Ankrd39	5.88052	6.26617	6.19512	6.20641	6.34296	6.53879	6.26858	7.6585	7.61834	7.7316	6.08198	5.8399	6.01494	6.09442	6.16087	6.24466	6.26124	7.50546	7.48276	7.54091	6.05367	5.93207	5.9715	6.26407	6.22392	5.998	6.1943	5.78714	5.95177	6.3702	6.26958	6.33493	6.20827	7.33275	7.52974	7.41593	6.26938	6.41208	6.23921	6.24768	7.73745	7.54278	7.35122	6.02477	6.01495	6.0043	6.46583	6.37911	6.36264
Ankrd40	9.19934	9.45287	9.40232	10.1704	9.76607	9.96316	10.2727	9.73147	9.57522	9.28429	9.01068	8.66703	8.68725	9.44969	9.25682	9.71706	9.44099	8.76778	8.79667	8.93703	7.7	7.93052	7.61071	9.42817	9.40864	9.60546	9.39089	9.55383	9.24599	9.99235	10.2438	9.8181	9.83138	9.21188	8.91178	8.6789	9.7054	10.2305	9.86274	9.82124	9.04334	9.12164	9.37674	7.86541	7.87654	7.97523	9.61129	9.99153	9.9255
Ankrd42	6.03394	6.21825	6.2403	6.16376	6.23272	6.09861	6.10072	5.66536	5.63355	5.88065	6.1543	6.1417	5.9928	6.41971	6.41394	6.493	6.59063	5.96322	6.2236	5.88455	5.16376	5.26161	5.43892	6.1556	6.19851	6.10823	6.22773	6.14029	6.00624	6.23713	6.26074	6.53934	6.20945	6.05489	5.6539	6.18203	6.37531	6.25965	6.29727	6.35189	6.20171	6.11975	5.95214	5.31716	5.15742	5.20398	6.48017	6.32773	6.38937
Ankrd44	7.59634	7.60287	8.01982	8.36994	8.6179	8.49349	8.03048	8.00997	7.84457	7.81505	8.08963	7.49099	7.77398	9.07832	9.22387	8.94375	9.04914	8.66344	8.50188	8.60865	7.48377	7.42907	7.87355	7.93231	7.27738	7.79801	7.74752	7.42784	7.27218	8.33667	8.29053	8.63387	8.6957	8.1531	8.46709	8.49377	8.90447	8.4049	8.52965	8.73488	8.23391	8.12771	8.02647	7.73796	7.23037	7.54077	8.97704	8.56231	8.74837
Ankrd45	3.86463	3.77379	3.75748	4.31567	4.16449	4.36285	4.36148	4.96032	4.73709	5.20135	3.60777	3.74833	3.93641	4.25953	4.31072	4.24329	4.38715	4.6289	5.01878	5.18673	4.46617	4.55538	4.148	3.88925	3.78152	3.69048	3.75621	3.70405	3.68992	4.33914	4.42839	4.281	4.47012	5.06798	4.8853	4.79415	4.33924	4.26232	4.32542	4.22344	4.73336	4.96019	5.10546	4.35826	4.36424	4.03365	4.27658	4.32375	4.2961
Ankrd46	7.84299	7.92593	8.12146	8.04933	8.02281	8.05526	7.98579	8.71728	8.86518	8.56592	7.56915	7.48389	7.3903	8.0075	7.99319	8.16603	7.71727	8.55216	8.59629	8.60694	7.64159	7.66675	7.69284	8.18307	8.00782	8.01633	7.93705	7.78144	7.79753	8.02413	7.97301	7.91372	7.95864	8.53273	8.55354	8.53905	7.71732	8.00873	7.84683	8.06628	8.62142	8.49821	8.60788	7.62414	7.67147	7.72831	7.92141	8.03621	7.90151
Ankrd49	6.929	7.13966	7.25501	8.12872	8.06997	8.05962	8.06294	8.45886	8.65973	8.43432	7.36555	6.90946	7.04106	8.7755	8.61207	8.38571	8.4696	8.87664	8.92063	8.96631	6.83393	6.89599	7.25512	7.18986	7.04479	6.87719	7.18844	7.11507	7.1198	8.28168	8.19347	8.4126	8.3383	8.66801	8.76429	8.9184	8.44685	7.99647	8.33546	8.36449	8.95654	8.83548	8.69519	7.30471	7.32437	7.09106	8.32614	8.07732	8.25961
Ankrd5	4.93292	5.56896	5.76187	4.82887	4.92653	5.01737	4.88266	5.16283	5.27949	5.04271	4.50462	4.57181	4.53628	4.65211	4.68377	4.57179	4.76584	4.90929	4.93015	4.79078	4.06131	4.11429	4.23637	5.12358	5.0283	4.9712	4.8051	5.32189	4.74582	4.87038	4.82714	4.73031	4.78868	4.8652	4.88202	4.62964	4.81117	4.75069	4.70699	4.83699	4.985	5.06804	5.52382	4.56067	4.16922	4.23699	4.88311	4.77682	4.82152
Ankrd50	7.96143	7.98363	8.23505	8.16031	8.22368	8.26182	8.08207	8.06146	8.11796	7.976	7.77489	7.68981	7.6505	8.11309	8.02755	8.09089	8.10949	7.98621	7.86701	7.84351	6.90025	7.03124	6.85906	8.32866	8.14626	8.25921	8.06664	7.99602	8.07414	8.30833	7.94768	8.11951	7.97505	7.77841	7.96628	7.85189	8.11429	8.17203	8.07272	8.32043	8.17083	8.07596	8.0733	7.00491	7.00158	6.9115	8.11047	8.24613	8.0624
Ankrd52	9.06745	9.24166	9.29385	10.6089	10.6616	10.5269	10.5956	8.56205	8.55691	8.61898	9.29689	9.0321	8.87251	10.5971	10.5996	10.6681	10.6061	8.39204	8.48484	8.39421	7.47811	7.33292	7.51565	9.15663	9.24903	9.22064	9.2256	9.28628	9.06963	10.5583	10.6498	10.6584	10.5713	8.44394	8.44538	8.45496	10.6215	10.6046	10.6498	10.5021	8.4106	8.52702	8.64272	7.6537	7.66119	7.56556	10.5636	10.5934	10.6754
Ankrd53	4.61941	4.62956	4.30956	4.61692	4.51022	4.52682	4.63369	5.61922	5.71341	5.95007	4.74682	4.72214	4.85749	4.67498	4.74339	4.6634	4.68976	5.56494	5.64779	5.58737	4.67498	4.85761	4.49	4.39003	4.64488	4.43008	4.42711	4.55175	4.77673	4.66903	4.61126	4.71182	4.7058	5.91594	5.59075	5.58018	4.59657	4.60498	4.61759	4.74882	5.54601	5.68199	5.55134	4.45069	4.60827	4.62064	4.6746	4.61091	4.63703
Ankrd54	5.89433	5.59934	5.75672	7.19181	7.3603	7.51945	7.10878	7.06633	6.74346	6.52066	5.76785	5.72859	5.67489	7.38568	7.38437	7.34883	7.2907	6.89353	6.79287	6.7743	6.13295	6.04147	5.76703	5.99633	5.67579	5.48795	5.91925	5.84191	5.62503	7.42817	7.39508	7.2909	7.32016	6.61114	6.85107	6.85375	7.45163	7.44515	7.2402	7.37172	6.88821	6.86375	6.85449	5.86346	5.67868	6.0284	7.31488	7.24581	7.39024
Ankrd55	4.29403	4.2545	4.10184	6.01117	5.73385	5.63258	5.82482	5.63768	5.69618	5.77179	4.82609	4.54754	4.51406	6.32463	6.54169	7.0499	6.53705	6.65831	6.357	6.01014	5.58422	4.35999	5.53195	4.17885	4.30965	4.09843	4.21135	4.17009	4.47201	5.87796	5.68266	6.75934	5.85339	5.95399	6.25998	6.43133	6.15051	5.67245	6.06585	5.95275	5.6438	5.79281	5.57249	5.06751	4.68104	4.99346	6.10626	5.82377	5.71169
Ankrd6	5.54932	5.31281	5.34873	5.84199	5.98664	5.9306	5.94226	6.72652	6.48328	6.45497	5.56323	5.48352	5.76775	5.84589	5.73523	5.93989	5.91331	6.58699	6.55736	6.72464	6.01175	6.00312	6.05309	5.73398	5.59381	5.60202	5.49172	5.52241	5.54502	6.13908	5.66372	5.99965	6.04154	6.712	6.50203	6.47695	5.91679	6.15938	6.08556	5.9968	6.64085	6.5776	6.66215	5.88025	5.70011	5.92824	5.96169	6.07816	5.81134
Ankrd60	4.24225	4.12286	4.06744	4.54226	4.59745	4.64772	4.62171	4.4404	4.44318	4.73931	4.57214	4.70387	4.48033	4.58968	4.74062	4.51248	4.55958	4.59797	4.54447	4.37214	3.56552	3.68706	3.86466	4.19346	4.39335	4.12931	4.17068	4.11584	4.65086	4.55123	4.4529	4.48733	4.57522	4.74651	4.26986	4.60995	4.43018	4.58402	4.50781	4.51428	4.41048	4.86802	4.8152	3.75295	3.94114	3.62806	4.56302	4.5974	4.6483
Ankrd61	4.05153	3.84841	3.94912	4.33116	4.30915	4.2609	4.37958	4.87519	4.9635	5.33374	4.24452	4.16702	4.36494	4.29043	4.13456	4.21385	4.17912	5.1824	5.22152	4.9519	4.34732	4.50377	4.57642	3.94169	4.00952	3.97172	3.87801	3.9159	4.44324	4.19584	4.29918	4.25629	4.36997	5.30862	5.03928	5.18863	4.25094	4.30869	4.13279	4.26027	5.00299	5.19756	5.41031	4.28136	4.62065	4.44041	4.39184	4.28945	4.22406
Ankrd7	4.39319	4.25517	4.11853	4.5963	4.55616	4.38058	4.63492	2.92224	2.96559	3.35053	3.94095	3.85134	3.83791	4.66112	4.60176	4.89498	4.47203	2.96609	3.10627	3.09111	2.23008	2.24151	2.27123	4.18525	4.15491	4.10731	4.22354	3.88084	4.0909	4.42837	4.38482	4.56146	4.43478	3.08518	2.9953	2.83073	4.44281	4.57319	4.46562	4.54578	2.99022	2.70792	3.12518	2.06554	2.21638	2.19637	4.66638	4.72249	4.64896
Ankrd9	6.17989	6.28116	5.91863	7.81644	6.98128	7.48155	7.89524	8.69861	8.37826	8.74436	6.09565	5.93416	5.99468	6.34393	6.4903	7.53134	6.2613	6.82069	7.6893	7.84707	6.36605	6.54546	6.37285	6.00055	6.37389	5.81206	5.98837	6.20196	5.70279	7.49448	8.49282	7.36781	7.19106	8.31799	7.54986	7.1965	7.0007	8.49743	7.82224	7.12919	7.88728	8.50216	8.62489	6.31375	6.14108	6.5757	6.73767	7.45327	7.26839
Anks1	7.49306	7.13274	7.28721	7.70607	7.89832	7.82877	7.62933	6.57278	6.52013	6.35407	7.09287	6.78366	6.87811	7.82065	7.83134	7.76707	7.76577	6.47954	6.45031	6.36088	5.16945	5.06674	5.02338	7.54285	7.26323	7.21041	7.3445	7.27688	7.04761	7.67352	7.7559	7.71987	7.77259	6.2779	6.5396	6.54021	7.67317	7.71839	7.79062	7.78117	6.24634	6.31603	6.5249	5.17705	5.17785	5.23796	7.76363	7.86832	7.72285
Anks1b	4.00721	3.89312	3.96915	4.40638	4.36039	4.27108	4.60109	5.01794	4.97934	5.10775	3.89468	4.03464	3.95189	4.38444	4.37768	4.23451	4.42765	4.66324	4.92443	4.86273	3.70705	3.8371	3.68029	3.91675	3.94147	3.86782	3.86681	3.93108	3.78916	4.47394	4.33284	4.36301	4.42394	4.70332	4.92728	4.59468	4.30116	4.56398	4.42992	4.27619	4.79845	5.06959	4.90457	3.72225	3.45699	3.90709	4.36756	4.495	4.38877
Anks3	6.93606	7.14723	6.97564	7.18656	7.30843	7.2075	7.13716	7.19806	7.17162	6.89005	7.09245	6.93412	6.67587	7.26428	7.2464	7.22194	7.15728	7.43262	7.30755	7.25093	5.87017	5.8304	6.13684	7.39821	7.20648	6.99262	7.06297	7.03877	6.95687	7.1598	7.17699	7.02433	7.15791	7.25514	7.41733	7.32974	7.15883	7.318	7.18698	7.12649	7.36532	7.527	7.34593	6.04433	5.87678	5.98989	7.07983	7.26767	7.28097
Anks4b	4.23397	3.95244	4.01366	4.66858	4.72679	4.7619	4.83611	4.73676	4.41435	4.61708	4.06924	4.10256	4.3372	4.56046	4.64806	4.37353	4.67527	4.82069	4.66712	4.63982	4.16836	4.31073	4.09458	3.98556	3.98997	4.20773	3.89987	4.14465	4.04319	4.49759	4.71511	4.63089	4.54624	4.87079	4.54497	4.57797	4.7114	4.5125	4.53135	4.68837	4.66983	4.61565	4.78298	4.36288	4.30276	4.16593	4.5953	4.69822	4.59641
Anks6	5.6581	5.52745	5.54151	6.07585	6.12008	6.19157	6.16281	6.52101	6.48215	6.51265	5.53435	5.60771	5.50659	6.0575	6.10586	5.91057	5.94132	6.26564	6.3795	6.33368	5.80379	5.9349	5.53793	5.68637	5.77196	5.57985	5.43379	5.46115	5.36873	6.22967	6.09488	6.08145	6.02266	6.44477	6.16669	6.42743	5.97021	6.23687	6.05698	6.13418	6.45601	6.3548	6.52845	5.72789	5.5071	5.82455	5.94852	6.13322	6.15925
Ankzf1	6.34822	6.33462	6.48624	6.23722	6.26985	6.28607	6.15635	6.66052	6.51053	6.70951	6.3182	6.26856	6.4056	6.35473	6.31749	6.271	6.28657	6.81423	6.5482	6.76144	5.32525	5.31738	5.67004	6.6593	6.53428	6.47488	6.14777	6.27108	6.32828	6.15051	6.32379	6.12691	6.28892	6.32879	6.47513	6.66118	6.2524	6.34468	6.38462	6.31168	6.59914	6.65242	6.75516	5.71407	5.57076	5.44874	6.23824	6.21823	6.39458
Anln	5.70582	5.62082	5.76612	5.92919	6.47429	6.33134	5.79513	7.08554	7.04107	7.13044	6.29026	6.05051	6.02473	7.08113	6.8501	6.47472	6.62566	7.81771	8.29762	8.04147	7.11891	5.94565	6.92479	5.72992	5.46523	5.85821	5.6686	5.44029	6.00823	6.13316	5.81534	6.75169	6.84998	7.73004	8.33136	8.30793	7.08605	6.26465	6.64254	6.66568	8.52934	7.85606	7.11205	7.00028	6.69413	6.29671	6.8589	6.27093	6.54493
Ano1	7.72645	8.03492	8.10895	8.04453	8.47023	8.25888	7.95275	8.09383	7.90962	8.01211	7.04966	6.72104	6.37832	7.96356	7.88265	8.23155	8.17231	8.25006	8.12625	8.18337	7.01288	7.83793	6.74027	8.28787	7.92255	8.09259	8.10014	7.84799	7.76914	8.5208	8.22985	8.19065	8.32129	7.84101	7.96577	7.89328	7.74553	8.68573	8.15772	8.20897	8.43836	8.06824	8.40839	7.04492	7.6312	7.37298	8.49171	8.19548	8.36308
Ano10	8.44998	8.29818	8.44282	9.36508	9.27735	9.26559	9.30035	9.90765	9.96166	9.912	8.00119	7.80154	7.43933	9.20279	9.25695	9.30861	9.13563	9.98936	9.90803	9.90248	8.20828	8.19671	8.26213	8.5377	8.19434	8.1763	8.27211	8.3258	8.14156	9.31518	9.29545	9.26464	9.16813	9.9101	9.72794	9.75987	9.26867	9.42193	9.30886	9.4	9.92323	9.999	10.0806	8.43585	8.36662	8.38882	9.25891	9.31994	9.30869
Ano2	4.69067	4.64727	4.31707	4.78893	4.71722	4.78091	4.85195	5.00622	5.10505	5.03528	4.54301	5.13139	5.1032	4.64205	4.62659	4.64334	4.8429	4.85908	5.06798	4.97547	4.24471	4.74635	4.49573	4.85451	4.82583	4.56111	4.7046	4.5321	5.06175	4.68183	4.78088	4.67085	4.7336	5.38128	5.03861	5.06024	4.67966	4.85879	4.73357	4.80986	4.59059	5.14412	5.06527	4.30385	4.51567	4.5303	4.7257	4.82887	4.64328
Ano3	4.11628	5.53825	4.677	4.30721	4.32541	4.50273	4.51945	4.27295	4.44641	5.83371	4.26606	3.75189	3.86059	4.39973	4.92769	4.55112	4.54472	4.47508	4.13349	4.23974	3.79528	3.4725	3.47071	4.0084	4.5216	3.80309	5.50468	3.9855	3.88072	5.472	5.36024	4.42774	4.41763	4.30033	4.08981	4.47331	4.21088	4.53579	4.5438	5.33993	4.17633	4.44295	4.96397	3.63117	3.84992	4.30167	4.34858	4.32077	4.41026
Ano4	3.98252	3.89794	3.88237	5.69882	4.79695	5.04689	5.44213	5.81404	5.74626	5.70646	3.86503	3.89732	3.80905	4.54416	4.51838	5.33804	4.61746	4.17059	5.06524	5.37549	3.30158	3.81613	3.51746	4.11652	4.02601	3.99075	3.92236	3.88232	3.85866	5.38559	5.07161	4.8307	4.78785	5.3306	4.95563	4.43366	4.69809	5.58987	5.19708	4.87396	5.37356	5.32859	5.92041	4.12112	3.7766	4.25254	4.63348	5.1004	4.82158
Ano5	7.86502	7.28447	7.58881	9.6666	8.64391	8.83998	9.49511	8.80421	9.16704	9.02455	5.91558	5.35724	5.72983	5.88603	6.14253	8.46992	5.41653	5.70055	8.22619	8.15667	6.4207	6.89966	6.55541	7.52309	7.49331	7.79473	7.64408	8.08468	6.32322	9.1151	9.33804	8.54002	8.21451	8.3711	7.59355	6.72115	8.11006	9.58352	9.0267	8.58743	8.56917	8.30993	8.65468	7.0693	6.76661	7.04615	7.3533	9.20958	8.27728
Ano6	6.96253	6.83804	6.94731	7.79482	7.85527	7.95028	7.82622	9.98371	9.91848	9.89689	7.07858	7.03787	6.9317	8.01187	7.95818	7.91488	7.96356	10.1154	10.0256	10.0425	8.92383	9.00132	8.91219	7.01441	7.04838	7.08627	7.0444	6.83681	7.04573	7.88377	7.89856	7.86843	7.87361	9.78635	10.0728	10.053	7.90551	7.87142	7.82698	7.83165	10.1162	10.1245	9.97076	8.97286	8.89034	8.98225	7.93181	7.82262	7.94659
Ano7	4.6048	4.24743	4.15553	5.09668	4.9024	4.94858	5.09246	5.11636	5.20707	5.30773	5.08885	5.02637	5.09573	5.03363	5.17359	4.94598	5.06108	5.03162	5.19548	4.93365	4.78422	5.00445	4.75018	4.25761	4.94387	4.61256	4.26095	4.56548	4.92465	5.09039	4.91951	5.07416	5.17279	5.36552	4.9191	5.23233	5.08405	4.88189	4.80268	4.96007	5.08037	5.30294	4.87776	4.74015	4.72344	4.65243	4.98199	5.00744	5.03188
Ano8	7.07493	7.18019	7.12315	7.89709	7.80577	7.81963	7.78614	7.15445	7.17378	6.76082	7.14737	7.06555	6.84971	7.97441	7.87119	8.00361	7.83842	7.12511	7.11924	7.12753	5.92598	6.03271	5.98602	7.40291	7.34549	7.19406	7.36503	7.38193	7.06289	7.92369	7.84628	7.8647	7.74748	6.73691	7.08655	7.05652	7.9267	7.9772	7.979	7.8318	7.03406	7.07926	7.21599	6.35055	6.23081	6.0204	7.80876	7.82824	8.05222
Ano9	4.48293	4.56686	4.45124	4.49331	4.60442	4.43958	4.62478	4.13916	4.87145	5.51106	5.26091	5.40625	5.62792	4.56455	4.51867	4.72178	4.52475	4.95285	4.48831	4.34962	3.44873	3.81885	3.45026	4.62185	5.31189	4.68603	4.6361	4.61535	5.41413	4.45268	4.53251	4.53263	4.6594	4.91956	4.47964	4.51569	4.53785	4.51539	4.40738	4.52284	4.58204	4.48854	4.40146	3.80121	4.40828	3.66194	4.48633	4.53888	4.47186
Anp32a	9.97898	10.19	10.1363	9.7623	9.84767	9.83237	9.7465	7.57221	7.49045	7.14676	10.0607	9.91648	9.95947	10.1892	10.0777	9.83437	10.2658	7.75593	7.73456	7.68708	7.42728	7.37766	7.44425	10.1028	9.75158	10.0172	9.60657	9.98406	9.86766	9.68695	9.62238	9.91192	9.90304	7.66215	7.70561	7.77808	9.90109	9.69551	9.91048	9.8645	7.60925	7.51932	7.51297	7.12623	7.14441	7.25914	10.0399	9.76187	9.87958
Anp32b	10.0544	10.2469	10.4001	10.3296	10.288	10.4253	10.347	8.56553	8.6525	8.67332	10.4334	10.1772	10.4247	10.498	10.6782	10.4895	10.6105	8.84127	8.86055	8.7081	9.13113	8.9014	9.23976	10.043	9.71329	10.148	9.9092	10.0885	9.98647	10.3293	10.415	10.435	10.7048	8.90522	8.90356	8.82877	10.5638	10.3065	10.403	10.277	8.89546	8.56467	8.67575	8.9616	8.93707	8.9021	10.3744	10.0104	10.3819
Anp32e	8.40556	8.4657	8.48533	9.2817	9.20238	9.328	9.42157	7.23418	7.2563	7.15035	8.15664	7.74421	7.8203	8.67593	8.71995	8.82853	8.48694	6.47725	6.81388	6.76003	6.09343	6.16105	5.93821	8.30917	7.99262	8.58407	8.08734	8.37904	7.98178	9.0859	9.25329	9.03669	9.25443	6.92081	6.77723	6.61106	8.93928	9.20371	9.20592	8.83791	7.00574	6.91198	7.23274	6.00139	5.94414	5.99656	8.68326	9.09237	8.97228
Anpep	8.8833	8.5148	8.84929	10.4585	10.5774	10.4481	10.2812	10.0234	10.0247	9.94571	9.54873	9.36746	9.28185	11.4014	11.4308	11.3328	11.1943	10.8704	10.8345	10.6322	9.39936	9.18198	9.35102	9.24251	8.76549	8.85934	9.47774	8.76967	9.03824	10.808	10.5485	11.0163	10.5405	10.3064	10.593	10.8237	10.9868	10.7942	10.8829	10.8848	10.364	10.2296	10.4271	9.25356	9.01981	9.36259	11.0734	10.8657	11.0211
Antxr1	9.64924	9.56477	9.7124	10.9582	11.1198	11.1408	10.9575	10.831	10.6644	10.7507	10.0385	10.0451	9.6472	11.5217	11.1978	11.3176	11.3354	11.2037	10.9257	10.9572	10.3236	10.542	9.97754	9.86019	9.76516	9.75864	10.4301	9.50582	10.308	11.4626	11.0394	11.3877	11.1246	10.7791	11.2019	11.1272	11.311	11.5233	10.9775	11.3791	11.5525	11.0478	11.1972	9.93048	10.1337	10.2069	11.6798	11.4015	11.6473
Antxr2	9.29115	9.35416	9.50792	10.6492	10.6632	10.6898	10.5393	10.073	9.90265	9.79381	9.63794	9.46749	9.35298	10.8154	11.0719	10.8098	10.9279	10.4259	10.1752	10.2672	8.98468	8.87518	9.18495	9.63586	9.40242	9.667	9.47912	9.33815	9.49757	10.755	10.4305	10.8704	10.5543	10.0739	10.1907	10.1683	10.8453	10.6835	10.6719	10.7212	10.4657	10.0833	10.0166	8.99963	8.6991	9.00995	10.9942	10.8252	10.8799
Antxrl	3.8507	3.64153	3.62056	4.11843	4.14278	4.11623	4.18629	4.24338	3.91326	4.38661	3.8442	4.12602	4.18891	4.14187	4.12681	4.16511	4.12881	3.86388	4.13765	4.17686	3.47636	3.50923	3.46895	3.76658	4.03114	3.85801	3.70246	3.76667	4.25288	4.10572	4.12796	4.16104	4.1532	4.23541	4.03459	4.06223	4.16603	4.14991	4.23737	4.20069	3.72231	4.28482	4.12438	3.26341	3.63244	3.66762	4.25938	4.32286	4.1621
Anxa1	11.4607	11.508	11.7257	11.0072	11.4224	11.1164	10.8283	10.3258	10.3625	10.0823	12.0406	11.873	11.7698	11.6979	11.7014	11.2507	11.6228	10.9408	10.9401	10.6434	10.7078	10.5536	10.6524	11.8003	11.7871	11.8186	11.7552	11.7299	11.8453	11.2336	11.1802	11.4989	11.5864	10.6885	10.8852	10.9531	11.4415	10.9873	11.3952	11.2788	10.7437	10.6586	10.3587	10.6899	10.7253	10.715	11.6605	11.0194	11.3323
Anxa10	3.90566	3.83272	3.67189	4.40892	4.27463	4.24586	4.24321	3.09399	3.59493	3.56461	3.82177	3.66837	3.9879	4.19049	4.17521	4.38405	4.34105	3.34458	3.50585	3.61078	2.93986	2.83024	2.76087	3.94333	3.78259	3.85451	3.7306	3.72783	3.75714	4.25543	4.14368	4.17882	4.20942	3.38819	3.10991	3.33187	4.20073	4.29376	4.18415	4.2533	3.00543	3.65137	3.56696	2.99228	2.94483	3.45313	4.31723	4.4669	4.26456
Anxa11	6.48895	6.42253	6.32584	7.15512	6.97678	7.06527	7.07893	10.6652	10.5805	10.5176	6.46378	6.35977	6.51267	6.94468	7.00211	7.00152	6.88221	10.1384	10.0144	10.2758	9.69909	9.81642	9.53717	6.43087	6.72334	6.48641	6.24336	6.36923	6.40292	7.06502	7.24508	7.12588	6.94585	10.4671	10.126	10.2747	7.03049	7.10525	7.15145	7.06286	10.3903	10.666	10.368	10.0233	9.72303	10.0209	6.98698	7.02713	7.05603
Anxa13	3.85771	3.89591	3.83406	4.6756	4.49078	4.57864	4.74032	4.50716	4.68073	4.63757	3.92148	3.98343	4.19365	4.51557	4.51679	4.65336	4.63677	4.27134	4.59618	4.65508	4.24806	4.323	4.30713	4.04229	3.95323	3.99243	3.84905	3.72459	3.9776	4.50995	4.79042	4.56521	4.68514	4.72363	4.73095	4.7064	4.7344	4.58153	4.61179	4.69193	4.63651	4.83141	4.76308	4.24984	4.11987	4.21344	4.75657	4.74833	4.63301
Anxa2	10.2403	10.2964	10.4537	11.2326	11.2169	11.2242	10.9322	10.2728	10.1477	9.78104	10.7164	10.5816	10.612	11.7534	11.6071	11.5819	11.6449	10.9864	10.6835	10.6804	9.4861	9.17385	9.28226	10.4388	10.3992	10.3849	10.24	10.1495	10.4468	11.2347	11.193	11.526	11.2614	10.4971	10.7801	10.9292	11.6528	11.2046	11.5644	11.4507	10.5745	10.5957	10.2483	9.43476	9.29534	9.33577	11.6568	11.2256	11.5274
Anxa3	8.83243	8.47677	8.84193	9.13299	9.46908	9.20654	8.94648	8.90756	8.96763	8.68913	8.41509	8.42834	8.32587	9.48816	9.62963	9.3708	9.31793	9.50739	9.44689	9.36041	7.93504	8.2242	8.24065	9.22657	9.10355	8.89714	8.54573	8.92612	8.22515	8.69439	8.62215	9.01277	9.03603	8.89486	9.39	9.55844	9.42593	9.3158	9.23568	9.41582	9.13633	9.14469	8.9384	8.43754	8.26453	8.41267	9.44144	8.91734	9.23691
Anxa4	9.32533	9.25909	9.32255	10.3415	10.3953	10.2324	10.1769	8.92105	8.93127	8.78056	9.54711	9.29093	9.22883	10.6656	10.8789	10.6983	10.6314	9.48556	9.56148	9.3937	8.85202	8.64438	9.02195	9.41781	9.19166	9.27524	9.0639	9.15066	9.04371	10.2551	10.3048	10.4301	10.3042	9.02134	9.35714	9.60202	10.5144	10.2576	10.482	10.4846	9.20107	9.28057	9.0465	9.05008	8.82472	8.96376	10.5338	10.2842	10.3977
Anxa5	11.4029	11.4816	11.7248	11.6892	11.8781	11.7137	11.5493	11.1541	11.1848	11.0527	11.701	11.6381	11.4082	12.1426	12.1152	12.0176	12.1087	11.851	11.5706	11.5855	10.3342	10.4484	10.4621	11.4426	11.0893	11.6326	11.5518	11.2091	11.4735	11.8034	11.6304	11.9203	11.7989	11.4123	11.6424	11.7625	11.9553	11.8032	11.8307	11.9434	11.7651	11.4027	11.2172	10.4355	10.3107	10.2975	12.227	11.7619	12.0034
Anxa6	8.3497	8.30392	8.34558	8.28078	8.01197	8.07189	8.12533	9.95209	9.93517	9.70674	8.32232	8.15182	8.301	7.99861	7.85997	7.91127	8.02668	9.8479	9.79689	9.89458	8.79139	8.83496	8.94375	8.3719	8.47901	8.3938	8.54745	8.24673	8.33141	8.03773	8.04473	8.11988	8.04265	9.97634	9.97779	9.87806	8.12364	8.10164	7.97674	8.19901	10.0937	10.0415	9.8181	8.90777	8.76639	9.06786	8.22703	8.10279	8.17107
Anxa7	8.311	8.39321	8.19198	9.21917	8.94712	9.08073	9.22834	9.42858	9.72496	9.56269	7.80681	7.58853	7.73677	8.75893	8.84401	8.77531	8.72149	9.00304	9.15416	9.18936	8.49088	8.64959	8.34239	8.36969	8.41485	8.34282	8.32976	8.3117	7.84236	9.29358	9.39895	9.24345	8.97923	9.63058	9.11589	9.22988	8.8322	9.25259	9.2635	9.03435	9.28966	9.54172	9.52095	8.93143	8.77623	8.73698	8.7482	8.98093	9.01539
Anxa8	10.7959	10.8595	10.5313	10.3915	10.6874	10.3242	10.2647	10.2562	10.3014	10.1212	9.98742	9.35843	9.71879	10.3204	9.741	10.2654	10.1708	10.3302	10.0703	9.57839	9.37624	9.78811	9.10205	10.6574	10.783	10.8436	10.5399	10.5732	10.3642	10.4075	10.3891	10.3403	10.3538	10.2731	10.2325	10.364	10.1384	10.0714	10.5485	10.1804	10.5315	10.5998	10.5094	9.75163	10.3295	9.64179	10.6634	10.2269	10.3828
Anxa9	4.77196	4.87976	4.80436	5.63276	5.73091	5.53791	5.44696	5.50102	5.80092	5.93552	5.15333	4.91549	5.19369	6.28934	6.21189	6.14613	6.13638	6.14247	6.1768	6.21269	5.14081	4.72661	5.13191	4.58628	4.94493	4.90758	5.06249	4.9244	5.11155	5.34731	5.56138	5.84301	5.56015	5.86175	6.14014	6.1899	5.87485	5.45106	5.72526	5.67198	5.57044	5.77781	5.60678	5.92186	6.79753	5.09413	5.95019	5.55846	6.11347
Aoah	5.23527	5.6313	5.25439	7.53717	7.71459	6.87778	7.2171	6.15239	6.8879	5.889	8.85436	8.24942	8.1274	10.4086	10.8233	9.80425	10.1018	10.1017	9.73048	8.86515	6.36873	5.74539	7.61503	5.00327	5.34746	5.51812	6.04358	5.4168	5.87348	6.85115	7.39818	8.30288	7.59151	7.31427	9.07581	9.81576	8.37455	6.67032	8.05866	7.77464	6.84837	8.38528	6.03995	7.33652	5.05591	6.29218	8.45128	7.38785	8.62331
Aoc2	4.70434	4.83875	4.80709	5.87152	5.95985	6.06083	5.68487	6.41656	6.40786	6.4355	4.97395	5.01525	4.92494	5.89641	5.92899	5.85383	5.98404	6.42496	6.3674	6.42876	4.62635	4.85115	4.81778	4.76392	4.92199	4.7372	4.69604	4.8187	4.90037	5.90078	5.89773	5.84282	6.2756	6.37669	6.49411	6.30757	5.82136	5.95692	5.8874	5.68421	6.34497	6.60654	6.42516	4.90289	4.99021	4.86193	5.91839	5.93397	6.0341
Aoc3	6.49514	7.10187	6.70792	7.48108	7.91108	7.69778	7.17671	8.84988	8.40292	8.45592	6.2692	5.93263	6.11874	6.91038	6.90458	6.73094	6.92859	7.58675	7.48921	7.78467	7.63398	7.85761	7.59922	6.8728	7.13739	6.64683	6.6151	7.11064	6.77564	7.29729	7.78845	7.10198	7.37417	8.42433	7.73471	7.88173	7.33985	7.29801	7.02191	7.71122	8.02706	8.16351	8.57858	8.06123	8.01531	8.58497	7.25531	7.19149	7.56485
Aox1	8.2485	8.74607	8.74489	9.07798	8.97199	8.81027	9.002	8.51755	8.64392	8.5733	7.20622	7.21152	6.96224	8.05249	7.87861	8.63437	7.90532	7.64378	8.12631	8.15952	6.81702	7.14129	6.82371	8.59027	8.65595	8.59142	8.37174	8.71057	7.8499	8.75424	9.09391	8.35159	8.17098	7.9301	7.56225	7.44649	8.20868	9.07084	8.91294	8.54947	8.16565	8.29426	8.34548	7.25711	7.09754	7.27098	8.28333	8.9139	8.49859
Aox3	5.35531	5.36618	5.46466	5.25431	5.31618	5.74382	5.22906	6.02922	5.85499	5.78568	4.80664	5.08807	5.03814	4.92135	4.7515	4.83018	4.92551	5.53473	5.58589	5.6594	4.50257	4.53617	3.88183	5.80205	5.51227	5.43013	4.94699	5.59209	5.20134	5.39798	5.07864	4.97595	5.08537	5.58146	5.33757	5.46464	5.14178	5.16704	4.96166	5.08864	5.79673	5.90403	5.6687	4.38808	4.54784	4.15925	4.96117	5.1367	5.13865
Aox3l1	4.34901	4.32899	4.06188	5.02004	4.91066	4.98231	4.98493	5.65374	5.39025	5.48459	4.23602	4.91469	4.84252	4.83913	4.66681	4.87667	4.91991	5.1767	5.73226	5.08708	4.30992	4.60537	4.45083	4.07869	4.72767	4.20163	4.3811	4.36687	4.65471	4.93639	4.86021	4.99036	4.97952	5.53071	5.61209	5.43898	4.83598	5.06355	4.85412	4.88003	5.16846	5.63784	5.43539	4.3643	4.66777	4.68847	5.00632	4.96146	4.78225
Aox4	4.44346	4.38677	4.32892	4.55385	4.46729	4.65117	4.68668	3.87875	3.92809	4.73887	4.42798	4.75037	4.79119	4.49144	4.53871	4.57291	4.54005	3.78056	3.60698	3.84484	3.62584	3.48339	3.5478	4.50112	4.389	4.48047	4.46148	4.40928	4.55268	4.54827	4.50357	4.52427	4.62027	4.16938	3.85279	3.83318	4.66544	4.64381	4.60889	4.6283	3.69621	3.85387	3.6371	3.80116	4.89801	3.42883	4.71087	4.68387	4.55446
Ap1ar	7.72947	8.0129	7.8257	9.56874	9.39551	9.42072	9.58967	9.97183	9.86084	10.0895	7.57497	7.60103	7.56964	9.46561	9.54883	9.39399	9.50045	9.63098	9.59064	9.89601	8.43886	8.60601	8.52751	7.76113	7.72299	7.68018	7.56614	7.98327	7.47971	9.58833	9.48352	9.53882	9.3898	9.71996	9.74138	9.70948	9.53043	9.51768	9.49248	9.49275	9.95787	9.89309	10.023	8.60411	8.55023	8.63446	9.43492	9.46375	9.42383
Ap1b1	7.85048	7.51141	7.95737	8.42217	8.35389	8.42596	8.3685	8.43573	8.48481	8.28063	7.9939	7.79617	7.70844	8.51985	8.48877	8.5327	8.36405	8.52217	8.41629	8.33282	7.25723	6.94634	7.20318	8.00613	7.9739	7.94094	7.87509	7.69293	7.73185	8.28661	8.57508	8.53561	8.55467	8.73743	8.57782	8.48416	8.65441	8.45962	8.49509	8.61877	8.43758	8.78931	8.33818	7.34951	7.43093	7.2033	8.45041	8.49075	8.51744
Ap1g1	8.63711	8.77562	8.75487	9.68995	9.62673	9.6151	9.65348	9.33479	9.41909	9.45705	8.80924	8.56057	8.41283	9.79646	9.79857	9.73736	9.77181	9.36535	9.54205	9.45826	8.64899	8.57528	8.78112	8.84004	8.51696	8.7025	8.65903	8.68219	8.58726	9.6398	9.62264	9.64755	9.6327	9.60676	9.46299	9.43418	9.77736	9.68445	9.75018	9.72579	9.48907	9.30856	9.41574	8.72381	8.38378	8.62604	9.71703	9.59625	9.63731
Ap1g2	6.33869	6.22293	6.51106	6.37391	6.78872	6.58035	6.37958	6.88167	6.45386	6.51308	6.63351	6.40746	6.5679	6.9639	7.31278	7.25902	7.04565	7.26713	7.36501	7.27605	6.76916	5.93592	6.69045	6.67383	6.45441	6.33252	6.22517	6.25154	6.09416	6.56221	6.55489	6.87683	6.60589	6.66261	7.1754	7.05209	6.92182	6.55981	6.61611	6.64228	6.55252	6.85005	6.69197	6.36527	6.2725	6.32328	6.85693	6.66429	6.82207
Ap1m1	8.75995	8.98337	8.79979	9.37594	9.3414	9.20094	9.19191	8.6472	8.61658	8.65552	8.92291	8.63058	8.39657	9.68908	9.67918	9.48903	9.58968	8.89238	8.811	8.78885	7.80924	7.47394	7.78808	8.8547	8.80613	8.7774	9.044	8.74901	8.82606	9.39222	9.41146	9.61526	9.38812	8.71075	8.82813	8.92052	9.57658	9.38708	9.52819	9.53233	8.49282	8.70046	8.61595	7.66517	7.64093	7.69697	9.58507	9.37447	9.48727
Ap1m2	3.99829	3.89837	3.9726	4.43158	4.53021	4.35021	4.31204	4.76159	5.12895	5.3267	4.27899	4.3035	4.36152	4.51501	4.57314	4.62841	4.50053	5.20031	5.16991	5.28614	4.29648	4.27468	4.18881	4.11205	4.30541	3.98023	3.95521	3.85495	4.40919	4.37727	4.38829	4.45908	4.43342	5.34519	5.32199	5.02185	4.45128	4.35335	4.44431	4.45673	5.0413	5.08741	4.8318	5.04108	5.86689	4.15493	4.27123	4.44324	4.40756
Ap1s1	7.98459	7.26039	7.59452	8.05114	7.96151	8.05647	7.64388	7.13025	7.20137	7.0671	7.77518	7.45827	7.46149	8.6865	8.60994	8.52227	8.47461	8.06998	7.84582	8.07978	6.65899	6.09743	6.31783	7.63597	7.62685	7.56381	7.68461	7.30115	7.30661	8.04112	8.11267	8.43538	8.09331	7.461	7.9449	8.14666	8.42466	7.96802	8.24614	8.36235	7.65137	7.91415	7.49727	6.45991	6.34377	6.3763	8.47023	7.88878	8.26636
Ap1s2	8.93411	8.92776	8.95925	9.65898	9.37792	9.71833	9.51971	8.77618	8.93783	9.03435	8.90829	8.54202	8.71232	9.4575	9.60227	9.42974	9.55807	8.47827	8.49982	8.52863	7.51134	7.90494	7.66959	8.94841	8.42034	9.04303	8.94086	8.71455	8.77104	9.61626	9.52215	9.58704	9.44292	8.8228	8.25026	8.454	9.44645	9.47803	9.4813	9.58656	8.79005	8.53621	8.78526	7.67624	7.45944	7.78321	9.35565	9.52488	9.40058
Ap1s3	6.32939	6.32832	6.47532	7.17435	7.40262	7.18572	6.78955	6.12099	6.02044	6.27684	6.68405	6.99302	7.15476	7.82074	8.21769	7.67166	8.32661	7.1524	6.57963	6.85084	5.52589	5.44245	6.0306	6.04725	6.39091	6.15287	6.23145	6.16098	6.64676	7.18194	6.88784	7.27571	7.62958	6.51014	6.57835	6.37522	7.75891	7.02841	7.12462	7.46068	6.59919	5.79475	6.1177	5.5758	6.15025	5.56236	7.58652	7.18541	7.45643
Ap2a1	8.66851	8.31222	8.53646	9.14041	8.99742	9.00221	9.02917	8.91374	8.97389	8.94152	8.35402	8.12446	8.08848	9.01417	9.03003	9.1373	8.9321	8.78223	8.97089	8.71731	7.35899	7.21255	7.32359	8.78468	8.55931	8.55833	8.67431	8.4939	8.29153	9.08258	9.19501	9.06349	8.95471	8.78095	8.921	8.72818	9.00055	9.12049	9.15703	9.09007	8.751	8.91515	8.93317	7.51379	7.34763	7.3933	8.95544	9.08921	9.09219
Ap2a2	6.74287	6.58109	6.68926	7.7884	7.62578	7.75716	7.66479	9.80029	9.71282	9.5835	6.71732	6.46924	6.50361	7.68785	7.51503	7.44936	7.67542	9.79117	9.5724	9.6005	8.72705	8.57436	8.49542	6.53304	6.67602	6.63363	6.57362	6.43597	6.61529	7.68691	7.66772	7.74018	7.73937	10.0544	9.90408	9.90357	7.71066	7.65456	7.64345	7.75649	9.81618	9.90352	9.86063	8.72311	8.51277	8.80307	7.70377	7.68709	7.6869
Ap2b1	8.92851	9.09759	9.20064	10.1513	10.1458	10.1561	9.91513	9.44113	9.43155	9.4797	9.22986	9.09993	9.03921	10.5322	10.5277	10.5062	10.4163	9.95925	9.81879	9.80409	8.09947	7.79425	8.1822	9.19448	8.94235	9.18704	9.15971	8.98065	9.10681	10.1447	10.1863	10.3622	10.2563	9.68955	9.81046	9.93447	10.4183	10.2026	10.2359	10.3183	9.88434	9.75327	9.57401	8.16311	7.85692	8.0323	10.3537	10.0868	10.3405
Ap2m1	9.39348	9.49316	9.6604	9.95489	9.90034	9.8444	9.77656	9.83763	9.75187	9.41458	9.65676	9.59977	9.41311	10.2396	10.1745	10.1512	10.0079	9.92639	9.78024	9.84698	8.81125	8.77665	8.86044	9.77416	9.61636	9.66573	9.44457	9.50806	9.7009	9.98689	10.0341	10.2158	9.95679	9.67143	9.93096	10.1002	10.1163	10.0007	10.2164	10.1409	9.81766	9.99575	9.60542	8.89994	8.85353	8.83194	10.1113	9.9116	10.1344
Ap2s1	8.46487	8.10161	8.21821	9.23199	9.38233	9.23061	9.09741	8.93154	8.93777	9.03341	8.45756	8.2271	8.20748	9.76637	9.65163	9.55355	9.59557	9.46172	9.28615	9.29916	8.10716	7.68735	7.96966	8.15205	7.85725	8.06747	8.38518	7.85914	8.16499	9.24017	9.25818	9.46524	9.44283	9.35124	9.46116	9.37046	9.43626	9.34009	9.42405	9.56083	9.07384	9.19304	8.99525	7.96037	7.85283	7.92864	9.5729	9.19131	9.5611
Ap3b1	8.42061	8.62762	8.64365	9.09049	9.31038	9.22569	9.18111	8.90849	8.94404	8.91549	8.66844	8.58603	8.54187	9.65184	9.62251	9.64537	9.57382	9.24595	9.28485	9.20213	8.83884	8.64683	8.95985	8.64317	8.56777	8.62562	8.60468	8.55514	8.48348	9.33522	9.32532	9.46695	9.31254	9.15727	9.21473	9.27647	9.54006	9.17238	9.36782	9.37608	9.29376	9.08358	9.14053	8.88338	8.72505	8.76533	9.58144	9.34318	9.37173
Ap3b2	4.46929	4.67852	4.66737	5.01916	4.87901	4.86014	5.0262	4.96654	4.98852	5.4112	4.906	5.17541	5.43027	4.93888	4.88637	4.97709	5.03825	4.8851	4.98052	4.91828	4.02936	4.70105	3.94059	4.76501	4.7702	4.74809	4.73332	4.75932	5.18716	5.02677	4.86865	4.98238	4.88243	5.15075	5.23851	4.9522	4.95812	4.83835	4.84505	4.82225	4.99299	4.82669	4.91936	4.45748	4.28927	4.32926	4.87899	4.89719	4.98503
Ap3d1	9.08136	8.9878	9.06873	9.73685	9.82043	9.71599	9.62506	9.71354	9.66979	9.76013	9.13779	8.96278	8.7924	10.0453	10.0091	10.1342	9.94461	10.021	9.98398	9.98532	9.10066	8.90702	9.01998	9.28618	9.11306	9.11529	8.95618	9.09351	8.93541	9.85039	9.73404	9.85842	9.77353	9.81842	10.0161	9.98531	9.95489	9.89525	9.82215	9.91832	9.8064	9.79773	9.85143	8.93577	8.85887	8.96741	9.85166	9.78353	9.95784
Ap3m1	8.5938	8.77052	8.82567	10.0171	10.0512	10.0644	10.0062	8.681	8.67481	8.73707	8.99316	8.77868	8.61517	10.1938	10.1883	10.1811	10.2586	8.97898	8.83852	8.90923	7.96016	7.92458	7.97253	8.87014	8.69253	8.79056	8.59568	8.57704	8.76192	10.1208	9.99249	10.1439	9.97734	8.83827	8.80765	8.84281	10.2732	10.0831	10.1156	10.2056	8.97132	8.80079	8.68453	7.89548	7.8193	7.77496	10.2913	10.0412	10.1104
Ap3m2	7.32581	7.45045	7.46885	7.41749	7.70541	7.52426	7.42104	7.51328	7.45123	7.25572	7.35113	7.03197	7.15117	7.64168	7.91524	7.71028	7.57024	7.56976	7.51471	7.68717	6.34565	6.23963	6.42553	7.59565	7.54316	7.50255	7.23693	7.42554	7.05864	7.64076	7.28115	7.58473	7.35719	7.28199	7.48953	7.64068	7.63322	7.68076	7.60303	7.55648	7.38963	7.70934	7.43115	6.39472	6.21099	6.39858	7.48603	7.52653	7.62499
Ap3s1	9.73561	9.94411	9.89002	10.388	10.4874	10.5086	10.2279	6.07764	6.45809	6.01397	9.92602	9.76207	9.79647	10.7585	10.7226	10.5791	10.6823	6.60622	6.32848	6.16095	3.85057	4.56899	4.39687	9.81596	9.55116	9.65194	9.77316	9.73308	9.85154	10.4474	10.3398	10.5864	10.7938	6.25366	6.08391	6.48145	10.7995	10.242	10.4417	10.5964	6.21352	6.14046	6.17489	4.28587	3.95624	4.33322	10.7248	10.4324	10.5223
Ap3s2	6.66005	6.64046	6.96952	8.26285	8.11863	8.12265	8.23368	6.38302	6.56191	6.69099	6.7737	6.53073	6.5084	8.17973	8.15407	8.22832	8.23634	6.62445	6.5027	6.49604	5.45741	5.18332	5.3885	6.80605	6.39344	6.61145	6.61376	6.71802	6.4799	8.18615	8.31522	8.22216	8.08883	6.5069	6.33493	6.32616	8.12331	8.28828	8.31014	8.16796	6.34596	6.32342	6.81308	5.24797	5.47023	5.4679	8.14888	8.22811	8.1165
Ap4b1	6.8474	7.21933	7.25578	7.1153	7.0274	6.9691	7.30396	7.82478	7.89346	7.68541	7.3151	7.07142	6.66759	7.22292	7.55487	7.4104	7.32662	8.08165	7.83117	7.83895	6.31373	6.43755	6.51276	7.37729	7.22703	7.2147	7.25748	7.28245	6.82939	7.18749	7.32755	7.04439	7.23814	7.67714	7.85196	7.86972	7.03312	7.28547	7.3542	7.20845	7.77065	7.76705	7.57683	6.48087	6.30163	6.5689	7.24451	7.13776	7.22631
Ap4e1	7.29303	7.47277	7.69148	8.21746	8.13998	8.34996	8.22513	7.54548	7.77512	7.49668	7.54506	7.18209	7.00047	8.28248	8.32883	8.14143	8.2645	7.67879	7.77376	7.78082	6.27936	6.472	6.39953	7.76112	7.36796	7.66983	7.40249	7.63211	7.16943	8.28043	8.20569	8.2121	8.17602	7.74054	7.69061	7.73145	8.31732	8.15686	8.239	8.22947	7.74841	7.68132	7.71055	6.42857	6.25099	6.35578	8.28946	8.01692	8.22378
Ap4m1	6.61484	6.95149	6.96882	8.27989	8.3911	8.36382	8.14163	8.44815	8.30409	8.19553	7.0484	6.75327	6.5975	8.72064	8.60471	8.79392	8.54712	8.61852	8.67641	8.64997	7.1199	6.86777	7.05655	6.98814	6.91467	6.98606	6.73435	6.78169	6.61264	8.34556	8.41997	8.43923	8.44818	8.29916	8.48222	8.64777	8.52103	8.57941	8.36372	8.56208	8.34715	8.53277	8.4092	7.10085	6.95586	7.1228	8.64177	8.49249	8.45688
Ap4s1	7.66483	7.73943	7.87225	7.94087	7.54565	7.8884	7.82539	6.99614	7.40075	7.13568	7.40348	7.14524	7.26497	7.25928	7.27301	7.43025	7.40573	6.38982	6.34264	6.61225	5.59925	5.77221	5.71232	7.52826	7.55664	7.67818	7.36971	7.84382	7.29324	7.74056	7.84689	7.5344	7.51011	7.08075	6.37333	6.36814	7.60514	7.58636	7.59882	7.6718	6.93291	6.77318	7.02699	5.88488	5.80001	5.75601	7.3667	7.75798	7.47814
Apaf1	7.675	7.61251	7.74521	8.02521	8.29598	8.03815	7.71285	7.63675	7.54462	7.29531	8.61002	8.55466	8.18808	9.22734	8.93941	8.89937	8.91224	8.55468	8.5301	8.55853	7.5575	7.03757	7.65966	8.02955	7.84613	7.80248	7.98382	7.68419	7.87915	8.18427	7.8207	8.29592	8.51466	7.96968	8.55143	8.50967	8.92793	7.92615	8.29724	8.49091	8.17996	7.94988	7.69998	7.30719	6.78183	7.18188	8.48973	8.11886	8.36285
Apba1	6.12904	6.08363	6.3741	6.50827	6.64354	6.77451	6.3779	6.76715	6.59881	6.70836	6.07425	6.01322	5.93328	6.89565	6.9518	6.57438	6.62278	6.71757	6.74201	6.60153	5.73097	5.96555	5.65171	6.4055	6.09082	6.33889	6.07018	6.0598	6.01939	6.80377	6.59333	6.88883	6.47984	6.70099	6.72231	6.89195	6.87085	6.54485	6.7173	6.78694	6.7615	6.66919	6.84298	5.73976	5.7326	5.84365	6.81563	6.796	7.03591
Apba2	4.15664	3.98315	4.01487	4.55879	4.57393	4.5749	4.53696	5.47894	5.51838	5.22897	4.60989	4.39868	4.62164	4.74531	4.89922	4.85526	4.78642	5.99997	5.6425	5.55894	4.46791	4.45067	4.47706	4.16888	4.4424	4.22592	4.04489	4.16067	4.4165	4.644	4.45157	4.65073	4.56397	5.43535	5.59682	5.72606	4.66946	4.54335	4.5789	4.61712	5.43276	5.49763	5.20903	4.53107	4.36528	4.41698	4.78286	4.60881	4.76827
Apba3	7.45349	7.38419	7.32378	8.61646	8.31717	8.36385	8.54225	6.9166	6.90468	6.69854	7.37316	7.30602	7.29696	8.33949	8.16784	8.5722	8.13884	6.68114	6.64588	6.73527	6.25623	5.9475	5.81621	7.66041	7.54463	7.38618	7.46496	7.72512	7.45231	8.48481	8.69476	8.44215	8.36992	6.55506	6.56235	6.73149	8.24246	8.67521	8.50558	8.4244	6.68174	6.86764	6.89001	6.1256	6.09649	6.12022	8.35931	8.46575	8.51507
Apbb1	6.51297	6.43067	6.45268	6.35243	6.5722	6.41326	6.3218	7.22392	7.19123	7.02674	6.29232	6.20992	6.08222	6.40921	6.60305	6.45425	6.29093	7.32473	7.3193	7.16527	6.43514	6.40066	5.97343	6.94758	6.77144	6.56635	6.43269	6.51387	6.36371	6.62275	6.50408	6.46506	6.09499	7.13631	7.21489	7.15374	6.29768	6.52069	6.63263	6.27856	7.17882	7.25637	7.23133	5.99947	6.22715	6.08674	6.28984	6.30755	6.47951
Apbb1ip	7.87966	7.787	7.86227	8.72591	8.87756	8.86368	8.56162	8.76141	8.59917	8.52559	8.41998	8.10138	8.31692	9.64943	10.0771	9.55029	9.86409	9.62987	9.55486	9.61294	8.87274	8.1191	8.69802	7.57562	7.67614	7.73745	8.00935	7.39206	7.62228	8.96294	9.03826	9.40528	9.22837	9.23602	9.54394	9.87041	9.84083	8.89784	9.29607	9.30113	9.19913	9.20011	8.76117	8.62703	7.71977	8.46058	9.5567	8.91788	9.25525
Apbb2	8.63461	8.7463	8.74983	9.34197	9.40635	9.37149	9.31847	9.40392	9.41429	9.44926	8.53251	8.30427	8.10089	9.33681	9.29172	9.38037	9.37508	9.39428	9.48098	9.41384	8.57616	8.75865	8.67412	8.94201	8.61189	8.88652	8.80034	8.80402	8.54627	9.41416	9.36909	9.19104	9.16839	9.2247	9.25017	9.18347	9.05534	9.43459	9.28048	9.33203	9.27028	9.40403	9.37777	8.6787	8.57259	8.7618	9.24364	9.28066	9.33321
Apbb3	6.99028	7.13524	7.16723	7.26077	7.34886	7.16736	7.33781	7.33246	7.12421	7.20539	6.74213	6.65274	6.36005	7.21757	7.25757	7.38205	7.11273	7.11405	7.09055	7.16066	5.72002	5.77269	5.70572	7.20341	6.98246	6.91351	7.04549	7.01904	6.50433	7.19342	7.38163	7.22876	7.00525	6.71572	7.04774	7.10376	7.0794	7.35458	7.38863	7.19596	6.99925	7.33506	7.28802	5.87811	5.86965	5.81438	7.23618	7.35673	7.31428
Apc	6.68171	6.89227	6.73624	7.51033	7.44786	7.43785	7.52609	8.68614	8.73196	8.55157	6.6332	6.95671	7.07454	7.27494	7.29279	7.26911	7.45315	8.6441	8.59087	8.54248	7.56248	7.72928	7.6536	6.74273	6.68748	6.91638	6.93883	6.83878	7.02294	7.48185	7.37924	7.42457	7.44103	8.57486	8.48295	8.50058	7.39966	7.37274	7.41162	7.38859	8.86292	8.72287	8.65645	7.58706	7.45331	7.69057	7.49106	7.56606	7.46739
Apc2	4.86959	4.91101	4.72811	4.95624	4.8012	4.86084	4.92813	6.31428	6.42327	6.502	5.05012	5.15328	5.22017	4.76807	4.83998	4.69766	4.90835	6.35591	6.24417	6.32011	5.77158	5.68	5.51464	4.68702	4.94367	4.94046	4.88888	5.07772	4.94202	4.68556	4.55302	4.87968	4.88009	6.39161	6.20088	6.32691	4.8127	4.70035	4.57774	4.70401	6.3271	6.13959	6.32957	5.53447	5.41797	5.63587	4.75632	4.92409	4.81536
Apcdd1	7.25864	7.25709	7.32293	8.04846	8.25265	8.02798	7.89539	8.54748	8.26282	8.28621	6.67155	6.57564	6.59758	7.85566	7.80805	7.94837	7.94897	8.61984	8.06356	8.39401	7.46	7.06579	6.87703	7.42769	7.10649	7.11996	6.92063	7.21564	6.83183	7.9078	7.70248	7.6712	7.7843	8.02239	8.27744	8.15412	8.1087	7.95601	7.64536	8.2106	8.11438	8.23348	8.33848	7.0919	7.09327	7.23959	7.98742	7.6904	7.98058
Apcs	4.21109	4.33767	4.05653	4.35494	4.27157	4.26184	4.36788	4.40462	4.36538	4.44616	4.12488	4.14691	4.07651	4.34974	4.37241	4.22298	4.34566	4.3843	4.09149	4.20388	3.68195	3.47029	3.45907	4.18403	4.49861	4.25648	4.23897	4.07932	4.07894	4.28049	4.46474	4.36469	4.40918	4.46377	4.36506	4.35201	4.30708	4.32317	4.32104	4.34909	4.66781	4.1882	4.39833	3.44041	3.71699	3.81122	4.26767	4.38955	4.34516
Apeh	6.59023	7.01019	7.0537	7.85361	8.02339	7.89912	7.73194	8.09384	8.01035	7.73462	6.88653	6.83445	6.59315	8.11485	8.22681	8.2263	7.90521	8.27073	8.26569	8.21518	6.14259	5.81287	6.23089	7.05315	6.73752	6.75767	6.75177	6.93049	6.69876	7.94215	7.98805	7.98717	7.97068	7.8187	8.22845	8.21565	7.8978	8.02457	8.03044	7.87961	8.00019	8.13561	7.81116	6.10421	6.0603	6.24249	7.7869	7.81755	7.95972
Apex2	6.95478	7.57272	7.49563	7.48807	7.78117	7.70626	7.75426	7.46835	7.4462	7.4429	6.94092	6.76615	6.34256	7.84597	7.66169	7.68708	7.62447	7.45641	7.65442	7.61	6.27817	6.34805	6.28393	7.47068	7.02517	7.32538	7.01729	7.2958	6.82693	7.6243	7.71168	7.64352	7.63591	7.134	7.37058	7.28245	7.725	7.90776	7.93357	7.57747	7.34921	7.47732	7.67664	6.45508	6.34978	6.48412	7.73463	7.78252	7.7903
Aph1a	8.45876	8.45913	8.46856	9.54004	9.57325	9.43201	9.38233	9.12877	8.99796	8.98944	8.6046	8.4253	8.25864	9.87962	9.84979	9.68445	9.69435	9.22006	9.14046	9.05742	7.92846	7.86081	7.70419	8.63393	8.5574	8.43347	8.56172	8.41706	8.29977	9.51411	9.60526	9.70829	9.55932	9.05709	9.0551	9.17551	9.72518	9.61734	9.65045	9.73091	8.80417	9.23092	9.04317	7.89229	7.84792	7.86872	9.6453	9.59595	9.73246
Aph1b	6.65913	6.61721	6.65611	7.71874	7.63986	7.70641	7.65347	7.35154	7.29882	7.17429	6.4591	6.30387	5.78988	7.78304	7.82147	7.9735	8.028	7.39428	7.28698	7.18915	6.02026	6.06232	6.01846	6.63623	6.59249	6.49729	6.49797	6.21915	6.18924	7.98705	7.70967	7.64937	7.81189	7.44698	7.13634	7.18528	7.85807	7.68425	7.59197	7.84144	7.32008	7.37379	7.53722	6.08681	5.98329	6.07429	8.10846	8.00528	7.82175
Aph1c	5.95418	6.49337	6.11864	6.67607	6.74207	6.27316	6.41681	7.78662	7.48974	7.55467	6.56263	6.41395	6.1338	7.37246	7.54147	7.12545	7.03714	8.11706	8.3231	8.43454	6.60234	6.55747	6.62828	6.54901	6.39622	6.08359	6.18617	6.18307	6.04327	6.49462	6.6231	6.82046	6.73783	7.98887	8.1513	8.36782	7.15112	6.43152	6.67583	7.03743	7.67612	8.05298	7.55403	6.95945	6.26108	6.49438	7.273	6.67548	7.12236
Api5	8.88937	9.02216	9.00196	9.12256	9.14393	9.06782	9.08927	8.73378	8.82689	8.60126	9.36493	9.16574	9.4788	9.41323	9.55625	9.27869	9.54029	9.14986	9.07666	9.00688	8.33825	8.20094	8.56893	8.9609	8.67911	9.05414	8.80189	8.82026	8.96122	9.18469	9.057	9.24166	9.32889	8.82262	9.1093	9.27885	9.31173	8.96925	9.08251	9.21918	9.02626	8.92572	8.93069	8.2679	8.14824	8.1489	9.27863	9.11694	9.08147
Apip	6.14586	6.22918	6.32669	6.98255	6.84635	6.92398	6.92932	6.79848	6.68839	6.72348	5.94679	5.94255	5.82176	6.87748	7.0991	6.94308	7.08483	6.81073	6.62907	6.81441	6.16891	5.94309	5.98844	6.20538	6.22102	6.12087	6.10763	6.32667	5.87269	7.02241	7.08604	6.76893	6.79537	6.55212	6.49229	6.36432	6.95986	6.95487	7.10568	7.09151	6.77673	6.49335	6.47049	6.03545	5.95663	6.0501	7.02725	6.83937	6.96585
Apitd1	4.7593	4.71005	4.73424	5.38369	5.42046	5.3621	5.39602	5.61968	5.94322	5.91221	5.03309	5.0622	5.20981	5.38595	5.35554	5.25241	5.47747	5.91184	6.14385	5.97148	4.72641	4.58982	4.55977	4.55618	4.88953	4.67735	4.5542	4.59593	5.06056	5.21459	5.35022	5.31606	5.63482	6.15339	5.97178	5.856	5.28382	5.39574	5.21472	5.32395	5.72709	6.21791	5.90486	4.52676	4.72	4.65703	5.2445	5.36765	5.27084
Aplf	5.58201	5.7592	5.80238	6.18757	6.35368	6.32038	6.1089	6.19053	6.49642	6.29591	5.80937	5.64238	5.82358	6.56466	6.48027	6.52568	6.39131	6.57582	6.61302	6.6909	5.5969	5.42717	5.63267	6.00707	5.5305	5.69237	5.81369	5.7166	5.83293	6.44293	6.37191	6.35617	6.678	6.47135	6.63072	6.69373	6.41358	6.32116	6.37303	6.34787	6.79011	6.51372	6.60473	5.68168	5.46098	5.36408	6.30787	6.29167	6.37201
Apln	5.33979	5.58518	5.24126	6.39874	6.513	6.41265	6.48461	6.09266	6.1366	5.92596	5.49929	5.39439	5.60769	7.11367	6.53159	6.73194	6.74768	6.51038	6.6278	6.42796	6.15693	5.71766	5.28466	5.2662	5.45107	5.29655	5.31454	5.19359	5.16089	6.58057	6.01775	6.60358	6.48905	6.54379	6.78626	6.75328	6.59049	6.31797	6.6179	6.53743	6.58382	6.72189	6.49389	4.99766	5.14299	4.87769	6.68598	6.61945	6.50801
Aplnr	6.98674	7.40729	7.64153	7.83669	8.1074	7.90827	7.57225	7.87416	8.01268	7.67789	7.57465	7.90723	7.86137	8.98705	7.96245	8.5498	8.67606	8.66683	8.45154	8.37088	7.20272	6.7128	7.15479	7.43817	7.2965	7.5995	7.50553	7.15712	7.74431	8.22532	7.81268	8.30881	8.23969	7.70379	8.68989	8.05334	8.00267	7.90545	7.9369	8.14178	8.09717	7.80334	7.91863	6.35034	6.47367	6.62985	8.40838	8.11841	8.40227
Aplp1	4.98016	5.07174	4.96807	4.966	4.84194	4.91279	4.92432	5.85181	5.78723	5.99695	5.23992	5.40128	5.50707	4.94464	4.97767	5.04263	5.10216	6.01338	6.12309	6.15515	5.70439	5.57974	5.14776	5.00738	5.26454	5.02599	5.03837	4.92891	5.28307	4.90551	4.79439	4.85758	4.81956	6.01202	6.22731	5.89848	4.88711	5.05199	4.93296	4.81092	6.06807	5.90821	5.957	5.07538	5.36832	5.22342	5.04343	4.79742	4.92549
Aplp2	11.0743	11.2214	11.342	11.1701	11.3558	11.1689	11.0368	10.9646	10.9109	10.8165	10.9575	10.81	10.704	10.9855	11.2017	11.0734	11.0848	10.8496	10.8367	10.7635	9.6421	9.78074	9.78566	11.2454	11.1169	11.3	11.1057	11.1156	11.0795	11.1824	11.1602	11.1627	11.0807	10.8255	10.8124	10.7551	11.2361	11.1709	11.1812	11.3224	10.9967	10.9486	10.832	9.82962	9.70541	9.83641	11.2589	11.203	11.2326
Apoa1	4.81963	4.63746	4.65327	5.45206	5.38658	5.53191	5.6501	6.07018	6.05534	6.30658	4.75099	4.88866	4.93974	5.5321	5.38355	5.24131	5.63682	6.02434	6.04815	6.04733	5.42791	5.57803	5.15696	4.66578	4.77503	4.75147	4.57118	4.77611	4.60226	5.49124	5.41887	5.51195	5.58598	6.19054	6.05437	6.18815	5.3797	5.48148	5.41749	5.32832	6.04173	6.10873	6.02779	5.25166	5.16834	5.25943	5.43581	5.64717	5.56506
Apoa1bp	5.58105	5.80897	5.83126	6.78458	6.84473	6.86887	6.75968	9.61268	9.61677	9.52615	5.64953	5.51969	5.57589	7.05985	6.96863	6.89721	7.01997	9.78266	9.6328	9.64831	8.40241	8.43231	8.31142	5.78556	5.75616	5.70617	5.66309	5.73897	5.58033	6.84714	6.86348	6.83496	6.83223	9.50625	9.62884	9.67583	7.0073	6.8817	6.87292	6.91664	9.59782	9.59239	9.46523	8.31674	8.46386	8.28594	6.96311	6.89096	6.90558
Apoa2	4.05963	4.23305	4.39128	5.33743	5.11475	5.13976	5.26204	5.42373	5.38621	5.4217	4.73172	5.04925	4.93472	5.07189	5.03956	4.92528	5.18182	5.41656	5.42195	5.45844	5.27148	5.19713	5.45024	4.31232	4.76595	4.04679	4.35267	4.16175	4.62096	4.98212	5.17598	5.00195	5.1533	5.58869	5.64508	5.41768	5.07707	4.96023	5.15785	5.01138	5.45801	5.56043	5.45701	5.1883	5.37375	5.41237	5.04536	5.10962	5.16082
Apoa4	4.25765	4.28638	4.09938	4.94617	4.82803	4.88225	4.90782	5.21037	5.03557	5.23808	4.64126	4.77899	5.09293	4.69712	4.76666	4.67698	5.12717	5.40152	4.81062	5.47865	4.91071	5.07872	4.8736	4.07611	4.44721	4.31687	4.4059	4.14529	4.57436	4.75671	4.79378	4.87313	4.88918	5.57605	5.15361	5.25665	4.89075	4.84745	4.85618	4.72882	5.29267	5.29764	5.13697	4.84304	4.50015	4.85771	4.88494	5.13689	4.90171
Apoa5	4.76954	4.71068	4.43954	5.4143	5.34178	5.55761	5.54485	5.22315	5.31738	5.29902	5.07628	5.00475	5.20259	5.5257	5.54586	5.30092	5.50181	5.14515	5.28867	5.18253	4.64911	4.58049	4.31042	4.87651	5.16464	4.77215	4.71763	4.51838	5.04762	5.5056	5.34452	5.31459	5.53624	5.41917	5.2541	5.36354	5.46846	5.34521	5.43052	5.3247	5.20811	5.23119	5.32239	4.6441	4.39316	4.40521	5.53929	5.60326	5.42928
Apob	4.05006	4.08167	3.90451	4.71656	4.69433	4.66578	4.7054	4.63125	4.85349	4.70623	4.0415	4.112	4.15323	4.75703	4.68	4.63115	4.89425	4.53649	4.97996	4.76043	4.15896	4.70439	4.21478	4.24423	4.06945	4.04383	4.01492	3.96642	4.10992	4.6638	4.62337	4.65556	4.66831	4.79289	4.72364	4.4612	4.72783	4.69861	4.66754	4.7305	4.7653	4.73902	4.7035	4.15456	3.97999	4.14185	4.72078	4.67403	4.65156
Apobec1	7.69336	7.73887	7.83868	9.49015	9.69526	9.43963	9.36259	9.02886	8.797	8.71023	9.66665	9.24528	9.00855	11.2386	11.2076	10.9703	10.8094	10.2618	10.6237	10.413	8.92886	8.40638	9.22537	8.18717	8.07881	8.09132	8.25558	7.64721	8.2532	9.8281	9.8094	10.6103	10.3016	9.7755	10.3919	10.4861	10.9949	9.77312	10.5686	10.2098	10.1118	9.73219	8.94443	9.13593	7.97214	8.73023	11.0117	9.9125	10.603
Apobec2	9.27087	8.40677	8.22265	11.7439	11.282	11.303	11.5776	10.5109	10.6367	10.6678	6.19493	5.95028	5.86506	7.20969	8.25139	9.89	7.08083	6.78284	9.24249	9.16727	7.76665	8.94214	7.37222	8.49633	8.89	8.86054	8.47907	9.19654	7.37601	11.6715	11.677	10.876	10.6786	10.4233	8.66221	8.33968	10.3544	11.5075	11.1556	10.8438	9.37885	9.83413	10.3093	8.39144	8.51258	8.52435	9.67134	11.6084	10.7603
Apobec3	6.8875	7.30933	7.38789	8.25169	8.16191	8.77987	8.16845	8.10689	7.89649	8.06316	6.91991	6.907	6.94623	8.24349	8.37167	9.22	8.49728	9.5503	9.08923	9.56378	8.36788	7.53806	8.1451	7.13195	7.01844	6.90799	7.09843	6.94432	6.8599	8.51412	8.45894	9.15199	8.05213	8.22703	8.20224	9.09105	8.96782	8.56012	9.1168	8.14238	8.73626	8.43704	7.81868	7.54363	6.80383	7.65297	9.64015	8.90312	8.67662
Apobec4	4.17691	4.12702	4.05156	4.0412	4.18563	4.03378	4.0214	3.03931	3.10806	3.10447	4.21049	4.33983	4.39277	4.01244	4.09028	4.05397	4.014	2.97119	2.93931	3.07862	2.15624	2.31372	2.33635	4.14663	4.3327	3.98102	4.21339	4.00109	4.53886	3.98275	4.09338	4.08207	3.96228	3.01883	2.67369	3.00031	4.06849	3.95815	3.99066	4.01958	2.61954	2.93274	3.05321	2.42875	2.32858	2.1496	4.15464	4.11434	4.08366
Apoc1	6.08897	6.97702	6.02099	5.74546	6.02518	6.28884	5.69324	6.56503	6.30777	6.33869	5.70246	5.76578	5.59	5.83686	5.76227	5.74324	5.79031	6.42027	5.73984	6.06248	4.71072	5.09292	4.89162	5.70922	5.95393	5.54768	5.75506	6.14467	5.86105	6.31352	5.86571	5.71604	6.1514	6.52488	6.21705	6.00809	5.81336	5.52203	5.72994	5.91486	5.99914	6.08614	5.89312	5.44526	6.13589	4.98862	5.95562	5.78518	5.63336
Apoc2	4.74271	4.75988	4.59026	5.43449	5.55407	5.30053	5.5295	5.33189	5.31161	5.76447	5.3016	5.40613	5.86083	6.3469	6.58809	5.44182	6.32611	6.18694	6.06243	5.9345	5.16541	5.36479	6.14426	4.85687	5.02353	4.8742	4.92305	4.91377	4.98891	5.38767	5.34926	5.45816	5.31753	5.99647	5.92606	5.83204	5.28478	4.8869	5.65019	5.53748	5.3558	5.61747	5.37084	5.39408	5.24891	5.27907	6.08346	5.34287	5.70959
Apoc3	4.28247	4.36143	4.17569	4.69893	4.64894	4.53701	4.73497	5.7171	5.7855	5.73938	4.52756	4.63374	4.58258	4.60647	4.66748	4.67069	4.75824	5.7789	5.63926	5.8233	5.03887	5.17049	5.14692	4.43688	4.58464	4.30178	4.32964	4.24729	4.71148	4.61623	4.58055	4.86424	4.73625	5.77467	5.79539	5.78857	4.64566	4.60564	4.72518	4.58073	5.64663	5.66819	5.80577	4.86935	5.15718	5.0823	4.71301	4.80393	4.6964
Apoc4	4.52108	4.33528	4.21977	5.2625	5.14985	5.21718	5.2482	5.53686	5.578	5.79617	5.16171	4.67056	5.28997	5.21745	5.15393	5.25854	5.46604	6.07678	5.94274	5.89575	5.41769	5.53008	5.55039	4.35809	5.00688	4.46909	4.29585	4.45676	5.07659	5.07762	5.15411	5.24756	5.37041	6.19079	5.84089	5.90652	5.33559	5.04461	5.15946	5.15455	5.78906	5.69762	5.84672	5.16721	5.28389	5.22402	5.46102	5.15669	5.19914
Apod	10.8203	10.5942	11.1941	11.9265	12.2173	12.1203	11.9369	11.8276	11.8223	11.8998	10.0283	9.42409	9.52821	11.2427	11.3833	11.2007	11.1866	11.1662	10.9297	10.9848	9.82376	10.1975	9.53566	11.266	11.0559	11.1835	10.8965	11.0103	10.752	12.0374	11.9145	11.7364	11.8542	11.7903	11.1921	11.1596	11.664	11.7692	11.8629	11.8716	11.5269	11.606	11.6808	10.0544	10.3058	10.3789	11.6211	12.0766	11.7568
Apoe	11.0026	11.1496	10.8768	10.6771	10.8901	10.8361	10.5703	7.75985	7.42696	7.22161	11.2308	11.1173	10.8254	11.38	11.4673	10.9236	11.1852	8.0568	7.68688	7.88984	6.20593	6.58588	6.73543	11.1968	11.0393	10.8923	10.7797	10.702	11.0598	11.0144	11.2139	10.901	10.9806	7.73619	8.07913	7.62734	10.7444	10.8269	10.738	11.154	7.56939	7.76721	7.44624	6.79451	6.56604	6.59826	11.4009	10.8499	11.237
Apof	4.42046	4.39724	3.89917	4.46969	4.39462	4.2429	4.56028	4.37092	4.31898	4.30154	4.82584	5.07588	5.2535	4.24912	4.23272	4.2984	4.31834	4.57097	4.1475	4.49994	3.14642	3.28895	2.9582	4.3249	4.80704	4.44374	4.38459	4.43785	4.86015	4.36131	4.30771	4.32856	4.41507	4.65229	4.49454	4.38553	4.33746	4.49901	4.3242	4.35823	4.64358	4.48085	4.39853	3.14036	2.94895	3.39722	4.27118	4.4615	4.42972
Apoh	3.98194	4.06027	4.04535	4.57004	4.55636	4.67742	4.73263	4.87114	4.88863	5.33142	3.82046	3.99011	3.95648	4.52018	4.56725	4.40818	4.68683	4.65443	4.94845	4.58688	3.85587	4.11618	3.94015	4.08715	3.97598	4.00791	3.97592	3.96761	4.01765	4.77848	4.64912	4.69008	4.61529	5.08849	5.00033	4.80927	4.60417	4.5631	4.49839	4.56704	4.93127	5.07412	4.5251	4.4622	4.04292	4.14298	4.4624	4.41785	4.49853
Apol10a	4.68179	4.54485	4.48256	5.60101	5.74833	5.90035	5.57078	4.43844	3.96855	3.5046	4.34167	5.31531	5.04725	5.54233	5.7175	5.77279	5.61188	4.34349	4.38665	4.36724	3.49636	3.44904	3.03338	4.93657	4.56383	4.40165	4.27907	4.35112	4.75897	5.34318	5.45752	5.29687	6.03392	4.20451	4.60631	4.08367	5.73973	5.42934	5.16925	5.50373	4.03887	4.28362	4.05287	2.95328	3.00363	3.02251	5.37941	5.59272	5.54867
Apol10b	4.29462	4.40336	4.25281	4.56979	4.5577	4.72592	4.67987	4.46805	4.27275	4.35133	4.14094	4.07178	4.40112	4.77598	4.62901	4.68324	4.57937	4.53741	4.20895	4.67689	2.89693	2.73876	2.68061	4.23644	4.34346	4.14134	4.33325	4.39617	4.09399	4.57125	4.60009	4.54033	4.55902	4.04418	3.95235	4.46092	4.62439	4.59308	4.67864	4.56697	4.53741	3.78173	4.00708	1.82631	2.48646	2.77529	4.63334	4.54988	4.62196
Apol6	7.18138	7.36673	7.35067	6.81292	7.31457	7.0461	6.87358	6.77692	6.49272	6.46547	5.44611	5.42404	5.92699	6.93643	6.31407	5.90762	6.30291	5.89601	6.05625	6.10639	5.47829	4.89425	5.55677	6.2972	6.14933	6.29006	6.14533	6.79281	6.04455	6.45695	6.62107	6.17815	6.49398	6.13682	5.84315	6.05604	6.54526	6.57141	6.14733	7.37545	6.18516	6.2288	6.23601	5.45581	5.46783	5.20861	6.38905	6.19183	6.65124
Apol7a	3.45216	3.57581	3.6357	4.09209	4.04965	4.09795	3.96308	4.37276	4.04366	4.79752	3.6046	3.70217	3.58141	4.15847	4.03311	4.00745	4.05865	4.41013	4.24965	4.22302	3.21951	3.68925	3.70451	3.5914	3.58596	3.53814	3.50396	3.55803	3.80153	4.08505	3.96128	4.01908	3.99642	4.35888	4.68004	4.73306	4.06448	4.0219	4.00659	4.08371	4.60209	4.51908	5.02099	3.84742	3.66421	4.00306	4.00139	4.04177	4.16764
Apol7b	4.22714	4.16436	4.32358	4.73648	4.65478	4.89971	4.75421	4.97566	4.20036	5.22537	4.30731	5.22739	5.37741	4.56566	4.59777	4.59956	4.79477	5.20563	5.27343	5.45844	4.72717	4.58036	4.98998	3.98685	4.48811	4.33738	4.29929	4.44636	5.1519	4.79623	4.54085	4.82798	4.70991	5.06574	4.99426	5.30083	4.69469	4.78501	4.67416	4.73562	5.42113	5.35467	4.86963	4.69381	4.62965	4.73211	4.80418	4.74411	4.54332
Apol7c	4.37687	3.75258	4.42028	5.22539	5.35651	5.11247	4.98038	6.57838	6.43758	6.82083	3.81539	4.36683	5.16627	4.96576	5.21903	5.27116	5.25155	6.32539	6.18325	6.77714	6.26568	5.11354	5.27757	4.06763	4.03	4.44394	4.6443	4.16521	4.16906	4.78911	4.86409	5.33179	5.23635	6.06173	5.63733	6.28296	5.45595	5.42086	5.5611	4.87661	6.46819	6.50201	6.44942	5.28734	5.22267	5.07706	5.30565	4.93294	5.14623
Apol7e	6.11425	6.15498	6.16739	5.97147	6.00558	6.18889	6.11143	4.66942	5.36769	4.97387	6.20827	6.57186	6.91876	6.01975	6.1376	5.87437	6.23958	5.36017	4.78611	5.51646	4.6603	4.2331	4.58244	5.81243	5.87898	6.19354	5.84226	6.00116	6.3735	6.04969	5.77665	6.15554	6.14288	5.12542	4.82988	5.0234	6.10163	6.0375	6.134	6.04809	5.02412	5.07726	5.02549	4.15904	4.11006	4.12445	6.16381	6.02976	5.92745
Apol8	4.84339	4.88322	4.4231	5.28221	5.15054	5.35334	5.38541	5.26962	5.03961	5.37048	5.06796	5.22467	5.56478	5.16849	5.0511	4.97857	5.19926	5.37813	5.42617	5.30663	5.03806	5.05888	4.6571	4.66483	4.99576	4.72868	4.4812	4.67612	4.80338	4.98041	4.9991	5.26018	5.41937	5.4146	5.63679	5.42732	5.2634	5.12204	5.11625	5.08914	5.12273	5.54682	5.19064	4.65535	4.70616	4.643	5.53504	5.11038	5.22468
Apol9a	4.50634	4.34603	4.67695	5.20082	5.23436	5.20203	5.12324	6.93513	7.08687	7.46093	5.25131	5.514	5.81495	5.40055	5.23129	5.06014	5.37868	7.44336	7.66559	7.48475	6.85686	6.68867	6.79854	4.46293	5.10591	4.77983	4.4472	4.70617	5.43979	4.91538	4.84498	5.0753	5.06734	7.53248	7.46212	7.62762	5.22606	5.1182	5.07918	5.12809	7.47689	7.47385	7.34036	6.49765	6.33625	6.68818	5.00563	5.11383	5.05799
Apol9b	4.55005	4.77197	4.75343	5.09977	5.18759	5.16206	5.02182	5.21829	5.29944	4.8417	5.18317	5.40298	5.83195	5.27411	5.17542	4.898	5.29287	5.80772	5.21902	5.45768	5.01699	4.40572	4.89825	4.46324	5.10666	4.83904	4.59477	4.89974	5.48796	4.80241	4.72761	5.11705	4.84621	5.40276	5.29666	5.41817	5.11346	4.8087	4.85271	4.99801	5.05301	5.13815	5.29181	4.15753	4.12344	4.72272	4.98492	4.96239	4.93047
Apold1	6.24329	6.56936	6.27538	7.05916	6.80546	7.22123	7.19666	7.53148	7.05794	7.14987	6.33183	6.62191	6.45675	7.26658	6.83706	7.09061	6.81892	7.7475	6.94561	7.08591	7.03227	7.12572	6.45866	6.27455	6.11373	6.09638	6.56977	6.57758	6.42391	7.2153	6.92937	6.9962	6.88115	7.15577	7.11094	6.8103	6.83508	6.96925	6.94075	7.19491	7.31722	7.411	7.20955	6.51214	6.91518	6.09683	7.13214	7.03894	7.03936
Apom	4.03143	3.98607	4.06848	4.60047	4.49676	4.39688	4.53787	4.94087	5.01597	5.40984	4.26241	4.47657	4.63802	4.37778	4.31488	4.36118	4.54862	5.09712	4.80262	5.08296	4.32617	4.21762	3.98685	3.68404	4.24922	4.09449	3.83648	3.99829	4.16447	4.51958	4.49344	4.49686	4.33242	5.22696	5.0776	5.10428	4.39692	4.47724	4.51096	4.43916	4.78553	4.9387	5.09084	4.21524	3.76818	3.88552	4.36209	4.34099	4.3964
Apon	3.89448	4.11169	4.09101	4.42479	4.36042	4.46581	4.42718	4.29891	4.44718	4.39715	4.463	4.65149	4.75544	4.48154	4.38201	4.33691	4.49043	4.23013	4.29128	4.44782	2.86046	3.07778	3.15608	4.09363	4.35387	3.94333	4.02629	4.21536	4.59035	4.42667	4.39104	4.44823	4.44419	4.53447	4.6438	4.4319	4.39815	4.3812	4.32372	4.39367	4.11914	4.49537	4.54959	3.72371	2.98015	3.27891	4.46672	4.5048	4.43635
Apool	7.10893	7.09911	7.15003	8.96316	8.83647	8.78599	9.26326	7.93261	8.12444	8.03022	7.31536	6.90502	6.68587	8.95055	8.58276	8.7566	9.00192	7.54181	7.55472	7.88071	6.94022	7.19331	7.3184	7.35203	7.18268	7.39707	7.16606	7.18013	7.017	9.1627	9.03954	8.98238	8.69226	7.70268	7.24619	7.69303	8.81932	8.85241	8.89654	8.91642	7.83264	7.64085	7.75192	7.19762	7.06027	6.95805	8.88868	8.9927	8.48462
App	11.3444	11.5097	11.4897	11.249	11.3641	11.198	11.0343	11.3774	11.3995	11.1519	11.7108	11.6515	11.4527	11.4396	11.4238	11.4913	11.3785	11.6978	11.5712	11.5985	10.5634	10.4568	10.5046	11.8421	11.7376	11.6982	11.5919	11.7277	11.7796	11.3265	11.1186	11.3666	11.0815	11.2606	11.6623	11.7443	11.3129	11.2757	11.3261	11.327	11.6252	11.6326	11.3961	10.5345	10.3598	10.4041	11.3357	11.2771	11.3437
Appbp2	7.58779	7.98237	7.957	7.97938	8.03114	8.00588	7.95381	9.10071	9.0962	9.00184	7.96064	7.86651	7.90723	8.10412	8.19661	8.20058	8.08071	9.2342	9.07624	9.07397	7.76332	7.97414	8.21569	7.80833	7.8393	7.81833	7.80981	7.69691	7.85331	8.03398	7.96902	7.99554	8.14865	9.19361	9.25678	9.24008	8.15242	8.05028	8.01346	8.16766	9.44456	9.28557	9.18709	7.99923	7.92397	8.10689	8.1977	7.93197	8.00537
Appl1	9.29333	9.32359	9.49105	10.1199	10.0585	10.1721	10.1108	8.56778	8.82951	8.60643	9.21098	9.01494	9.06314	10.07	10.1318	10.091	10.1005	8.56153	8.58689	8.5066	8.14011	8.36774	8.3677	9.28174	9.27316	9.38067	9.26571	9.21214	9.13815	10.0779	10.1131	10.0703	10.1182	8.60358	8.43495	8.60271	10.1459	10.0845	10.0067	10.1529	8.76726	8.57923	8.77828	8.30691	8.32364	8.36472	10.0724	10.1502	10.103
Appl2	8.57418	8.63793	8.8144	9.42728	9.61338	9.60155	9.42177	8.85472	8.90537	8.66011	8.51756	8.2016	8.06656	9.34721	9.5063	9.59935	9.32249	8.88828	8.89843	8.8048	7.46153	7.80957	7.48041	8.86538	8.78102	8.81282	8.8028	8.71671	8.49203	9.58666	9.33074	9.41012	9.29196	8.61955	8.58648	8.71933	9.45376	9.59243	9.35707	9.50868	8.80883	8.82339	8.84731	7.65637	7.9588	7.46705	9.69051	9.81005	9.62058
Aprt	6.15676	6.28083	6.20135	7.34995	7.32135	7.04368	7.28696	7.77151	7.91909	7.72851	7.03548	6.72509	6.51782	8.08654	7.81698	7.79061	7.86002	8.99184	8.72248	8.70431	7.33507	6.65937	7.19186	6.26693	6.45318	6.20318	6.27303	6.35993	6.34482	7.29528	7.24875	7.62632	7.39011	8.26501	8.90678	8.98937	7.62418	7.25971	7.81688	7.4259	8.11186	8.53521	7.79442	6.99308	6.66529	6.82298	7.76845	7.35891	7.55586
Aptx	6.66793	6.43959	6.75335	6.65046	6.62128	6.59756	6.56332	7.05422	7.04285	6.82708	6.63024	6.63323	6.77666	6.61395	6.81063	6.7519	6.7735	7.03715	6.98409	7.02898	5.88674	5.91329	6.22662	6.76796	6.82619	6.72291	6.62462	6.37961	6.63866	6.59626	6.6722	6.60286	6.45956	6.82219	6.91966	6.96545	6.51562	6.6247	6.68943	6.64469	6.91168	6.83853	6.9767	6.28774	6.20091	6.13781	6.53029	6.82014	6.56267
Aqp1	10.73	10.5976	10.5881	10.7793	10.9418	10.7975	10.6517	10.9269	10.7747	10.6381	9.98143	9.61068	9.61861	10.6054	10.3103	10.3413	10.3558	10.4867	10.4998	10.4664	9.65976	10.1764	9.35624	10.911	11.0442	10.9447	10.9698	10.5721	10.7863	11.101	11.0565	10.9861	11.1011	10.7338	10.7507	10.6371	10.8014	11.0195	10.8948	11.0539	10.8732	11.0574	10.8795	9.95584	10.0344	10.2248	11.0401	11.0245	11.1042
Aqp11	4.89498	4.78134	5.07893	5.64922	5.83927	5.47541	5.61661	5.50679	5.75011	5.35455	5.08269	5.17862	5.83811	5.47404	5.0837	5.37155	5.41486	5.14675	5.41614	5.29145	4.02454	4.6436	4.26089	4.82079	5.34557	4.95205	5.1053	4.7993	5.39807	5.53509	5.40929	5.40737	5.68704	5.21567	5.41616	5.24091	5.39691	5.33578	5.26435	5.58033	5.27689	5.48952	5.29966	4.62253	4.52826	4.58054	5.48343	5.41064	5.58977
Aqp12	5.2256	5.28302	5.19162	5.17826	4.96988	4.99382	5.09794	5.36669	5.63563	5.66809	5.36585	5.26265	5.62558	4.88102	4.87208	4.99724	5.01997	5.25028	5.24353	5.09734	5.01907	5.35924	4.9446	5.32943	5.20969	5.36365	5.07692	5.57348	5.4485	4.90845	4.73661	4.98459	5.0193	5.78556	5.52649	5.48404	4.92006	5.02376	4.92216	4.95479	5.12915	5.62708	5.75765	4.79721	4.68347	4.77278	5.16702	5.1463	4.96067
Aqp2	5.80105	5.7015	5.52497	5.94768	5.75276	6.05463	6.21909	6.20047	6.41009	6.24372	5.98475	5.72372	6.06438	6.00644	5.74758	5.86912	5.99528	6.27201	6.26454	6.13269	5.59684	5.79683	5.2115	5.67443	5.71271	5.64817	5.73578	5.72486	5.84912	5.95135	5.79827	5.92858	5.95098	6.36394	6.27616	6.09066	5.79566	5.86645	5.88246	5.84477	6.15856	6.39629	6.09294	4.87653	5.42525	5.17242	5.91293	5.99101	5.81974
Aqp3	5.21856	5.00252	5.15614	4.85981	4.99088	4.86122	4.80675	5.07387	5.17761	6.00342	5.35646	5.57736	5.47779	4.76808	4.77037	5.0433	4.74963	4.8934	5.45641	5.23753	5.69059	6.17365	5.94747	5.00189	5.29415	5.07647	5.16236	5.13579	5.38717	4.71641	4.76387	4.90024	4.83632	5.42436	5.1261	5.33402	4.79456	4.92249	4.68016	4.80307	5.28386	5.29711	5.60616	8.03775	9.48798	5.99294	4.8543	4.83775	4.7804
Aqp4	5.53645	5.07668	5.08602	6.21318	5.69422	6.22551	6.47857	7.35502	6.86874	6.85412	4.69598	4.6851	4.69299	5.51155	5.55773	5.98602	5.23771	5.63574	6.62788	7.01037	5.45947	5.75306	5.15152	4.97763	5.00675	4.99013	5.01026	5.36899	4.76567	5.85774	6.54176	6.15714	5.69933	5.6732	6.21554	5.39213	5.88718	6.43326	6.19271	5.79069	6.95758	6.47693	6.68735	4.90132	5.24206	5.47883	5.51958	6.37828	6.10424
Aqp5	5.77553	5.36876	5.70257	6.44933	6.43275	6.49293	6.44315	6.44561	6.51107	6.85003	5.87117	5.77657	6.06694	6.51278	6.30135	6.32697	6.5536	6.58101	6.32747	6.44863	6.11791	6.1843	5.68388	5.81035	5.76598	5.70468	5.61024	5.52135	5.95852	6.42189	6.34256	6.44085	6.50837	6.30252	6.49246	6.4382	6.24924	6.4069	6.35642	6.30579	6.58705	6.55895	6.68308	6.4038	7.61179	5.44802	6.34912	6.4558	6.41207
Aqp6	3.88167	3.75282	3.77806	4.23648	4.15978	4.2148	4.38524	4.34429	4.50046	4.63821	3.93821	3.93408	4.2178	4.29085	4.33413	4.19166	4.39325	4.43482	4.53797	4.17924	3.82391	3.4905	3.83209	3.71693	3.84917	3.76735	3.73991	3.6484	3.77541	4.18577	4.25594	4.22274	4.32686	4.87896	4.68678	4.47061	4.23623	4.21843	4.15119	4.1457	4.38911	4.77913	4.41479	3.6676	3.44862	3.6047	4.2115	4.15724	4.16354
Aqp7	7.9803	8.19542	8.13069	8.90307	9.39888	9.04449	8.44988	8.69369	8.56752	8.36704	6.86946	6.87893	7.22025	7.05301	7.32182	7.07619	7.31527	7.87549	7.6662	8.18204	6.57534	6.88494	7.01777	8.08002	7.92925	7.95019	7.71198	8.03808	7.70556	8.91245	8.71245	8.41005	8.82881	8.36402	8.01241	7.78858	8.79693	8.74189	7.75441	9.39618	8.40031	8.20891	8.477	7.46495	7.02665	7.46193	8.58038	8.77682	8.53492
Aqp8	4.03293	4.17706	4.11045	4.69153	4.5036	4.66327	4.80494	4.97109	4.94457	4.8736	4.37815	4.56714	4.80702	4.69257	4.41109	4.5497	4.74938	4.79746	4.73209	5.09403	3.44778	3.5507	3.22743	4.03497	4.3048	4.13477	4.10517	4.11116	4.43675	4.6734	4.46429	4.77215	4.64682	4.77699	4.87624	5.02283	4.61407	4.61495	4.50105	4.61315	4.8682	4.801	4.84901	3.61717	3.34659	3.41231	5.01078	4.69023	4.67401
Aqp9	4.8411	4.78913	4.65755	5.51034	5.64446	5.80571	5.5246	5.91198	5.7453	6.03837	4.98343	5.13177	5.587	6.36535	5.71627	5.7495	6.11265	5.95053	5.84288	5.86561	5.35273	4.89369	5.28255	4.55563	4.68185	4.79026	4.77367	4.37707	5.11033	5.50899	5.35826	5.65229	6.2282	6.0003	6.55833	6.26979	5.8722	5.33275	5.33521	5.5399	6.17318	6.01098	5.68519	5.14187	5.73288	5.08385	5.67335	5.4687	5.58322
Aqr	8.588	8.49837	8.88763	9.60264	9.66526	9.60036	9.49619	8.4908	8.59639	8.4532	8.85043	8.76292	8.55714	9.90296	9.87768	9.92223	9.95578	8.87708	8.76015	8.79928	7.10734	7.0441	7.18219	8.90104	8.57711	8.79691	8.58496	8.60919	8.65687	9.55064	9.62641	9.7556	9.68989	8.66566	8.80937	8.73699	9.74803	9.65721	9.75401	9.64268	8.74315	8.67644	8.67265	7.26789	7.12437	7.13332	9.81435	9.63606	9.58259
Ar	7.45758	7.83616	7.91642	9.89343	9.66723	9.83398	9.83853	8.85252	8.761	9.14959	5.96936	5.84788	5.8188	8.58215	8.63193	8.78472	8.18783	7.7088	7.9848	8.0551	6.69862	7.25692	7.18723	7.84749	7.37445	7.83193	7.5251	7.54507	7.02605	9.64378	9.46339	9.07266	9.53264	8.47633	7.83113	7.49243	9.0505	9.69973	9.16251	9.52272	8.40799	8.34644	8.84571	7.45154	7.73416	7.81098	8.84991	9.50476	9.11891
Araf	7.99169	8.20859	8.19635	9.26476	9.38507	9.21177	9.28055	9.77509	9.65317	9.68916	7.94802	7.64599	7.64536	9.09814	9.20181	9.2807	9.0757	9.53694	9.61754	9.69716	8.02634	8.03694	8.0151	8.27251	8.17376	8.08655	8.10429	8.18489	7.80256	9.14119	9.2859	9.03031	9.02967	9.36516	9.42988	9.45675	9.04792	9.18319	9.22498	9.16715	9.28887	9.74701	9.66494	8.11971	8.20201	8.1823	9.11172	9.29732	9.17863
Arap1	7.45248	7.15412	7.41621	7.92859	7.89193	7.9181	7.63495	7.21049	7.11021	7.06162	7.59231	7.27244	7.26794	8.59596	8.58969	8.39702	8.43214	7.7241	7.68205	7.65534	6.83912	6.56494	6.86476	7.50944	7.30886	7.32693	7.1658	7.21487	6.96565	7.9069	7.73961	8.2074	7.98974	7.13867	7.67973	7.83004	8.39367	7.83283	8.14969	7.98398	7.34589	7.48497	6.9853	6.87697	6.43552	6.78004	8.1959	7.9943	8.1922
Arap2	6.22245	6.62662	6.81056	6.77867	6.83547	6.82443	6.79135	5.48761	5.7014	5.46731	6.18927	5.59784	5.77196	6.72825	7.11412	6.76454	6.91848	6.08036	5.22587	5.95452	5.66918	5.52567	6.40777	6.56816	6.06475	6.34892	6.32216	6.30546	5.83153	6.60003	6.71125	6.46598	6.7537	5.47846	5.58981	5.36225	6.70731	6.75345	6.51325	6.72686	5.77788	5.54088	5.46174	6.05515	7.16055	5.9302	6.85326	6.7881	6.81894
Arap3	6.93108	7.19725	6.96862	7.43476	7.69628	7.58181	7.39577	7.08692	6.8007	6.89868	7.20732	7.25432	7.26789	8.15011	7.68368	7.95678	8.17361	7.67311	7.52732	7.39824	7.04882	6.43845	7.04488	7.1794	7.07356	7.04021	7.13612	7.10119	7.13632	7.57732	7.53048	7.72621	7.90172	6.92828	7.65823	7.49096	7.60327	7.58833	7.52586	7.35789	7.04342	7.10946	7.0016	6.54614	6.36418	6.7123	7.87434	7.621	7.76238
Arc	5.06696	5.5719	5.1156	5.43889	5.25666	5.544	5.5318	6.83673	6.8945	6.83491	5.68216	5.69232	5.90131	5.39463	5.23503	5.3064	5.39234	6.52992	6.91239	6.78158	6.53181	6.75095	6.48854	5.49441	5.56107	5.39076	5.56542	5.75789	5.97616	5.42213	5.3556	5.34039	5.4736	6.81989	6.93316	7.05489	5.4769	5.40043	5.36269	5.27935	6.9847	6.77374	6.76871	6.39018	6.65969	6.49058	5.40198	5.44691	5.3196
Arcn1	10.6695	10.7328	11.037	11.6353	11.7191	11.6058	11.4098	10.2999	10.349	10.2561	10.96	10.9218	10.9623	11.6683	11.7733	11.617	11.8087	10.37	10.2307	10.2992	9.75187	9.75814	9.5778	10.4576	10.4042	11.1204	10.715	10.8144	10.9753	11.7651	11.5669	11.7755	11.6555	10.422	10.2905	10.39	11.7848	11.6561	11.8402	11.8303	10.481	10.3272	10.4254	9.65436	9.67436	9.73796	11.7592	11.6558	11.7728
Areg	4.82872	4.76313	4.76855	5.35133	5.13551	5.26672	5.36915	5.62672	6.03819	6.13219	4.67416	4.61821	4.70309	5.33601	5.16696	5.2625	5.31953	5.73815	6.13617	5.92399	5.13788	5.0086	5.11359	4.68938	4.71397	4.67775	4.66706	4.50966	4.72688	5.20152	5.11662	5.29463	5.14729	6.07699	5.84896	5.73156	5.32115	5.24984	5.12661	5.37615	5.65494	5.90177	6.32779	5.06578	5.64437	5.15034	5.26308	5.33726	5.11251
Arf1	10.9657	11.0571	11.161	11.7007	11.791	11.6206	11.6984	10.2322	10.1606	9.91371	11.2945	11.1113	11.053	11.9213	11.8655	11.8537	11.8312	10.3793	10.2508	10.4316	9.36589	9.17655	9.3901	11.1464	10.9093	11.0819	11.1564	10.9322	11.1416	11.6924	11.7748	11.8404	11.7596	10.1678	10.3984	10.4016	11.7963	11.7548	11.8545	11.8088	10.2306	10.2975	10.0203	9.36256	9.23302	9.29384	11.8571	11.7217	11.7952
Arf2	8.87077	8.8658	8.99264	9.49934	9.58396	9.5091	9.42259	7.70784	7.66645	7.281	9.06756	8.98301	9.03678	9.73571	9.90354	9.47615	9.85953	7.78481	7.74608	7.57749	6.30144	6.4364	6.06838	9.16808	9.17479	9.11928	8.9358	8.80906	9.18679	9.63353	9.32328	9.63231	9.51899	7.63607	7.85437	7.8939	9.77155	9.53274	9.69932	9.78387	7.76643	8.01723	7.55056	6.72557	6.21709	6.36053	9.74765	9.62777	9.66945
Arf3	8.34744	8.61759	8.6175	8.95387	9.10318	9.04124	8.78853	8.29623	8.08311	7.98186	8.61323	8.46693	8.33014	9.431	9.55693	9.33731	9.34155	8.46673	8.22161	8.29462	6.8116	6.44629	6.50102	8.74344	8.34652	8.58764	8.32913	8.28701	8.41556	9.11072	9.12469	9.30205	9.12301	8.12996	8.45403	8.50379	9.31637	9.02452	9.13058	9.18833	8.19658	8.42916	8.08246	6.50783	6.6435	6.722	9.17401	9.09082	9.26226
Arf4	10.1243	10.2755	10.4257	10.6582	10.6467	10.7463	10.549	7.38301	7.47969	7.49101	10.3883	10.3767	10.3322	11.0025	10.85	10.6842	10.9445	7.61936	7.38766	7.47867	6.26024	6.54286	6.01463	10.3782	10.0272	10.5427	10.3644	10.1428	10.4942	10.9407	10.6683	10.8316	10.8615	7.47106	7.40104	7.50468	10.8239	10.8043	10.6349	10.9515	7.64143	7.60409	7.6885	6.1587	6.29179	6.43561	10.9477	10.6966	10.8591
Arf5	8.30954	8.20679	8.18091	8.71866	8.70513	8.77881	8.63241	8.03278	8.29393	7.92967	8.28878	8.21842	8.00846	9.1522	8.98036	8.9769	8.81161	8.43536	8.33011	8.46068	7.92702	7.56476	7.65667	8.26505	8.24426	8.03909	8.31376	8.22055	8.20751	8.78784	8.82891	8.89332	8.9342	8.33586	8.55046	8.56891	8.91368	8.90051	8.93397	8.9194	8.16085	8.33022	8.27292	7.75085	7.74582	7.42757	8.94495	8.83637	9.01193
Arf6	7.19351	7.03221	7.03031	7.72996	7.65935	7.66966	7.61225	8.00496	7.99576	7.85877	7.35277	7.10699	7.09007	7.98768	7.87361	7.77199	7.94445	8.1506	8.0593	8.19797	6.66854	6.5721	6.50844	7.14176	7.11949	7.11595	6.98778	6.987	7.08596	7.7244	7.67185	7.85215	7.8224	8.10495	8.14041	8.2278	7.89548	7.60002	7.72255	7.82753	8.18599	8.04886	7.89968	6.34378	6.49825	6.34911	7.94698	7.62489	7.79958
Arfgap1	8.77317	8.87401	9.01376	9.66975	9.82841	9.75437	9.7514	8.93971	8.86583	8.58173	8.80847	8.60704	8.47418	10.0131	9.75256	9.8877	9.76165	8.86716	8.66797	8.83718	7.87437	7.84436	7.77424	9.09923	9.03984	9.07996	9.05529	8.7397	8.87603	9.84892	9.72691	9.79769	9.73514	8.55276	8.84086	8.74952	9.73038	9.92023	9.79271	9.89581	9.05794	8.94997	8.84952	7.74981	7.81202	7.86237	9.96249	9.8468	9.99059
Arfgap2	9.2734	9.60009	9.56663	10.2262	9.96466	9.95777	10.1781	9.58833	9.48279	9.59252	9.3356	8.95321	8.46313	9.68063	9.57885	10.0097	9.48639	9.00078	9.1941	9.30779	7.63972	7.64633	7.72424	9.45882	9.50638	9.43628	9.53499	9.57815	9.19301	9.97065	10.4005	9.98571	9.68402	9.24615	9.12497	8.99772	9.77845	10.2386	10.2382	9.90355	9.18456	9.39692	9.4693	7.78223	7.90424	7.84019	9.76991	10.2226	10.0334
Arfgap3	8.37337	8.52616	8.60086	8.47949	8.5759	8.57294	8.51311	8.40107	8.25282	8.27253	8.25389	7.95407	7.84348	8.51348	8.42459	8.45049	8.48026	8.4208	8.21378	8.31752	7.76989	7.83586	7.59595	8.73024	8.5324	8.64421	8.40891	8.36558	8.36618	8.67074	8.35986	8.52521	8.54622	8.27541	8.42303	8.46695	8.44903	8.55434	8.43529	8.62294	8.4457	8.54407	8.49878	7.84972	7.65029	7.87119	8.45854	8.58117	8.63003
Arfgef1	6.22853	6.32336	6.34845	6.85247	6.78932	6.85853	6.83392	9.11847	9.25286	9.29028	6.37551	6.39036	6.29807	6.82935	6.91039	6.94728	6.82174	9.00488	9.13007	9.11558	8.70079	8.78692	8.82779	6.38185	6.49397	6.39792	6.28887	6.34014	6.3107	6.84037	6.81611	6.81142	6.8213	9.25063	9.07933	9.01132	6.92723	6.8093	6.81921	6.89052	9.29353	9.05199	9.22818	8.76313	8.74785	8.77888	6.94631	6.89628	6.8301
Arfgef2	7.93149	8.03992	8.16722	8.83884	8.82672	8.78875	8.86754	8.44178	8.48321	8.45234	7.99535	7.72793	7.73125	8.73692	8.75726	8.76677	8.70912	8.46008	8.4439	8.41323	7.88633	7.90594	7.95855	8.20807	8.14918	8.1328	7.94494	8.02118	7.8928	8.80654	8.83442	8.73197	8.6568	8.42611	8.43624	8.22004	8.71602	8.86932	8.82741	8.83287	8.40856	8.44817	8.45496	8.02179	7.97405	7.88138	8.7247	8.8951	8.76516
Arfip1	7.57965	7.64211	7.82077	7.90969	8.07632	8.212	7.94927	7.56506	7.71779	7.70862	7.56477	7.4922	7.31465	8.08035	8.08773	8.03836	8.11672	6.98762	7.06428	7.19283	5.53318	6.29101	5.50756	7.93111	7.57883	7.93964	7.78219	7.68154	7.68905	8.18099	7.96401	8.10227	7.92528	7.45402	6.86963	6.97475	8.09923	8.17651	8.04493	8.10031	7.45286	7.09578	7.48072	5.79189	6.14414	5.78013	8.09929	7.93558	8.15675
Arfip2	7.82262	7.90142	7.97794	8.19864	8.3798	8.45562	8.14952	7.63786	7.56041	7.30976	7.58466	7.42386	7.34561	8.42304	8.34346	8.16473	8.33655	7.76823	7.59924	7.6166	7.35996	7.31483	7.12019	7.85762	7.908	7.90032	7.60145	7.5493	7.61504	8.28676	8.23774	8.2033	8.25275	7.48744	7.53244	7.66522	8.26006	8.42338	8.39532	8.34953	7.48991	7.63329	7.725	7.06375	7.40304	7.03854	8.27584	8.39145	8.46592
Arfrp1	7.79747	7.81876	7.99374	8.53314	8.59813	8.50583	8.59055	8.17551	8.19223	7.89518	7.71841	7.43422	7.51843	8.58273	8.56012	8.55848	8.63288	8.20435	8.10277	8.11888	7.27988	7.19882	7.25942	7.88214	7.77928	7.78695	7.89172	7.87414	7.67466	8.68864	8.60176	8.56399	8.58382	8.071	8.22514	8.2004	8.56538	8.60863	8.60396	8.52768	8.20315	8.14216	8.18631	7.24187	7.33735	7.36152	8.60942	8.59088	8.60684
Arg1	4.41317	4.43859	4.29112	5.23314	5.08915	5.19758	5.24339	5.1551	5.38371	5.38168	4.75496	5.07407	5.05514	6.7672	6.25319	6.2318	5.94817	6.03052	6.1065	5.89606	6.13985	5.38651	6.08114	4.49147	4.50886	4.49952	4.48871	4.1613	4.86879	5.03635	5.12165	5.95219	6.07752	6.36764	6.30264	6.39898	7.29171	5.10916	5.76238	5.78452	5.41538	6.06185	5.30845	5.98026	6.18536	5.66438	5.20789	5.18784	5.49825
Arg2	4.44443	4.36242	4.38836	5.56517	5.44377	5.34737	5.42992	5.53791	5.72516	5.91073	4.75496	4.78546	5.04414	7.50582	7.20995	6.95555	7.57389	7.62339	6.70526	6.74801	5.80317	5.12045	6.16356	4.44511	4.30284	4.31896	4.34965	4.22983	4.41147	5.26744	5.55319	5.87362	6.36007	6.36362	7.4857	7.40124	6.13136	4.93453	5.76595	5.38724	6.15097	6.09478	5.858	5.1134	4.54704	4.7175	5.73458	5.11375	5.38494
Arglu1	8.15048	8.34723	8.27464	8.54491	8.6975	8.58379	8.64907	9.02693	9.28835	8.97547	8.06751	7.70671	7.67327	8.64561	8.6976	8.67034	8.62126	9.08668	9.11442	9.1602	8.21467	8.38896	8.31218	8.39487	8.17861	8.21361	8.28925	8.2235	7.62108	8.54756	8.64298	8.52949	8.50584	9.10076	8.90987	9.02178	8.60813	8.69881	8.62349	8.59952	9.20594	9.14735	9.10833	8.19393	8.17729	8.19709	8.65598	8.7342	8.72216
Arhgap1	7.01442	7.22896	7.40649	9.06665	9.35724	9.19622	8.93558	8.81637	8.75637	8.59573	7.50277	7.30641	7.49017	9.70105	9.48847	9.42968	9.50207	9.33208	9.07264	9.21364	7.4878	7.24827	7.36236	7.44666	7.17454	7.34039	7.23771	6.96743	7.42455	9.39896	9.10006	9.475	9.35035	9.0066	9.30412	9.37247	9.51691	9.11313	9.33806	9.48513	8.969	9.08774	8.80471	7.36434	7.33431	7.39247	9.60027	9.22753	9.39156
Arhgap10	6.92562	7.10808	7.18705	7.90284	7.85374	7.98677	7.86607	8.99219	9.16236	9.11336	7.00108	7.01635	6.96987	8.03206	7.97634	8.08487	7.87985	8.99543	9.03899	9.05993	8.32082	8.17371	8.16187	7.53838	7.12002	7.19452	7.22869	7.142	6.96687	7.86153	8.22053	7.93253	7.98179	9.06911	8.92068	9.06832	7.78816	7.91521	7.9926	8.0133	9.05958	8.93331	9.04651	8.30008	8.28075	8.32674	7.89795	8.04611	7.90771
Arhgap11a	7.24274	7.07491	7.32729	6.95964	7.33157	7.07366	6.61411	6.66473	6.48112	6.15889	8.33226	8.05175	8.09456	8.33428	8.20599	7.57907	7.85359	7.64218	7.67636	7.66914	6.92828	6.03284	7.0126	7.27982	7.07404	7.4098	6.76578	6.70862	7.44717	6.78905	6.95349	7.36773	7.84532	7.1242	7.95907	7.50864	8.06021	6.77575	7.68501	7.73485	7.55083	7.40156	6.53455	6.63368	6.1164	6.5951	8.01296	7.052	7.46449
Arhgap12	8.6813	8.89487	8.93833	8.70607	8.65309	8.7612	8.54457	8.31112	8.31906	8.22672	8.73197	8.41713	8.44144	8.46307	8.63196	8.63407	8.60443	8.22031	8.20489	8.23112	7.14253	7.48848	7.39756	9.18101	8.76097	9.09085	8.70915	8.79485	8.70948	8.61422	8.45284	8.51981	8.44407	8.24695	8.00528	8.09262	8.66238	8.68436	8.64654	8.69202	8.44017	8.16613	8.27086	7.57364	7.44729	7.39084	8.63752	8.82777	8.60118
Arhgap15	7.75299	7.16738	7.46664	7.84662	8.26719	8.06906	7.57749	6.87489	6.74359	6.66976	7.57531	7.20934	7.47273	8.7234	9.20639	8.432	9.02718	7.84852	7.56203	7.85192	6.65491	6.45592	7.01552	7.30221	6.96976	7.27721	6.88187	6.97483	7.07369	8.28831	8.14902	8.4706	8.9136	7.51315	7.76723	7.45715	8.77817	7.87044	8.12126	8.49911	7.63987	7.04799	6.65886	6.48095	6.11606	6.72094	8.81304	8.11483	8.46693
Arhgap17	8.04116	8.10333	8.24756	8.54041	8.86451	8.74961	8.52661	8.80247	8.73717	8.62021	8.04253	7.75598	7.66592	8.79846	8.92025	8.79871	8.79953	8.96689	8.86264	8.80387	7.79901	7.94903	8.03001	8.18141	8.0631	8.21801	8.13321	8.06512	7.94606	8.67758	8.6253	8.66729	8.72036	8.72063	8.84136	8.89711	8.79449	8.66678	8.657	8.70391	8.79924	8.71967	8.7517	8.08574	7.94765	8.14915	8.85026	8.77334	8.83493
Arhgap18	7.36879	7.37371	7.64329	7.88137	8.14922	8.14235	7.83783	7.79612	7.65166	7.30083	7.84784	7.3426	7.12378	8.39418	8.6202	8.18915	8.35945	8.05382	7.89222	8.03757	7.46017	7.28244	7.61513	7.69903	7.37958	7.4944	7.41201	7.1702	7.29362	8.01891	7.83415	8.30437	8.17052	7.70788	7.87635	7.9831	8.47776	8.00982	8.01217	8.39214	8.02275	7.99838	7.54504	7.41848	7.10176	7.32959	8.51272	8.24762	8.21666
Arhgap19	7.57361	7.8267	7.64457	7.63694	8.02018	8.01403	7.82272	7.51019	7.23962	7.5952	7.03435	6.94412	6.67992	7.454	7.25855	7.08658	7.0752	6.64154	7.03054	6.95535	5.56982	5.43741	5.85037	7.79533	7.57121	7.74373	7.52363	7.91723	7.2156	7.45402	7.57853	7.39746	8.24882	6.97275	7.2569	6.70289	7.61964	7.61082	7.53175	7.52289	7.22289	6.98163	6.8616	5.41454	5.44448	5.70761	7.44318	7.61092	7.60472
Arhgap20	6.54152	6.44767	7.28862	9.56932	9.17591	9.20884	9.48732	9.88283	10.1969	10.0969	4.99762	5.0052	5.12602	6.43754	6.75109	7.79906	6.18481	7.15212	8.3109	8.21308	6.29207	7.03564	6.10535	6.91648	6.83165	6.99652	6.50963	7.12129	5.84732	9.08658	9.24811	8.61226	8.38908	9.23629	7.96097	7.50539	7.77025	9.01038	8.5793	8.70073	9.03433	9.33285	9.63024	7.34918	7.22634	7.34065	7.50392	9.24053	8.37258
Arhgap21	8.71501	8.67057	8.80621	9.51876	9.62483	9.61451	9.45403	9.42376	9.4019	9.37907	8.03198	7.67218	7.66162	9.26532	9.23194	9.24434	9.23756	9.15517	9.16755	9.03515	8.43256	8.89312	8.25636	8.86712	8.53137	8.76199	8.67284	8.71964	8.47957	9.77136	9.74529	9.43853	9.44692	9.38449	9.04417	9.36832	9.50535	9.7113	9.45316	9.67964	9.48939	9.32724	9.57982	8.71758	8.70388	8.79753	9.53117	9.53199	9.58966
Arhgap22	6.05377	6.19429	6.22565	6.89223	6.84993	6.93618	6.78258	6.48278	6.29861	6.46337	6.61925	6.40486	6.3873	7.26748	7.29849	7.06233	7.2882	6.32418	6.33094	6.47033	5.93579	5.71319	5.66201	6.43644	6.27694	6.2745	6.26425	6.17101	6.05047	6.97233	6.96593	7.19466	6.86629	6.30717	6.44173	6.56353	7.2496	6.8863	7.25489	7.11085	6.25816	6.52668	6.5055	5.86232	5.73083	5.77466	7.30134	7.17056	7.3103
Arhgap23	5.85222	6.03666	5.92003	6.47739	6.54218	6.55566	6.41115	6.53277	6.65079	6.65095	6.28646	6.00471	6.0388	6.65737	6.57682	6.45932	6.52001	6.73931	6.59506	6.54706	6.0579	6.20551	5.95939	6.14285	6.096	6.06203	6.20004	5.84221	6.24076	6.50543	6.39994	6.56651	6.61224	6.59892	6.74349	6.59751	6.59199	6.49781	6.43923	6.52989	6.57095	6.62884	6.65175	6.03386	5.94489	5.98043	6.58593	6.4491	6.58158
Arhgap24	8.07469	8.40732	8.34518	8.36279	8.35346	8.41136	8.35516	7.26488	7.03256	7.29376	8.1629	7.92981	7.88051	8.39211	8.53653	8.31783	8.43231	7.47089	7.29973	7.30363	5.85734	6.56928	5.87237	8.33857	8.10729	8.2655	8.32608	7.94337	8.17904	8.50536	8.38577	8.31404	8.1939	7.13051	7.01509	7.25508	8.27526	8.60411	8.40544	8.61796	7.27483	7.24474	7.45641	6.38444	6.26055	6.37893	8.52976	8.34109	8.50758
Arhgap25	6.47969	6.26759	6.70288	6.66211	7.00502	6.8293	6.18529	6.98895	7.01619	6.85876	7.31187	6.83727	6.75716	7.7321	8.10645	7.61452	7.77872	8.03631	7.80799	7.88305	6.56955	6.38831	7.07388	6.34504	6.24896	6.43782	6.04036	5.86612	6.34977	7.02709	6.90905	7.0982	7.51894	7.20162	7.99084	7.71238	7.42592	6.78712	7.02851	6.9287	7.5796	7.36973	6.64128	6.46704	6.13386	6.4868	7.43528	6.79987	7.27974
Arhgap26	7.40862	7.79706	7.89686	7.83077	8.3266	8.07713	7.72758	6.1915	6.31725	6.2481	8.01568	7.83827	7.84947	8.64739	8.91879	8.63993	8.65399	6.27597	6.41592	6.45336	5.48405	5.48132	5.55366	7.81055	7.64477	7.65625	7.67987	7.72607	7.70984	8.17508	8.46983	8.40846	8.31948	6.12111	6.41291	6.35625	8.55455	8.25246	8.3979	8.35454	6.13848	6.24032	6.20886	5.44646	5.36386	5.54418	8.48277	8.16079	8.49906
Arhgap27	5.42994	5.62008	5.82555	6.31588	6.33533	6.38619	6.412	5.7597	5.63758	5.77121	6.34991	6.33281	6.41554	6.95528	6.92037	6.87299	6.94431	5.93592	6.00546	5.97118	4.98643	4.92586	5.05556	5.7187	5.84504	5.88043	5.72492	5.65778	6.03306	6.4345	6.41487	6.51635	6.66699	5.78926	5.84632	5.99	6.54661	6.43885	6.50433	6.43128	5.78096	5.74678	5.71323	5.02464	4.95515	4.90911	6.81204	6.42012	6.49788
Arhgap28	6.52163	6.48174	7.00009	5.57084	6.05271	6.27252	6.01162	6.28718	6.38775	5.97502	6.20377	6.19911	5.85168	6.15127	5.82736	5.57636	5.59483	6.12688	5.88745	5.99641	5.11946	4.7627	5.01778	7.04276	6.66497	6.79851	6.04924	6.69668	6.45096	5.89622	5.48096	5.78776	5.72053	6.15006	5.82779	5.74234	5.57712	5.95967	5.48035	5.77506	6.05465	6.20374	6.18682	4.89702	4.71616	4.86719	5.72537	6.02467	5.68899
Arhgap29	9.06306	9.19333	9.42157	9.31047	9.56477	9.47263	9.20057	8.7598	8.87323	8.68066	8.88151	8.79	8.8324	9.43333	9.35866	9.22744	9.65444	8.9624	8.73017	8.71173	8.68571	8.79633	8.72831	9.04502	8.96834	9.1611	9.12936	9.11992	8.96873	9.43803	9.17171	9.18112	9.45936	8.64928	8.77184	8.74611	9.29403	9.15328	8.96814	9.52627	8.88613	8.59794	8.76736	8.48512	8.63217	8.45571	9.41879	9.44035	9.36951
Arhgap30	7.60089	7.49588	7.64771	7.55326	7.76487	7.55872	7.28021	7.68971	7.5392	7.27148	8.61239	8.08471	8.09727	8.79554	9.00095	8.50042	8.59454	8.68582	8.57051	8.62897	8.24125	7.53788	8.31286	7.4193	7.33013	7.37611	7.22611	7.07985	7.52426	7.56314	7.732	8.10623	7.97312	8.04817	8.72584	8.58656	8.67264	7.42503	8.0741	7.9767	8.12138	8.26851	7.4981	7.99872	7.17103	7.86489	8.26838	7.4545	8.12397
Arhgap31	7.01132	6.94686	7.00634	7.01469	7.04601	7.01831	7.00117	9.00338	8.70885	8.89386	6.95349	6.90922	6.91662	7.11344	7.20882	7.09899	7.15831	9.22876	9.17698	9.22788	8.5819	8.42068	8.39331	7.08167	6.93041	6.91707	7.02405	6.89649	6.82273	7.07454	7.11203	7.08513	7.00454	8.75014	9.14091	9.10556	7.16043	7.03637	7.13072	7.14608	8.83801	9.07275	8.84638	8.47246	8.27127	8.48971	7.21668	6.99742	7.14605
Arhgap32	7.948	7.91279	8.12832	8.09073	8.58872	8.30192	8.18031	7.67392	7.70523	7.47086	7.05356	7.35537	7.08256	7.92549	7.90393	8.10913	7.82157	7.49122	7.40054	7.34003	6.67622	7.05049	6.37254	7.90942	7.61556	8.1216	7.89763	7.96673	7.78966	8.48303	8.25226	8.0775	8.06838	7.27503	7.50933	7.53827	7.9414	8.40177	8.15311	8.3486	7.81904	7.55834	7.8711	7.20502	7.58911	6.90898	7.98576	8.31666	8.26434
Arhgap33	4.87258	5.09179	4.95031	5.13064	5.13355	5.19686	5.09127	6.02756	5.97178	6.07271	4.97678	4.97442	5.33383	5.12588	4.98874	4.94642	5.09551	5.98371	6.05692	6.14704	5.00768	4.94521	4.92977	4.99166	4.88137	4.9527	5.07999	4.98372	5.04798	5.0438	5.11729	5.11756	5.14258	6.09339	6.08763	5.95674	5.15906	4.90703	5.12189	5.00821	5.98536	6.10342	6.00895	4.78827	4.94177	5.02042	5.20395	5.16498	5.22475
Arhgap36	4.17033	4.08719	3.81064	4.69176	4.43414	4.64997	4.52084	7.38637	6.9771	7.07259	3.88459	4.12441	4.01866	4.32335	4.33183	4.4663	4.39285	6.99459	6.96129	6.91423	6.34612	6.09477	6.07596	4.06134	3.96625	4.01119	3.98961	4.27321	4.06172	4.70625	4.68768	4.64241	4.34598	7.146	6.93325	6.97417	4.3373	4.32501	4.39189	4.39933	7.03407	6.83338	7.05975	6.00908	5.99986	6.07283	4.25568	4.76439	4.36198
Arhgap39	5.86484	6.211	6.40967	6.9245	7.18749	7.09534	6.78127	7.79799	7.52657	7.45542	6.21921	6.25683	6.14332	7.23483	7.33593	7.32672	7.30342	7.63763	7.69882	7.7869	6.46788	6.50943	6.5635	6.35051	6.14992	6.20775	6.06734	6.09647	6.18157	7.03233	7.28216	7.10458	7.09015	7.42206	7.62165	7.54526	7.15697	7.22452	7.11366	7.16265	7.58045	7.60538	7.70096	6.61988	6.32456	6.53389	7.09235	7.08116	7.24144
Arhgap4	5.84451	5.92923	5.97193	7.32206	7.38658	7.4709	6.95285	6.10428	6.07206	6.06452	6.63412	6.25521	6.26384	8.27715	8.33253	7.84806	8.39394	7.21788	6.94264	7.10591	5.84309	5.62709	6.34781	5.56722	5.08236	5.41903	5.37905	4.98741	5.30426	7.28189	7.01213	7.59298	7.9652	6.25601	7.02358	6.97531	7.96411	7.02088	7.35987	7.29789	6.71553	6.1756	5.80717	5.65539	5.57551	5.96862	7.67378	7.2094	7.41703
Arhgap40	4.60165	4.43052	4.39704	4.58253	4.56216	4.53656	4.61116	5.21749	5.26065	5.67346	4.6569	4.60957	4.87776	4.49156	4.41581	4.80991	4.72346	5.16704	5.35504	5.24851	4.88331	4.79692	5.13859	4.57957	4.8324	4.51633	4.50906	4.40798	4.61146	4.62342	4.58639	4.72269	4.58037	5.64555	5.15322	5.12343	4.74644	4.61826	4.55997	4.56903	5.40521	5.33232	4.94122	5.38829	5.99205	4.78075	4.70324	4.68467	4.61083
Arhgap5	7.88178	8.18329	8.43744	9.23312	9.03944	9.15646	9.26844	8.14738	8.34836	8.27807	8.1054	7.63457	7.99557	8.87865	9.03657	8.74486	8.72474	7.90482	7.91957	7.86188	7.25318	7.43296	7.33712	8.14585	7.86209	8.15145	7.70493	8.35322	8.03222	8.95325	9.11554	8.88471	8.83552	8.14396	7.38665	7.8129	8.86173	8.93671	8.92232	9.10351	8.07432	7.90197	8.1939	7.39295	7.41335	7.30399	8.66021	9.08403	8.83374
Arhgap6	6.32406	6.33171	6.44055	7.76346	7.85237	7.98884	7.73457	7.59528	7.45992	7.53734	5.78958	5.40772	5.51647	7.66104	7.8622	7.81815	7.54266	7.34343	7.43863	7.36501	6.17196	6.55963	6.24477	6.39407	5.9727	6.51013	6.03604	6.10965	5.82208	7.87583	7.96601	7.75189	7.88709	7.29116	7.20978	7.47234	7.85851	7.92891	7.71411	7.9666	7.46491	7.41428	7.61465	6.46868	6.31746	6.50793	7.87804	7.857	7.82069
Arhgap8	4.64587	4.57212	4.69387	5.2583	5.18146	5.19566	5.24929	5.85761	5.77943	6.43613	4.7283	4.78152	5.11837	5.21384	5.21154	5.11531	5.32892	5.98032	5.94971	6.07879	5.22281	5.18316	5.32409	4.62527	4.69414	4.67439	4.48391	4.59585	4.71909	5.17036	5.24043	5.13513	5.3515	6.20093	6.05056	6.08175	5.18555	5.05205	5.10356	5.20556	5.74337	5.86632	6.12952	5.18093	5.182	5.15978	5.14084	5.21575	5.31026
Arhgap9	5.73924	5.62544	5.88932	6.63591	6.73414	6.65314	6.42354	7.03168	7.04543	6.72291	6.753	6.25369	6.14664	7.51416	7.64916	7.32074	7.29677	8.04634	7.73168	7.93122	5.6268	4.9365	5.85825	5.63816	5.61449	5.65111	5.50278	5.50076	6.12171	6.22178	6.54912	6.98002	7.04601	7.44813	8.09011	7.95345	7.26124	6.46967	6.84885	6.71365	7.5174	7.54498	6.91107	5.42185	4.7896	5.50357	7.26594	6.77017	7.08526
Arhgdia	9.76373	9.77243	9.87016	11.1	11.1465	11.0111	10.9405	9.90117	9.73624	9.87366	10.0482	9.74091	9.6736	11.5268	11.6011	11.4931	11.3903	10.2869	10.1277	10.195	9.98965	9.68894	9.88016	9.96704	9.74544	9.81755	9.78916	9.60449	9.66102	11.216	11.2345	11.4094	11.1797	9.8669	10.1968	10.2993	11.4178	11.1811	11.2384	11.3912	10.0122	10.2029	9.98392	9.95155	9.73875	9.92735	11.3812	11.0344	11.3151
Arhgdib	8.37317	8.16327	8.51015	10.3334	10.5639	10.2638	9.72054	8.67211	8.27657	8.3683	9.03417	8.67537	9.28562	11.296	11.1045	10.7101	10.8824	9.66651	9.28494	9.52135	7.34362	6.41868	7.29521	8.32455	7.36779	8.13916	8.02618	7.96245	8.0281	9.975	9.96575	10.6415	11.0341	9.24675	9.4599	9.44775	11.0174	9.70118	10.6084	10.5247	8.66722	8.98964	8.13453	6.83281	6.32209	6.89156	10.8324	9.89684	10.4054
Arhgdig	4.51261	4.46708	4.30149	4.98971	4.97682	5.10196	5.103	5.81832	5.64056	5.78254	5.06494	5.05573	5.24576	5.01729	4.81833	4.80669	5.17318	5.17591	5.13783	5.44403	4.47175	4.42587	4.41753	4.65498	5.1203	4.84539	4.49871	4.73369	5.03209	5.06503	4.99851	5.10868	5.08988	6.08786	5.19387	5.38712	4.99908	5.11977	5.06817	4.86054	5.43728	5.5651	5.64854	4.37714	4.54146	4.28947	4.9453	5.30118	5.1826
Arhgef1	7.62546	8.11773	8.05714	7.78079	7.9545	7.80429	7.58797	7.57586	7.58737	7.5453	8.02397	7.40163	7.47659	8.31745	8.40496	8.35993	8.17034	8.09948	8.08928	8.09556	7.65094	7.26269	7.64236	8.27677	7.98558	7.79965	7.88582	7.76949	7.60869	7.82168	7.90523	7.95254	7.88864	7.50001	7.97776	8.01621	8.06901	7.93092	7.97229	7.9016	7.71907	7.90295	7.81278	7.46342	7.43846	7.60327	8.06873	7.8239	8.15359
Arhgef10	7.79205	7.71475	7.86631	7.61002	7.91728	7.93197	7.52313	6.72759	6.70402	6.5698	6.67556	6.5257	6.35059	7.45271	7.07125	7.22149	7.00869	6.44753	6.40144	6.42218	5.89092	5.93212	5.92279	8.11214	7.51446	7.94677	7.69855	7.73186	7.13198	7.71807	7.34258	7.39023	7.54959	6.64553	6.56058	6.42712	7.22017	7.81384	7.34071	7.53921	6.57142	6.71904	6.83303	5.99802	5.99259	5.87791	7.24369	7.45071	7.67975
Arhgef10l	7.25957	7.38447	7.23207	8.25995	8.10925	8.17505	8.37757	7.39122	7.32535	7.03629	7.06114	6.86916	6.75194	8.03093	7.9988	8.18111	7.8895	6.93354	6.97683	6.91876	5.86976	5.76045	5.62315	7.36609	7.30116	7.2222	7.1733	7.22278	7.03424	8.19981	8.13985	8.04512	7.83597	6.93474	6.91482	6.95719	8.05869	8.20243	8.18542	8.08899	6.86343	7.17341	7.18001	6.0974	6.29133	5.93104	7.81799	8.2419	8.07628
Arhgef11	7.79318	7.96118	8.08794	8.52738	8.61651	8.59231	8.52658	8.43556	8.3921	8.31805	7.79914	7.62321	7.62464	8.52065	8.63235	8.50551	8.49338	8.25921	8.42843	8.3749	7.35147	7.43502	7.44429	8.11236	7.93769	8.08443	8.00764	7.94398	7.84522	8.64519	8.51749	8.53102	8.35494	8.06906	8.26462	8.25796	8.52383	8.61496	8.55183	8.56861	8.11432	8.35313	8.48529	7.61673	7.35935	7.48134	8.54353	8.62873	8.59889
Arhgef12	8.72163	8.74614	8.85587	8.73748	8.81725	8.77287	8.56441	9.27006	9.32465	9.28062	8.74804	9.21613	8.81658	9.03552	9.23917	8.94123	9.26252	9.04963	9.06127	8.98707	9.09134	9.35321	9.02891	8.87621	8.87702	8.87873	8.75909	8.88968	9.16144	8.8811	8.51464	9.01685	8.85232	9.14253	9.14482	9.11621	9.05833	8.6139	8.95715	8.75619	9.45131	9.09248	9.36844	9.27891	9.47747	9.2948	9.15686	8.75139	8.8227
Arhgef15	5.74857	5.63964	5.96364	6.95404	7.02191	7.11431	6.70815	7.2952	7.01959	7.02026	5.51537	5.47836	5.48073	6.95135	6.67032	6.95062	6.97684	6.89079	6.90353	6.93657	6.50869	6.3897	6.08325	6.03977	5.68929	5.7177	5.64456	5.66579	5.48374	7.03085	7.02907	6.83453	6.90724	6.88282	6.98105	6.86021	7.03954	6.99595	7.21723	6.99006	6.91283	6.98509	6.96748	6.21655	6.11465	6.2178	6.99701	7.06462	7.04108
Arhgef16	4.31934	4.22521	4.14963	4.364	4.40006	4.52463	4.44137	5.67874	5.45755	5.61636	4.27174	4.38104	4.29968	4.36269	4.27485	4.36714	4.32891	5.58524	5.51463	5.644	4.86705	4.87858	4.76146	4.17786	4.4283	4.20217	4.15704	4.12143	4.27806	4.45718	4.29743	4.39288	4.31864	5.84959	5.63626	5.59805	4.26111	4.41403	4.30622	4.28431	5.58844	5.49611	5.71238	4.55407	4.74565	4.65444	4.41845	4.45501	4.41387
Arhgef17	7.48424	7.56193	7.73131	8.94166	8.61334	8.5098	8.77119	8.75942	8.82651	8.36843	7.27966	7.1902	6.99487	8.33138	8.40613	8.5696	8.33155	8.28161	8.35109	8.34601	7.44612	7.62603	7.2494	7.8942	7.67188	7.6334	7.9304	7.80289	7.22742	8.45098	8.60583	8.33938	8.25085	8.01586	8.3123	8.23845	8.20742	8.57706	8.54879	8.44764	8.33877	8.29304	8.45808	7.64207	7.58577	7.67475	8.14108	8.51319	8.39783
Arhgef18	7.30343	7.30278	7.43225	7.53443	7.49766	7.61571	7.45416	7.73264	7.66641	7.51833	7.0423	6.80693	7.12043	7.5212	7.67392	7.52579	7.60801	7.97573	7.855	7.82299	7.27129	7.15448	7.30128	7.39807	7.34508	7.15086	7.28498	7.04813	7.16099	7.5374	7.51629	7.49769	7.57897	7.68705	7.80834	7.72687	7.55474	7.63679	7.57727	7.52149	7.77295	7.70458	7.71212	7.02968	7.28163	7.19855	7.58337	7.5553	7.63713
Arhgef19	5.12415	5.16134	5.25361	5.49429	5.48399	5.38802	5.36504	5.90689	5.86051	5.87132	5.44907	5.49742	5.36545	5.54406	5.55214	5.67229	5.6546	6.48568	6.1295	6.06108	5.50441	5.57069	5.1452	5.43913	5.2361	5.35666	5.30058	5.39779	5.18447	5.5833	5.45111	5.41599	5.35094	5.80214	6.04906	6.22658	5.36816	5.39157	5.54755	5.41342	5.94337	5.93683	5.76764	4.93108	5.33018	5.05203	5.58014	5.38744	5.6247
Arhgef2	8.58735	8.75246	8.74574	8.57683	8.55603	8.61622	8.45463	9.04466	8.89393	8.87238	8.75336	8.4583	8.26529	8.9725	8.83358	8.8232	8.8323	9.20256	9.17255	9.1232	8.36242	8.03533	8.36464	8.88239	8.63319	8.6476	8.74697	8.72552	8.38294	8.51898	8.49338	8.63982	8.58178	9.01931	9.18854	9.12186	8.78045	8.46488	8.69559	8.52015	8.8973	9.07363	8.97223	8.17077	8.21211	8.23095	8.71081	8.68905	8.68145
Arhgef3	7.9304	7.68221	7.89358	8.84061	8.73271	8.76251	8.47524	8.9674	8.87889	9.00983	7.39695	6.8872	6.77317	8.88441	8.80539	8.78283	8.81382	9.06056	8.95767	8.91332	7.27927	7.24247	7.27843	7.86821	7.63513	7.64149	7.68391	7.51931	7.34807	8.91765	8.79263	8.95562	8.70066	9.22004	9.14633	9.03955	8.99355	8.74386	8.62555	8.90299	9.12616	8.99975	8.80754	7.35834	7.22574	7.29126	8.92877	8.76985	9.01067
Arhgef33	4.07163	4.28104	4.29464	4.93829	4.66003	4.699	4.69158	5.37305	5.3667	5.43176	4.09973	4.57236	4.14251	4.61427	4.56165	4.79797	4.67572	5.35219	5.41598	5.47977	4.15115	4.31679	4.13068	4.31841	4.34586	4.15233	4.2616	4.29786	4.36796	4.50753	4.75999	4.5925	4.71519	5.27046	5.33305	5.38105	4.53361	4.78232	4.6745	4.81856	5.31885	5.29099	5.31652	3.9957	4.29956	4.14655	4.8244	4.75723	4.63626
Arhgef4	5.22079	5.47267	5.38475	5.5933	5.60065	5.58344	5.42858	6.57628	6.23207	6.55595	5.4209	5.67549	5.6815	5.65361	5.58658	5.51808	5.56739	6.08454	6.00747	5.91826	4.82572	5.15405	4.84018	5.56879	5.24417	5.42316	5.56423	5.4034	5.75405	5.62977	5.55692	5.53815	5.5603	6.2777	5.84064	6.17351	5.472	5.70954	5.44456	5.57344	6.07252	6.24694	6.34124	4.98255	5.55748	4.97476	5.55323	5.58115	5.63769
Arhgef5	6.30649	6.70606	6.74644	7.18254	7.38309	7.26717	7.19369	7.6094	7.57158	7.57814	6.52988	6.50441	6.45283	7.27388	7.1403	7.32833	7.41137	7.77067	7.55775	7.58675	6.50861	6.90228	6.4645	6.84157	6.69268	6.6686	6.83945	6.82258	6.70613	7.25179	7.23635	7.13012	7.07815	7.56069	7.6971	7.56415	7.08728	7.23793	7.24115	7.21146	7.63062	7.61742	7.7236	6.88743	7.63701	6.73793	7.25704	7.3592	7.22231
Arhgef6	8.55418	8.51033	8.79032	9.28569	9.32249	9.28401	9.24937	7.91695	7.86409	7.68799	8.85792	8.46497	8.60938	9.13803	9.66845	9.27839	9.34798	7.92691	7.94271	7.89876	6.83989	6.89209	6.91352	8.73582	8.45451	8.70911	8.55417	8.679	8.52204	9.18568	9.12813	9.3077	9.14938	7.73044	7.71287	7.82333	9.60659	9.09093	9.3496	9.42211	7.98482	7.89003	7.81818	7.24838	6.83988	7.23075	9.40497	9.41483	9.31474
Arhgef7	7.47378	7.42489	7.48563	8.50026	8.66454	8.59832	8.47233	7.83901	7.83944	7.8403	7.50349	7.26372	7.36049	8.73023	8.68427	8.67893	8.70323	8.13873	7.94254	7.97371	6.57322	6.51257	6.6235	7.5613	7.5029	7.41745	7.5228	7.4426	7.23644	8.68655	8.67461	8.74152	8.66105	7.72474	8.15715	8.00624	8.7005	8.70164	8.68551	8.62227	7.79107	7.98023	7.9343	6.73521	6.44336	6.58549	8.60645	8.52243	8.65738
Arhgef9	6.73048	6.70989	6.87306	7.36819	7.01732	7.16749	7.27031	7.21445	7.29808	7.1417	5.4887	5.37612	5.41979	6.42472	6.39688	6.82531	6.25931	6.17319	6.26935	6.47106	5.3697	5.7978	5.30618	7.09172	6.45517	6.72535	6.71344	6.78926	5.86284	7.16262	7.26038	6.81809	6.59555	6.62341	6.16933	5.95633	6.59035	7.38874	6.97104	7.04149	6.83149	6.71593	7.19908	5.84407	5.42412	5.60771	6.58312	7.12679	7.00623
Arid1a	8.17552	8.00087	8.15371	9.25064	9.36283	9.32787	9.19083	9.53738	9.35852	9.52752	7.93649	7.83209	7.74919	9.56327	9.54218	9.57194	9.51111	9.68424	9.63832	9.74269	8.53512	8.46276	8.50628	8.0793	7.93512	7.9977	8.05249	8.03572	7.71945	9.31247	9.3134	9.32891	9.35808	9.26763	9.69935	9.58405	9.49904	9.32282	9.27333	9.26819	9.47342	9.52065	9.50556	8.46954	8.38286	8.50571	9.37193	9.22776	9.33275
Arid1b	8.03307	7.96105	8.03451	9.06672	9.13783	9.13515	9.10557	9.11665	9.04729	9.18139	7.84626	7.66735	7.72623	8.94653	8.97157	9.12125	8.99783	8.95937	8.84288	9.03475	8.6051	8.60003	8.45806	8.19092	7.98977	8.06504	7.90788	7.9808	7.74482	9.12201	9.16276	8.9407	8.84031	8.91436	8.89735	8.92736	8.99532	9.16514	9.01538	9.13362	8.91716	9.01541	9.11793	8.55619	8.52897	8.6451	8.975	9.05625	9.04188
Arid2	8.60404	8.78595	8.86536	9.97548	9.92609	9.95378	9.9401	9.11758	9.05101	9.21316	8.69304	8.55419	8.38091	10.026	10.0408	10.0804	10.1126	9.27484	9.26247	9.15936	9.02026	9.01491	8.95625	8.7597	8.70586	8.76	8.70027	8.6197	8.61703	10.0426	9.898	9.90404	9.9226	8.92983	9.10532	9.06826	10.0437	10.0089	9.94029	9.82048	9.25147	9.10875	9.15651	8.9585	8.78118	8.92335	10.0467	9.96655	9.93472
Arid3a	5.38267	5.21278	5.2869	6.04781	6.33639	6.18931	5.79397	5.87397	5.83552	6.01924	5.71125	5.64515	5.5992	6.5195	6.68412	6.41767	6.49205	6.38677	6.31627	6.2527	5.20304	5.06939	5.4091	5.19774	5.48543	5.27332	5.22745	5.35718	5.27686	5.92703	5.83844	6.25451	6.52425	6.05302	6.41834	6.33776	6.5318	5.8958	6.06652	6.13468	6.2722	6.16027	6.00418	5.03502	4.83817	5.10462	6.41575	6.01809	6.29797
Arid3b	5.17274	5.23753	5.37926	5.77281	5.77752	5.94166	5.68755	5.99803	5.83348	6.13937	5.26115	5.30401	5.03489	5.98847	6.10517	5.804	5.90231	6.03471	6.24676	6.06066	5.135	5.3288	5.29697	5.28887	5.32611	5.17966	5.3172	5.22676	5.26566	5.82596	5.74408	5.7695	5.99746	5.99175	5.98695	6.00253	5.97952	5.90073	5.8563	5.83899	5.96633	5.98772	6.0229	5.10609	5.04879	5.30107	5.80552	5.75506	5.79148
Arid3c	4.1535	3.80648	3.91809	4.88835	4.88457	4.89705	4.91235	5.67391	5.86109	5.7767	4.30759	4.19305	4.41005	4.82778	4.90824	4.80486	4.80395	5.62492	5.55285	5.55803	5.0076	5.21841	5.05587	4.01062	4.32169	3.87051	3.97954	4.17945	4.33915	4.86826	4.93407	4.93838	4.90188	5.78515	5.8106	5.74594	4.81309	4.79069	4.86203	4.9148	5.56386	5.82367	5.50981	5.07772	4.77122	4.74937	4.81143	4.88416	4.89651
Arid4a	7.99504	8.27834	8.45911	8.47507	8.76479	8.6899	8.49682	7.81615	7.73744	7.7161	8.23608	8.0909	7.90248	8.86268	9.18624	8.91384	8.92015	7.9622	7.91871	7.95677	7.00738	7.0167	7.20997	8.2757	8.05897	8.30476	8.28418	8.40311	8.00295	8.60157	8.57919	8.57527	8.69158	7.72496	8.08767	7.88144	8.96933	8.56994	8.71255	8.79599	7.95949	7.71385	7.84065	6.94149	6.99475	6.96816	8.79291	8.83211	8.74625
Arid4b	8.55798	8.66966	8.8047	9.14722	9.19917	9.39849	9.23167	7.90026	7.90209	7.88419	8.55283	8.11251	8.24209	9.22857	9.40412	9.16237	9.40658	7.92879	7.81539	7.77767	6.74372	6.86591	6.8723	8.72136	8.31037	8.70651	8.60154	8.5007	8.17347	9.3326	9.21314	9.14329	9.2258	7.85914	7.87408	7.79864	9.37807	9.28342	9.25129	9.29053	8.03873	7.76129	8.12374	6.81845	6.89355	6.73304	9.2342	9.33972	9.27692
Arid5a	6.5051	6.56398	6.44436	6.77863	6.76702	6.71022	6.74783	6.76684	6.77467	6.41484	6.85404	6.51209	6.50906	6.96512	7.01149	6.8313	6.91385	6.89404	6.79523	6.86779	6.66181	6.30071	6.32255	6.23249	6.61713	6.41391	6.4874	6.46154	6.46628	6.78462	6.87096	6.77546	7.02246	6.57095	7.15783	6.98967	6.93943	6.77606	6.66858	6.81113	6.63629	7.02045	6.56404	5.75534	6.08724	6.00953	6.90737	6.86749	6.90143
Arid5b	8.00791	8.16641	8.44875	9.8209	9.69788	9.72687	9.76908	9.37571	9.16319	9.33756	8.49944	8.38948	8.4422	9.9907	9.90058	10.0252	9.79451	9.42674	9.37693	9.35192	8.6089	8.73707	8.42764	8.52672	8.24705	8.12215	8.62184	8.40061	8.30052	9.80985	9.70505	9.64663	9.64966	9.12875	9.24793	9.34741	9.64899	9.84083	9.74125	9.68782	9.15855	9.06572	9.3346	8.71733	8.76219	8.75087	9.76964	9.84835	9.66312
Arih1	10.2877	10.4881	10.65	11.5645	11.3383	11.3822	11.4824	10.7351	10.8641	10.8879	10.5336	10.3403	10.418	11.3056	11.3759	11.3864	11.345	10.6061	10.6641	10.6463	9.26864	9.37957	9.47129	10.4721	10.4174	10.549	10.4801	10.5464	10.4622	11.439	11.4382	11.3733	11.3837	10.7664	10.7121	10.7247	11.395	11.4682	11.4379	11.4063	10.8059	10.7292	10.8348	9.47887	9.33386	9.28665	11.3888	11.4123	11.3439
Arih2	7.49091	7.42161	7.45714	8.86121	8.68981	8.7371	8.8945	10.3028	10.2928	10.3455	7.55174	7.33623	7.45167	8.61536	8.60556	8.65963	8.56151	10.0406	9.89007	10.1499	8.45403	8.65671	8.56834	7.55458	7.43405	7.50931	7.5355	7.33681	7.25275	8.73668	8.78187	8.70905	8.70791	10.2242	10.06	10.0385	8.838	8.76711	8.71215	8.73768	10.2937	10.3475	10.2082	8.58425	8.60561	8.59039	8.75044	8.77295	8.66659
Arl1	10.9977	11.3479	11.3027	11.7081	11.7291	11.7842	11.6895	9.47231	9.5254	9.33049	11.2112	11.4658	11.3671	11.7157	11.8532	11.6783	11.7076	9.67593	9.41861	9.49162	8.05278	8.32421	8.12406	10.7672	10.8032	11.3059	11.2552	11.3285	11.4365	11.6858	11.6845	11.7209	11.5866	9.46594	9.55443	9.58575	11.595	11.7804	11.7151	11.7724	9.76961	9.63287	9.55088	8.20331	8.20301	8.31208	11.6179	11.8059	11.7321
Arl10	6.35753	6.58932	6.53831	6.30702	6.43339	6.40889	6.11338	6.73857	6.3391	6.15168	6.79804	6.57253	6.4985	6.5381	6.73547	6.41856	6.4453	6.3902	6.38823	6.52177	6.01277	5.50979	5.7743	6.65639	6.60077	6.45641	6.56334	6.40675	6.59025	6.40643	6.3139	6.29846	6.33697	6.50403	6.34912	6.27052	6.45424	6.26614	6.37545	6.47685	6.2223	6.57254	6.08302	5.5211	5.71457	5.9801	6.46207	6.31753	6.55739
Arl11	6.00676	5.9423	5.83136	6.60532	6.54509	6.22787	6.49364	6.49184	6.4713	6.01123	6.74151	6.64602	6.76077	7.29913	7.4977	7.15201	7.48279	7.87648	7.61747	7.67247	6.14545	6.07106	6.19414	5.93278	5.91539	6.01952	6.07354	5.74123	5.92184	6.46636	6.46026	7.02022	6.59862	7.02672	7.57038	7.94532	7.34774	6.21195	6.82151	6.54248	6.94059	7.31426	6.65144	6.50691	5.44282	6.12609	7.24531	6.41701	7.04887
Arl13a	4.40206	4.20836	4.10176	4.66309	4.49847	4.52797	4.70699	5.05107	5.10146	5.17696	4.08752	4.19996	4.2476	4.60865	4.57753	4.7064	4.68262	4.85703	5.12817	5.03625	3.85718	4.01114	4.39121	4.34513	4.21135	4.08599	4.20772	4.04837	4.11222	4.63235	4.71433	4.7183	4.65806	5.27962	4.92165	5.02789	4.55849	4.63767	4.62075	4.56768	4.92803	4.75964	5.26316	4.15983	3.85844	3.92505	4.52404	4.54928	4.49843
Arl13b	7.70476	7.9477	7.97633	8.48031	8.44932	8.30676	8.57088	8.14088	8.16329	7.6434	7.74896	7.27457	7.09454	8.38768	8.47057	8.45073	8.39296	7.95026	7.92041	7.88301	6.76505	6.90088	6.79741	7.9864	7.49826	7.70218	7.80465	7.68164	7.47053	8.48765	8.48294	8.43424	8.27798	7.9812	7.98312	8.16922	8.44855	8.46435	8.49133	8.43652	8.20564	8.2716	8.15755	6.76561	6.89687	6.90829	8.5211	8.66619	8.39141
Arl14	4.13849	4.18239	3.94298	4.65722	4.50471	4.49149	4.42543	4.1455	3.72923	4.12188	4.01555	3.93243	4.01872	4.57634	4.29219	4.44262	4.35755	3.89667	4.15327	4.01955	3.77721	3.95849	4.00548	4.13382	4.25258	3.96454	4.05124	3.88488	4.0732	4.39062	4.53253	4.5696	4.54681	4.41615	3.87354	3.54398	4.42455	4.49358	4.53643	4.55544	3.82372	4.06504	4.07769	3.61198	3.82238	3.54291	4.50853	4.59093	4.45226
Arl15	8.04573	8.41825	8.30656	8.80365	8.82708	8.82539	8.65121	8.97924	9.05464	8.9866	8.2033	7.77553	7.50043	9.15545	9.18647	9.04281	9.22648	9.45717	9.36423	9.27603	7.92519	8.06774	8.12611	7.92997	7.72645	7.80002	8.24331	8.04994	7.86073	8.95416	8.71619	8.97506	8.72291	9.17527	9.16707	9.48632	8.94903	8.76722	8.92885	8.9208	9.19427	9.07471	9.22771	8.27334	8.23777	8.08357	9.0536	9.0024	8.9235
Arl16	4.24727	4.35009	4.45674	5.38603	5.27138	5.35999	5.26278	7.30689	7.12572	7.27908	4.25233	4.16024	4.21576	5.44961	5.36828	5.35379	5.27127	7.57677	7.34998	7.2881	6.23297	6.03478	5.86409	4.4412	4.40946	4.36021	4.46771	4.42782	4.35751	5.43856	5.25819	5.40769	5.45547	7.48145	7.51141	7.43104	5.41482	5.3356	5.42692	5.40895	7.4408	7.35403	7.44865	5.8587	5.80671	5.96344	5.50359	5.44124	5.37379
Arl2	6.6735	6.77844	6.83928	8.68862	8.37533	8.30217	8.62807	8.43379	8.41934	8.42882	6.63303	6.72058	6.55277	8.13564	7.88608	8.43287	7.97139	7.78705	8.03559	8.13316	5.96274	6.14939	5.86914	6.73843	6.72653	6.60166	6.50233	6.79208	6.52495	8.55237	8.70076	8.40091	8.08588	8.01991	7.99887	7.86709	8.17211	8.65895	8.48481	8.41324	7.90789	8.13762	8.18772	6.12056	6.12318	6.00852	8.17817	8.43697	8.34049
Arl2bp	9.38265	9.43183	9.42246	9.75542	9.65755	9.70679	9.7528	10.3672	10.403	10.3883	9.32971	9.03017	8.96905	9.687	9.49519	9.67398	9.53374	10.047	10.0467	9.96876	8.63724	8.80868	8.70204	9.53715	9.5045	9.45842	9.53893	9.27069	9.36196	9.83561	9.80547	9.69577	9.70028	10.5447	10.1869	10.1426	9.60951	9.74184	9.73428	9.83803	10.2592	10.4477	10.4507	8.92001	8.85276	8.8325	9.72477	9.76378	9.70762
Arl3	8.22636	8.57479	8.8701	8.66149	8.50482	8.70513	8.68613	8.85827	8.92951	8.48017	8.43745	8.0468	8.39559	8.61695	8.31428	8.39853	8.32414	8.67859	8.6016	8.79041	7.38423	7.54975	7.26579	8.62356	8.5189	8.77233	8.36232	8.65217	8.58471	8.60517	8.66848	8.44718	8.624	8.66899	8.99979	8.49028	8.27466	8.5867	8.46893	8.53366	8.72418	8.79953	8.52323	7.29881	7.15911	7.74327	8.42784	8.41297	8.72335
Arl4a	8.12161	8.37761	8.41525	8.57078	8.66815	8.80272	8.73102	6.95763	7.03443	6.89187	7.50569	7.18344	7.36681	7.70604	8.09732	7.90105	7.71172	6.51654	6.38851	6.67469	5.9352	6.26973	5.98173	8.03966	8.06521	8.1289	8.00671	8.17568	7.92233	8.34131	8.66648	8.11763	8.32965	6.65612	6.49672	6.44609	7.97419	8.80857	8.33361	8.49036	6.56473	6.79693	7.16095	6.16772	6.23351	6.14699	8.21262	8.62221	8.2718
Arl4c	5.5335	5.463	5.50654	5.68689	5.461	5.30077	5.64546	6.55578	6.85242	6.7957	6.26977	6.28133	6.46695	6.14396	6.50547	6.12248	6.49924	7.7321	7.70642	7.68901	6.67858	6.32311	6.46772	5.3801	5.57937	5.40003	5.59574	4.97997	5.66809	5.70926	5.57799	6.08431	5.54712	7.11963	7.58827	7.73481	6.28773	5.5175	5.76048	5.90607	7.43988	7.43407	6.97416	6.75639	6.38039	6.23853	6.16754	5.79208	6.00946
Arl4d	7.00756	7.45016	7.12358	5.88496	6.14423	6.2899	6.16046	7.19322	7.11606	7.06353	7.04188	6.78497	7.12939	5.84724	5.68969	6.0159	5.87083	6.48221	6.5881	6.57976	5.72988	6.15607	5.46861	6.98918	7.26039	6.85652	7.06767	7.38025	7.22246	6.0653	6.2289	5.97858	5.93882	6.58796	6.61304	6.59823	5.90854	6.39723	6.0077	5.9427	6.78676	6.73706	7.05826	5.74503	6.2426	6.04347	6.01707	6.28403	6.1176
Arl5a	9.08532	9.28441	9.42601	10.2282	10.404	10.3567	10.378	8.97661	8.98357	9.11602	9.24228	9.21811	9.37817	10.3007	10.7289	10.183	10.458	8.97942	9.05096	9.04299	8.39016	8.21008	8.16027	9.29078	8.99054	9.29835	9.22867	9.40722	9.16225	10.4255	10.2686	10.2215	10.1636	9.11158	8.94179	9.01629	10.3163	10.2748	10.2727	10.4266	9.03043	8.71962	9.0511	8.15197	8.16042	8.21548	10.2139	10.2592	10.3842
Arl5b	7.4539	7.92848	8.00648	9.90567	9.85764	9.83061	9.97769	8.55513	8.52232	8.68717	7.67429	7.65305	7.62354	9.80911	9.7011	9.67747	9.77945	8.31347	8.2557	8.29432	7.07191	7.10711	7.10626	7.90828	7.48384	8.01379	8.02315	7.71807	7.72758	9.95481	9.88132	9.87583	9.841	8.39327	8.40086	8.3062	9.80334	9.91184	9.69102	9.92447	8.56822	8.25807	8.58159	7.12544	7.6242	7.33005	9.77063	9.82686	9.77383
Arl5c	5.26587	5.16695	5.07138	5.71432	5.93302	5.69121	5.6284	5.3816	5.03239	5.54745	5.79168	5.67231	6.07318	7.12721	7.2068	6.93642	7.14161	6.5412	6.5722	6.49273	5.42502	4.74743	5.82252	5.01347	5.19431	5.21568	5.20413	4.97359	5.31853	5.67382	5.52967	5.8112	5.67127	5.32391	6.28864	6.53613	6.41803	5.45061	6.0111	5.80185	5.84884	5.81501	5.61777	5.04693	4.5189	5.02735	6.23788	5.77523	5.87502
Arl6	7.64076	8.05948	7.76704	8.49612	8.4522	8.54619	8.52494	7.00574	7.04051	6.72793	7.71555	7.05073	7.07816	8.6166	8.58917	8.49105	8.62519	7.1821	6.78679	6.85603	6.12782	6.11304	5.96343	7.96549	7.64983	7.65054	7.71858	7.55073	7.70584	8.69157	8.59988	8.67306	8.56028	7.11811	6.88215	7.07406	8.48896	8.55106	8.35573	8.6554	7.38749	7.12765	7.06496	6.3953	6.2148	6.21667	8.7309	8.61238	8.62698
Arl6ip1	8.95414	9.43866	9.54596	9.49796	9.76171	9.50612	9.21935	9.32421	9.22575	8.84622	9.64188	9.41539	9.53099	10.2374	10.114	10.0725	9.98114	9.93305	9.81624	9.85965	8.58632	8.08367	9.06939	9.31594	9.12288	9.32001	9.11224	9.09431	9.34459	9.43677	9.37212	9.81375	9.97036	9.46056	9.94895	9.8581	9.96347	9.31075	9.56004	9.80917	9.70386	9.49019	9.11966	8.68433	8.5218	8.53568	9.87507	9.66343	9.73723
Arl6ip4	8.2976	8.13634	8.1179	8.69058	8.499	8.57029	8.70747	9.04041	8.94362	8.55066	7.9698	7.79632	7.54892	8.46403	8.56436	8.6301	8.40891	9.03763	8.76794	8.88898	7.70956	7.68906	7.57559	8.23093	8.21722	8.02918	7.79685	8.31354	7.82828	8.63044	8.57033	8.4155	8.49338	8.736	8.96273	8.91387	8.49676	8.54994	8.53184	8.73749	8.82438	9.20955	8.83078	7.57047	7.66861	7.54244	8.42888	8.55332	8.45083
Arl6ip5	9.29109	9.34825	9.23407	11.4513	11.2396	11.2667	11.3649	10.3708	10.4075	10.1195	9.27352	9.17658	9.18382	11.38	11.2764	11.2663	11.392	10.2915	10.2107	10.2577	9.35607	9.46614	9.39806	9.26645	9.21472	9.36147	9.40062	9.13243	9.03275	11.4857	11.477	11.3864	11.1716	10.3654	10.1469	10.338	11.2461	11.2612	11.3533	11.3038	10.4059	10.297	10.1618	9.55548	9.37221	9.41335	11.274	11.3303	11.3004
Arl6ip6	7.20047	7.59308	7.43384	8.24388	8.25599	8.2222	8.38196	7.03668	6.98382	7.02963	7.87265	7.30505	7.54049	8.54616	8.7778	8.24026	8.41385	7.34776	7.34559	7.27962	5.85092	5.56969	6.09463	7.67413	7.20955	7.687	7.36376	7.61095	7.52	8.4382	8.26163	8.27816	8.52696	6.98205	7.23646	7.28232	8.43858	8.05353	8.33675	8.51246	7.28402	7.25846	7.17931	5.69388	5.44039	5.8563	8.44206	8.16252	8.13105
Arl8a	9.04144	8.87829	8.88591	11.0816	11.1015	11.0563	10.9188	9.63776	9.43019	9.60058	9.21495	8.86536	8.84122	11.3404	11.3606	11.3412	11.2546	9.75568	9.60509	9.74528	8.20364	7.72341	7.98228	9.04401	8.95229	8.94363	8.96677	8.79493	8.86888	11.0934	11.1094	11.2098	11.0287	9.65483	9.74933	9.8905	11.3496	11.0178	11.1451	11.1759	9.62523	9.67451	9.6956	8.2345	7.80359	8.16389	11.2458	11.1294	11.2193
Arl8b	9.16738	9.18813	9.17033	11.4274	11.3267	11.3695	11.4711	8.03891	8.06162	8.26545	9.34211	9.23692	9.26921	11.3602	11.4893	11.4339	11.4215	8.04277	8.03197	8.06266	5.98397	6.0528	6.23744	9.07266	9.0021	9.16964	9.34136	9.09905	9.04276	11.4166	11.5129	11.4783	11.2869	8.15943	7.94193	7.99754	11.4605	11.4687	11.4556	11.3696	7.6223	7.90576	8.24641	6.0291	6.2586	6.33878	11.3547	11.3596	11.3159
Arl9	4.55496	4.58587	4.47031	5.49771	5.392	5.71304	5.49006	3.78368	3.92387	3.91595	4.55624	4.93583	4.752	5.45059	5.4683	5.31024	5.45718	3.99066	3.91742	4.06792	3.39389	3.53521	3.31542	4.66604	4.76393	4.62344	4.58164	4.56303	4.8296	5.59922	5.46552	5.48338	5.60673	4.07953	4.14657	3.98483	5.53513	5.52573	5.71503	5.52726	4.00429	4.23458	4.03121	3.28661	3.3476	3.55203	5.87159	5.50944	5.46415
Armc1	8.12636	8.34024	8.32717	8.93695	8.93197	8.90782	8.99893	9.01304	9.07528	8.83279	8.19691	8.01688	7.75027	9.03073	9.06585	9.03942	9.03989	9.05125	9.01753	8.96292	7.65055	7.4874	7.62405	8.34028	8.29851	8.31256	8.29373	8.1311	8.12389	8.96748	8.99657	9.03947	8.9522	9.00629	9.01839	9.00425	9.05496	8.99851	9.04253	9.04498	9.1048	9.05776	9.01513	7.61274	7.30138	7.52739	9.00227	9.01433	8.91948
Armc10	6.85107	7.0226	7.00671	7.16718	7.54719	7.2557	7.33806	7.94503	7.75938	7.87511	7.15315	6.95289	6.65142	7.55547	7.73176	7.63654	7.71248	8.02195	8.16128	8.00935	7.02298	7.21925	7.27723	7.1631	7.0581	6.85141	7.02252	7.066	6.76795	7.35586	7.50753	7.31272	7.16154	8.01174	8.105	8.20656	7.66154	7.39074	7.51484	7.20987	7.94537	8.1207	8.01838	7.14408	6.9884	7.00679	7.51117	7.53529	7.66662
Armc2	4.22856	4.12288	3.95605	4.54765	4.56305	4.56323	4.58915	4.83514	4.76793	5.07463	4.2085	4.2516	4.47242	4.51551	4.558	4.47669	4.64877	4.92092	5.06156	4.79501	3.99858	4.03179	4.2213	4.1554	4.24396	4.11639	4.19679	4.01329	4.1931	4.64406	4.57022	4.61408	4.62308	4.89976	4.9457	4.79522	4.54064	4.58597	4.55081	4.60281	4.82855	4.88538	4.8653	4.52459	4.15066	4.14284	4.64483	4.56799	4.60171
Armc3	4.02582	4.00205	3.78245	4.32921	4.31352	4.28114	4.30361	4.32302	4.63598	4.57384	3.92126	3.97644	4.00468	4.26822	4.18572	4.24802	4.32141	4.45979	4.31999	4.29406	3.03896	3.23782	3.05405	3.97705	4.04526	3.96571	3.90082	3.90867	3.91896	4.26873	4.2486	4.21267	4.18544	4.37709	4.3046	4.43522	4.17371	4.26986	4.24025	4.30031	4.21687	4.59062	4.39007	3.25724	3.22703	3.25424	4.35449	4.31565	4.41387
Armc4	4.11369	4.18112	4.11585	4.68523	4.62528	4.69073	4.71338	4.31372	4.08214	4.28023	4.05561	4.03121	4.0482	4.66547	4.6304	4.63064	4.72729	4.19639	4.4047	4.17731	3.44136	3.56232	3.5984	4.11958	4.10548	4.00758	4.11946	4.00784	4.10628	4.67788	4.5086	4.65069	4.57421	4.36515	4.17141	3.94668	4.54059	4.72749	4.57086	4.53262	4.07845	4.25342	4.12294	3.7322	3.6528	3.64578	4.54587	4.63664	4.60585
Armc5	5.67481	5.94658	5.82143	6.46358	6.74462	6.70273	6.52419	7.22402	7.25835	7.04837	6.16821	5.91014	5.67271	7.06158	7.19118	6.94372	6.8163	7.45729	7.39745	7.41609	6.38792	6.35836	6.2979	6.28072	6.11006	6.04646	5.92947	5.89163	5.99093	6.74269	6.81201	6.68577	6.47178	7.17944	7.43397	7.48308	6.86194	6.56522	6.8023	6.92699	7.30626	7.40488	7.47974	6.38099	6.38001	6.28421	6.83228	6.63475	6.86898
Armc6	5.97355	5.84175	5.92649	6.50962	6.17861	6.42438	6.41476	7.08776	6.67563	6.69309	6.14948	5.9955	6.05358	6.54646	6.36555	6.24941	6.37265	6.86077	6.95731	6.8006	5.81105	5.69508	5.97699	5.72778	5.76979	5.96435	5.81162	5.77043	5.87409	6.38928	6.29716	6.70943	6.39742	6.63189	6.79317	7.02017	6.4937	6.40798	6.50064	6.34158	6.67503	6.72561	6.74216	5.96792	5.79465	5.71312	6.35083	6.43779	6.44261
Armc7	5.30386	5.45332	5.30383	6.20864	6.34257	6.36823	6.1899	7.20505	6.93464	7.0678	5.80442	5.6382	5.7513	6.94959	6.86111	6.61396	6.71863	7.73965	7.47622	7.49953	6.11937	5.72106	5.93546	5.41234	5.44881	5.53586	5.67897	5.4714	5.54522	6.57872	6.40699	6.49612	6.49576	7.13051	7.8421	7.66094	6.8785	6.1364	6.41181	6.4969	7.30638	7.55792	6.89364	5.86291	5.58887	5.81576	6.72707	6.24107	6.5541
Armc8	8.70996	8.46446	8.85427	9.303	9.22639	9.25309	9.34657	8.69542	8.74098	8.83026	8.37089	8.22017	7.95362	8.9265	8.90806	9.02031	8.97082	8.43285	8.52199	8.41523	7.91999	8.08105	8.04495	8.79366	8.69707	8.78211	8.58749	8.55127	8.33159	9.27401	9.21535	9.09185	9.10334	8.58242	8.34145	8.36373	9.07331	9.19114	9.27859	9.1744	8.73161	8.56516	8.70903	8.19124	8.01912	8.12044	9.03235	9.29006	9.07336
Armc9	6.16376	6.1604	6.51341	6.83603	6.77753	6.87666	6.63028	7.0676	7.0033	7.12313	6.1995	5.94451	6.4114	7.04709	6.87318	6.97668	6.94913	7.1659	7.1316	7.23082	6.2107	6.33164	5.9935	6.21218	5.94126	6.34134	6.23436	5.97359	6.22654	6.98075	6.81759	6.77296	6.8554	6.90167	7.0491	7.21779	6.82655	6.79551	6.86029	6.84511	7.26147	7.25299	7.04948	6.19925	6.21251	5.9854	6.95877	6.79907	6.89431
Armcx1	7.20168	7.22154	7.66506	7.32174	7.75	7.75218	7.32579	6.29147	6.04031	6.65675	6.60116	6.64235	6.67684	7.36227	7.71604	7.22923	7.27076	6.86896	6.5762	5.82525	5.97909	5.98088	5.78671	7.66196	7.05398	7.32427	7.00729	7.11596	6.88097	7.2007	6.92134	7.63916	7.10105	6.52793	6.5715	6.07149	7.07283	7.33601	7.13976	7.42205	6.0431	6.44498	6.90013	6.11503	5.40521	6.04727	7.12312	7.44408	7.73159
Armcx2	6.86817	6.60636	7.18415	6.87751	7.06578	6.97998	6.78505	7.05523	7.01402	7.13969	6.87285	6.86332	6.69488	7.24812	7.09409	7.1379	7.04641	7.25578	7.03612	7.05366	6.59723	6.37922	6.42331	7.0532	6.67884	6.92165	7.01063	6.82546	6.77709	7.08334	6.66929	7.02404	6.97131	7.05805	7.25411	6.89395	6.89506	6.95332	6.68552	6.96793	7.08153	6.88822	7.24076	6.19056	6.03327	6.37266	6.82321	6.92878	7.01909
Armcx3	9.09381	9.36455	9.45351	8.30101	8.37117	8.54246	8.48036	7.78472	8.06606	7.61768	9.20229	9.16859	9.06049	8.37291	8.39901	8.31573	8.2463	7.81817	7.80603	8.05426	7.90012	7.88398	7.49649	9.37764	9.1867	9.36988	9.40992	9.25546	9.25951	8.48542	8.28203	8.5404	8.3181	7.88274	7.9393	7.86868	8.3612	8.45953	8.3523	8.37986	8.00013	7.84997	7.68211	7.45973	7.54272	7.71854	8.33247	8.49801	8.56986
Armcx4	7.07477	7.09203	7.53973	7.82966	7.77673	7.85781	8.01509	5.51782	5.46383	5.40902	7.06774	6.83237	7.02717	7.60291	7.65993	7.60587	7.52071	5.50488	4.98741	5.18292	4.58049	4.87244	4.94127	7.07311	6.81627	7.30582	6.63251	6.96138	6.99859	7.68133	7.62647	7.69175	7.74234	5.40535	5.504	5.11888	7.24068	7.74334	7.59877	7.76243	5.33022	5.39312	5.24241	4.61371	4.78301	4.65854	7.59274	7.80423	7.77058
Armcx6	4.77587	4.67423	4.80741	5.63769	5.5113	5.70593	5.90214	5.71825	5.48121	5.55147	4.86895	4.75042	5.15012	5.75724	5.61056	5.57508	5.49388	5.7087	5.43491	5.51727	4.60558	4.91258	4.7584	4.57136	4.71405	4.75791	4.42337	4.7886	4.73493	5.4546	5.40515	5.55937	5.60504	5.78765	5.65749	5.48933	5.50212	5.8466	5.52136	5.54254	5.65362	5.66567	5.66848	4.62456	4.87572	4.32169	5.57188	5.58651	5.63668
Arnt	9.22821	9.13681	9.3885	10.3619	10.2445	10.2405	10.3449	10.0146	9.98555	10.0731	9.07614	8.721	8.67837	10.2056	10.1937	10.3148	10.1526	9.85048	9.80818	9.90499	8.94536	8.83212	8.75809	9.41611	9.10437	9.27071	9.27109	9.18049	8.9379	10.405	10.4655	10.2386	10.1549	9.92368	9.76414	9.87987	10.2142	10.4049	10.2712	10.3595	10.0778	9.99549	9.9771	8.92732	8.87702	8.83888	10.2658	10.3165	10.24
Arnt2	6.08032	6.2393	6.60704	6.83786	6.67838	6.8109	6.49178	6.74948	6.77292	6.51263	5.78461	6.12971	6.23714	6.62033	6.59441	6.35545	6.65537	6.31168	6.21384	6.43454	5.4248	5.91982	5.23113	6.35684	6.19518	6.28025	6.54534	6.1335	6.46488	6.54321	6.15592	6.23954	6.62642	6.33727	6.54896	6.3082	6.6007	6.47414	6.24881	7.00635	6.635	6.49897	6.34006	5.59703	5.73387	5.55624	6.95367	6.62274	6.5035
Arntl	5.27563	5.43577	5.66723	7.92693	7.47657	8.10932	8.16268	8.39115	8.55181	7.89793	5.51457	5.55183	5.70792	6.50511	6.61477	6.86036	6.59506	6.89687	6.59214	6.60649	5.73118	5.95617	5.8658	5.8452	5.98662	6.3072	5.50032	5.53968	5.69228	7.26209	7.4011	7.24094	7.44987	7.8657	7.58621	6.55208	6.9044	7.10246	7.25634	7.29	7.54365	7.97802	7.9062	6.37545	6.7173	6.24799	6.75553	8.00303	7.11959
Arntl2	5.60132	6.09773	6.24878	6.39007	6.03593	6.67905	6.46743	6.56988	6.00893	6.26644	5.75568	5.6235	6.06125	6.34849	5.59687	6.26954	6.56779	5.87623	6.39787	6.23903	5.15263	5.55497	5.5626	6.30372	5.60666	5.67911	6.37615	6.34872	5.6567	6.42628	6.17012	5.93512	6.20146	6.22457	6.00931	5.8972	6.26522	6.17132	6.28963	5.93085	5.98891	6.41504	6.12688	5.4027	5.64688	5.40586	6.65648	6.31103	6.45531
Arpc1a	7.78154	7.96293	8.16842	8.6472	8.78432	8.77192	8.56989	8.78293	8.7376	8.28326	7.84233	7.71893	7.68434	9.0055	8.75508	8.82095	8.80034	8.91301	8.78317	8.88973	8.01292	7.76695	8.07752	8.22719	7.98682	7.89643	7.94637	7.87704	7.79881	8.77874	8.79436	8.81238	8.84097	9.0045	8.98637	8.84586	8.88423	8.68334	8.6872	8.85164	9.0061	8.87513	8.7253	7.94759	8.20316	7.96269	8.89596	8.78716	8.79074
Arpc1b	9.89699	10.2066	9.89624	11.4671	11.4266	11.4266	11.2552	11.3588	11.1955	10.9332	10.4483	10.4893	10.2667	12.0214	12.1523	12.1064	11.9104	12.0276	11.8172	12.0975	11.1397	10.6379	11.0408	10.0749	9.98841	9.8536	9.90362	9.76243	10.0326	11.6594	11.6604	11.8926	11.5651	11.5219	12.1016	12.1742	11.9145	11.6437	11.5979	11.8742	12.0465	11.8582	11.1481	10.92	10.4285	10.746	11.8965	11.4297	11.7808
Arpc2	9.80506	9.50111	9.789	11.7323	11.9225	11.7666	11.6664	11.0951	11.0726	11.1773	10.1347	10.0292	10.0326	12.2101	12.2903	11.9971	12.2567	11.6023	11.4894	11.4878	10.8743	10.4469	10.813	9.8101	9.78981	9.8382	9.77653	9.61075	9.86073	11.7736	11.8756	11.9686	11.9771	11.4379	11.5147	11.6721	12.2009	11.7051	11.9697	12.0437	11.4012	11.3783	11.2996	10.6726	10.4607	10.5278	12.1154	11.8243	12.0123
Arpc3	8.22036	7.66287	7.73421	8.90491	9.29103	9.07412	8.87935	8.66867	8.72322	8.77286	8.24968	7.99881	7.99433	9.78806	9.77468	9.53686	9.67446	9.5591	9.46008	9.33887	8.57771	8.15043	8.52672	7.84415	7.52852	7.57507	7.65395	7.51489	7.36387	9.08047	9.01602	9.50954	9.34393	9.199	9.59757	9.58882	9.57237	8.99191	9.46425	9.25603	9.13778	9.04832	8.84526	8.20445	8.1141	8.10993	9.50466	8.99082	9.37136
Arpc4	8.17978	8.17904	8.13719	9.09092	9.32287	9.15336	8.92991	9.23055	9.10685	9.2386	8.6179	8.27517	8.45945	9.78018	9.87539	9.78856	9.71699	9.88052	9.88778	9.84036	8.65879	7.92195	8.63784	8.16867	8.08375	8.06541	8.14274	7.93475	8.23366	9.11533	9.31186	9.52935	9.46107	9.41655	9.93541	9.9663	9.68704	9.19038	9.4805	9.34921	9.43292	9.63518	9.2756	8.25842	8.21612	8.34899	9.54484	9.1722	9.44273
Arpc5	9.36514	9.62918	9.61406	9.77858	9.97534	9.77863	9.57975	8.56536	8.6088	8.31821	10.1613	10.0444	9.84042	10.6654	10.755	10.3861	10.4852	9.06689	9.18505	9.25005	7.58016	7.29668	7.80292	9.50072	9.35945	9.40944	9.28485	9.2981	9.62196	9.82675	9.81595	10.2227	10.1473	9.05088	9.17534	9.07428	10.4956	9.69027	10.1765	10.2631	8.83964	8.82878	8.75061	7.65253	7.3199	7.47523	10.4031	9.80859	10.0152
Arpc5l	7.11138	6.91992	6.89078	7.92442	7.70932	7.80263	7.90587	8.13001	8.212	8.23211	6.49734	6.53153	6.58821	7.37015	7.50206	7.48	7.45167	7.60828	7.76324	7.65737	6.05215	6.21971	6.2333	6.90234	7.08388	6.99864	6.96957	6.95921	6.89466	7.77152	8.03	7.58924	7.64503	7.99776	7.87083	7.60078	7.39775	8.03258	7.8002	7.67337	7.92577	7.88434	8.06516	6.30478	6.50639	6.32375	7.28953	7.80454	7.62307
Arpm1	4.55584	4.54697	4.56016	5.3775	5.3893	5.52277	5.55981	4.96865	5.04163	5.05793	4.84435	5.12046	5.17344	5.63042	5.66063	5.39041	5.55845	5.02283	4.94603	5.02052	4.36857	4.42771	4.79995	4.36719	4.71828	4.48928	4.54908	4.45203	4.86656	5.23739	5.37908	5.46923	5.47143	5.24286	4.9895	4.99592	5.46245	5.39743	5.4557	5.41083	4.99899	4.98916	4.76053	4.40898	4.45421	4.27042	5.44016	5.44844	5.49653
Arpp19	8.70033	8.91956	9.06461	10.2793	9.96366	10.2476	10.5091	7.57322	7.68286	7.47197	8.81792	8.33615	8.40624	9.49413	9.6993	9.7636	9.54692	7.12066	6.92335	7.17426	5.98767	6.24192	6.09921	8.88075	8.86801	9.17814	9.11651	8.93358	8.78595	10.0558	10.128	9.90347	9.80478	7.44393	6.95617	6.80411	9.73952	10.2083	9.97239	10.0295	7.55411	7.33277	7.5017	6.07344	6.14731	6.18774	9.65907	10.1078	9.79866
Arpp21	5.65267	5.2454	5.24358	7.23957	6.71187	6.80782	7.68176	5.83374	6.02756	6.18552	4.75051	4.94482	5.12553	5.30911	5.45777	6.38163	5.58432	4.92631	5.35696	5.42506	4.56302	4.74863	4.45534	5.29082	5.46876	5.51352	5.54511	5.44849	5.06818	7.0211	7.69636	6.60237	6.42716	5.85244	5.12371	5.1691	6.03309	7.69771	7.06469	6.5196	5.56517	5.59089	6.01755	4.82085	4.62731	4.9098	5.86556	7.05608	6.46118
Arr3	3.98913	3.90949	3.88324	4.54479	4.40391	4.30317	4.77815	3.5827	3.42519	3.51189	3.83896	3.95828	4.04008	4.44761	4.42346	4.40858	4.43528	3.24647	3.19653	3.33329	2.61405	2.76614	2.62587	4.07815	4.14401	3.86178	3.83809	3.69019	4.04639	4.43044	4.42242	4.46712	4.49357	3.80256	3.48007	3.6206	4.34213	4.55137	4.43111	4.43823	3.76326	3.12446	3.58134	2.55625	2.47891	2.8084	4.63837	4.46066	4.36119
Arrb1	8.70816	8.88145	8.85412	9.68824	9.92385	9.89577	9.4766	9.55777	9.371	9.28904	8.75898	8.51463	8.53547	10.0905	10.0803	9.98216	9.93867	9.92675	9.83665	9.85126	8.05195	7.97726	8.04354	8.88749	8.66161	8.65121	8.56293	8.53514	8.47244	9.73781	9.65203	9.85523	9.81244	9.54385	10.0363	9.91782	9.89707	9.5439	9.69798	9.87462	9.69662	9.69977	9.51629	8.07927	7.93416	8.01847	9.88349	9.74196	9.86087
Arrb2	7.94057	7.38169	7.69393	8.28633	8.63688	8.54925	7.9984	8.52634	8.29361	8.21006	8.60162	8.14755	8.00105	9.64704	9.46651	9.34663	9.16393	9.40654	9.40486	9.33245	7.87091	7.07537	7.65731	7.63852	7.53833	7.52601	7.64196	7.46575	7.59704	8.31972	8.43738	8.97019	8.99449	8.88252	9.59845	9.46579	9.22068	8.38691	8.90103	8.68695	8.66019	8.88487	8.488	7.76606	6.91131	7.31613	9.21615	8.54096	9.01121
Arrdc1	6.31275	6.49952	6.65287	7.74962	7.86651	7.82394	7.63966	6.9837	6.90478	6.92042	6.63538	6.4776	6.22469	8.3944	8.60533	8.35577	8.45431	7.46259	7.32594	7.3095	6.37461	6.05889	6.11301	6.10346	6.39113	6.25862	6.34469	6.28366	6.07259	7.86111	7.95846	8.0375	7.99624	6.86301	7.3995	7.30952	8.27684	7.95092	7.93002	8.0609	6.81109	7.17287	6.94789	6.21886	6.24484	6.18441	8.26197	8.07434	8.18646
Arrdc2	5.66063	5.44368	5.46321	6.29213	6.22818	6.37466	6.39675	7.40385	7.27069	7.55477	5.65771	5.57916	5.117	6.19631	6.55033	6.97773	6.26777	7.4335	7.54755	7.76834	7.68103	7.16348	7.28838	5.49999	5.40746	5.54763	5.44708	6.02158	5.18991	6.2471	6.87573	6.10669	6.44839	7.37176	7.4657	7.60573	6.1822	6.91326	6.59987	6.29555	7.46544	7.66945	7.93593	6.83106	6.7959	7.42723	6.33744	6.43629	6.35434
Arrdc3	9.23665	9.53789	9.84574	10.1563	9.97532	10.0803	10.1375	9.77939	9.93428	9.90508	9.41542	9.20669	8.98703	9.89305	9.80783	10.1455	9.8317	9.64689	9.53406	9.58199	9.45649	9.59756	9.34625	9.58498	9.66254	9.55469	9.75431	9.59307	9.63911	10.2401	10.7197	10.0497	10.1619	9.70074	9.55674	9.52684	9.78434	10.6864	10.2872	10.109	9.76524	9.57176	10.1101	9.37133	9.40713	9.66308	10.2213	10.3316	10.1992
Arrdc4	7.82786	8.13434	8.29446	8.65598	8.81877	8.47825	8.70929	9.42323	9.36702	9.36236	8.58865	8.42015	8.22951	9.05188	9.54847	9.32223	9.30179	10.066	9.90932	10.1456	8.45119	8.09388	8.7471	7.93648	7.75149	7.98459	7.99188	7.78869	7.62842	8.75954	8.89906	8.90091	8.59461	9.40645	9.69986	9.98241	8.94438	8.75981	8.99149	8.83047	9.41338	9.67636	9.42341	8.39473	8.39718	7.96482	8.94829	8.73166	8.74236
Arrdc5	4.11604	4.05565	3.90247	4.87585	4.86161	4.81646	4.8667	4.66599	4.69464	4.82463	4.47362	4.39786	4.49128	5.01692	4.92751	4.9151	4.92242	4.64311	4.65676	4.8818	3.98434	3.89515	3.86569	3.97101	4.3581	4.03106	4.04893	3.91155	4.61783	4.76026	4.94376	4.93986	4.88755	4.69174	4.81656	4.77189	4.87279	4.89869	4.93101	4.86959	4.63851	4.67885	4.71716	3.69523	3.78567	3.97318	4.85818	4.95921	4.90731
Arsa	6.10769	6.36787	6.30045	6.73271	6.74559	6.77722	6.33642	6.68363	6.53153	6.22133	6.86787	6.77182	6.48489	7.55745	7.5107	7.32062	7.42251	7.43678	7.2994	7.31947	6.32388	5.83846	6.11931	6.27017	6.17667	6.34771	6.43274	6.09719	6.26374	6.85035	6.91616	7.15168	6.82629	6.62029	7.22495	7.38089	7.18697	6.75234	6.90771	6.97661	6.78949	6.7739	6.68551	6.22079	5.92911	6.24749	7.38752	6.77897	7.16089
Arsb	8.72885	8.93303	8.92297	9.53758	9.71749	9.58248	9.37896	7.7877	7.87986	7.79055	9.15222	9.08715	8.66833	9.93788	10.3926	10.027	9.89284	8.4214	8.32719	8.5289	6.91974	6.419	6.73782	8.99885	8.26608	8.73999	8.60412	8.43164	8.50127	9.68604	9.3044	9.83092	9.39846	7.92868	8.31582	8.15873	9.91939	9.58538	9.87737	9.93546	8.05984	8.09798	7.90081	6.55459	6.10184	6.67524	10.0655	9.61143	9.70354
Arsg	6.42518	6.09804	6.29314	6.05351	6.38824	6.26012	6.48047	6.18794	6.22461	5.96047	6.29556	6.39401	6.32874	6.04489	6.30917	5.82155	6.13535	6.04544	5.82613	5.93134	4.85859	5.00787	4.85107	6.12558	6.41817	6.41693	6.09045	6.36834	6.55146	6.37097	6.0655	6.21583	6.53693	6.19333	6.16372	6.17102	6.36516	6.40684	6.34099	6.20448	6.10937	6.16769	6.13938	5.15483	5.18809	5.19302	6.25091	6.27837	6.17474
Arsi	5.5311	5.35997	5.56855	5.91622	5.80779	6.41516	5.64058	6.7581	6.52282	6.51869	5.04236	4.85423	5.04566	6.7393	5.3834	5.56042	5.77717	6.17277	6.16131	6.07639	5.3103	5.33865	4.93574	5.81073	5.47865	5.49841	5.39694	5.12109	5.55938	6.42361	6.21797	6.39009	6.71906	6.97976	6.70742	6.43775	6.06832	6.03018	5.97534	6.36091	6.70443	6.83648	6.55535	5.21236	5.24962	5.32209	5.68901	6.15347	6.50252
Arsj	5.32256	5.74586	5.88723	6.74619	6.70677	6.63274	6.49877	5.60008	5.73024	5.63815	5.75938	5.66478	5.85281	7.0886	6.89828	6.76219	6.87958	5.81021	5.8037	5.84728	5.02601	5.09636	4.74109	5.82496	5.27501	5.58366	5.87106	5.63437	5.59427	6.73317	6.88344	7.00377	7.11414	5.71733	5.86251	6.05863	6.84961	6.56446	6.72308	6.74583	5.67157	5.99132	5.8536	5.00928	4.8984	4.8952	6.98887	6.78203	7.03334
Arsk	7.21093	7.2118	7.46216	8.73812	8.94344	8.84018	8.5838	7.76002	7.68738	7.79137	7.68606	7.32786	7.41813	9.11063	9.30273	9.16926	9.18307	8.12859	7.97919	7.97456	6.79593	6.80494	6.75232	7.45381	7.13781	7.34232	7.22449	7.37095	7.57507	8.83619	8.76597	9.00368	8.83791	7.74045	7.76193	8.02768	8.86917	8.63835	8.78077	8.99692	8.03166	7.78781	7.7042	7.00207	6.6753	6.89665	9.12297	8.82361	8.80748
Art1	7.91483	7.57663	7.49217	8.70208	8.0061	8.19094	8.84488	10.1373	10.3802	10.1769	6.63769	6.49605	6.82926	5.90992	6.15044	7.95366	5.42143	7.1013	9.23522	9.0952	8.00352	8.11	7.68654	7.60447	7.80702	7.73661	7.98869	8.03528	6.9239	8.52143	8.88068	7.98713	7.6162	9.77592	8.47407	8.05837	7.4317	9.01144	8.43968	7.91431	9.31242	9.62489	9.83123	8.06549	8.06367	8.12146	6.82683	8.68398	7.9326
Art2b	4.57873	4.3852	4.29806	5.14027	4.75833	4.94165	4.73153	2.43264	3.17026	2.91975	4.39177	4.37787	4.72038	4.89826	5.08259	5.30321	5.26318	3.42168	3.15194	3.18556	1.94703	1.68895	2.41726	4.55207	4.1105	4.2079	4.14537	4.29556	4.14426	4.78321	4.97581	5.00894	4.79222	2.59797	2.81275	3.0508	4.94965	4.75528	5.05063	4.65515	3.47381	2.49902	2.24651	2.14891	1.93884	2.40979	4.96405	4.77841	4.59057
Art3	8.83948	9.03219	9.14239	10.5515	10.1208	10.0787	10.7752	8.88269	8.77617	8.63542	7.20246	7.07897	7.18859	7.72101	8.3598	9.62462	7.96125	6.64822	7.89558	7.99416	6.80427	7.33596	7.02432	8.9011	8.88713	9.02852	8.77279	9.57971	8.09354	10.2835	10.9966	9.78459	9.66929	8.3069	7.33422	7.01308	9.59586	10.7313	10.6018	9.73794	8.10104	8.24562	8.58441	7.68991	7.38475	7.77757	9.24502	10.5592	9.78388
Art4	4.56956	4.63433	4.45135	5.11056	4.99361	5.04325	4.9822	6.00011	5.86935	6.53346	4.54144	4.72965	4.7757	4.95665	4.81544	4.6635	4.84725	5.70504	5.45539	5.85018	5.52353	5.49287	5.67653	4.4399	4.58127	4.57111	4.34062	4.51611	4.74204	4.73875	4.74811	4.8516	5.19704	6.09393	6.11908	5.79632	5.09212	4.89546	4.80537	5.04526	5.84899	5.94143	5.70952	5.5337	5.66748	5.29774	4.83809	4.88063	5.08222
Art5	5.24409	5.2377	5.07472	5.79261	5.64153	5.56383	5.99791	6.14689	6.29772	6.15198	5.63309	5.59042	6.31508	5.38572	5.3862	5.72893	5.51784	5.18901	5.63971	5.81107	4.55676	4.87313	4.58148	5.00575	5.63956	5.00066	5.40595	5.26411	5.66697	5.61268	5.92408	5.59333	5.52045	5.94903	5.62601	5.64219	5.51001	5.77591	5.6912	5.53754	5.76012	5.93854	5.91908	4.93084	5.12397	5.01023	5.50169	5.71078	5.50422
Artn	4.0754	4.22295	4.18014	4.64876	4.42627	4.55294	4.46342	4.91714	5.24407	5.03868	4.5876	4.60711	4.65512	4.83797	4.64486	4.73175	4.78248	5.41338	5.43054	5.38341	4.52045	4.51649	4.6414	4.3729	4.37131	4.08495	4.17084	4.7193	4.57575	4.49252	4.55444	4.64067	4.59398	5.03002	5.43164	5.33325	4.63332	4.53205	4.45658	4.53619	5.22514	5.21708	5.16611	4.25995	4.40749	4.46931	4.45739	4.44478	4.48003
Arv1	5.57123	5.97046	6.12221	6.67235	6.94699	6.80932	6.4602	6.80707	6.94557	6.8175	5.9056	5.3723	5.38117	6.97737	6.87002	6.71114	6.82631	7.07514	6.98596	7.15299	6.1181	6.08555	6.15857	6.15372	5.60889	5.91461	5.76796	5.62462	5.61691	6.73876	6.92424	6.77038	6.72784	6.81897	6.99136	7.04614	6.66366	6.67103	6.95002	6.88188	6.62675	6.94979	6.96625	5.91934	6.30964	6.17611	6.70483	6.79968	6.81178
Arvcf	6.43587	6.45292	6.34993	7.03748	7.1106	7.07273	7.04236	7.10328	6.93978	6.99448	6.08248	6.20365	6.266	6.58889	6.57898	6.6294	6.61579	6.6008	6.56729	6.67133	5.15319	5.48524	5.57149	6.45833	6.28594	6.41084	6.2933	6.32933	6.31213	6.81294	6.82524	6.76567	6.57458	6.63556	6.43839	6.45452	6.61921	6.79343	6.7158	6.98286	6.46165	6.90468	6.8917	5.71125	6.01626	5.96908	6.62416	6.97111	6.86885
Arx	5.13459	5.27637	5.14266	5.85791	5.62225	5.76213	6.04729	5.64915	5.88525	6.02318	5.18955	5.22554	5.60859	5.57016	5.63617	5.75398	5.74462	5.8252	5.733	5.80651	4.07422	4.19713	4.06465	5.15987	5.28054	5.13859	5.1396	5.10695	5.21306	5.74354	5.85741	5.73667	5.81331	5.93224	5.62977	5.77083	5.72264	5.67503	5.71622	5.76324	5.71494	5.88697	5.66291	3.75387	3.81238	4.1582	5.80925	5.9556	5.67715
As3mt	7.42229	7.52532	7.59145	8.49625	8.06	8.20654	8.46951	7.93158	8.16508	7.69118	7.64256	7.36473	7.30183	8.14292	8.16939	8.45542	8.20653	7.78034	7.93085	7.94939	6.69982	6.70448	6.78452	7.5058	7.30718	7.54288	7.48401	7.75962	7.32379	8.27464	8.48015	8.22723	7.98141	7.89571	7.7911	7.60327	8.10713	8.28456	8.28461	8.23472	7.81956	7.86098	7.93404	6.93814	6.4179	6.9012	7.99447	8.29859	8.1733
[truncated: 17,698 more rows]
[truncated: 17 more columns]
