# Supplementary material for: An integrative transcriptome analysis framework for drug efficacy and similarity reveals drug-specific signatures of anti-TNF treatment in a mouse model of inflammatory polyarthritis
Source: PLoS Comput Biol. 2019 May 9;15(5):e1006933. doi: 10.1371/journal.pcbi.1006933 (PMC6508611; doi:10.1371/journal.pcbi.1006933)
Supplement: S1 Data — (ZIP) [file pcbi.1006933.s015.zip › Supplement/mm9_TF_targets.tsv]

Rel	REL	Bcl2a1a,Tnf,A130040M12Rik,Il12a,Rdh7,Msx1,Ifng,Ren1,Bcl2l1,Chat,Myc,H2-K1,Il12b,Il2,Nos2
Pou3f1	POU3F1	Abl1,Hmbg2,Igh
Bcl3	BCL3	Nfkb1,Nfkb2,Tnf
Hoxc13	HOXC13	Kstap16-1
Stat1	STAT1	Pfkp,Il2ra,Myd88,Pik3r1,Mapk1,Krtap15,Krtap13-1,Mt1,Tnfrsf8,Socs3,Irf1,Bcl6,Pparg,C2ta,Casp4,Tnfrsf6,Gbp1,Cxcl9,Nos2,Shh,Titf1,Scgb1a1
Hoxb5	HOXB5	Serpinb6a
Esr2	ESR2	Oxt,Ptgds,Abca1,Avp,Bmp2,Gal,Oxtr,Grip1,Egr1
Hoxc8	HOXC8	Ncam1,Smad1,Ankrd1,Ly6a,Adam19,Ass1,Cdh11,Cnn1,Dst,Emb,Elmo2,Gas1,Hes2,Cxcl10,Il1r2,Krt1-19,Ly6c,Ly6f,Nqo1,Pcna,Pmp22,Ccl2,Ccl7,Serpinf1,Spp1,Tagln,Tubb5,Plagl1,Slc16a4,Grem2,Eif2s3y,Eef1b2,Msln,Fzd2,Srd5a2
Hoxc6	HOXC6	Ncam1
E2F3	E2F3	Myb
Fli1	FLI1	Fli1,Cebpe,Bcl2,Cebpa,Tal1,Csf2ra,Csf3r,Hbb,Krt2-8,Mdm2,Mmpm13,Rb1,Dntt,Eat2,Ube2c
Egr2	EGR2	Ddx20,Hoxb2,Hoxa2,Hoxb7,Ctsl,Fas,Hoxa4,Cacna1e,Tnfsf6,Spint1,Hoxb2,Ddx20,Hoxa2,Hoxb7,Fas,Hoxa4,Cacna1e,Ctsl,Tnfsf6,Spint1,Tnfsf6,Spint1
Junb	JUNB	Cdkn2a,Il2,Il6,Il5,Il12b,Star,Tgm1,Il4,Nrf1,Jun
Pou3f3	POU3F3	Igh,Serpine2
Atf1	ATF1	Hspa5,Maml1,Igk,Igh,Apex1,Ccnd3,Eef2,H2-Aa,Nr4a1,Ifng,Nudt1,Nr4a2,Pcna,Pdha2,Ptgs2,Rb1,Sfrp4,Brca2,Cebpb,Cebpd,Fos,Stat3,Tgfbr2,Yy1
Hoxb3	HOXB3	Titf1
Msx1	MSX1	Cga,Idb1
Hoxa3	HOXA3	Hoxa3
Ets2	ETS2	Bcl2l1,Myl7,Pbp,Krt1-18,Krt2-8,Anpep,Mmp3,Mmp9,Prf1,Psen1,Spp1,Tie1,Vwf,Rnf11,Nmyc2,Mmp13,Plau
Etv4	ETV4	Pax8,Cdc2b,Crisp1,Agtr2,Bdkrb1,Btk,Cbx2,Ccnd2,Cdc2a,Mia1,Fgfr1,Fgfr2,Fgfr3,Fgfr4,Gba,Gpx5,Hfe,Ldb1,Madcam1,Man2b1,Nsccn1,Pcna,Rpl32,Sat1,St8sia4,T,Vim,Zhx1,Krt2-8,Spp1,Nmyc2,Mmp2,Srf,Nmyc2,Timp1,Mmp13,Plau,Nmyc2,Cav1,Cd5
Rarb	RARB	Rarb,Hoxa1,Tnfrsf6,Jun,Npdc1,Pck1,Fli1,Pou5f1,Catnb,Col1a2,Cryab,Mdk,Pcp2,Scd1,Tgfbr3,Tgm1,Tgm2,Titf1,Trh,Ucp1,Rqcd1,Grip1
Elk1	ELK1	Egr1,Fos,Ache,F3,ler2,Myh11,Sin3a,Mapk1,Mapk3
Smad7	SMAD7	Acvr1b,Col5a1,Col1a1,Muc4,Col3a1
Rela	RELA	Myc,H2-K1,Il12b,Il2,Nos2,Smad7,Ppara,Afp,Birc3,Birc2,Casp8,F3,Cxcl9,Gadd45b,Nfkbia,Pcna,Ccl2,Tnfrsf10b,Ep300,Wt1,Igk,Akt1,Blk,Fas,Fasl,Cxcl10,Ifnb1,Il2ra,Il6,Atp12a,S100a4,Tert,Tnfsf15,Ebi3,Relb,A130040M12Rik,Cxcl1,Cxcl2,Bcl2l1,Chat
Tcfap2c	TCFAP2C	Adar
Atf2	ATF2	Jun,Pparg,Ifna,Rhob,Barx2,Ccna1,Ccnd1,Ifnb1,Nrf1,Plau,Tnf
Creb1	CREB1	Th,Brca2,Cebpb,Jun,Dbh,Nr3c1,Ren1,Star,Mapk1,Maml1,Tcrd-V,Cdc2b,Dut,Slc5a5,Adcy8,Barx2,Bdkrb1,Cacna1s,Ccnd1,Ccnd2,Cd3d,Cdc2a,Cdv1,Chga,Chgb,Crebbp,Crh,Cryaa,Ctf1,Cyp11a1,Fst,Galr1,Gfap,Gnrhr,Grin2b,Hspa5,Gzmb,H2-Aa,Hfe,Hgf,Hmox1,Nr4a1,Hpgd,Slc6a4,Elavl1,Ifng,Il2,Il6,Inha,Kcnc1,Anxa1,Ltf,Mif,Mt3,Muc3,Myod1,Nf1,Npr1,Ntsr2,Nr4a2,Pck1,Pcna,Pdha2,Penk1,Per1,Per2,Plat,Plau,Ptger2,Ptgs2,Dusp1,Rdh6,Scg2,…
Trp73	TRP73	5430413l02Rik,Cables1
Epas1	EPAS1	Kdr,Tek,Ikbkg,Vegfa,Retnla,Flt1
Fos	FOS	Igk,Crh,Fasl,H2-K1,Hmox1,Ngfa,Timp1,Vim,Il6,Il5,Il12b,Star,Tgm1,Cepb,Gsta1,Ftmt,Plau,Th
Nfkb1	NFKB1	Myb,Relb,Cxcl1,Bcl2a1a,Tnf,Tlr2,Rel,Ifng,Myc,H2-K1,Il12b,Il2,Nos2,Bcl2l1,Ren1,Chat,Cxcl2,Wt1,Igk,Akt1,Blk,Fas,Fasl,Cxcl10,Ifnb1,Il2ra,Il6,Atp12a,S100a4,Tert,Tnfsf15,Ebi3,Brca1,Pax8,Tal1,Irak2,Igh,Ifna,Acp5,Birc5,Apoa1,Apoc3,B2m,Blr1,Cacna1e,Ccnd1,Ccnd3,Mia1,Csf1,Csf2,Dnm1,Ptprv,Gad1,Gdnf,H2-Bf,H2-Ea,H2-L,Icam1,Ifngr2,Ii,Il15,Il1b,Il1rn,Il4,Il5,Irf1,Kdr,Madcam1,Mmp2,Mmp9,Nudt1,Muc3,Oprd1,Plau,Prkr…
Sox11	SOX11	Wt1
Lef1	LEF1	Catnb,Igk,Alx4,Bglap1,Cd4,Cdh1,Cdx1,Cldn2,Eda,Il2,Ncam1,Neurog1,Nppc,Ovol1,Rag2,Ccl7,Spp1,T,Tcra,Wisp1
Hoxb4	HOXB4	Rarb
Stat3	STAT3	Cebpb,Cebpd,Crp,Hspcb,Mcl1,Apcs,Sfrp4,Trh,Vegfa,Vegfb,Vegfc,Stat3,Pfkp,Il2ra,Myd88,Pik3r1,Mapk1,Krtap15,Krtap13-1,Tnf,Mt1,Tnfrsf8,Socs3,Lep,Il6
Tlx1	TLX1	Aldh1a1,Wt1
Gli2	GLI2	Ptch1,Fgf13,Foxe1,Foxa2,Myf5,Gli1
Pou2f1	POU2F1	Igl-2,Parp2,Crisp1,Bdkrb1,Ccnd1,Cdx2,Cr2,Csnb,Des,Lcn5,Fgfr1,Fgl2,Gnrh2,Gnrhr,Cd79b,Igh-6,Myf5,Nos2,Oprm1,Plf,Prrx1,Prkar1b,Slp,Snrpb,Prkwnk1,Snrpa,Rdh7,Nif3l1,Myh10,Fgf4,Kit,Enpep,Abl1,Hmgb2,Pou2af1,Rel,Sfpi1,Cd79a,Nr3c1,Il2,Il5,Thrb,Cited1,Igh
Cebpa	CEBPA	Saa,Cdkn1a,Il12b,Krt1-10,Nos2,Npr1,Orm1,Ccl3,Nupr1,Cebpa,Sfpi1,Ptgs2,Scgb1a1,Pparg,Il10,Il6,Retn,Cdc2b,Hist1h1t,Htf9,Acdc,Adrb3,Afp,Amelx,Fabp4,Mmp28,Rhob,Akr1b7,Casp9,Ccnd2,Cd5,Cdv1,Chgb,Col2A1,Cpt1a,Crygb,Crygc,Crp2,Cst8,Ctsd,Dlx3,Ear2,Fgf4,Fgl2,Gba,H2afx,Hpn,Hspa1b,Igfbp5,Il4,Lep,Mmp11,Mdh2,Myod1,Neu1,Orm2,Pah,Pgk1,Rgn,Saa3,Scd1,Scd2,Slc2a4,Serpina1,Trf,Ttr,Nr1h3,Vdr,Krt1-12,Mixl1,Slco1b2,Hdac…
Sp4	SP4	Psap,Slc9a2,Gpd2,T,Myh7
Myb	MYB	Gata1,Bcl2,Myc,Rara,Rarg,Rarb,Raf1,Atp2b1,Runx2,Ccnd2,Cd4,Cdc2a,Cdkn2b,Crebbp,Ela2,Epo,Gstm2,Hhex,Il3ra,Kit,Anpep,Kitl,Mpo,Mrc1,Nras,Igbp1,Pdcd4,Rag2,Siat7a,Upp1,Dmtf1,Mapk3,Ppia,Ep300,NE
Nfkb2	NFKB2	Ren1
Stat5a	STAT5A	Pax5,Tcrg,Cel,Serpina3g,Serpina3n,Tlr2,Dpagt1,Clnk,Pfkp,Il2ra,Myd88,Pik3r1,Mapk1,Krtap15,Krtap13-1,Tnf
Elk	ELK	Nos2
Stat5b	STAT5B	Ins1,Cyp2a4,Cyp2d9,Pax5,Tcrg,Cel,Serpina3g,Serpina3n,Tlr2,Pfkp,Il2ra,Myd88,Pik3r1,Mapk1,Krtap15,Krtap13-1,Tnf
Gata1	GATA1	Myb
Cebpe	CEBPE	Gata1,Myc,Sfpi1
Cebpb	CEBPB	C3,Il1,Fos,Sfpi1,Ptgs2,Aldh1a1,Apex1,Bcl2a1a,Mia1,Col1a1,Crp,Ctf1,F7,Fcgrt,Hfe,Hgf,Hpgd,Igh-4,Il13,Inha,Mmp13,Slc11a1,Oprd1,Otc,Pck1,Abcb1b,Ptx3,Rdh6,Apcs,Sod2,Sdc4,Tnfrsf1b,Mapk3,Nfkbiz,Jun,Stat3,Trp53,Pparg,Il10,Il6,Saa,Cdkn1a,Il12b,Krt1-10,Nos2,Npr1,Orm1,Ccl3,Nupr1
Brca1	BRCA1	Pou2f1,Gadd45a,Rad51,Mad2l1
Sfpi1	SFPI1	Sfpi1,Mmp13,Plau,Msr1,Fli1,Tal1,Cd79a,Il12b,Mrc1,Ptgs2,Ccl3,Ebi3,NE,Bcl2,Myb,Nfkb1,Igk,Igh,Acp5,Aif1,Cd72,Csf1r,Ctsk,Dab2,Ela2,Enpep,Fcgr3,Gpd2,Gpx1,Gsc,Gypa,H2-Ab1,Hes1,Hgf,Igh-6,Igj,Il12rb1,Il4,Il5ra,Itgam,Itgb2,Ltf,Ly9,Slc11a1,Oprm1,Pip,Ptprc,Rb1,Tbp,Tlr4,Camk1d,Oscar,Olfm4,Prg3
Gli3	GLI3	Ptch1,Foxa2,Myf5,Gli1,Shh
Atf3	ATF3	Fgf2,Gcg,Pck1
Egr1	EGR1	Egr1,Ctsl,Fas,Hoxa4,Cacna1e,Tnfsf6,Spint1,Tnf,Myc,Ache,Ada,Alox5,Cbx2,Col1a2,F3,Fgfr3,Flt3,Gad1,Galk1,Hmox1,Icam1,Id1,Ifngr2,Cyr61,Lhb,Met,Mmp14,Prkar1b,Ptpn1,Srf,Thbs1,Twist1,Vegfb,Slc32a1,Egr1,Fas,Hoxa4,Cacna1e,Ctsl,Tnfsf6,Spint1,Alox5,Cbx2,Col1a2,F3,Fgfr3,Flt3,Gad1,Galk1,Hmox1,Icam1,Id1,Ifngr2,Cyr61,Lhb,Met,Mmp14,Prkar1b,Ptpn1,Srf,Thbs1,Tnf,Twist1,Vegfb,Slc32a1,Myc,Ache,Ada
Smad4	SMAD4	Smad7,Gnrhr,Titf1,Msx2,Bgn,Fshb,Muc4,Dix3,Idb1,Nkx2-5,Msx1,Cebpb,Cebpd,Hnf4a,Pparg,Catnb,Gast,Itga5,Sstr2
Hlf	HLF	Runx1,Lmo2,Snai2,Tle1,Tle4
Rara	RARA	Hoxb1,Hoxa1,Hoxa4,Hoxa5,Etv4,Aldh1a1,Chat,Ngfr,Nsd1,Psmc5,Pthlh,Slc18a3,Nr2c1,Fli1,Pou5f1,Catnb,Col1a2,Cryab,Mdk,Pcp2,Scd1,Tgfbr3,Tgm1,Tgm2,Titf1,Trh,Ucp1,Rqcd1,Grip1
Hoxa5	HOXA5	Hoxa5,Ncam1,Igfbp1,Ptx3,Vim,Th
Atf6	ATF6	Atp2a2
Pou2f2	POU2F2	Igh,Hmgb2,Pou2af1,Rel,Sfpi1,Cd79a,Nr3c1,Il2,Il5,Thrb,Igk,Blr1,Cd36,Col2a1,Ly9,Pnoc,Ntsr2
Cebpg	CEBPG	Il10,Il6,Retn,Igk,Igh,Alb1,Csf3,Tcrb
E2f1	E2F1	Trp73
Bcl6	BCL6	Gata3,Prdm1,Nfkb1,Ccna2,Cxcr4,Igfbp4,Il18,Il4,Il5,Ccl2,Ccl6,Ccl7,Slc9a1,Il9
Smad6	SMAD6	Cdk6,Map3k7
Atf4	ATF4	Hspa5,Cdkn1a,Cdkn1b,Chgb,Col1a1,Ddit3,Hmox1,Nfe2l2,Syn1
Hoxa4	HOXA4	Hoxa4,Th
Sp3	SP3	Ucp2,Alox15b,Pcyt1a,Psap,Slc9a2,Gpd2,Acta2,Aebp1,Serpinh1,Cdkn1a,Csf1,Dnm1,Dnmt1,Fbln1,Gcgr,Gh,Gpx4,Klf4,Lama1,Ptpn1,Slc1a3,Vegfa,Ces2,Nr5a1,Reck,C1qtnf3,Pou5f1,Tal1,Ahr,Mmp28,Bax,Cdh5,Col7a1,Col1a2,Cyp26a1,Dck,Fas,Fgl2,Gp38,Il10,Abcc1,Mertk,Met,Mmp9,Muc2,Muc5ac,Oprm1,Ptcra,Ptger2,Rac2,Ren1,Ccl2,Six5,Tgm1,Tk1,Ftmt
Rarg	RARG	Hoxa1,Hoxb1,Hoxb4,Hoxd4,Cyp26a1,Lamb1-1,Tnfrsf6,Fli1,Pou5f1,Catnb,Col1a2,Cryab,Mdk,Pcp2,Scd1,Tgfbr3,Tgm1,Tgm2,Titf1,Trh,Ucp1,Rqcd1,Grip1
Pax8	PAX8	Slc5a5,Ncam1,Titf1,Wpb2,En2
Tal1	TAL1	Igh,Lmo2,Csnk2a1,Epb4.2,Kdr,Rnf41
Crem	CREM	Crem,Igk,Prm2,Tesk1,Fhl5,Gtf2a1lf,Th,Brca2,Cebpb,Jun,Dbn,Nr3c1,Ren1,Star
Cebpd	CEBPD	Il1,C3,Fos,Ptgs2,Scgb1a1,Pparg,Il10
Hoxb1	HOXB1	Hoxb1,Hoxb2,Phox2b,Epha2
Smad1	SMAD1	Dix3,Idb1,Nkx2-5,Msx1,Col1a1,Col5a1,Col3a1,Hoxc8,Amhr2,Col7a1,Gja1,Gpx4,Mmp13,Tagln,Timp1,Mixl1,Zfp354c
Hoxa11	HOXA11	Nrcam,Ctsl,Erf,Gcm1,Cd47,Anxa1,Pdgfa,Itga8,Zfp192
Ncoa1	NCOA1	Esr1
Pax1	PAX1	En2,Slc22a8,Mmp21,Prkar1b
Esr1	ESR1	Abca1,Avp,Bmp2,Gal,Oxtr1,Grip1,Egr1,Notch1,Pgr,Apoe,S100g,Csk,Gnrh2,Grin2d,H19,Hgf,Isl1,Jag1,Ltf,Mdm2,Nos2,Tnfrsf11b,Oprm1,Prkca,Prl,Rdh6,Tnfsf11,Nr0b2,Gcs1
Hoxa10	HOXA10	Ccng1,Ccng2
Pax2	PAX2	Pax5,Wt1,Crhr1,Gcg,Rb1,Sfrp2,Wnt1,En2
Pparg	PPARG	Ncoa1,Il4,Cd36,Lpl,Mmp3,Pltp,Pparbp,Scd1,Ucp3,Pdk4,Angptl4,Gata3,Nfkb1,Acox1,Aqp7,Acsl1,Slc22a1,Scarb1,Slc27a1,Bcl2,Egr1,Rarb,Plin,Abcg1,Acaa1,Fabp4,Apoe,Atp2a2,Cap1,Casp3,Dbi,Fabp2,Fn1,Hgf,Fabp5,Nos2,Pex11a,Ppargc1a,Scand1,Ptger2,Ptgs2,Sat1,Hmgcs1,Sumo1,Ucp1,Ucp2,Nr1h3,8430420C20Rik,Ugt1a9,S3-12,Bcmo1,Mpra,C1qtnf3
Pou5f1	POU5F1	Fgf4,Kit,Enpep,Abl1,Hmgb2,Tnc,Igh,Pou5f1,Sox2,Ckb,Hmgb1,Kpnb1,Rps7,Slc2a3,Spp1,Utf1,Zfp42,H2afz,Mkrn1
Wt1	WT1	Bcl2,Pax2,Nr0b1,Amh,Areg,Cat,Csf1,Igf2,Il2rb,Slc22a6,Slc22a8,Sdc1,Spry1,Nr5a1,Podxl,Nup210
Nfic	NFIC	Fos,Trp53,Gsta-rs1,Ada,Afp,Alb1,Fabp4,Apoa1,Apoc3,Akr1b7,Runx2,Clu,Col2a1,Col1a1,Col1a2,Crygb,Crygc,Csf1,Cyp1a1,Cyp2a5,Lcn5,F7,Fcgrt,Gabra6,Gfap,B4galt1,Gpam,Hbb-b1,Hgf,Hmga2,Htr3a,Ifngr2,Igfbp5,Il5,Ldh3,Mbp,Mdh2,Mdh1,Mt1,Mt3,Myh11,Myog,Ncam1,Nef3,Omp,Pah,Pkd2,Pklr,Csh1,Plat,Pomc1,Ccl2,Sftpb,Sftpc,Sgca,Ski,Slc2a4,Sod2,Tnc,Nr1h3,Wap,Mapk3,Slc2a8
Hoxa7	HOXA7	Gal
Sp1	SP1	Mt3,Hspa1b,Ucp2,Pcyt1a,Psap,Bcl3,Brca1,Hoxa4,Hoxb7,Msx1,Myc,Pax8,Rel,Sfpi1,Stat3,Tcrg,Dut,Htf9,Acta1,Adam17,Akp2,Prdx3,Birc5,Aprt,Rhob,Atp2b1,Akr1b7,Bak1,Bdkrb1,Bsg,Cai,Casp9,Cbx2,Ccnd1,Ccnd2,Ccnd3,Cd14,Cd24a,Cd34,Cd5,Cd8b1,Cdc25a,Cdh1,Chga,Chgb,Cited1,Ckmt1,Col4a1,Col1a1,Cox4i1,Csrp2,Ctsl,Dhfr,Dlx3,Slc26a2,Epor,Lcn5,Etsrp71,F3,Fasl,Fcgr2b,Fst,Gdnf,Ggh,Gstm2,H19,Hba-a1,Hck,Hdh,Hmbs,Hpn,Hras1,Hspc…
Pit1	PIT1	Rara,Rarg,Rarb
Trp63	TRP63	Cdkn2a,Hnrpab,Ssrp1,Ddit4
Pax3	PAX3	Nrcam,Mcm5,Met,Myod1,Bmp4
Stat6	STAT6	Il6,Irf1,Tnf,Ncoa3,Adam8,Bcl2l1,Igh-4,Il1r1,Il4,Itgb3
Usf1	USF1	Pax5,Igk,Igl-2,Acp5,Chrna7,Apeg1,Atp2a2,Bdnf,Bmp4,Cfh,Cited1,Col1a1,Fasn,Fshr,Hgf,Hoxb7,Mt1,Mxi1,Myoc,Nos2,Oprd1,Ipf1,Prkaca,Pklr,Pola2,Ptgs2,Ren1,Spp1,Thrsp,Tnfrsf8,Top3a,Ceacam1,Nr5a1,Gabbr1,Slc2a5,Cad,Cebpa,Hoxb4,Hoxb7,Msx1,Igh,Atp10a,C2ta,Cpt1a,Cryaa,Hbb,Klf4,Npr1,Surf2,Sdc1,Tbx2,Trim25,Tyms,Ces2
Jun	JUN	Bcl3,Egr1,Egr2,Msx1,Myb,Ppara,Relb,Sfpi1,Trp53,Emilin1,Rdh1,Ifna,Acp5,Crisp1,Prdx3,Prdx6,Fabp4,Apoa1,Apoc3,App,Atp2b1,Atp10a,Bcl2a1a,Bdkrb1,Cacna1e,Ccnd2,Cd5,Cdk5,Cftr,Col5a1,Col7a1,Col1a1,Crabp1,Csf1,Cspg3,Ctsl,Cyp11a1,Dbh,Ecm1,F3,Fgfr1,Fgl2,Gad1,Gba,Gja5,Gnrhr,Gria2,Nr3c1,Gstm1,Gzmb,H2-Aa,H2-D1,Hbegf,Hfe,Slc6a4,Elavl1,Ifnb1,Il13,Il5ra,Il7r,Il9,Klf1,Klf4,Klra1,Ldb1,Ltf,Met,Mmp2,Mmp3,Mmp9,Mt3,Nud…
Arnt	ARNT	Sumo1
E2F1	E2F1	Myb
Smad2	SMAD2	Acvr1b,Col5a1,Foxh1,Col1a1,Smad7,Tgfb1,Gnrhr,Col3a1
Pou3f2	POU3F2	Cited1,Tnc,Igh,Serpine2
Trp53	TRP53	Trp63,Trp73,Ddit4,5430413l02Rik,Cables1,Mdm2,Mdm4,Bcl2,Egr1,Fos,Foxo3a,Topors,Igfbp3q1,Igfbp3q2,Acta1,Akt1,Apaf1,Birc5,Aqp3,Rhoa,Rhob,Atm,Bax,Bdkrb2,Ccnd1,Ccng1,Kai1,Cdc25c,Cdc42,Cdkn1a,Chek1,Ckm,Plk3,Csnk,Csnk2a2,Cyp1b1,Gadd45a,Dnmt1,Eef1a1,Eef1a2,Egfr,Ei24,Epha2,Erbb2,Expi,Sesn1,Tnfrsf6,Fdxr,Gja5,Mr1,Hic1,Hipk1,Hras1,Inha,Irs3,Kit,Krt1-19,Stmn1,Bbc3,Mgmt,Mki67,Mmp2,Cd200,Nos2,Abcb1b,Abcb1a,Pik3…
Pax5	PAX5	En2,Igh,Blk,Cd79a,Rag2,Vpreb1
Hif1a	HIF1A	Vegfa,Retnla,Flt1,Sumo1,Bcl2,Ppara,Trp53,Egln1,Cygb,Angpt1,Angpt2,Avp,Bax,Bid,Casp9,Cdkn1a,Ctsd,Dcx,Eno1,Epo,Fn1,Hk1,Hmox1,Itgb2,Krt1-14,Krt1-18,Krt1-19,Pfkfb3,Mmp2,Ndrg1,P4ha1,P4hb,Pdgfb,Pgf,Pgk1,Abcb1b,Plaur,Plod1,Cxcl12,Slc2a1,Bhlhb2,Tff3,Tgfb3,Car9,Map2k4,Plod2,Ep300,Gbe1,Ddit4
Pax6	PAX6	Nrcam,Foxn1,Ccrn4l,Col9a2,Cryaa,Crybb1,Crybb2,Crygf,Htr3a,L1cam,Mitf,Mmp9,Pafah1b1,Palm,Pitpn,Tapbp,Gabbr1
Jund1	JUND1	Il6,Il4,Il5,Sftpb,Jun,Plau,Th
Ar	AR	Bcl2,Pouf21,Pou3f3,Crisp1,Akr1b7,Avp,Cav1,Cyp24a1,Cyp27b1,Gpx5,Gstp1,Nos2,Odc1,Slp,Svs6,Tat,Pbsn,Grip1,Srd5a2
Ppard	PPARD	Fabp1,Ncoa1,Ncoa3,Ncoa2,Ncor1,Ncor2,Nrip1,Cd36,Lpl,Mmp3,Pltp,Pparbp,Scd1,Ucp3,Pdk4,Angptl4Cd36,Lpl,Mmp3,Pltp,Pparbp,Scd1,Ucp3,Pdk4,Angptl4
Tcfap2a	TCFAP2A	Dut,Adam17,Prdx3,Apex1,Klf16,Atp2a2,Atp2b1,Atp10a,Bfsp1,Bgn,Bsg,Cacna1e,Cai,Ccnd2,Cd24a,Cdh1,Cdkn1a,Mia1,Cited1,Ckm,Ckmt1,Clgn,Col7a1,Col1a2,Crx,Crygb,Crygc,Csf2,Cspg3,Csrp2,Ctsl,Dhx9,Erbb2,Ptprv,Fbln1,Fgfr1,Fgfr3,Fst,Gfap,B4galt1,Ggt1,Gja5,Gm2a,Gpc3,H19,Hck,Hdh,Hfe,Hgf,Hpgd,Hpn,Hprt1,Hsd17b1,Hsd17b2,Slc6a4,Ifngr2,Igfbp5,Il13,Il3ra,Il7r,Itga7,Itpr1,Kdr,Kit,Krt1-10,Lamb3,Lhcgr,Madcam1,Man2b1,Maz,M…
Relb	RELB	Relb,Myb,Aire,Cdkn1a,Tnfrsf5,Cxcl1,Cxcl2
Sp2	SP2	Mt2,Hspa1b,Ucp2,Alox15b,Pcyt1a
Ppara	PPARA	Fapb1,Cebpb,Hdl1,Hdl2,Hdl3,Hdl4,Aip,Abcc2,Cyp7a1,Hsd11b1,Hspcb,Cited2,Mttp,Nfkbia,Nox1,Apob,Nrbf1,BC013476,Dhrs4,Hdl5,Acox2,Cd36,Lpl,Mmp3,Pltp,Pparbp,Scd1,Ucp3,Pdk4,Angptl4,Gata3,Nfkb1,Acox1,Aqp7,Acsl1,Slc22a1,Scarb1,Slc27a1
Hoxa1	HOXA1	Hoxb2,Epha2,Ncam1,Pax3,Gad1,L1cam,Myl1,Nkx2-5,Ren1
Smad3	SMAD3	Col5a1,Tgfb1,Col1a1,Smad7,Gnrhr,Col3a1,Bcl2,Myc,Acta2,Bax,Cdk2,Dspp,Pcna,Pex6,Sf3b2,Erbb2ip,Eif4enif1,Zfp198,Cebpb,Cebpd,Hnf4a,Pparg,Catnb,Gast,Itga5,Sstr2
Stat4	STAT4	Ifng
Egr3	EGR3	Ctsl,Tnfsf6,Spint1,Ctsl
Pgr	PGR	Adamts1,Bcl2l1,S100g,Ctsl,Fkbp5,Hsd17b2,Ihh,Irg1,Lgals1,Abcb1b,Ptger2,Sumo1,Gcs1,Srd5a2
Usf2	USF2	Conx5b,Mitf,Rps14,Pax5,Igk,Igl-2,Acp5,Chrna7,Apeg1,Atp2a2,Bdnf,Bmp4,Cfh,Cited1,Col1a1,Fasn,Fshr,Hgf,Hoxb7,Mt1,Mxi1,Myoc,Nos2,Oprd1,Ipf1,Prkaca,Pklr,Pola2,Ptgs2,Ren1,Spp1,Thrsp,Tnfrsf8,Top3a,Ceacam1,Nr5a1,Gabbr1,Slc2a5,Cad
Mybl2	MYBL2	Lox,Sftpa1
Ets1	ETS1	Mmp9,Prf1,Psen1,Ssp1,Tie1,Vwf,Rnf11,Nmyc2,Mmp2,Srf,Timp1,Mmp13,Plau,Cav1,Cd5,Mapk1,Mapk3,Gata1,Myc,Tcrd-V,Kit,Nr2f2,Cdh5,Csf2,Pcyt1a,Ecm1,Fcgrt,Fgl2,Ggh,Elavl1,Cd79b,Il3ra,Itga3,Itgav,Itgb3,Kdr,Mef2a,Mmp14,Oprd1,Igbp1,Pkd1,Prkr,Prtn3,Pthlh,Sh2d1a,St6galnac1,Tcra,Dntt,Tgfbr2,Thy1,Tnfrsf10b,Tnfrsf8,Wap,Ifnt1,Ncdn,Zfp354c,Atp2a3,Rdh7,B3galt4,Cxcl4,Fli1,Tal1
