# Supplementary material for: An integrative transcriptome analysis framework for drug efficacy and similarity reveals drug-specific signatures of anti-TNF treatment in a mouse model of inflammatory polyarthritis
Source: PLoS Comput Biol. 2019 May 9;15(5):e1006933. doi: 10.1371/journal.pcbi.1006933 (PMC6508611; doi:10.1371/journal.pcbi.1006933)
Supplement: S1 Data — (ZIP) [file pcbi.1006933.s015.zip › Supplement/KEGG_mmu_pathways.tsv]

Arbitrary1	Pro-longevity	Apoe,Arhgap1,Arntl,Atm,Atr,Bax,Brca1,Bub3,Casp2,Cav1,Cdk7,Chek2,Clock,Dmd,Efemp1,Ercc2,Ercc4,Fgf23,Fn1,Foxm1,Fxn,Grn,Gsk3a,Hells,Hnrnpd,Htr1b,Htra2,Jund,Lmna,Mcm2,Mgat5,Msh2,Msra,Ncor2,Neil1,Nos3,Parp1,Polg,Ppm1d,Prdx1,Rae1,Sirt7,Slc25a4,Socs2,Sod2,Sqstm1,Stub1,Top3b,Topors,Tpp2,Trp53,Trp63,Trp73,Xpa,Xrcc5,Xrcc6,Zmpste24,g-H2AX,p16INK4a
Arbitrary2	Anti-longevity	Adcy5,Agtr1a,Akt1,Cdkn1a,Coq7,Dgat1,Eps8,Gh,Ghr,Ghrh,Ghrhr,Gpx4,Gsta4,Htt,Igf1,Igf1r,Ikbkb,Insr,Irs1,Irs2,Kcna3,Mif,Mtor,Pappa,Pou1f1,Prkar2b,Prop1,Rps6kb1,Shc1,Slc13a1,Surf1,Trp53bp1
Arbitrary3	Ageing-related	Apoe,Arhgap1,Arntl,Atm,Atr,Bax,Brca1,Bub3,Casp2,Cav1,Cdk7,Chek2,Clock,Dmd,Efemp1,Ercc2,Ercc4,Fgf23,Fn1,Foxm1,Fxn,Grn,Gsk3a,Hells,Hnrnpd,Htr1b,Htra2,Jund,Lmna,Mcm2,Mgat5,Msh2,Msra,Ncor2,Neil1,Nos3,Parp1,Polg,Ppm1d,Prdx1,Rae1,Sirt7,Slc25a4,Socs2,Sod2,Sqstm1,Stub1,Top3b,Topors,Tpp2,Trp53,Trp63,Trp73,Xpa,Xrcc5,Xrcc6,Zmpste24,g-H2AX,p16INK4a,Adcy5,Agtr1a,Akt1,Cdkn1a,Coq7,Dgat1,Eps8,Gh,Ghr,Ghrh,Ghrhr,G…
mmu00010	Glycolysis_/_Gluconeogenesis	Hk2,Hk3,Hk1,Hkdc1,Gck,Gpi1,Pfkl,Pfkm,Pfkp,Fbp1,Fbp2,Aldoa,Aldob,Aldoc,Aldoart1,Tpi1,Gapdh,Gm20899,Gapdhs,Pgk1,Pgk2,Pgam1,Pgam2,Eno1,Eno2,Eno3,Gm5506,Pkm,Pklr,Pdha1,Pdha2,Pdhb,Dlat,Dld,Ldha,Ldhb,Ldhc,Ldhal6b,Adh1,Adh7,Adh4,Adh5,Akr1a1,Aldh2,Aldh3a2,Aldh1b1,Aldh7a1,Aldh9a1,Aldh3a1,Aldh1a3,Aldh3b1,Aldh3b2,1700055N04Rik,Acss1,Acss2,Galm,Pgm2,Pgm1,G6pc,G6pc2,G6pc3,Adpgk,Bpgm,Pck1,Pck2
mmu00020	Citrate_cycle_(TCA_cycle)	Cs,Csl,Acly,Aco2,Aco1,Idh1,Idh2,Idh3g,Idh3a,Idh3b,4933405O20Rik,Ogdh,Ogdhl,Dlst,Dld,Suclg1,Suclg2,Sucla2,Sdha,Sdhb,Sdhc,Sdhd,Fh1,Mdh1,Mdh2,Pcx,Pck1,Pck2,Pdha1,Pdha2,Pdhb,Dlat
mmu00030	Pentose_phosphate_pathway	Gpi1,G6pd2,G6pdx,Pgls,H6pd,Pgd,Rpe,Tkt,Tktl1,Tktl2,Taldo1,Rpia,Dera,Rbks,Pgm2,Pgm1,Prps1,Prps2,Prps1l3,Prps1l1,Rgn,Aldoa,Aldob,Aldoc,Aldoart1,Fbp1,Fbp2,Pfkl,Pfkm,Pfkp
mmu00040	Pentose_and_glucuronate_interconversions	Gusb,Kl,Ugt2b5,Ugt1a2,Ugt1a6a,Ugt2a1,Ugt1a9,Ugt1a10,Ugt1a7c,Ugt1a5,Ugt2a3,Ugt2a2,Ugt2b1,Ugt1a6b,Ugt1a1,Ugt2b34,Ugt2b36,Ugt2b38,Ugt2b37,Ugt2b35,Ugdh,Ugp2,Cryl1,Rpe,Xylb,Akr1b7,Akr1b8,Akr1b3,Akr1b10,Dcxr,Dhdh,Aldh2,Aldh3a2,Aldh1b1
mmu00051	Fructose_and_mannose_metabolism	Mpi,Pmm1,Pmm2,Gmppb,Gmppa,Gmds,Tsta3,Fpgt,Fuk,Hk2,Hk3,Hk1,Hkdc1,Pfkl,Pfkm,Pfkp,Fbp1,Fbp2,Pfkfb4,Pfkfb1,Pfkfb2,Pfkfb3,9630033F20Rik,Mtmr2,Mtmr1,Mtmr7,Mtmr6,Phpt1,Khk,Sord,Akr1b7,Akr1b8,Akr1b3,Akr1b10,Aldoa,Aldob,Aldoc,Aldoart1,Tpi1
mmu00052	Galactose_metabolism	Galk1,Galk2,Gale,Ugp2,Pgm2,Pgm1,Hk2,Hk3,Hk1,Hkdc1,Gck,G6pc,G6pc2,G6pc3,Glb1,Lct,Lalba,B4galt1,B4galt2,Galt,Gla,Akr1b7,Akr1b8,Akr1b3,Akr1b10,Pfkl,Pfkm,Pfkp,Mgam,Gaa,Ganc,Sis
mmu00053	Ascorbate_and_aldarate_metabolism	Ugdh,Ugt2b5,Ugt1a2,Ugt1a6a,Ugt2a1,Ugt1a9,Ugt1a10,Ugt1a7c,Ugt1a5,Ugt2a3,Ugt2a2,Ugt2b1,Ugt1a6b,Ugt1a1,Ugt2b34,Ugt2b36,Ugt2b38,Ugt2b37,Ugt2b35,Miox,Rgn,Gulo,Aldh2,Aldh3a2,Aldh1b1,Aldh7a1,Aldh9a1
mmu00500	Starch_and_sucrose_metabolism	Mgam,Gaa,Ganc,Sis,Treh,Ugdh,Ugt2b5,Ugt1a2,Ugt1a6a,Ugt2a1,Ugt1a9,Ugt1a10,Ugt1a7c,Ugt1a5,Ugt2a3,Ugt2a2,Ugt2b1,Ugt1a6b,Ugt1a1,Ugt2b34,Ugt2b36,Ugt2b38,Ugt2b37,Ugt2b35,Gusb,Kl,Uxs1,Ugp2,Pgm2,Pgm1,Hk2,Hk3,Hk1,Hkdc1,Gck,G6pc,G6pc2,G6pc3,Pgm2l1,Gpi1,Gbe1,Pygm,Pygb,Pygl,Gys1,Gys2,Amy1,Amy2a4,Amy2a5,Amy2a2,Amy2a3,Agl,Enpp1,Enpp3
mmu00520	Amino_sugar_and_nucleotide_sugar_metabolism	Chia,Chit1,Chi3l1,Hexa,Hexb,Nagk,Pgm3,Uap1,Uap1l1,Gne,Renbp,Nans,Nanp,Npl,Cmas,Cmah,Cyb5r1,Cyb5r3,Cyb5r2,Hk2,Hk3,Hk1,Hkdc1,Amdhd2,Gnpnat1,Gnpda1,Gnpda2,Gfpt1,Gfpt2,Uxs1,Gck,Gpi1,Pgm2,Pgm1,Ugp2,Galt,Ugdh,Galk1,Galk2,Gale,Pmm1,Pmm2,Gmppb,Gmppa,Gmds,Mpi,Fuk,Fpgt,Tsta3
mmu00620	Pyruvate_metabolism	Acss1,Acss2,Pdha1,Pdha2,Pdhb,Dlat,Dld,Pkm,Pklr,Acaca,Acacb,Acyp1,Acyp2,Aldh2,Aldh3a2,Aldh1b1,Aldh7a1,Aldh9a1,Acot12,Ldha,Ldhb,Ldhc,Ldhal6b,Ldhd,Glo1,Hagh,Haghl,Grhpr,Akr1b7,Akr1b8,Akr1b3,Akr1b10,Me2,Me1,Me3,Pcx,Mdh1,Mdh2,Pck1,Pck2,Acat2,Acat1
mmu00630	Glyoxylate_and_dicarboxylate_metabolism	Mdh1,Mdh2,Cs,Csl,Aco2,Aco1,Acat2,Acat1,Mcee,Pcca,Pccb,Mut,Hao2,Hao1,Cat,Grhpr,Pgp,Agxt,Glul,Shmt1,Shmt2,Gcsh,Hyi,Glyctk,Afmid
mmu00640	Propanoate_metabolism	Acat2,Acat1,Acss1,Acss2,Acss3,Acadm,Hadha,Ehhadh,Echs1,Hibch,Acaca,Acacb,Mlycd,Abat,Pcca,Pccb,Mcee,Mut,Suclg1,Suclg2,Sucla2,Aldh6a1,Aldh2,Aldh3a2,Aldh1b1,Aldh7a1,Aldh9a1,Ldha,Ldhb,Ldhc,Ldhal6b
mmu00650	Butanoate_metabolism	Acat2,Acat1,Hadh,Hadha,Ehhadh,Echs1,Acads,Acsm1,Acsm2,Acsm4,Acsm5,Acsm3,L2hgdh,Aldh5a1,Abat,Gad1,Gad2,Hmgcs1,Hmgcs2,Hmgcl,Oxct1,Oxct2a,Oxct2b,Aacs,Bdh2,Bdh1,Pdha1,Pdha2,Pdhb
mmu00562	Inositol_phosphate_metabolism	Pik3c3,Mtm1,Pi4ka,Pi4kb,Pi4k2a,Pi4k2b,Pip5k1c,Pip5k1b,Pip5k1a,Pip5kl1,Inpp5e,Synj2,Synj1,Ocrl,Inpp5b,Plcb1,Plcb3,Plcb4,Plcb2,Plcd1,Plcd3,Plcd4,Plce1,Plcg1,Plcg2,Plcz1,Pik3cg,Pik3ca,Pik3cd,Pik3cb,Pten,Pip4k2c,Pip4k2a,Pip4k2b,Inpp5d,Inppl1,Pik3c2a,Pik3c2g,Pik3c2b,Inpp4a,Inpp4b,Pikfyve,Impa2,Impa1,Impad1,Cdipt,Isyna1,Inpp1,Inpp5k,Inpp5j,Inpp5a,Minpp1,Itpkb,Itpka,Itpkc,Itpk1,Ipmk,Ippk,Miox,Aldh6a1,Tp…
mmu00190	Oxidative_phosphorylation	ND1,ND2,ND3,ND4,ND4L,ND5,ND6,Ndufs1,Ndufs2,Ndufs3,Ndufs4,Ndufs5,Ndufs6,Gm6415,Ndufs7,Ndufs8,Ndufv1,Ndufv2,Ndufv3,Ndufa1,Ndufa2,Ndufa3,Ndufa4,Ndufa4l2,Ndufa5,Ndufa6,Ndufa7,Ndufa8,Ndufa9,Ndufa10,Ndufab1,Gm4943,Ndufa11,Ndufa12,Ndufa13,Ndufb2,Ndufb3,Ndufb4,Gm3873,Gm3244,Ndufb5,Ndufb6,Ndufb7,Ndufb8,Ndufb9,Ndufb10,Ndufb11,Ndufc1,Ndufc2,Sdhc,Sdhd,Sdha,Sdhb,Uqcrfs1,CYTB,Cyc1,Uqcrc1,Uqcrc2,Uqcrh,Uqcrb,Uqc…
mmu00910	Nitrogen_metabolism	Cps1,Car2,Car3,Car4,Car5a,Car6,Car14,Car5b,Car1,Car9,Car12,Car7,Car8,Car15,Car13,Amt,Glud1,Glul,Gls2,Gls,Asns,Uqcrfs1,CYTB,Cyc1,Etfb,Etfa
mmu00920	Sulfur_metabolism	Papss2,Papss1,Bpnt1,Impad1,Sult1a1,Sult2b1,Sult3a1,Sult1e1,Chst11,Chst12,Chst13,Suox,Mpst,Tst,Sqrdl
mmu00061	Fatty_acid_biosynthesis	Acaca,Acacb,Mcat,Fasn,Oxsm,Olah
mmu00062	Fatty_acid_elongation	Acaa2,Hadhb,Hadh,Hadha,Echs1,Mecr,Ppt1,Ppt2,Elovl1,Elovl2,Elovl3,Elovl4,Elovl5,Elovl6,Elovl7,Hsd17b12,Ptplb,Tecr,Acot1,Acot2,Acot3,Acot5,Acot4,Acot7
mmu00071	Fatty_acid_degradation	Acat2,Acat1,Acaa1a,Acaa1b,Acaa2,Hadhb,Hadh,Hadha,Ehhadh,Echs1,Acox3,Acox1,Acads,Acadm,Acadl,Acadsb,Acadvl,Gcdh,Acsl1,Acsl4,Acsl6,Acsl3,Acsl5,Acsbg2,Acsbg1,Cpt1a,Cpt1b,Cpt1c,Cpt2,Eci1,Eci2,Cyp4a12b,Cyp4a10,Cyp4a14,Cyp4a30b-ps,Cyp4a29-ps,Cyp4a31,Cyp4a32,Cyp4a12a,Adh1,Adh7,Adh4,Adh5,Aldh2,Aldh3a2,Aldh1b1,Aldh7a1,Aldh9a1
mmu00072	Synthesis_and_degradation_of_ketone_bodies	Hmgcs1,Hmgcs2,Hmgcl,Oxct1,Oxct2a,Oxct2b,Acat2,Acat1,Bdh2,Bdh1
mmu00100	Steroid_biosynthesis	Lss,Cyp51,Tm7sf2,Sc4mol,Nsdhl,Hsd17b7,Ebp,Dhcr24,Sc5d,Dhcr7,Lipa,Cel,Soat1,Soat2,Cyp2r1,Cyp27b1,Cyp24a1
mmu00120	Primary_bile_acid_biosynthesis	Cyp46a1,Cyp39a1,Hsd3b7,Ch25h,Cyp7b1,Cyp7a1,Cyp27a1,Cyp8b1,Akr1d1,Slc27a5,Amacr,Acox2,Hsd17b4,Scp2,Acot8,Baat
mmu00140	Steroid_hormone_biosynthesis	Cyp11a1,Cyp17a1,Sts,Sult2b1,Cyp21a1,Hsd3b4,Hsd3b5,Hsd3b2,Hsd3b1,Hsd3b6,Srd5a1,Srd5a2,Srd5a3,Cyp11b2,Cyp11b1,Akr1d1,Hsd11b1,Hsd11b2,Akr1c18,Cyp7b1,Sult1e1,Hsd17b1,Hsd17b2,Hsd17b6,Hsd17b7,H2-Ke6,Hsd17b12,Cyp1a1,Cyp3a11,Cyp3a13,Cyp3a16,Cyp3a25,Cyp3a41a,Cyp3a44,Cyp3a41b,Cyp1b1,Cyp19a1,Cyp7a1,Ugt2b5,Ugt1a2,Ugt1a6a,Ugt2a1,Ugt1a9,Ugt1a10,Ugt1a7c,Ugt1a5,Ugt2a3,Ugt2a2,Ugt2b1,Ugt1a6b,Ugt1a1,Ugt2b34,Ugt2b36…
mmu00561	Glycerolipid_metabolism	Glyctk,Aldh2,Aldh3a2,Aldh1b1,Aldh7a1,Aldh9a1,Akr1b7,Akr1b8,Akr1b3,Akr1b10,Akr1a1,Dak,Gyk,Gk2,Gpam,Gpat2,Agpat6,Agpat9,Agpat1,Agpat2,Lclat1,Mboat1,Mboat2,Agpat3,Agpat4,Ppap2a,Ppap2c,Ppap2b,Lpin1,Lpin3,Lpin2,Dgka,Dgkg,Dgkq,Dgkz,Dgkb,Dgke,Dgki,Dgkh,Dgkd,Dgat1,Dgat2,Lipc,Lipg,Cel,Pnpla2,Pnpla3,Pnlip,Pnliprp1,Pnliprp2,Lipf,Lpl,Agk,Mgll,Gla
mmu00564	Glycerophospholipid_metabolism	Gpd1,Gpd1l,Gpd2,Gpam,Gpat2,Agpat6,Agpat9,Agpat1,Agpat2,Lclat1,Mboat1,Mboat2,Agpat3,Agpat4,Gnpat,Adprm,Ppap2a,Ppap2c,Ppap2b,Lpin1,Lpin3,Lpin2,Dgka,Dgkg,Dgkq,Dgkz,Dgkb,Dgke,Dgki,Dgkh,Dgkd,Chpt1,Cept1,Pld2,Pld1,Pld3,Pld4,Lcat,Pla2g2f,Pla2g1b,Pla2g2c,Pla2g5,Pla2g2d,Pla2g2e,Pla2g12a,Pla2g12b,Pla2g10,Pla2g2a,Pla2g3,Pla2g4e,Pla2g4a,Pla2g4b,Pla2g4c,Pla2g4d,Pla2g4f,Pla2g6,Plb1,Pla2g16,Lpcat2,Lpcat1,Lpcat4…
mmu00565	Ether_lipid_metabolism	Agps,Ppap2a,Ppap2c,Ppap2b,Ept1,Chpt1,Cept1,Pla2g2f,Pla2g1b,Pla2g2c,Pla2g5,Pla2g2d,Pla2g2e,Pla2g12a,Pla2g12b,Pla2g10,Pla2g2a,Pla2g3,Pla2g4e,Pla2g4a,Pla2g4b,Pla2g4c,Pla2g4d,Pla2g4f,Pla2g6,Plb1,Pla2g16,Lpcat4,Enpp6,Enpp2,Pld2,Pld1,Pld3,Pld4,Lpcat2,Lpcat1,Pafah1b1,Pafah1b2,Pafah1b3,Pafah2,Pla2g7
mmu00600	Sphingolipid_metabolism	Sptlc2,Sptlc1,Sptlc3,Kdsr,Cers3,Cers2,Cers6,Cers1,Cers4,Cers5,Asah1,Asah2,Acer2,Acer1,Acer3,Degs2,Degs1,9130409I23Rik,Sgms1,Sgms2,Smpd1,Smpd2,Smpd3,Smpd4,Enpp7,Cerk,Ppap2a,Ppap2c,Ppap2b,Sgpp1,Sgpp2,Sphk2,Sphk1,Sgpl1,Ugcg,Gba,Gba2,B4galt6,Glb1,Ugt8a,Galc,Gal3st1,Arsa,Neu1,Neu3,Neu4,Neu2,Gla
mmu00590	Arachidonic_acid_metabolism	Pla2g2f,Pla2g1b,Pla2g2c,Pla2g5,Pla2g2d,Pla2g2e,Pla2g12a,Pla2g12b,Pla2g10,Pla2g2a,Pla2g3,Pla2g4e,Pla2g4a,Pla2g4b,Pla2g4c,Pla2g4d,Pla2g4f,Pla2g6,Plb1,Pla2g16,Alox12,Alox12e,Alox12b,Alox15,Gpx1,Gpx2,Gpx3,Gpx5,Gpx7,Gpx6,Gpx8,Cyp2c38,Cyp2c39,Cyp2c40,Cyp2c44,Cyp2c29,Cyp2c70,Cyp2c37,Cyp2c55,Cyp2c65,Cyp2c66,Cyp2c50,Cyp2c54,Cyp2c68,Cyp2j6,Cyp2j9,Cyp2j5,Cyp2j8,Cyp2j13,Cyp2j11,Cyp2j12,Alox5,Ltc4s,Ggt1,Ggt5,…
mmu00591	Linoleic_acid_metabolism	Pla2g2f,Pla2g1b,Pla2g2c,Pla2g5,Pla2g2d,Pla2g2e,Pla2g12a,Pla2g12b,Pla2g10,Pla2g2a,Pla2g3,Pla2g4e,Pla2g4a,Pla2g4b,Pla2g4c,Pla2g4d,Pla2g4f,Pla2g6,Plb1,Pla2g16,Alox15,Cyp1a2,Cyp2c38,Cyp2c39,Cyp2c40,Cyp2c44,Cyp2c29,Cyp2c70,Cyp2c37,Cyp2c55,Cyp2c65,Cyp2c66,Cyp2c50,Cyp2c54,Cyp2c68,Cyp2j6,Cyp2j9,Cyp2j5,Cyp2j8,Cyp2j13,Cyp2j11,Cyp2j12,Cyp2e1,Cyp3a11,Cyp3a13,Cyp3a16,Cyp3a25,Cyp3a41a,Cyp3a44,Cyp3a41b
mmu00592	alpha-Linolenic_acid_metabolism	Pla2g2f,Pla2g1b,Pla2g2c,Pla2g5,Pla2g2d,Pla2g2e,Pla2g12a,Pla2g12b,Pla2g10,Pla2g2a,Pla2g3,Pla2g4e,Pla2g4a,Pla2g4b,Pla2g4c,Pla2g4d,Pla2g4f,Pla2g6,Plb1,Pla2g16,Fads2,Acox3,Acox1,Acaa1a,Acaa1b
mmu01040	Biosynthesis_of_unsaturated_fatty_acids	Elovl6,Hsd17b12,Pecr,Ptplb,Tecr,Scd1,Scd2,Scd3,Scd4,Fads2,Elovl5,Fads1,Elovl2,Acox3,Acox1,Hadha,Acaa1a,Acaa1b,Acot1,Acot2,Acot3,Acot5,Acot4,Acot7,Baat
mmu00230	Purine_metabolism	Nudt9,Adprm,Nudt5,Pgm2,Pgm1,Prps1,Prps2,Prps1l3,Prps1l1,Ppat,Gart,Pfas,Paics,Adsl,Atic,Aprt,Nt5e,Nt5c2,Nt5c3,Nt5c1b,Nt5c1a,Nt5c,Nt5m,Nt5c3b,Pnp,Pnp2,Hprt,Impdh1,Impdh2,Gm15210,Nme6,Nme2,Nme4,Nme3,Nme7,Nme1,Nme5,Entpd1,Entpd3,Entpd8,Cant1,Entpd4,Gm21685,Entpd5,Entpd6,Nudt16,1700080E11Rik,Itpa,Xdh,Nudt2,Gmps,Gmpr,Gmpr2,Gda,Guk1,Pkm,Pklr,Rrm1,Rrm2b,Rrm2,Dguok,Polr1a,Polr1b,Znrd1,Twistnb,Polr1e,Polr2…
mmu00240	Pyrimidine_metabolism	Cad,Dhodh,Umps,Cmpk1,Cmpk2,Ak3,Nme6,Nme2,Nme4,Nme3,Nme7,Nme1,Nme5,Pnpt1,Entpd1,Entpd3,Entpd8,Cant1,Entpd4,Gm21685,Entpd5,Entpd6,Itpa,Ctps,Ctps2,Polr1a,Polr1b,Znrd1,Twistnb,Polr1e,Polr2a,Polr2b,Polr2c,Polr2d,Polr2e,Polr2f,Polr2g,Polr2h,Polr2i,Polr2l,Polr2j,Polr3a,Polr3b,Polr3c,Polr3d,Polr3e,Polr1c,Polr3k,Polr1d,Polr3h,Polr3g,Polr3gl,Polr3f,Pola1,Pola2,Prim1,Prim2,Pold1,Pold2,Pold3,Pold4,Pole,Pole2…
mmu00250	Alanine,_aspartate_and_glutamate_metabolism	Got1,Got2,Il4i1,Lao1,Nup62-il4i1,4930438A08Rik,Ddo,Asns,Nit2,Gpt2,Gpt,Agxt,Agxt2,Ass1,Asl,Adssl1,Adss,Adsl,Acy3,Aspa,Gad1,Gad2,Abat,Aldh5a1,Glud1,Aldh4a1,Glul,Cad,Gls2,Gls,Cps1,Gfpt1,Gfpt2,Ppat
mmu00260	Glycine,_serine_and_threonine_metabolism	Tha1,Shmt1,Shmt2,Psph,Psat1,Phgdh,Glyctk,Pgam1,Pgam2,Bpgm,Grhpr,Gcat,Tdh,Alas2,Alas1,Maoa,Maob,Aoc3,Aoc2,Gldc,Amt,Dld,Dao,Agxt,Agxt2,Gatm,Gamt,Chdh,Aldh7a1,Bhmt,Dmgdh,Pipox,Sardh,Gnmt,Cbs,Cth,Sds,Srr
mmu00270	Cysteine_and_methionine_metabolism	Cth,Cbs,Bhmt,Mtr,Mat1a,Mat2a,Mat2b,Amd1,Srm,Sms,Gm14680,Mtap,Mri1,Apip,Enoph1,Adi1,Tat,Il4i1,Lao1,Nup62-il4i1,4930438A08Rik,Dnmt1,Dnmt3a,Dnmt3b,Ahcy,Ahcyl1,Ahcyl2,Cdo1,Got1,Got2,Mpst,Tst,Ldha,Ldhb,Ldhc,Ldhal6b,Sds
mmu00280	Valine,_leucine_and_isoleucine_degradation	Bcat1,Bcat2,Il4i1,Lao1,Nup62-il4i1,4930438A08Rik,Bckdha,Bckdhb,Dbt,Dld,Acads,Acadm,Ivd,Acadsb,Acad8,Hadha,Ehhadh,Echs1,Hadh,Hsd17b10,Acaa1a,Acaa1b,Acaa2,Hadhb,Pcca,Pccb,Mcee,Mut,Hibch,Hibadh,Aldh6a1,Aldh2,Aldh3a2,Aldh1b1,Aldh7a1,Aldh9a1,Aox3l1,Aox1,Aox4,Aox3,Abat,Mccc1,Mccc2,Auh,Hmgcl,Oxct1,Oxct2a,Oxct2b,Acat2,Acat1,Hmgcs1,Hmgcs2
mmu00290	Valine,_leucine_and_isoleucine_biosynthesis	Bcat1,Bcat2
mmu00300	Lysine_biosynthesis	Aadat,Aldh7a1
mmu00310	Lysine_degradation	Aass,Aldh7a1,Aadat,Ogdh,Ogdhl,Dlst,Gcdh,Hadha,Ehhadh,Echs1,Hadh,Acat2,Acat1,Pipox,Ash1l,Dot1l,Ehmt2,Ehmt1,Nsd1,Whsc1,Whsc1l1,Setd1a,Setd1b,Setd2,Setd7,Setd8,Setdb1,Setdb2,Setmar,Suv39h1,Suv39h2,Suv420h2,Suv420h1,Mll1,Mll2,Mll3,Wbp7,Mll5,Tmlhe,Aldh2,Aldh3a2,Aldh1b1,Aldh9a1,Bbox1,Plod1,Plod2,Plod3,Glt25d1,Colgalt2
mmu00330	Arginine_and_proline_metabolism	Gatm,Gamt,Ckmt1,Ckb,Ckm,Ckmt2,Adc,Agmat,Odc1,Srm,Sms,Gm14680,Amd1,Abp1,Aldh2,Aldh3a2,Aldh1b1,Aldh7a1,Aldh9a1,Cndp1,Cndp2,Carns1,Sat1,Sat2,Maoa,Maob,Oat,Pycr1,Pycr2,Pycrl,Prodh,Aldh4a1,Aldh18a1,Lap3,P4ha2,P4ha1,P4ha3,Prodh2,Got1,Got2,Dao,Otc,Ass1,Asl,Arg1,Arg2,Nos1,Nos2,Nos3,Gls2,Gls,Glul,Glud1,Cps1,Nags,Acy1
mmu00340	Histidine_metabolism	Hal,Uroc1,Amdhd1,Ftcd,Hdc,Ddc,Abp1,Aldh2,Aldh3a2,Aldh1b1,Aldh7a1,Aldh9a1,Acy3,Aspa,Hnmt,Maoa,Maob,Aldh3a1,Aldh1a3,Aldh3b1,Aldh3b2,1700055N04Rik,Carns1,Cndp2,Cndp1,Wbscr22,Mettl2,Mettl6,Hemk1
mmu00350	Tyrosine_metabolism	Got1,Got2,Tat,Il4i1,Lao1,Nup62-il4i1,4930438A08Rik,Hpd,Hgd,Gstz1,Fah,Tyr,Th,Dct,Tyrp1,Ddc,Dbh,Pnmt,Comt,Maoa,Maob,Aoc3,Aoc2,Aldh3a1,Aldh1a3,Aldh3b1,Aldh3b2,1700055N04Rik,Adh1,Adh7,Adh4,Adh5,Tpo,Wbscr22,Mettl2,Mettl6,Hemk1,Aox3l1,Aox1,Aox4,Aox3,Fahd1,Mif
mmu00360	Phenylalanine_metabolism	Pah,Ddc,Aoc3,Aoc2,Maoa,Maob,Aldh3a1,Aldh1a3,Aldh3b1,Aldh3b2,1700055N04Rik,Glyat,Gm4952,Got1,Got2,Tat,Il4i1,Lao1,Nup62-il4i1,4930438A08Rik,Hpd,Mif,Prdx6
mmu00380	Tryptophan_metabolism	Tdo2,Ido1,Ido2,Afmid,Kmo,Kynu,Haao,Acmsd,Ogdh,Ogdhl,Gcdh,Hadha,Ehhadh,Echs1,Hadh,Acat2,Acat1,Ccbl2,Ccbl1,Aadat,Tph1,Tph2,Ddc,Maoa,Maob,Aldh2,Aldh3a2,Aldh1b1,Aldh7a1,Aldh9a1,Aox3l1,Aox1,Aox4,Aox3,Asmt,Aanat,Cyp1a1,Cyp1a2,Cyp1b1,Inmt,Il4i1,Lao1,Nup62-il4i1,4930438A08Rik,Abp1,Cat
mmu00400	Phenylalanine,_tyrosine_and_tryptophan_biosynthesis	Got1,Got2,Tat,Il4i1,Lao1,Nup62-il4i1,4930438A08Rik,Pah
mmu00410	beta-Alanine_metabolism	Gad1,Gad2,Cndp1,Carns1,Cndp2,Abat,Srm,Sms,Gm14680,Aoc3,Aoc2,Aldh2,Aldh3a2,Aldh1b1,Aldh7a1,Aldh9a1,Aldh3a1,Aldh1a3,Aldh3b1,Aldh3b2,1700055N04Rik,Dpyd,Dpys,Upb1,Hibch,Hadha,Ehhadh,Echs1,Acadm,Mlycd,Aldh6a1
mmu00430	Taurine_and_hypotaurine_metabolism	Cdo1,Gad1,Gad2,Csad,Ado,Ggt1,Ggt5,Ggt7,Ggt6,Baat
mmu00450	Selenocompound_metabolism	Mtr,Cth,Scly,Ccbl2,Ccbl1,Txnrd1,Txnrd2,Txnrd3,Inmt,Papss2,Papss1,Sephs2,Sephs1,Pstk,Sepsecs,Mars,Mars2
mmu00460	Cyanoamino_acid_metabolism	Ggt1,Ggt5,Ggt7,Ggt6,Shmt1,Shmt2
mmu00471	D-Glutamine_and_D-glutamate_metabolism	Gls2,Gls,Glud1
mmu00472	D-Arginine_and_D-ornithine_metabolism	Dao
mmu00480	Glutathione_metabolism	Ggt1,Ggt5,Ggt7,Ggt6,Ggct,Oplah,Gclc,Gclm,Gss,Lap3,Anpep,Gsta2,Gsta3,Gsta4,Gstm1,Gstm2,Gstm5,Gstm6,Gstp1,Gstt1,Gstt2,Gsto1,Gstm3,Mgst3,Gsta1,Gstp2,Mgst1,Gsto2,Gstm7,Gstm4,Mgst2,Gstt3,Gstk1,Gsr,Idh1,Idh2,Pgd,G6pd2,G6pdx,Txndc12,Gpx1,Gpx2,Gpx3,Gpx5,Gpx7,Gpx6,Gpx8,Gpx4,Odc1,Srm,Sms,Gm14680,Rrm1,Rrm2b,Rrm2
mmu00510	N-Glycan_biosynthesis	Dolk,Dpagt1,Alg5,Glt28d2,Alg13,Alg14,Dpm1,Dpm2,Dpm3,Alg1,Alg2,Alg11,Rft1,Alg3,Alg9,Alg12,Alg6,Alg8,Alg10b,Stt3a,Stt3b,Rpn1,Rpn2,Dad1,Tusc3,Ddost,Dolpp1,Mogs,Ganab,Man1a,Man1a2,Man1c1,Man1b1,Mgat1,Man2a1,Man2a2,Mgat2,Fut8,B4galt1,B4galt2,B4galt3,St6gal1,St6gal2,Mgat3,Mgat4b,Mgat4a,4933434I20Rik,Mgat5,Mgat5b,Mgat4c
mmu00512	Mucin_type_O-Glycan_biosynthesis	Galnt1,Galnt10,Galnt16,Galnt6,Galnt7,Galnt5,Wbscr17,Galnt12,Galnt13,Galnt2,Galnt4,Galnt18,Galnt14,Galntl5,Galnt3,Galnt11,Galnt15,Galntl6,C1galt1,C1galt1c1,Gcnt1,Gcnt3,Gcnt4,St3gal1,St3gal2,St6galnac1,B3gnt6,B4galt5
mmu00514	Other_types_of_O-glycan_biosynthesis	Pomt1,Pomt2,Pomgnt1,B4galt1,B4galt2,B4galt3,St3gal3,Fut9,Fut4,Fut7,Mgat5b,B3galt4,B3gat1,B3gat2,Chst10,Ogt,Pofut1,Pofut2,Lfng,Mfng,Rfng,St6gal1,St6gal2,B3galtl,Poglut1,Gxylt1,Gxylt2,Glt25d1,Colgalt2,Plod3
mmu00532	Glycosaminoglycan_biosynthesis_–_chondroitin_sulfate_/_dermatan_sulfate	Xylt1,Xylt2,B4galt7,B3galt6,B3gat3,Csgalnact2,Csgalnact1,Chsy1,Chsy3,Chpf,Chpf2,Dse,Chst11,Chst12,Chst13,Chst3,Chst7,Chst15,Ust,Chst14
mmu00534	Glycosaminoglycan_biosynthesis_-_heparan_sulfate_/_heparin	Xylt1,Xylt2,B4galt7,B3galt6,B3gat3,Extl2,Extl3,Extl1,Ext1,Ext2,Ndst1,Ndst2,Ndst3,Ndst4,Glce,Hs2st1,Hs6st1,Hs6st2,Hs6st3,Hs3st1,Hs3st2,Hs3st3a1,Hs3st3b1,Hs3st5
mmu00533	Glycosaminoglycan_biosynthesis_-_keratan_sulfate	Fut8,B4galt1,B4galt2,B4galt3,B3gnt1,B3gnt2,Chst5,B4galt4,B3gnt7,Chst1,St3gal3,Chst2,Chst4,St3gal1,St3gal2
mmu00531	Glycosaminoglycan_degradation	Ids,Idua,Arsb,Spam1,Hyal1,Hyal2,Hyal5,Hyal4,Hyal3,Hyal6,Gusb,Hpse,Hpse2,Sgsh,Hgsnat,Naglu,Galns,Glb1,Gns,Hexa,Hexb
mmu00563	Glycosylphosphatidylinositol(GPI)-anchor_biosynthesis	Piga,Pigh,Pigc,Pigq,Pigp,Pigyl,Dpm2,Pigl,Pigw,Gpld1,Pigm,Pigx,Pigv,Pign,Pigb,Pigf,Pigo,Gpaa1,Pigk,Pigs,Pigt,Pigu,Pgap1,Pigz,Pigg
mmu00601	Glycosphingolipid_biosynthesis_-_lacto_and_neolacto_series	B3gnt5,B3galt1,B3galt2,B3galt5,Fut1,Fut2,Sec1,St3gal3,St3gal4,Ggta1,Abo,B4galt1,B4galt2,B4galt3,B4galt4,Fut9,Fut4,Fut7,St3gal6,St8sia1,B3gnt1,B3gnt2,B3gnt3,B3gnt4,Gcnt2
mmu00603	Glycosphingolipid_biosynthesis_-_globo_series	A4galt,Gla,B3galnt1,Hexa,Hexb,B3galt5,Gbgt1,Naga,Fut1,Fut2,Sec1,St3gal1,St3gal2,St8sia1,Fut9
mmu00604	Glycosphingolipid_biosynthesis_-_ganglio_series	B4galnt1,B3galt4,St3gal2,St3gal1,St8sia5,St3gal5,St8sia1,Slc33a1,St6galnac3,St6galnac4,St6galnac5,St6galnac6,Glb1,Hexa,Hexb
mmu00511	Other_glycan_degradation	Neu1,Neu3,Neu4,Neu2,Glb1,Hexa,Hexb,Hexdc,Man2c1,Man2b1,Man2b2,Manba,Engase,Fuca1,Fuca2,Aga,Gba,Gba2
mmu00730	Thiamine_metabolism	Nfs1,Ntpcr,Tpk1,Thtpa
mmu00740	Riboflavin_metabolism	Rfk,Flad1,Enpp1,Enpp3,Acp1,Acp5,Acp6,Acpp,Acpt,Acp2,Blvrb,Tyr
mmu00750	Vitamin_B6_metabolism	Pnpo,Pdxk,Pdxp,Phospho2,Aox3l1,Aox1,Aox4,Aox3,Psat1
mmu00760	Nicotinate_and_nicotinamide_metabolism	Qprt,Naprt1,Pnp,Pnp2,Nmrk1,Nmrk2,Nt5e,Nt5c2,Nt5c3,Nt5c1b,Nt5c1a,Nt5c,Nt5m,Nt5c3b,Nmnat3,Nmnat1,Nmnat2,Enpp1,Enpp3,Nudt12,Nadsyn1,Nampt,Bst1,Cd38,Nadk,Nnt,Nnmt,Aox3l1,Aox1,Aox4,Aox3
mmu00770	Pantothenate_and_CoA_biosynthesis	Pank4,Pank3,Pank2,Pank1,Ppcs,Ppcdc,Enpp1,Enpp3,Coasy,Aasdhppt,Vnn1,Bcat1,Bcat2,Upb1,Dpys,Dpyd
mmu00780	Biotin_metabolism	Oxsm,Hlcs,Btd
mmu00785	Lipoic_acid_metabolism	Lias,Lipt2,Lipt1
mmu00790	Folate_biosynthesis	Gch1,Alppl2,Akp3,Alpl,Alpi,Dhfr,Fpgs,Ggh,Pts,Spr,Qdpr,Mocs1,Mocs2
mmu00670	One_carbon_pool_by_folate	Dhfr,Mthfd1l,Mthfd1,Mthfd2,Mthfd2l,Shmt1,Shmt2,Gart,Atic,Ftcd,Mtfmt,Amt,Mtr,Tyms,Aldh1l1,Aldh1l2,Mthfr,Mthfs,Gm2382
mmu00830	Retinol_metabolism	Bcmo1,Adh1,Adh7,Adh4,Adh5,Dhrs3,Dhrs4,Dhrs9,Rdh8,Rdh10,Rdh11,Rdh12,Rdh16,Sdr16c5,Hsd17b6,Lrat,Dgat1,Awat2,Rpe65,Rdh5,Aox3l1,Aox1,Aox4,Aox3,Aldh1a7,Aldh1a2,Aldh1a1,Cyp26a1,Cyp26b1,Cyp26c1,Cyp1a1,Cyp1a2,Cyp2a4,Cyp2a5,Cyp2a12,Cyp2b10,Cyp2b13,Cyp2b19,Cyp2b9,Cyp2b23,Cyp2c38,Cyp2c39,Cyp2c40,Cyp2c44,Cyp2c29,Cyp2c70,Cyp2c37,Cyp2c55,Cyp2c65,Cyp2c66,Cyp2c50,Cyp2c54,Cyp2c68,Cyp3a11,Cyp3a13,Cyp3a16,Cyp3a25,C…
mmu00860	Porphyrin_and_chlorophyll_metabolism	Alas2,Alas1,Ears2,Eprs,Alad,Hmbs,Uros,Urod,Cpox,Ppox,Fech,Cox10,Cox15,Mmab,Hmox1,Hmox2,Blvra,Blvrb,Ugt2b5,Ugt1a2,Ugt1a6a,Ugt2a1,Ugt1a9,Ugt1a10,Ugt1a7c,Ugt1a5,Ugt2a3,Ugt2a2,Ugt2b1,Ugt1a6b,Ugt1a1,Ugt2b34,Ugt2b36,Ugt2b38,Ugt2b37,Ugt2b35,Gusb,Hccs,Cp,Fth1,Ftmt,Ftl1
mmu00130	Ubiquinone_and_other_terpenoid-quinone_biosynthesis	Tat,Coq2,Coq3,Coq6,Coq5,Coq7,Nqo1,Ggcx,Vkorc1,Hpd
mmu00900	Terpenoid_backbone_biosynthesis	Acat2,Acat1,Hmgcs1,Hmgcs2,Hmgcr,Mvk,Pmvk,Mvd,Idi1,Idi2,Fdps,Ggps1,Pdss1,Pdss2,Dhdds,Fnta,Fntb,Rce1,Zmpste24,Icmt,Pcyox1
mmu00232	Caffeine_metabolism	Cyp1a2,Nat1,Nat2,Nat3,Cyp2a4,Cyp2a5,Cyp2a12,Xdh,Uox
mmu00524	Butirosin_and_neomycin_biosynthesis	Hk2,Hk3,Hk1,Hkdc1,Gck
mmu00980	Metabolism_of_xenobiotics_by_cytochrome_P450	Cyp1a1,Cyp1a2,Cyp1b1,Cyp2a4,Cyp2a5,Cyp2a12,Cyp2b10,Cyp2b13,Cyp2b19,Cyp2b9,Cyp2b23,Cyp2c38,Cyp2c39,Cyp2c40,Cyp2c44,Cyp2c29,Cyp2c70,Cyp2c37,Cyp2c55,Cyp2c65,Cyp2c66,Cyp2c50,Cyp2c54,Cyp2c68,Cyp2d22,Cyp2d9,Cyp2d10,Cyp2d26,Cyp2e1,Cyp2f2,Cyp2s1,Cyp3a11,Cyp3a13,Cyp3a16,Cyp3a25,Cyp3a41a,Cyp3a44,Cyp3a41b,Gsta2,Gsta3,Gsta4,Gstm1,Gstm2,Gstm5,Gstm6,Gstp1,Gstt1,Gstt2,Gsto1,Gstm3,Mgst3,Gsta1,Gstp2,Mgst1,Gsto2,G…
mmu00982	Drug_metabolism_-_cytochrome_P450	Cyp2d22,Cyp2d9,Cyp2d10,Cyp2d26,Cyp3a11,Cyp3a13,Cyp3a16,Cyp3a25,Cyp3a41a,Cyp3a44,Cyp3a41b,Fmo1,Fmo3,Fmo5,Fmo2,Fmo4,Fmo6,Gm4846,Fmo9,Cyp2c38,Cyp2c39,Cyp2c40,Cyp2c44,Cyp2c29,Cyp2c70,Cyp2c37,Cyp2c55,Cyp2c65,Cyp2c66,Cyp2c50,Cyp2c54,Cyp2c68,Cyp2b10,Cyp2b13,Cyp2b19,Cyp2b9,Cyp2b23,Gsta2,Gsta3,Gsta4,Gstm1,Gstm2,Gstm5,Gstm6,Gstp1,Gstt1,Gstt2,Gsto1,Gstm3,Mgst3,Gsta1,Gstp2,Mgst1,Gsto2,Gstm7,Gstm4,Mgst2,Gstt3…
mmu00983	Drug_metabolism_-_other_enzymes	Hprt,Impdh1,Impdh2,Gm15210,Gmps,Tpmt,Xdh,Itpa,Ces1e,Ces1d,Ces1c,Ces2e,Ces2g,Ces2h,Ces2a,Ces2c,Ugt2b5,Ugt1a2,Ugt1a6a,Ugt2a1,Ugt1a9,Ugt1a10,Ugt1a7c,Ugt1a5,Ugt2a3,Ugt2a2,Ugt2b1,Ugt1a6b,Ugt1a1,Ugt2b34,Ugt2b36,Ugt2b38,Ugt2b37,Ugt2b35,Gusb,Cyp3a11,Cyp3a13,Cyp3a16,Cyp3a25,Cyp3a41a,Cyp3a44,Cyp3a41b,Cda,Tymp,Dpyd,Dpys,Upb1,Cyp2a4,Cyp2a5,Cyp2a12,Upp1,Upp2,Uck2,Uck1,Uckl1,Tk2,Tk1,Umps,Nat1,Nat2,Nat3
mmu03020	RNA_polymerase	Polr2b,Polr2a,Polr2c,Polr2j,Polr2d,Polr2g,Polr2i,Polr2e,Polr2f,Polr2h,Polr2l,Polr3b,Polr3a,Polr1d,Polr1c,Polr3c,Polr3d,Polr3e,Polr3k,Polr3h,Polr3g,Polr3gl,Polr3f,Polr1b,Polr1a,Znrd1,Polr1e,Twistnb
mmu03022	Basal_transcription_factors	Gtf2a1l,Gtf2a1,Gtf2a2,Gtf2b,Tbp,Tbpl1,Tbpl2,Taf1,Taf2,Taf7l,Taf7,4933416C03Rik,Taf8,Taf3,Taf10,Taf5l,Taf5,Taf4b,Taf4a,Taf12,Taf6,Taf6l,Taf9,Gm12372,Taf9b,Taf11,Taf13,Taf15,Gtf2e1,Gtf2e2,Gtf2f1,Gtf2f2,Gtf2h1,Gtf2h2,Gtf2h3,Gtf2h4,Ercc3,Ercc2,Gtf2h5,Cdk7,Mnat1,Ccnh,Gtf2i,Gtf2ird1
mmu03040	Spliceosome	Ddx46,Ddx39b,Dhx16,Dhx38,Cdc40,Prpf18,Dhx8,Slu7,Dhx15,Snrpb,Snrpd1,Snrpd2,Snrpd3,Snrpe,Snrpf,Snrpg,Snrnp70,Snrpa,Snrpc,Prpf40b,Prpf40a,Rbm25,Ddx5,Tcerg1,Snrpa1,Snrpb2,Sf3a1,Sf3a2,Sf3a3,Sf3b1,Sf3b2,Sf3b3,Sf3b4,Sf3b5,0610009D07Rik,Phf5a,Ddx42,U2af1,U2af1l4,U2af2,Puf60,Smndc1,Rbm17,Cherp,U2surp,Lsm2,Lsm3,Lsm4,Lsm5,Lsm6,Lsm7,Naa38,Prpf3,Prpf4,Ppih,Gm17748,Prpf31,Nhp2l1,Snrnp27,Usp39,Sart1,Zmat2,Prpf3…
mmu03010	Ribosome	Mrps2,Mrps5,Mrps6,Mrps7,Mrps9,Mrps10,Mrps11,Mrps12,Mrps14,Mrps15,Mrps16,Mrps17,Mrps18c,Mrps18a,Mrps21,Rps2,Gm8841,Gm10420,Gm6139,Gm8842,Rps3,Rps3a1,Rps4x,Rps5,Rps6,Rps6-ps4,Rps7,Rps8,Gm15501,Rps9,Rps10,Rps11,Rps12,Gm4925,Rps13,Rps14,Rps15,Rps15a,Rps16,Rps17,Rps18,Rps19,Rps20,Rps21,Rps23,Rps24,Rps25,Rps26,Rps27l,Rps27,Gm9846,Rps27a,Rps28,Rps29,Fau,Rpsa,Mrpl1,Mrpl2,Mrpl3,Mrpl4,Mrpl12,Mrpl9,Mrpl10,M…
mmu00970	Aminoacyl-tRNA_biosynthesis	TrnA,TrnR,TrnN,TrnD,TrnC,TrnQ,TrnE,TrnG,TrnH,TrnI,TrnL2,TrnL1,TrnK,TrnM,TrnF,TrnP,TrnS2,TrnS1,TrnT,TrnW,TrnY,TrnV,Ears2,Eprs,Qars,Aars,Aars2,Dars,Dars2,Nars,Nars2,Gars,Tars,Tarsl2,Tars2,Sars2,Sars,Pstk,Sepsecs,Cars,Cars2,Mars,Mars2,Mtfmt,Vars,Vars2,Lars2,Lars,Iars,Iars2,Kars,Rars,Rars2,Pars2,Hars,Hars2,Fars2,Farsa,Farsb,Yars,Yars2,Wars,Wars2
mmu03013	RNA_transport	Pop1,Rpp38,Pop4,Pop5,Rpp25,Rpp25l,Pop7,Rpp14,Rpp30,Rpp21,Rpp40,Elac2,Elac1,Trnt1,Ran,Rasl2-9,1700009N14Rik,Xpot,Xpo5,Eef1a2,Eef1a1,Xpo1,Phax,Ncbp1,Ncbp2,Clns1a,Prmt5,Tgs1,Kpnb1,Snupn,Nmd3,Wibg,Tpr,Nup50,Nup153,Senp2,4930444G20Rik,Susp4,Gm9839,Gm5415,Nup98,Rae1,Sec13,Seh1l,Nup133,Nup107,Nup37,Nup160,Nup85,Nup43,Nup62,Nupl1,Nup54,Nup93,Nup205,Nup188,Nup155,Nup35,Nup210,Nup210l,Tmem48,Pom121,Pom121l…
mmu03015	mRNA_surveillance_pathway	Ncbp1,Ncbp2,Upf3b,Upf3a,Rbm8a,Magoh,Magohb,Casc3,Gm8994,Eif4a3,Gm5576,Sap18,Gm10094,Pnn,Acin1,Rnps1,Alyref,Alyref2,Gm4340,Nxf1,Nxf7,Nxf2,Nxf3,Nxt1,Nxt2,Ddx39b,Wibg,Srrm1,Rngtt,Rnmt,Pabpn1,Pabpn1l,Nudt21,Cpsf6,Cpsf7,Papolg,Papola,Papolb,Clp1,Pcf11,Cpsf1,Cpsf2,Cpsf3,Cpsf4,Fip1l1,Wdr33,Wdr82,Ppp1ca,Ppp1cb,Ppp1cc,Ssu72,Cstf1,Cstf2,Cstf2t,Cstf3,Sympk,Msi2,Msi1,Dazap1,Pabpc1,Pabpc5,Pabpc4,Pabpc1l,Pabpc…
mmu03008	Ribosome_biogenesis_in_eukaryotes	Csnk2b,Csnk2a1,Csnk2a2,Nol6,Rrp7a,Wdr43,Cirh1a,Utp15,Heatr1,Wdr75,Utp18,Wdr36,Tbl3,Wdr3,Utp6,Pwp2,Mphosph10,Imp3,Imp4,Tcof1,Fbl,Fbll1,Nop56,Nop58,Nhp2l1,Dkc1,Nhp2,Gar1,Nop10,Fcf1,Utp14a,Utp14b,Drosha,Emg1,Bms1,Nat10,Rcl1,Pop1,Rpp38,Pop4,Pop5,Rpp25,Rpp25l,Pop7,Rpp30,Rpp40,Rexo1,2610020H08Rik,Rexo2,Xrn1,Xrn2,Gtpbp4,Gnl2,Gnl3,Gnl3l,Nvl,Mdn1,Rbm28,Nob1,Ran,Rasl2-9,1700009N14Rik,Xpo1,Nmd3,Nxf1,Nxf7,Nx…
mmu03060	Protein_export	Oxa1l,Srp54a,Srp54b,Srp54c,Sec61a1,Sec61a2,Sec61b,Sec61g,Gm10177,Gm10144,Gm11575,Gm15266,Sec62,Sec63,Hspa5,Srp9,Srp14,Srp72,Srp68,Srp19,Srpr,Srprb,Spcs1,Spcs2,Spcs3,Sec11c,Sec11a,Immp1l,Immp2l
mmu04141	Protein_processing_in_endoplasmic_reticulum	Sec61a1,Sec61a2,Sec61b,Sec61g,Gm10177,Gm10144,Gm11575,Gm15266,Sec62,Sec63,Rpn1,Rpn2,Dad1,Tusc3,Ddost,Stt3a,Stt3b,Mogs,Ckap4,Rrbp1,Sil1,Hyou1,Hspa5,Dnajb11,Dnajc1,Dnajc3,Dnajc10,Hsp90b1,Ganab,Prkcsh,Canx,Pdia3,Calr,Man1a,Man1a2,Man1c1,Man1b1,Lman2,Lman1,Lman1l,Preb,Sar1a,Sar1b,Sec13,Sec31a,Sec31b,Sec23b,Sec23a,Sec24b,Sec24a,Sec24c,Sec24d,Uggt2,Uggt1,Edem1,Edem2,Edem3,P4hb,Pdia4,Pdia6,Erp29,Txndc5,…
mmu04130	SNARE_interactions_in_vesicular_transport	Stx1a,Stx2,Stx3,Stx1b,Stx4a,Stx19,Stx11,Stx7,Stx16,Stx5a,Stx17,Stx18,Vti1a,Vti1b,Gosr1,Gosr2,Bnip1,Stx6,Stx8,Bet1l,Bet1,Use1,Snap25,Snap23,Snap29,Snap47,Vamp1,Vamp2,Vamp3,Vamp8,Vamp4,Vamp5,Vamp7,Ykt6,Sec22b
mmu04120	Ubiquitin_mediated_proteolysis	Uba1y,Uba1,Sae1,Uba2,Uba3,Uba7,Uba6,Ube2a,Ube2b,Ube2c,Ube2d1,Ube2e2,Ube2e3,Ube2e1,Ube2d2a,Ube2d3,Ube2f,Ube2g1,Ube2g2,Ube2h,Ube2i,Ube2j1,Ube2j2,Ube2l3,Gm10145,Gm10705,Ube2l6,Ube2m,Ube2n,Mcg1038069,Ube2o,Ube2q1,Ube2q2,Ube2ql1,Ube2r2,Cdc34,Ube2s,Ube2u,Ube2w,Ube2z,Ube2k,Birc6,Ube3a,Ube3b,Ube3c,Smurf2,Smurf1,Itch,Wwp1,Wwp2,Trip12,Nedd4,Nedd4l,Huwe1,Ubr5,Herc1,Herc2,Herc3,Herc4,Ube4a,Ube4b,Stub1,Ppil2,…
mmu04122	Sulfur_relay_system	Nfs1,Mpst,Tst,Urm1,Mocs3,Ctu1,Ctu2,Trmu,Mocs2,Mocs1
mmu03050	Proteasome	Psmd3,Psmd12,Psmd11,Psmd6,Psmd7,Psmd13,Psmd14,Psmd8,Shfm1,Psmd4,Psmd2,Psmd1,Psmc2,Psmc1,Psmc5,Psmc6,Psmc3,Psmc4,Psme1,Psme2,Psme3,Psme4,Psma6,Psma2,Psma4,Psma7,Psma8,Psma5,Psma1,Psma3,Psmb6,Psmb7,Psmb3,Psmb2,Psmb5,Psmb1,Psmb4,Psmb9,Psmb10,Psmb8,Psmb11,Ifng,Psmf1,Pomp
mmu03018	RNA_degradation	Dcps,Exosc1,Exosc2,Exosc3,Dis3,Exosc8,Exosc6,Exosc7,Exosc4,Exosc5,Exosc9,Exosc10,C1d,Mphosph6,Papd7,Zcchc7,Skiv2l2,Skiv2l,Ttc37,Wdr61,Cnot6,Cnot6l,Cnot1,Cnot2,Cnot3,Cnot4,Cnot7,Cnot8,Rqcd1,Cnot10,Dhx36,Parn,Btg1,Btg2,Btg3,4930430D24Rik,Tob1,4930525M21Rik,Btg4,Tob2,Pabpc1,Pabpc5,Pabpc4,Pabpc1l,Pabpc1l2b-ps,Pabpc6,Pabpc4l,Pabpc2,Pan2,Pan3,Dcp1a,Dcp1b,Dcp2,Ddx6,Edc3,Edc4,Patl1,Xrn1,Xrn2,Nudt16,17000…
mmu03030	DNA_replication	Ssbp1,Rnaseh1,Pola1,Pola2,Prim1,Prim2,Pold1,Pold2,Pold3,Pold4,Pole,Pole2,Pole3,Pole4,Mcm2,Mcm3,Mcm4,Mcm5,Mcm6,Mcm7,Rpa1,Rpa2,Rpa3,Gm6195,Pcna,Rfc1,Rfc4,Rfc2,Rfc5,Rfc3,Dna2,Rnaseh2a,Rnaseh2b,Rnaseh2c,Fen1,Lig1
mmu03410	Base_excision_repair	Ogg1,Nthl1,Neil1,Neil2,Neil3,Ung,Tdg,Gm5806,Smug1,Mutyh,Mpg,Mbd4,Apex1,Apex2,Polb,Poll,Hmgb1,Gm5396,Gm6115,Gm21596,Xrcc1,Lig3,Parp2,Parp1,Parp3,Parp4,Pcna,Pold1,Pold2,Pold3,Pold4,Pole,Pole2,Pole3,Pole4,Fen1,Lig1
mmu03420	Nucleotide_excision_repair	Rbx1,Gm9840,Cul4b,Cul4a,Ddb1,Ddb2,Xpc,Rad23b,Rad23a,Cetn2,Ercc8,Ercc6,Cdk7,Mnat1,Ccnh,Ercc3,Ercc2,Gtf2h5,Gtf2h1,Gtf2h2,Gtf2h3,Gtf2h4,Ercc5,Xpa,Rpa1,Rpa2,Rpa3,Gm6195,Ercc4,Ercc1,Pold1,Pold2,Pold3,Pold4,Pole,Pole2,Pole3,Pole4,Pcna,Rfc1,Rfc4,Rfc2,Rfc5,Rfc3,Lig1
mmu03430	Mismatch_repair	Ssbp1,Pms2,Mlh1,Msh6,Msh2,Msh3,Mlh3,Rfc1,Rfc4,Rfc2,Rfc5,Rfc3,Pcna,Exo1,Rpa1,Rpa2,Rpa3,Gm6195,Pold1,Pold2,Pold3,Pold4,Lig1
mmu03440	Homologous_recombination	Ssbp1,Rad50,Mre11a,Nbn,Rpa1,Rpa2,Rpa3,Gm6195,Rad51,Rad52,Brca2,Shfm1,Rad51b,Rad51c,Rad51d,Xrcc2,Xrcc3,Rad54l,Rad54b,Pold1,Pold2,Pold3,Pold4,Blm,Top3b,Top3a,Mus81,Eme1
mmu03450	Non-homologous_end-joining	Xrcc6,Xrcc5,Dclre1c,Prkdc,Poll,Polm,Dntt,Lig4,Xrcc4,Nhej1,Rad50,Mre11a,Fen1
mmu03460	Fanconi_anemia_pathway	Atrip,Atr,Fancm,C230052I12Rik,Apitd1,Stra13,Telo2,Hes1,2310003H01Rik,Fanca,Fancb,Fancc,Fance,Fancf,Fancg,Fancl,Wdr48,Usp1,Ube2t,Fanci,Fancd2,Brca2,Palb2,Rad51c,Rad51,Brca1,Brip1,Fan1,Mlh1,Pms2,Rev1,Rev3l,Polh,Poli,Polk,Poln,Rmi1,Rmi2,Top3b,Top3a,Blm,Rpa1,Rpa2,Rpa3,Gm6195,Mus81,Eme1,Eme2,Ercc4,Ercc1,Slx1b,Slx4
mmu02010	ABC_transporters	Abca1,Abca2,Abca3,Abca17,Abca4,Abca7,Abca12,Abca13,Abca5,Abca6,Abca8b,Abca8a,Abca9,Tap1,Tap2,Abcb8,Abcb9,Abcb10,Abcb1a,Abcb1b,Abcb4,Abcb5,Abcb6,Abcb7,Abcb11,Abcc1,Abcc2,Abcc3,Abcc5,Abcc6,Abcc8,Abcc9,Abcc12,Abcc4,Cftr,Abcc10,Abcd1,Abcd2,Abcd3,Abcd4,Abcg1,Abcg4,Abcg2,Abcg3,Abcg5,Abcg8
mmu04010	MAPK_signaling_pathway	Cacna1a,Cacna1b,Cacna1c,Cacna1d,Cacna1e,Cacna1f,Cacna1g,Cacna1h,Cacna1i,Cacna1s,Cacna2d1,Cacna2d2,Cacna2d3,Cacna2d4,Cacnb1,Cacnb2,Cacnb3,Cacnb4,Cacng1,Cacng2,Cacng3,Cacng4,Cacng5,Cacng6,Cacng7,Cacng8,Prkaca,Prkacb,Prkx,Prkca,Prkcb,Prkcg,Gna12,Gng12,Gm5741,Ppp3cc,Ppp3ca,Ppp3cb,Ppp3r1,Ppp3r2,Chp1,Chp2,Rasgrf1,Rasgrf2,Rasgrp1,Rasgrp2,Rasgrp3,Rasgrp4,Rapgef2,Nf1,Rasa1,Rasa2,Rap1a,Rap1b,Ngf,Bdnf,Ntf3,…
mmu04012	ErbB_signaling_pathway	Egf,Tgfa,Areg,Egfr,Erbb2,Plcg1,Plcg2,Camk2d,Camk2g,Camk2b,Camk2a,Prkca,Prkcb,Prkcg,Cbl,Cblb,Cblc,Stat5a,Stat5b,Src,Ptk2,Crk,Crkl,Abl1,Abl2,Nck1,Nck2,Pak1,Pak2,Pak3,Pak4,Pak6,Pak7,Map2k4,Map2k7,Mapk8,Mapk9,Mapk10,Jun,Elk1,Btc,Hbegf,Ereg,Erbb3,Nrg1,Nrg2,Erbb4,Shc1,Shc2,Shc3,Shc4,Grb2,Sos1,Sos2,Hras1,Kras,Nras,Araf,Braf,Raf1,Map2k1,Map2k2,Mapk1,Mapk3,Myc,Gab1,Nrg3,Nrg4,Pik3cg,Pik3ca,Pik3cd,Pik3cb,Pi…
mmu04310	Wnt_signaling_pathway	Porcn,Wnt1,Wnt2,Wnt2b,Wnt3,Wnt3a,Wnt4,Wnt5a,Wnt5b,Wnt6,Wnt7a,Wnt7b,Wnt8a,Wnt8b,Wnt9a,Wnt9b,Wnt10b,Wnt10a,Wnt11,Wnt16,Cer1,Wif1,Sost,Dkk1,Dkk2,Dkk4,Sfrp1,Sfrp2,Sfrp4,Sfrp5,Fzd1,Fzd7,Fzd2,Fzd3,Fzd4,Fzd5,Fzd8,Fzd6,Fzd10,Fzd9,Lrp5,Lrp6,Bambi,Csnk1e,Dvl3,Dvl1,Dvl2,Frat1,Frat2,Csnk2a1,Csnk2a2,Csnk2b,Nkd1,Nkd2,Cxxc4,Senp2,4930444G20Rik,Susp4,Gm9839,Gm5415,Gsk3b,Ctnnb1,Axin1,Axin2,Apc,Apc2,Csnk1a1,Tcf7,T…
mmu04330	Notch_signaling_pathway	Dll1,Dll3,Dll4,Jag1,Jag2,Lfng,Mfng,Rfng,Notch1,Notch2,Notch3,Notch4,Rbpj,Rbpjl,Hes1,Hes5,Ptcra,Dvl3,Dvl1,Dvl2,Numb,Numbl,Dtx1,Dtx4,Dtx3l,Dtx2,Dtx3,Adam17,Psen1,Psen2,Psenen,Ncstn,Aph1a,Aph1c,Aph1b,Maml1,Maml3,Maml2,Crebbp,Ep300,Kat2a,Kat2b,Snw1,Ctbp1,Ctbp2,Ncor2,Cir1,Hdac2,Hdac1
mmu04340	Hedgehog_signaling_pathway	Shh,Ihh,Dhh,Ptch1,Ptch2,Smo,Stk36,Sufu,Gli1,Gli2,Gli3,Wnt1,Wnt2,Wnt2b,Wnt3,Wnt3a,Wnt4,Wnt5a,Wnt5b,Wnt6,Wnt7a,Wnt7b,Wnt8a,Wnt8b,Wnt9a,Wnt9b,Wnt10b,Wnt10a,Wnt11,Wnt16,Bmp2,Bmp4,Hhip,Gas1,Lrp2,Rab23,Prkaca,Prkacb,Prkx,Gsk3b,Csnk1a1,Csnk1g2,Csnk1g1,Csnk1g3,Csnk1d,Csnk1e,Fbxw11,Btrc,Zic2
mmu04350	TGF-beta_signaling_pathway	Chrd,Nog,Thbs1,Dcn,Lefty1,Lefty2,Fst,Bmp2,Bmp4,Bmp5,Bmp6,Bmp7,Bmp8b,Bmp8a,Gdf5,Gdf7,Gdf6,Amh,Tgfb1,Tgfb2,Tgfb3,Inhba,Inhbb,Inhbc,Inhbe,Nodal,Bmpr2,Amhr2,Tgfbr2,Acvr2a,Acvr2b,Bmpr1a,Bmpr1b,Acvr1,Tgfbr1,Acvr1b,Bambi,Smad1,Smad5,Smad9,Smad2,Smad3,Smad4,Smad6,Smad7,Smurf2,Smurf1,Zfyve16,Zfyve9,Id1,Id2,Id3,Id4,Rbl1,E2f4,E2f5,Tfdp1,Crebbp,Ep300,Sp1,Myc,Cdkn2b,Pitx2,Rbx1,Gm9840,Cul1,Skp1a,Mapk1,Mapk3,If…
mmu04390	Hippo_signaling_pathway	Crb2,Crb1,Pard3,Pard6a,Pard6b,Pard6g,Prkci,Prkcz,Inadl,Mpp5,Amot,Yap1,Wwtr1,Cdh1,Ajuba,Wtip,Limd1,Nf2,Wwc1,Frmd6,Sav1,Stk3,Rassf6,Rassf1,Ppp2ca,Ppp2cb,Ppp2r1a,Ppp2r1b,Ppp2r2d,Ppp2r2b,Ppp2r2c,Ppp2r2a,Lats1,Lats2,Mob1a,Mob1b,Ppp1ca,Ppp1cb,Ppp1cc,Trp53bp2,Llgl1,Llgl2,Scrib,Dlg1,Dlg4,Dlg3,Dlg2,Csnk1d,Csnk1e,Fbxw11,Btrc,Trp73,Bbc3,Tead1,Tead4,Tead3,Tead2,Ctgf,Gli2,Areg,Birc5,Afp,Itgb2,Itgb2l,Tgfb1,Tgf…
mmu04370	VEGF_signaling_pathway	Vegfa,Kdr,Sh2d2a,Plcg1,Plcg2,Prkca,Prkcb,Prkcg,Sphk2,Sphk1,Hras1,Kras,Nras,Raf1,Map2k1,Map2k2,Mapk1,Mapk3,Pla2g4e,Pla2g4a,Pla2g4b,Pla2g4c,Pla2g4d,Pla2g4f,Ppp3cc,Ppp3ca,Ppp3cb,Ppp3r1,Ppp3r2,Chp1,Chp2,Nfatc2,Ptgs2,Ptk2,Shc2,Pxn,Cdc42,Mapk14,Mapk11,Mapk12,Mapk13,Mapkapk2,Mapkapk3,Hspb1,Src,Pik3cg,Pik3ca,Pik3cd,Pik3cb,Pik3r2,Pik3r1,Pik3r5,Pik3r3,Rac1,Rac2,Rac3,Akt1,Akt2,Akt3,Nos3,Casp9,Bad
mmu04630	Jak-STAT_signaling_pathway	Tpo,Epo,Gh,Prl,Ifng,Ifna1,Ifna2,Ifna4,Ifna5,Ifna6,Ifna7,Ifna9,Ifna11,Ifna12,Ifna13,Ifna14,Ifnab,Gm12597,Ifnb1,Ifnk,Ifne,Il10,Il19,Il20,Il24,Il22,Ifnl3,Ifnl2,Il3,Csf2,Il5,Il2,Il4,Il7,Il9,Il15,Il21,Il13,Tslp,Il6,Il12a,Il11,Osm,Lif,Cntf,Clcf1,Ctf1,Csf3,Lep,Il12b,Il23a,Il3ra,Csf2rb2,Csf2rb,Il6ra,Il11ra1,Il11ra2,Gm13305,Gm2002,Osmr,Lifr,Cntfr,Il6st,Csf3r,Lepr,Il12rb1,Il12rb2,Il23r,Csf2ra,Il5ra,Il2ra,I…
mmu04064	NF-kappa_B_signaling_pathway	Lck,Zap70,Lat,Plcg1,Igh-VJ558,Syk,Lyn,Gm11787,Blnk,Btk,Plcg2,Card11,Bcl10,Malt1,Il1b,Il1r1,Myd88,Irak1,Irak4,Traf6,Tnf,Tnfrsf1a,Ripk1,Tradd,Traf2,Traf5,Birc2,Birc3,Ddx58,Trim25,Lbp,Cd14,Tlr4,Ly96,Tirap,Ticam2,Ticam1,Cd40lg,Cd40,Traf3,Tnfsf11,Tnfrsf11a,Lta,Ltb,Tnfsf14,Ltbr,Map3k14,Map3k7,Tab1,Tab2,Tab3,Tnfsf13b,Tnfrsf13c,Ikbkg,Chuk,Ikbkb,Pias4,Ube2i,Atm,Lrdd,Erc1,Nfkbia,Nfkb1,Rela,Cflar,Xiap,Bcl2l…
mmu04668	TNF_signaling_pathway	Tnf,Tnfrsf1a,Bag4,Tradd,Traf2,Traf5,Ripk1,Birc2,Birc3,Map3k7,Tab1,Tab2,Tab3,Map2k4,Map2k7,Mapk8,Mapk9,Mapk10,Jun,Itch,Cflar,Map2k3,Map2k6,Mapk14,Mapk11,Mapk12,Mapk13,Cebpb,Map3k5,Map3k14,Ikbkg,Ikbkb,Chuk,Nfkbia,Rela,Nfkb1,Map3k8,Map2k1,Mapk1,Mapk3,Rps6ka5,Rps6ka4,Creb1,Creb3,Creb3l1,Creb3l2,Creb3l3,Creb3l4,Atf2,Atf4,Creb5,Atf6b,Ripk3,Mlkl,Pgam5,Dnm1l,Fadd,Casp8,Casp7,Casp3,Ccl2,Ccl12,Ccl5,Ccl20,C…
mmu04066	HIF-1_signaling_pathway	Il6,Il6ra,Stat3,Tlr4,Ifng,Ifngr1,Ifngr2,Rela,Nfkb1,Ins2,Ins1,Egf,Igf1,Insr,Egfr,Igf1r,Erbb2,Map2k1,Map2k2,Mapk1,Mapk3,Mknk1,Mknk2,Pik3cg,Pik3ca,Pik3cd,Pik3cb,Pik3r2,Pik3r1,Pik3r5,Pik3r3,Akt1,Akt2,Akt3,Mtor,Eif4ebp1,Eif4e,Eif4e2,Eif4e1b,Rps6kb2,Rps6kb1,Rps6,Rps6-ps4,Hif1a,Vhl,Rbx1,Gm9840,Tceb1,Tceb2,Cul2,Egln3,Egln2,Egln1,Arnt,Crebbp,Ep300,Cybb,Nox3,Nox1,Plcg1,Plcg2,Prkca,Prkcb,Prkcg,Camk2d,Camk2g…
mmu04020	Calcium_signaling_pathway	Slc8a1,Slc8a2,Slc8a3,Atp2b1,Atp2b3,Atp2b4,Atp2b2,Chrm1,Chrm3,Chrm5,Adora2a,Adora2b,Adrb1,Adrb2,Adrb3,Drd1a,Drd5,Hrh2,Htr4,Htr5a,Htr5b,Htr6,Htr7,Gnas,Gnal,Adcy1,Adcy2,Adcy3,Adcy4,Adcy7,Adcy8,Adcy9,Prkaca,Prkacb,Prkx,Pln,Atp2a1,Atp2a2,Atp2a3,Stim1,Stim2,Orai1,Orai2,Orai3,Cacna1c,Cacna1d,Cacna1f,Cacna1s,Cacna1a,Cacna1b,Cacna1e,Cacna1g,Cacna1h,Cacna1i,Chrna7,P2rx1,P2rx2,P2rx3,P2rx4,P2rx5,P2rx7,P2rx6,…
mmu04070	Phosphatidylinositol_signaling_system	Pi4ka,Pi4kb,Pi4k2a,Pi4k2b,Pip5k1c,Pip5k1b,Pip5k1a,Dgka,Dgkg,Dgkq,Dgkz,Dgkb,Dgke,Dgki,Dgkh,Dgkd,Itpkb,Itpka,Itpkc,Itpk1,Pik3c3,Pip4k2c,Pip4k2a,Pip4k2b,Pikfyve,Pik3cg,Pik3ca,Pik3cd,Pik3cb,Pik3c2a,Pik3c2g,Pik3c2b,Ippk,Cds1,Cds2,Cdipt,Impa2,Impa1,Impad1,Inpp5e,Synj2,Synj1,Ocrl,Inpp5b,Pten,Inpp5k,Inpp5j,Inpp5a,Inpp1,Mtm1,Inpp4a,Inpp4b,Plcb1,Plcb3,Plcb4,Plcb2,Plcd1,Plcd3,Plcd4,Plce1,Plcg1,Plcg2,Plcz1,I…
mmu04151	PI3K-Akt_signaling_pathway	Egf,Fgf1,Fgf2,Fgf3,Fgf4,Fgf5,Fgf7,Fgf8,Fgf9,Fgf10,Fgf11,Fgf12,Fgf13,Fgf14,Fgf16,Fgf17,Fgf18,Fgf15,Fgf20,Fgf21,Fgf22,Fgf23,Fgf6,Klk1b4,Ngf,Ins2,Ins1,Igf1,Pdgfa,Pdgfb,Pdgfc,Pdgfd,Csf1,Kitl,Vegfa,Vegfb,Pgf,Vegfc,Figf,Hgf,Angpt1,Angpt2,Angpt4,Efna1,Efna2,Efna4,Efna5,Efna3,Egfr,Fgfr1,Fgfr2,Fgfr3,Fgfr4,Ngfr,Insr,Igf1r,Pdgfra,Pdgfrb,Csf1r,Kit,Flt1,Flt4,Kdr,Met,Tek,Epha2,Grb2,Sos1,Sos2,Hras1,Kras,Nras,Ra…
mmu04150	mTOR_signaling_pathway	Ins2,Ins1,Igf1,Irs1,Pik3r2,Pik3r1,Pik3r5,Pik3r3,Pik3cg,Pik3ca,Pik3cd,Pik3cb,Pten,Pdpk1,Akt1,Akt2,Akt3,Akt1s1,Tsc1,Tsc2,Rheb,Mlst8,Rraga,Rragb,Rragd,Rragc,Mtor,Rptor,Rictor,Hif1a,Vegfa,Rps6kb2,Rps6kb1,Eif4b,Rps6,Rps6-ps4,Eif4ebp1,Eif4e,Eif4e2,Eif4e1b,Ulk1,Ulk2,Ulk3,Mapk1,Mapk3,Rps6ka3,Rps6ka1,Rps6ka2,Rps6ka6,Ddit4,Tnf,Ikbkb,Stk11,Strada,Cab39,Cab39l,Prkaa1,Prkaa2,Braf,Prkca,Prkcb,Prkcg
mmu04080	Neuroactive_ligand-receptor_interaction	Chrm1,Chrm2,Chrm3,Chrm4,Chrm5,Adra1a,Adra1b,Adra1d,Adra2a,Adra2b,Adra2c,Adrb1,Adrb2,Adrb3,Drd1a,Drd2,Drd3,Drd4,Drd5,Hrh1,Hrh2,Hrh3,Hrh4,Htr1a,Htr1b,Htr1d,Htr1f,Htr2a,Htr2b,Htr2c,Htr4,Htr5a,Htr5b,Htr6,Htr7,Taar7b,Taar4,Taar1,Taar6,Taar7a,Taar8a,Taar7e,Taar8b,Taar2,Taar5,Taar7d,Taar7f,Taar3,Taar8c,Taar9,Agtr1a,Agtr1b,Agtr2,Nmbr,Grpr,Brs3,Bdkrb1,Bdkrb2,C5ar1,C3ar1,Fpr1,Fpr2,Fpr3,Aplnr,Cckar,Cckbr,Ed…
mmu04060	Cytokine-cytokine_receptor_interaction	Cxcl1,Cxcl2,Cxcl5,Ppbp,Cxcl9,Cxcl10,Cxcl11,Cxcl12,Cxcl13,Cxcl16,Il8,Pf4,Cxcl14,Xcl1,Cx3cl1,Ccl1,Ccl22,Ccl24,Ccl17,Ccl20,Ccl25,Ccl19,Gm2023,Gm21541,Gm13304,Gm10591,Ccl21b,Ccl21c,Gm1987,Ccl21a,Ccl2,Ccl12,Ccl4,Ccl3,Ccl7,Ccl5,Ccl8,Ccl11,Ccl28,Ccl27a,Ccl27b,Gm20878,Gm13306,Gm2506,Gm21586,Gm13308,Ccl6,Ccl9,Il6,Il11,Osm,Lif,Cntf,Clcf1,Ctf1,Csf3,Lep,Il4,Il13,Il12a,Il12b,Il23a,Csf2,Il3,Il5,Il2,Il7,Il9,Il1…
mmu04512	ECM-receptor_interaction	Col11a1,Col11a2,Col2a1,Col3a1,Col5a1,Col5a2,Col1a1,Col1a2,Col5a3,Col24a1,Col27a1,Col4a1,Col4a2,Col4a4,Col4a6,Col4a5,Col4a3,Col6a2,Col6a1,Col6a6,Col6a3,Col6a4,Lama1,Lama2,Lama3,Lama5,Lama4,Lamb1,Lamb2,Lamb3,Lamc1,Lamc2,Lamc3,Chad,Reln,Thbs1,Comp,Thbs2,Thbs3,Thbs4,Fn1,Spp1,Vtn,Tnc,Tnr,Tnn,Tnxb,Vwf,Ibsp,Agrn,Hspg2,Itga1,Itga2,Itga2b,Itga3,Itga4,Itga5,Itga6,Itga7,Itga8,Itga9,Itga10,Itga11,Itgav,Itgb1…
mmu04514	Cell_adhesion_molecules_(CAMs)	Cd2,Cd80,Cd274,Cd28,Cd86,Ctla4,Icosl,Icos,H2-Aa,H2-Ab1,H2-Eb1,H2-DMa,H2-DMb1,H2-DMb2,H2-Oa,H2-Ob,H2-Ea-ps,Cd4,H2-M2,H2-M3,H2-M9,H2-Q1,H2-Q10,H2-Q2,H2-Q7,H2-Q8,H2-T22,H2-T23,H2-T24,H2-T3,H2-T9,H2-M10.4,H2-M11,H2-M1,H2-M10.5,H2-M10.2,H2-M10.6,H2-T10,H2-Q6,H2-M10.3,H2-Bl,H2-D1,H2-K1,H2-M10.1,Cd8a,Cd8b1,Pdcd1lg2,Cd276,Vtcn1,Pdcd1,Cd40,Cd40lg,Alcam,Cd6,Pvr,Cd226,Pvrl2,Tigit,Itgal,Itgb2,Itgb2l,Icam1,Ic…
mmu04144	Endocytosis	Tgfb1,Tgfb2,Tgfb3,Tgfbr1,Tgfbr2,Zfyve16,Zfyve9,Pml,Smad2,Smad3,Tfrc,Egfr,Flt1,Kdr,Pdgfra,Fgfr2,Fgfr3,Fgfr4,Igf1r,Met,Ntrk1,Erbb3,Erbb4,Kit,Ret,Csf1r,Egf,Dnm2,Dnm1,Dnm3,Arf6,Pip5k1c,Pip5k1b,Pip5k1a,Pip5kl1,Pld2,Pld1,Clta,Cltb,Cltc,Ap2a2,Ap2a1,Ap2b1,Ap2m1,Ap2s1,Ehd2,Cbl,Cblb,Cblc,Nedd4,Nedd4l,Mdm2,Traf6,Rnf41,Itch,Smurf2,Smurf1,Wwp1,Sh3kbp1,Sh3gl3,Sh3gl2,Sh3gl1,Sh3glb1,Sh3glb2,Epn1,Epn2,Epn3,Eps15,…
mmu04145	Phagosome	Vamp3,Stx12,Stx7,Actb,Actg1,Coro1a,Stx18,Sec22b,H2-M2,H2-M3,H2-M9,H2-Q1,H2-Q10,H2-Q2,H2-Q7,H2-Q8,H2-T22,H2-T23,H2-T24,H2-T3,H2-T9,H2-M10.4,H2-M11,H2-M1,H2-M10.5,H2-M10.2,H2-M10.6,H2-T10,H2-Q6,H2-M10.3,H2-Bl,H2-D1,H2-K1,H2-M10.1,H2-Aa,H2-Ab1,H2-Eb1,H2-DMa,H2-DMb1,H2-DMb2,H2-Oa,H2-Ob,H2-Ea-ps,Rab5a,Rab5b,Rab5c,Eea1,Pik3c3,Tfrc,Hgs,Atp6v1a,Atp6v1b2,Atp6v1b1,Atp6v1c1,Atp6v1c2,Atp6v1d,Atp6v1e1,Atp6v1e…
mmu04142	Lysosome	Atp6v0a1,Atp6v0a2,Tcirg1,Atp6v0a4,Atp6v0d1,Atp6v0d2,Atp6v1h,Atp6ap1,Atp6v0c,Atp6v0b,Ctsa,Ctsb,Ctsc,Ctsd,Ctse,Ctsf,Ctsg,Ctsh,Ctsj,Ctsk,Ctsl,Ctsm,Ctso,Ctss,Ctsw,Ctsz,Napsa,Lgmn,Tpp1,Gla,Glb1,Gaa,Gba,Idua,Naga,Naglu,Galc,Gusb,Hexa,Hexb,Manba,Man2b1,Neu1,Arsa,Arsb,Arsg,Galns,Gns,Ids,Sgsh,Lipa,Pla2g15,Dnase2a,Dnase2b,Smpd1,Asah1,Aga,Psap,Psapl1,Gm2a,Ppt1,Ppt2,Lamp1,Lamp2,Lamp3,Cd68,Cd63,Scarb2,Npc1,Np…
mmu04146	Peroxisome	Pex16,Pex3,Pex19,Abcd3,Pex1,Pex6,Pex26,Pex7,Pex5,Pex14,Pex13,Pex12,Pex10,Pex2,Pxmp2,Mpv17,Mpv17l2,Mpv17l,Pxmp4,Pex11a,Pex11b,Pex11c,Slc25a17,Hacl1,Amacr,Phyh,Acox3,Acox1,Acox2,Hsd17b4,Scp2,Baat,Ehhadh,Acaa1a,Acaa1b,Decr2,Ech1,Abcd1,Abcd2,Abcd4,Slc27a2,Acsl1,Acsl4,Acsl6,Acsl3,Acsl5,Pecr,Eci2,Nudt12,Nudt19,Acot8,Crat,Crot,Mlycd,Gnpat,Agps,Far2,Far1,Mvk,Pmvk,Agxt,Dao,Ddo,Idh1,Idh2,Paox,Pipox,Hmgcl,H…
mmu04140	Regulation_of_autophagy	Ins2,Ins1,Prkaa1,Prkaa2,Ifna1,Ifna2,Ifna4,Ifna5,Ifna6,Ifna7,Ifna9,Ifna11,Ifna12,Ifna13,Ifna14,Ifnab,Gm12597,Ifng,Ulk1,Ulk2,Ulk3,Pik3r4,Becn1,Pik3c3,Atg12,Atg7,Atg5,Gabarapl1,Gabarap,Gabarapl2,Atg4b,Atg4d,Atg4c,Atg4a,Atg3
mmu04810	Regulation_of_actin_cytoskeleton	F2,F2r,Cd14,Ins2,Ins1,Egf,Fgf1,Fgf2,Fgf3,Fgf4,Fgf5,Fgf7,Fgf8,Fgf9,Fgf10,Fgf11,Fgf12,Fgf13,Fgf14,Fgf16,Fgf17,Fgf18,Fgf15,Fgf20,Fgf21,Fgf22,Fgf23,Fgf6,Pdgfa,Pdgfb,Pdgfc,Pdgfd,Insrr,Egfr,Fgfr1,Fgfr2,Fgfr3,Fgfr4,Pdgfra,Pdgfrb,Fn1,Itga1,Itga2,Itga2b,Itga3,Itga4,Itga5,Itga6,Itga7,Itga8,Itga9,Itga10,Itga11,Itgav,Itgal,Itgam,Itgax,Itgad,Itgae,Itgb1,Itgb2,Itgb2l,Itgb3,Itgb4,Itgb5,Itgb6,Itgb7,Itgb8,Bdkrb1,…
mmu04110	Cell_cycle	Ccnd1,Ccnd2,Ccnd3,Cdk4,Cdk6,Rb1,Rbl1,Rbl2,Abl1,Hdac2,Hdac1,E2f1,E2f2,E2f3,E2f4,E2f5,Tfdp1,Tfdp2,Gsk3b,Tgfb1,Tgfb2,Tgfb3,Smad2,Smad3,Smad4,Myc,Zbtb17,Cdkn2a,Cdkn2b,Cdkn2c,Cdkn2d,Cdkn1b,Cdkn1c,Cdkn1a,Ccne1,Ccne2,Cdk2,Skp1a,Cul1,Rbx1,Gm9840,Skp2,Ccna2,Ccna1,Cdc6,Cdc45,Cdc7,Dbf4,Cdk1,Ccnb1,Ccnb2,Ccnb3,Gm5593,Cdc25b,Cdc25c,Ywhaz,Ywhab,Ywhaq,Ywhae,Gm2423,Ywhah,Ywhag,Plk1,Wee1,Wee2,Pkmyt1,Ccnh,Cdk7,Anap…
mmu04114	Oocyte_meiosis	Ins2,Ins1,Igf1,Igf1r,Pgr,Ar,Adcy1,Adcy2,Adcy3,Adcy4,Adcy5,Adcy6,Adcy7,Adcy8,Adcy9,Prkaca,Prkacb,Prkx,Aurka,Cpeb1,Mos,Map2k1,Mapk1,Mapk3,Rps6ka3,Rps6ka1,Rps6ka2,Rps6ka6,Pkmyt1,Ywhaz,Ywhab,Ywhaq,Ywhae,Gm2423,Ywhah,Ywhag,Spdya,Spdyb,Cdk1,Cdk2,Ppp1ca,Ppp1cb,Ppp1cc,Slk,Plk1,Cdc25c,Rbx1,Gm9840,Cul1,Skp1a,Fbxw11,Btrc,Fbxo5,Anapc1,Anapc2,Cdc27,Anapc4,Anapc5,Cdc16,Anapc7,Cdc23,Anapc10,Anapc11,Cdc26,Anapc1…
mmu04210	Apoptosis	Fasl,Fas,Tnfsf10,Tnfrsf10b,Tnf,Tnfrsf1a,Il1a,Il1b,Il1r1,Il1rap,Fadd,Tradd,Cflar,Casp8,Casp3,Casp7,Casp6,Birc2,Birc3,Xiap,Birc7,Bid,Bcl2,Bcl2l1,Cycs,Cyct,Apaf1,Casp9,Dffa,Dffb,Aifm1,Endog,Atm,Trp53,Ripk1,Traf2,Myd88,Irak1,Irak2,Irak3,Irak4,Map3k14,Chuk,Ikbkb,Ikbkg,Nfkbia,Nfkb1,Rela,Ngf,Ntrk1,Il3,Il3ra,Csf2rb2,Csf2rb,Pik3cg,Pik3ca,Pik3cd,Pik3cb,Pik3r2,Pik3r1,Pik3r5,Pik3r3,Akt1,Akt2,Akt3,Prkar1a,Prk…
mmu04115	p53_signaling_pathway	Atm,Chek2,Atr,Chek1,Cdkn2a,Mdm2,Mdm4,Trp53,Cdkn1a,Ccnd1,Ccnd2,Ccnd3,Cdk4,Cdk6,Ccne1,Ccne2,Cdk2,Sfn,Rprm,Ccnb1,Ccnb2,Ccnb3,Gm5593,Cdk1,Gadd45a,Gadd45b,Gadd45g,Gtse1,Fas,Lrdd,Casp8,Bid,Bax,Pmaip1,Bbc3,Ei24,Shisa5,Perp,Zmat3,Siah1a,Siah1b,Cycs,Cyct,Apaf1,Casp9,Casp3,Igfbp3,Igf1,Serpine1,Bai1,Cd82,Thbs1,Serpinb5,Ddb2,Rrm2b,Rrm2,Sesn1,Sesn2,Sesn3,Pten,Tsc2,Steap3,Rfwd2,Rchy1,Ccng1,Ccng2,Ppm1d,Trp73
mmu04510	Focal_adhesion	Col11a1,Col11a2,Col2a1,Col3a1,Col5a1,Col5a2,Col1a1,Col1a2,Col5a3,Col24a1,Col27a1,Col4a1,Col4a2,Col4a4,Col4a6,Col4a5,Col4a3,Col6a2,Col6a1,Col6a6,Col6a3,Col6a4,Lama1,Lama2,Lama3,Lama5,Lama4,Lamb1,Lamb2,Lamb3,Lamc1,Lamc2,Lamc3,Chad,Reln,Thbs1,Comp,Thbs2,Thbs3,Thbs4,Fn1,Spp1,Vtn,Tnc,Tnr,Tnn,Tnxb,Vwf,Ibsp,Itga1,Itga2,Itga2b,Itga3,Itga4,Itga5,Itga6,Itga7,Itga8,Itga9,Itga10,Itga11,Itgav,Itgb1,Itgb3,Itgb…
mmu04520	Adherens_junction	Pvrl1,Pvrl2,Pvrl3,Pvrl4,Pard3,Src,Farp2,Cdc42,Rac1,Rac2,Rac3,Was,Wasl,Iqgap1,Baiap2,Wasf1,Wasf2,Wasf3,Mllt4,Lmo7,Ssx2ip,Sorbs1,Actn2,Actn3,Actn4,Actn1,Vcl,Tjp1,Cdh1,Ctnnd1,Ctnnb1,Ctnna2,Ctnna3,Ctnna1,Actb,Actg1,Rhoa,4930544G11Rik,Ptprm,Ptprb,Ptprf,Ptpn1,Ptpn6,Ptprj,Csnk2a1,Csnk2a2,Csnk2b,Tcf7,Tcf7l1,Tcf7l2,Lef1,Igf1r,Insr,Met,Egfr,Erbb2,Fgfr1,Fyn,Yes1,Mapk1,Mapk3,Snai2,Snai1,Tgfbr1,Tgfbr2,Smad2,S…
mmu04530	Tight_junction	4930412D23Rik,4930468A15Rik,Cldn16,Cldn1,Cldn2,Cldn3,Cldn4,Cldn5,Cldn11,Cldn17,Cldn19,Cldn7,Cldn6,Cldn8,Cldn14,Cldn18,Cldn9,Cldn13,Cldn10,Cldn15,Cldn23,Cldn20,Cldn22,Cldn24,Ocln,F11r,Jam2,Jam3,Igsf5,Crb3,Mpp5,Inadl,Pard6a,Pard6b,Pard6g,Prkci,Prkcz,Pard3,Llgl1,Llgl2,Cdc42,Ppp2ca,Ppp2cb,Ppp2r1a,Ppp2r1b,Ppp2r2d,Ppp2r2b,Ppp2r2c,Ppp2r2a,Prkca,Prkcb,Prkcg,Prkcd,Prkcq,Prkch,Prkce,Csnk2a1,Csnk2a2,Csnk2b,…
mmu04540	Gap_junction	Gja1,Gjd2,Lpar1,Gnai1,Gnai3,Gnai2,Pdgfa,Pdgfb,Pdgfc,Pdgfd,Egf,Pdgfra,Pdgfrb,Egfr,Grb2,Sos1,Sos2,Hras1,Kras,Nras,Raf1,Map2k1,Map2k2,Mapk1,Mapk3,Src,Map3k2,Map2k5,Mapk7,Tuba4a,Tuba3a,Tuba1a,Tuba1c,Tuba3b,Tuba1b,Tuba8,Tubal3,Gm5620,Tubb4b,Tubb2a,Tubb3,Tubb4a,Tubb6,Tubb5,Tubb1,Tubb2b,Csnk1d,Cdk1,Tjp1,Adrb1,Drd1a,Gnas,Drd2,Adcy1,Adcy2,Adcy3,Adcy4,Adcy5,Adcy6,Adcy7,Adcy8,Adcy9,Prkaca,Prkacb,Prkx,Htr2a,…
mmu04640	Hematopoietic_cell_lineage	Kitl,Il7,Il4,Csf2,Flt3l,Il5,Csf3,Il3,Il6,Il11,Il1a,Il1b,Tnf,Csf1,Epo,Tpo,Thpo,Cd34,Flt3,Dntt,Cd44,Kit,Il2ra,Il7r,Tfrc,Cd7,Cd2,Cd5,Cd1d1,Cd1d2,Cd4,Cd8a,Cd8b1,Cd3d,Cd3e,Cd3g,Mme,Cd9,Cd19,Cd22,Cd24a,Ms4a1,Cr2,Cd37,Igh-VJ558,Fcer2a,Csf2ra,Il3ra,Cd33,Siglech,Il4ra,Il6ra,Fcgr1,Csf1r,Anpep,Itgam,Cd14,Il9r,Il1r1,Il1r2,Csf3r,Il5ra,Epor,Cd36,Cd55,Daf2,Cd59a,Cd59b,Il11ra1,Il11ra2,Gm13305,Gm2002,Itgb3,Itga2b…
mmu04610	Complement_and_coagulation_cascades	F12,Klkb1,Kng1,Kng2,Bdkrb1,Bdkrb2,F11,F9,F8,Vwf,F3,F7,F10,F5,F2,Fga,Fgb,Fgg,F13a1,F13b,Thbd,Proc,Pros1,Plat,Plau,Plg,Tfpi,Serpind1,Cpb2,Serpine1,Serpinf2,Serpinc1,Serpina5,A2m,Serpina1a,Serpina1b,Serpina1d,Serpina1e,Serpina1c,F2r,Plaur,C1qa,C1qb,C1qc,C1ra,Gm5077,C1s,C2,C4b,C3,Cfb,Cfd,Mbl1,Mbl2,Masp1,Masp2,Hc,C6,C7,C8a,C8b,C8g,C9,Serping1,C4bp,Zp3r,Cfh,Cfi,Cr1l,Cd55,Daf2,Cd46,Cd59a,Cd59b,C3ar1,C5a…
mmu04620	Toll-like_receptor_signaling_pathway	Tlr1,Tlr2,Tlr6,Lbp,Cd14,Ly96,Tlr3,Tlr4,Tlr5,Tlr7,Tlr8,Ctsk,Tlr9,Rac1,Pik3cg,Pik3ca,Pik3cd,Pik3cb,Pik3r2,Pik3r1,Pik3r5,Pik3r3,Akt1,Akt2,Akt3,Tollip,Myd88,Tirap,Fadd,Casp8,Irak4,Irak1,Traf6,Tab1,Tab2,Map3k7,Ikbkg,Chuk,Ikbkb,Nfkbia,Nfkb1,Rela,Map3k8,Map2k1,Map2k2,Mapk1,Mapk3,Map2k3,Map2k6,Map2k4,Map2k7,Mapk14,Mapk11,Mapk12,Mapk13,Mapk8,Mapk9,Mapk10,Jun,Fos,Tnf,Il1b,Il6,Il12a,Il12b,Ccl5,Ccl3,Ccl4,Tic…
mmu04621	NOD-like_receptor_signaling_pathway	Nod1,Nod2,Trip6,Ripk2,Traf6,Ikbkg,Chuk,Ikbkb,Nfkbib,Nfkbia,Nfkb1,Rela,Ccl2,Ccl12,Ccl5,Tnf,Il6,Map3k7,Tab1,Tab2,Tab3,Mapk1,Mapk3,Mapk8,Mapk9,Mapk10,Mapk14,Mapk11,Mapk12,Mapk13,Card9,Casp8,Sugt1,Erbb2ip,Card6,Birc2,Birc3,Tnfaip3,Nlrp1a,Nlrp1b,Pycard,Casp1,Nlrp3,Mefv,Pstpip1,Hsp90aa1,Hsp90ab1,Hsp90b1,Nlrc4,Naip1,Naip5,Naip6,Naip7,Naip2,Il1b,Il18,Cxcl1,Cxcl2
mmu04622	RIG-I-like_receptor_signaling_pathway	Ddx58,Ifih1,Mavs,Dhx58,Traf3,Tank,Azi2,Tbkbp1,Ikbkg,Tbk1,Ikbke,Irf3,Irf7,Ifna1,Ifna2,Ifna4,Ifna5,Ifna6,Ifna7,Ifna9,Ifna11,Ifna12,Ifna13,Ifna14,Ifnab,Gm12597,Ifnb1,Ifne,Ifnk,Tradd,Fadd,Ripk1,Casp8,Chuk,Ikbkb,Nfkbib,Nfkbia,Nfkb1,Rela,Traf2,Map3k7,Traf6,Map3k1,Mapk8,Mapk9,Mapk10,Mapk14,Mapk11,Mapk12,Mapk13,Tnf,Il12a,Il12b,Cxcl10,Trim25,Cyld,Rnf125,Isg15,Atg5,Atg12,Nlrx1,Tmem173,Otud5,Sike1,Ddx3x,D1P…
mmu04623	Cytosolic_DNA-sensing_pathway	Polr3a,Polr3b,Polr3c,Polr3d,Polr3e,Polr1c,Polr3k,Polr1d,Polr3h,Polr3g,Polr3gl,Polr3f,Polr2e,Polr2f,Polr2h,Polr2l,Ddx58,Mavs,Nfkb1,Rela,Il6,Tmem173,Tbk1,Ikbke,Irf3,Irf7,Ifna1,Ifna2,Ifna4,Ifna5,Ifna6,Ifna7,Ifna9,Ifna11,Ifna12,Ifna13,Ifna14,Ifnab,Gm12597,Ifnb1,Zbp1,Ripk1,Ripk3,Ikbkg,Chuk,Ikbkb,Nfkbib,Nfkbia,Ccl4,Ccl5,Cxcl10,Aim2,Pycard,Casp1,Il1b,Il18,Il33,Trex1,Adar,Ifi202b
mmu04650	Natural_killer_cell_mediated_cytotoxicity	H2-T23,H2-D1,H2-K1,Klrc1,Klrc2,Klrd1,Ptpn6,Ptpn11,Icam1,Icam2,Itgal,Itgb2,Itgb2l,Ptk2b,Vav1,Vav2,Vav3,Rac1,Rac2,Rac3,Pak1,Map2k1,Map2k2,Mapk1,Mapk3,Tnf,Csf2,Ifng,Tyrobp,Lck,Igh-VJ558,Fcgr4,Ncr1,Fcer1g,Cd247,Zap70,Syk,Lcp2,Lat,Plcg1,Plcg2,Sh3bp2,Pik3cg,Pik3ca,Pik3cd,Pik3cb,Pik3r2,Pik3r1,Pik3r5,Pik3r3,Fyn,Shc1,Shc2,Shc3,Shc4,Grb2,Sos1,Sos2,Hras1,Kras,Nras,Araf,Braf,Raf1,Raet1a,Raet1b,Raet1c,Raet1d,…
mmu04612	Antigen_processing_and_presentation	Ifng,Tnf,Psme1,Psme2,Psme3,Hspa8,Hspa1l,Hspa1a,Hspa2,Hspa1b,Hspa4,Hsp90aa1,Hsp90ab1,H2-M2,H2-M3,H2-M9,H2-Q1,H2-Q10,H2-Q2,H2-Q7,H2-Q8,H2-T22,H2-T23,H2-T24,H2-T3,H2-T9,H2-M10.4,H2-M11,H2-M1,H2-M10.5,H2-M10.2,H2-M10.6,H2-T10,H2-Q6,H2-M10.3,H2-Bl,H2-D1,H2-K1,H2-M10.1,Canx,B2m,Pdia3,Calr,Tapbp,Tap1,Tap2,Cd8a,Cd8b1,Kir3dl1,Klrc1,Klrc2,Klrc3,Klrd1,Ifi30,Lgmn,Ctsb,H2-Aa,H2-Ab1,H2-Eb1,H2-DMa,H2-DMb1,H2-DM…
mmu04660	T_cell_receptor_signaling_pathway	Cd3d,Cd3e,Cd3g,Cd247,Cd4,Cd8a,Cd8b1,Ptprc,Lck,Fyn,Zap70,Lcp2,Lat,Itk,Tec,Nck1,Nck2,Vav1,Vav2,Vav3,Grap2,Grb2,Pak1,Pak2,Pak3,Pak4,Pak6,Pak7,Rhoa,4930544G11Rik,Cdc42,Dlg1,Mapk14,Mapk11,Mapk12,Mapk13,Plcg1,Ppp3cc,Ppp3ca,Ppp3cb,Ppp3r1,Ppp3r2,Chp1,Chp2,Nfatc1,Nfatc2,Nfatc3,Sos1,Sos2,Rasgrp1,Hras1,Kras,Nras,Raf1,Map2k1,Map2k2,Mapk1,Mapk3,Fos,Jun,Card11,Bcl10,Malt1,Map3k7,Map2k7,Chuk,Ikbkb,Ikbkg,Nfkb1,R…
mmu04662	B_cell_receptor_signaling_pathway	Igh-VJ558,Cd79a,Cd79b,Lyn,Gm11787,Syk,Btk,Dapp1,Blnk,Vav1,Vav2,Vav3,Rac1,Rac2,Rac3,Plcg2,Ppp3cc,Ppp3ca,Ppp3cb,Ppp3r1,Ppp3r2,Chp1,Chp2,Nfatc1,Nfatc2,Nfatc3,Grb2,Sos1,Sos2,Rasgrp3,Hras1,Kras,Nras,Raf1,Map2k1,Map2k2,Mapk1,Mapk3,Fos,Jun,Card11,Bcl10,Malt1,Chuk,Ikbkb,Ikbkg,Nfkb1,Rela,Nfkbia,Nfkbib,Nfkbie,Cd81,Cd19,Cr2,Pik3r2,Pik3r1,Pik3r5,Pik3r3,Pik3cg,Pik3ca,Pik3cd,Pik3cb,Akt1,Akt2,Akt3,Gsk3b,Inpp5d,…
mmu04664	Fc_epsilon_RI_signaling_pathway	Igh-VJ558,Fcer1a,Ms4a2,Fcer1g,Syk,Lyn,Gm11787,Btk,Inpp5d,Plcg1,Plcg2,Pik3cg,Pik3ca,Pik3cd,Pik3cb,Pik3r2,Pik3r1,Pik3r5,Pik3r3,Pdk1,Akt1,Akt2,Akt3,Rac1,Rac2,Rac3,Map2k4,Map2k7,Map2k3,Map2k6,Mapk8,Mapk9,Mapk10,Mapk14,Mapk11,Mapk12,Mapk13,Il4,Il13,Il3,Il5,Csf2,Tnf,Lcp2,Vav1,Vav2,Vav3,Fyn,Gab2,Lat,Grb2,Sos1,Sos2,Hras1,Kras,Nras,Raf1,Map2k1,Map2k2,Mapk1,Mapk3,Pla2g4e,Pla2g4a,Pla2g4b,Pla2g4c,Pla2g4d,Pla…
mmu04666	Fc_gamma_R-mediated_phagocytosis	Igh-VJ558,Fcgr1,Ptprc,Hck,Lyn,Gm11787,Syk,Pik3cg,Pik3ca,Pik3cd,Pik3cb,Pik3r2,Pik3r1,Pik3r5,Pik3r3,Akt1,Akt2,Akt3,Rps6kb2,Rps6kb1,Plcg1,Plcg2,Raf1,Map2k1,Mapk1,Mapk3,Marcks,Marcksl1,Pld2,Pld1,Ppap2a,Ppap2c,Ppap2b,Sphk2,Sphk1,Prkca,Prkcb,Prkcg,Ncf1,Gsn,Scin,Vav1,Vav2,Vav3,Cdc42,Was,Wasl,Vasp,Arpc5,Arpc5l,Arpc4,Arpc3,Arpc1b,Arpc1a,Gm5637,Arpc2,Rac1,Rac2,Wasf1,Wasf2,Wasf3,Pak1,Limk1,Limk2,Cfl1,Cfl2,P…
mmu04670	Leukocyte_transendothelial_migration	Jam3,Itgam,Itgb2,Itgb2l,Jam2,Itga4,Itgb1,Pecam1,Cd99,Itgal,F11r,Cdh5,4930412D23Rik,4930468A15Rik,Cldn16,Cldn1,Cldn2,Cldn3,Cldn4,Cldn5,Cldn11,Cldn17,Cldn19,Cldn7,Cldn6,Cldn8,Cldn14,Cldn18,Cldn9,Cldn13,Cldn10,Cldn15,Cldn23,Cldn20,Cldn22,Cldn24,Ocln,Esam,Vcam1,Ezr,Msn,Actb,Actg1,Pik3cg,Pik3ca,Pik3cd,Pik3cb,Pik3r2,Pik3r1,Pik3r5,Pik3r3,Rac1,Cybb,Nox3,Nox1,Cyba,Ncf2,Ncf1,Ncf4,Ctnnb1,Ctnnd1,Ctnna2,Ctnna…
mmu04672	Intestinal_immune_network_for_IgA_production	Cd80,Cd86,H2-Aa,H2-Ab1,H2-Eb1,H2-DMa,H2-DMb1,H2-DMb2,H2-Oa,H2-Ob,H2-Ea-ps,Cd28,Il2,Il4,Il5,Il6,Il10,Tgfb1,Tnfsf13,Tnfsf13b,Tnfrsf13b,Tnfrsf17,Tnfrsf13c,Igh-VJ558,Aicda,Cd40,Cd40lg,Icos,Icosl,Ccr9,Itga4,Itgb7,Cxcl12,Cxcr4,Ccl28,Ccr10,Ccl25,Madcam1,Ltbr,Map3k14,Il15,Il15ra,Pigr
mmu04062	Chemokine_signaling_pathway	Cxcl1,Cxcl2,Cxcl3,Cxcl5,Ppbp,Cxcl9,Cxcl10,Cxcl11,Cxcl12,Cxcl13,Cxcl16,Il8,Pf4,Cxcl14,Xcl1,Cx3cl1,Ccl2,Ccl12,Ccl3,Ccl4,Ccl5,Ccl6,Ccl9,Ccl7,Ccl8,Ccl11,Ccl19,Gm2023,Ccl20,Gm21541,Gm13304,Gm10591,Ccl21b,Ccl21c,Gm1987,Ccl21a,Ccl25,Ccl27a,Ccl27b,Gm20878,Gm13306,Gm2506,Gm21586,Gm13308,Ccl28,Ccl1,Ccl22,Ccl24,Ccl17,Ccl26,Cxcr2,Cxcr1,Cxcr3,Cxcr4,Cxcr5,Cxcr6,Xcr1,Cx3cr1,Ccr8,Ccr6,Ccr9,Ccr4,Ccr7,Ccr2,Ccr5,Cc…
mmu04911	Insulin_secretion	Slc2a1,Slc2a2,Gck,Trpm4,Atp1a1,Atp1a2,Atp1a3,Atp1a4,Atp1b4,Atp1b1,Atp1b2,Atp1b3,Fxyd2,Abcc8,Kcnj11,Cacna1c,Cacna1d,Cacna1f,Cacna1s,Camk2d,Camk2g,Camk2b,Camk2a,Kcnma1,Kcnu1,Kcnmb1,Kcnmb2,Kcnmb3,Kcnmb4,Kcnn1,Kcnn2,Kcnn3,Kcnn4,Gcg,Glp1r,Gip,Gpr119,Adcyap1,Adcyap1r1,Gnas,Adcy1,Adcy2,Adcy3,Adcy4,Adcy5,Adcy6,Adcy7,Adcy8,Adcy9,Prkaca,Prkacb,Prkx,Creb1,Atf2,Atf4,Creb3,Creb3l1,Creb3l2,Creb3l3,Creb3l4,Creb…
mmu04910	Insulin_signaling_pathway	Ins2,Ins1,Insr,Irs1,Irs2,Irs3,Irs4,Pik3r2,Pik3r1,Pik3r5,Pik3r3,Pik3cg,Pik3ca,Pik3cd,Pik3cb,Pdpk1,Akt1,Akt2,Akt3,Gsk3b,Gys1,Gys2,Ppp1ca,Ppp1cb,Ppp1cc,Ppp1r3a,Ppp1r3c,Ppp1r3b,Ppp1r3d,Ppp1r3e,Ppp1r3f,Phkg1,Phkg2,Phka2,Phka1,Phkb,Calm1,Calm4,Calm3,Calm2,Calml3,Calm5,Pygm,Pygb,Pygl,Pde3a,Pde3b,Prkaca,Prkacb,Prkx,Prkar1a,Prkar2a,Prkar2b,Prkar1b,Lipe,Prkci,Prkcz,Slc2a4,Flot2,Flot1,Sh2b2,Sorbs1,Cbl,Cblb,…
mmu04920	Adipocytokine_signaling_pathway	Tnf,Tnfrsf1a,Tradd,Tnfrsf1b,Traf2,Mtor,Mapk8,Mapk9,Mapk10,Chuk,Ikbkb,Ikbkg,Nfkbia,Nfkbib,Nfkbie,Nfkb1,Rela,Socs3,Irs1,Irs2,Irs3,Irs4,Akt1,Akt2,Akt3,Cd36,Acsl1,Acsl4,Acsl6,Acsl3,Acsl5,Acsbg2,Acsbg1,Lep,Lepr,Jak2,Stat3,Pomc,Prkaa1,Prkaa2,Prkab1,Prkab2,Prkag1,Prkag3,Prkag2,Agrp,Npy,Ppargc1a,Pck1,Pck2,G6pc,G6pc2,G6pc3,Ptpn11,Ppara,Rxra,Rxrb,Rxrg,Adipoq,Adipor1,Adipor2,Stk11,Camkk1,Camkk2,Cpt1a,Cpt1b,…
mmu03320	PPAR_signaling_pathway	Cd36,Slc27a1,Slc27a4,Slc27a2,Slc27a5,Slc27a6,Fabp1,Fabp2,Fabp3,Fabp4,Fabp5,Fabp6,Fabp7,Ppara,Rxra,Rxrb,Rxrg,Ppard,Pparg,Apoa1,Apoa2,Apoc3,Apoa5,Pltp,Fads2,Scd1,Scd2,Scd3,Scd4,Cyp7a1,Cyp8b1,Nr1h3,Cyp27a1,Dbi,Lpl,Acsl1,Acsl4,Acsl6,Acsl3,Acsl5,Acsbg2,Acsbg1,Olr1,Ehhadh,Cyp4a12b,Cyp4a10,Cyp4a14,Cyp4a30b-ps,Cyp4a29-ps,Cyp4a31,Cyp4a32,Cyp4a12a,Acaa1a,Acaa1b,Scp2,Acox3,Acox1,Acox2,Cpt1a,Cpt1b,Cpt1c,Cpt2…
mmu04912	GnRH_signaling_pathway	Gnrh1,Gnrhr,Gnas,Adcy1,Adcy2,Adcy3,Adcy4,Adcy5,Adcy6,Adcy7,Adcy8,Adcy9,Prkaca,Prkacb,Prkx,Atf4,Gnaq,Gna11,Plcb1,Plcb3,Plcb4,Plcb2,Itpr1,Itpr2,Itpr3,Calm1,Calm4,Calm3,Calm2,Calml3,Calm5,Camk2d,Camk2g,Camk2b,Camk2a,Cacna1c,Cacna1d,Cacna1f,Cacna1s,Map3k1,Map3k2,Map3k3,Map3k4,Map2k3,Map2k6,Mapk14,Mapk11,Mapk12,Mapk13,Mapk7,Pla2g4e,Pla2g4a,Pla2g4b,Pla2g4c,Pla2g4d,Pla2g4f,Pld2,Pld1,Src,Cdc42,Map2k4,Map…
mmu04913	Ovarian_steroidogenesis	Cga,Lhb,Lhcgr,Gnas,Adcy1,Adcy2,Adcy3,Adcy4,Adcy5,Adcy6,Adcy7,Adcy8,Adcy9,Prkaca,Prkacb,Prkx,Pla2g4e,Pla2g4a,Pla2g4b,Pla2g4c,Pla2g4d,Pla2g4f,Alox5,Cyp2j6,Cyp2j9,Cyp2j5,Cyp2j8,Cyp2j13,Cyp2j11,Cyp2j12,Ptgs2,Ins2,Ins1,Insr,Igf1,Igf1r,Ldlr,Scarb1,Star,Cyp11a1,Cyp17a1,Hsd17b1,Hsd17b2,Hsd17b7,Hsd3b4,Hsd3b5,Hsd3b2,Hsd3b1,Hsd3b6,Fshb,Fshr,Cyp19a1,Cyp1b1,Cyp1a1,Gdf9,Bmp15,Bmp6,Acot2
mmu04915	Estrogen_signaling_pathway	Esr1,Esr2,Hsp90aa1,Hsp90ab1,Hsp90b1,Fkbp4,Fkbp5,Hspa8,Hspa1l,Hspa1a,Hspa2,Hspa1b,Fos,Jun,Sp1,Gpr30,Gnas,Src,Mmp2,Mmp9,Hbegf,Adcy1,Adcy2,Adcy3,Adcy4,Adcy5,Adcy6,Adcy7,Adcy8,Adcy9,Prkaca,Prkacb,Prkx,Creb1,Atf2,Atf4,Creb3,Creb3l1,Creb3l2,Creb3l3,Creb3l4,Creb5,Atf6b,Egfr,Shc1,Shc2,Shc3,Shc4,Grb2,Sos1,Sos2,Hras1,Kras,Nras,Raf1,Map2k1,Map2k2,Mapk1,Mapk3,Pik3cg,Pik3ca,Pik3cd,Pik3cb,Pik3r2,Pik3r1,Pik3r5,…
mmu04914	Progesterone-mediated_oocyte_maturation	Pgr,Pik3r2,Pik3r1,Pik3r5,Pik3r3,Pik3cg,Pik3ca,Pik3cd,Pik3cb,Mapk8,Mapk9,Mapk10,Mapk14,Mapk11,Mapk12,Mapk13,Gnai1,Gnai3,Gnai2,Adcy1,Adcy2,Adcy3,Adcy4,Adcy5,Adcy6,Adcy7,Adcy8,Adcy9,Prkaca,Prkacb,Prkx,Cpeb1,Spdya,Spdyb,Cdk2,Cdk1,Ccna2,Ccna1,Mos,Hsp90aa1,Hsp90ab1,Map2k1,Mapk1,Mapk3,Rps6ka3,Rps6ka1,Rps6ka2,Rps6ka6,Pkmyt1,Ccnb1,Ccnb2,Ccnb3,Gm5593,Plk1,Cdc25a,Cdc25b,Cdc25c,Ins2,Ins1,Igf1,Igf1r,Akt1,Akt2…
mmu04917	Prolactin_signaling_pathway	Prl,Prlr,Jak2,Shc1,Shc2,Shc3,Shc4,Src,Pik3cg,Pik3ca,Pik3cd,Pik3cb,Pik3r2,Pik3r1,Pik3r5,Pik3r3,Akt1,Akt2,Akt3,Foxo3,Galt,Grb2,Sos1,Sos2,Hras1,Kras,Nras,Raf1,Map2k1,Map2k2,Mapk1,Mapk3,Fos,Mapk8,Mapk9,Mapk10,Mapk14,Mapk11,Mapk12,Mapk13,Ccnd1,Gsk3b,Cish,Socs1,Socs2,Socs3,Socs4,Socs5,Socs6,Socs7,Stat1,Stat3,Stat5a,Stat5b,Tnfsf11,Tnfrsf11a,Nfkb1,Rela,Wap,Elf5,Csn2,Cga,Lhb,Lhcgr,Cyp17a1,Esr1,Esr2,Irf1,T…
mmu04918	Thyroid_hormone_synthesis	Tshb,Cga,Tshr,Gnas,Adcy1,Adcy2,Adcy3,Adcy4,Adcy5,Adcy6,Adcy7,Adcy8,Adcy9,Prkaca,Prkacb,Prkx,Gnaq,Plcb1,Plcb3,Plcb4,Plcb2,Prkca,Prkcb,Prkcg,Ttf1,Ttf2,Pax8,Creb1,Atf2,Atf4,Creb3,Creb3l1,Creb3l2,Creb3l3,Creb3l4,Creb5,Atf6b,Tg,Hspa5,Hsp90b1,Canx,Pdia4,Asgr1,Asgr2,Itpr1,Itpr2,Itpr3,Slc5a5,Slc26a4,Tpo,Atp1a1,Atp1a2,Atp1a3,Atp1a4,Atp1b4,Atp1b1,Atp1b2,Atp1b3,Fxyd2,Iyd,Duoxa2,Gpx1,Gpx2,Gpx3,Gpx5,Gpx7,Gpx6…
mmu04916	Melanogenesis	Pomc,a,Mc1r,Gnas,Adcy1,Adcy2,Adcy3,Adcy4,Adcy5,Adcy6,Adcy7,Adcy8,Adcy9,Prkaca,Prkacb,Prkx,Creb1,Creb3,Creb3l1,Creb3l2,Creb3l3,Creb3l4,Crebbp,Ep300,Mitf,Wnt1,Wnt2,Wnt2b,Wnt3,Wnt3a,Wnt4,Wnt5a,Wnt5b,Wnt6,Wnt7a,Wnt7b,Wnt8a,Wnt8b,Wnt9a,Wnt9b,Wnt10b,Wnt10a,Wnt11,Wnt16,Fzd1,Fzd7,Fzd2,Fzd3,Fzd4,Fzd5,Fzd8,Fzd6,Fzd10,Fzd9,Gnao1,Gnaq,Dvl3,Dvl1,Dvl2,Gsk3b,Ctnnb1,Tcf7,Tcf7l1,Tcf7l2,Lef1,Kitl,Kit,Hras1,Kras,Nr…
mmu04614	Renin-angiotensin_system	Agt,Ren2,Ren1,renin-1-like,Ace,Ace3,Ace2,Cma1,Ctsg,Enpep,Anpep,Ctsa,Cpa3,Mme,Thop1,Nln,Mas1,Agtr1a,Agtr1b,Agtr2,Lnpep
mmu04260	Cardiac_muscle_contraction	Cacna1c,Cacna1d,Cacna1f,Cacna1s,Cacnb1,Cacnb2,Cacnb3,Cacnb4,Cacna2d1,Cacna2d2,Cacna2d3,Cacna2d4,Cacng1,Cacng2,Cacng3,Cacng4,Cacng5,Cacng6,Cacng7,Cacng8,Ryr2,Tnnc1,Tnni3,Tnnt2,Tpm1,Tpm2,Tpm3,Tpm4,Actc1,Myl3,Myl2,Uqcrfs1,CYTB,Cyc1,Uqcrc1,Uqcrc2,Uqcrh,Uqcrb,Uqcrq,Uqcr10,Uqcr11,COX3,COX1,COX2,Cox4i1,Cox4i2,Cox5a,Cox5b,Cox6a1,Cox6a2,Cox6b1,Cox6b2,Cox6c,Cox7a2,Cox7a1,Cox7a2l,Cox7b,Cox7b2,Cox7c,Cox8a,Co…
mmu04270	Vascular_smooth_muscle_contraction	Adra1a,Adra1b,Adra1d,Agtr1a,Agtr1b,Ednra,Avpr1a,Avpr1b,Gnaq,Gna11,Pla2g2f,Pla2g1b,Pla2g2c,Pla2g5,Pla2g2d,Pla2g2e,Pla2g12a,Pla2g12b,Pla2g10,Pla2g2a,Pla2g3,Pla2g4e,Pla2g4a,Pla2g4b,Pla2g4c,Pla2g4d,Pla2g4f,Pla2g6,Cyp4a12b,Cyp4a10,Cyp4a14,Cyp4a30b-ps,Cyp4a29-ps,Cyp4a31,Cyp4a32,Cyp4a12a,Kcnma1,Kcnu1,Kcnmb1,Kcnmb2,Kcnmb3,Kcnmb4,Cacna1c,Cacna1d,Cacna1f,Cacna1s,Calm1,Calm4,Calm3,Calm2,Calml3,Calm5,Mylk,My…
mmu04970	Salivary_secretion	Adrb1,Adrb2,Adrb3,Gnas,Adcy1,Adcy2,Adcy3,Adcy4,Adcy5,Adcy6,Adcy7,Adcy8,Adcy9,Prkaca,Prkacb,Prkx,Vamp2,Adra1a,Adra1b,Adra1d,Chrm3,Gnaq,Plcb1,Plcb3,Plcb4,Plcb2,Prkca,Prkcb,Prkcg,Itpr1,Itpr2,Itpr3,Ryr3,Calm1,Calm4,Calm3,Calm2,Calml3,Calm5,Nos1,Gucy1a3,Gucy1a2,Gucy1b2,Gucy1b3,Prkg1,Prkg2,Bst1,Cd38,Best2,Aqp5,Atp1a1,Atp1a2,Atp1a3,Atp1a4,Atp1b4,Atp1b1,Atp1b2,Atp1b3,Fxyd2,Atp2b1,Atp2b3,Atp2b4,Atp2b2,Slc…
mmu04971	Gastric_acid_secretion	Chrm3,Gast,Cckbr,Gnaq,Plcb1,Plcb3,Plcb4,Plcb2,Prkca,Prkcb,Prkcg,Ezr,Itpr1,Itpr2,Itpr3,Calm1,Calm4,Calm3,Calm2,Calml3,Calm5,Camk2d,Camk2g,Camk2b,Camk2a,Mylk,Mylk3,Mylk2,Mylk4,Hrh2,Gnas,Adcy1,Adcy2,Adcy3,Adcy4,Adcy5,Adcy6,Adcy7,Adcy8,Adcy9,Sst,Sstr2,Gnai1,Gnai3,Gnai2,Prkaca,Prkacb,Prkx,Atp4a,Atp4b,Kcne2,Kcnq1,Kcnj1,Kcnj2,Kcnj10,Kcnj15,Kcnj16,Cftr,Kcnk2,Kcnk10,Atp1a1,Atp1a2,Atp1a3,Atp1a4,Atp1b4,Atp1…
mmu04972	Pancreatic_secretion	Chrm3,Cckar,Gnaq,Plcb1,Plcb3,Plcb4,Plcb2,Prkca,Prkcb,Prkcg,Rab3d,Rab8a,Rab11a,Rab27b,Rap1a,Rap1b,Rhoa,4930544G11Rik,Rac1,Try10,Prss2,2210010C04Rik,Try5,Gm10334,Try4,1810009J06Rik,Ctrl,Cela2a,Cela3b,Cpa1,Cpa2,Cpa3,Cpb1,Cpb2,Pnlip,Pnliprp1,Pnliprp2,Cel,Pla2g2f,Pla2g1b,Pla2g2c,Pla2g5,Pla2g2d,Pla2g2e,Pla2g12a,Pla2g12b,Pla2g10,Pla2g2a,Pla2g3,Itpr1,Itpr2,Itpr3,Ryr2,Bst1,Cd38,Tpcn2,Atp2a1,Atp2a2,Atp2a3,…
mmu04976	Bile_secretion	Ephx1,Slco1a4,Slco1a1,Slco1a5,Slco1a6,Slco1b2,Slc10a1,Slc22a7,Slc22a8,Slc22a1,Hmgcr,Scarb1,Ldlr,Nceh1,Cyp7a1,Nr1h4,Rxra,Nr0b2,Sult2a1,Sult2a3,Slc27a5,Baat,Aqp9,Aqp8,Abcg5,Abcg8,Abcb11,Abcc2,Abcg2,Slc4a2,Abcb1a,Abcb1b,Abcb4,Slc9a1,Slc4a5,Abcc3,Abcc4,Slc51a,Slc51b,Kcnn2,Atp1a1,Atp1a2,Atp1a3,Atp1a4,Atp1b4,Atp1b1,Atp1b2,Atp1b3,Fxyd2,Sctr,Gnas,Adcy1,Adcy2,Adcy3,Adcy4,Adcy5,Adcy6,Adcy7,Adcy8,Adcy9,Prka…
mmu04973	Carbohydrate_digestion_and_absorption	Amy1,Amy2a4,Amy2a5,Amy2a2,Amy2a3,Lct,Mgam,Sis,Slc5a1,Atp1a1,Atp1a2,Atp1a3,Atp1a4,Atp1b4,Atp1b1,Atp1b2,Atp1b3,Fxyd2,Slc2a2,Hk2,Hk3,Hk1,Hkdc1,Slc37a4,G6pc,G6pc2,G6pc3,Slc2a5,Pik3r2,Pik3r1,Pik3r5,Pik3r3,Pik3cg,Pik3ca,Pik3cd,Pik3cb,Akt1,Akt2,Akt3,Cacna1d,Tas1r2,Tas1r3,Prkcb,Plcb2,Gnat3
mmu04974	Protein_digestion_and_absorption	Pga5,Try10,Prss2,2210010C04Rik,Try5,Gm10334,Try4,1810009J06Rik,Ctrl,Cela2a,Cela3b,Cpa1,Cpa2,Cpa3,Cpb1,Cpb2,Slc9a3,Slc15a1,Atp1a1,Atp1a2,Atp1a3,Atp1a4,Atp1b4,Atp1b1,Atp1b2,Atp1b3,Fxyd2,Kcnn4,Kcnk5,Kcne3,Kcnq1,Kcnj13,Slc38a2,Mme,Mep1a,Mep1b,Ace2,Prcp,Dpp4,Xpnpep2,Slc1a1,Slc1a5,Slc8a1,Slc8a2,Slc8a3,Slc6a19,Slc3a2,Slc7a8,Slc16a10,Slc3a1,Slc7a9,Slc7a7,Eln,Col11a1,Col11a2,Col2a1,Col3a1,Col5a1,Col5a2,Co…
mmu04975	Fat_digestion_and_absorption	Lipf,Pnlip,Pnliprp1,Pnliprp2,Cel,Pla2g2f,Pla2g1b,Pla2g2c,Pla2g5,Pla2g2d,Pla2g2e,Pla2g12a,Pla2g12b,Pla2g10,Pla2g2a,Pla2g3,Clps,Cd36,Got2,Fabp2,Fabp1,Agpat1,Agpat2,Ppap2a,Ppap2c,Ppap2b,Mogat2,Dgat1,Dgat2,Scarb1,Npc1l1,Abcg5,Abcg8,Apoa4,Apob,Mttp,Apoa1,Abca1,Acat2,Slc27a4
mmu04977	Vitamin_digestion_and_absorption	Folh1,Btd,Gif,Cubn,Lmbrd1,Mmachc,Abcc1,Tcn2,Slc19a3,Slc19a2,Slc52a3,Slc5a6,Slc19a1,Scarb1,Pnlip,Plb1,Rbp2,Awat2,Lrat,Apoa4,Apob,Apoa1,Slc23a1,Slc46a1
mmu04978	Mineral_absorption	Vdr,Trpm6,Trpm7,Trpv6,S100g,Slc26a3,Slc26a6,Slc26a9,Clcn2,Slc9a3,Slc5a1,Slc6a19,Atp1a1,Atp1a2,Atp1a3,Atp1a4,Atp1b4,Atp1b1,Atp1b2,Atp1b3,Fxyd2,Hmox1,Hmox2,Cybrd1,Slc11a1,Slc11a2,Fth1,Ftmt,Ftl1,Slc40a1,Heph,Trf,Slc39a4,Slc30a1,Slc31a1,Steap1,Steap2,Mt2,Mt1,Atox1,Atp7a,Slc34a2,Slc8a1,Slc46a1,Atp2b1
mmu04962	Vasopressin-regulated_water_reabsorption	Avp,Avpr2,Gnas,Adcy6,Adcy3,Adcy9,Prkaca,Prkacb,Prkx,Arhgdib,Arhgdia,Arhgdig,Creb1,Creb3,Creb3l1,Creb3l2,Creb3l3,Creb3l4,Creb5,Aqp2,Rab11a,Rab11b,Dync1h1,Dync2h1,Dync1i1,Dync1i2,Dync1li2,Dync1li1,Dync2li1,Dynll1,Dynll2,Dctn1,Dctn2,Dctn4,Dctn5,Dctn6,Vamp2,Nsf,Stx4a,Rab5a,Rab5b,Rab5c,Aqp4,Aqp3
mmu04960	Aldosterone-regulated_sodium_reabsorption	Hsd11b2,Nr3c2,Scnn1a,Scnn1b,Scnn1g,Sgk1,Kcnj1,Slc9a3r2,Nedd4l,Sfn,Kras,Atp1a1,Atp1a2,Atp1a3,Atp1a4,Atp1b4,Atp1b1,Atp1b2,Atp1b3,Fxyd2,Fxyd4,Ins2,Ins1,Igf1,Insr,Irs1,Pik3r2,Pik3r1,Pik3r5,Pik3r3,Pik3cg,Pik3ca,Pik3cd,Pik3cb,Pdpk1,Prkca,Prkcb,Prkcg,Mapk1,Mapk3
mmu04961	Endocrine_and_other_factor-regulated_calcium_reabsorption	Pth1r,Gnas,Adcy6,Adcy9,Prkaca,Prkacb,Prkx,Vdr,Esr1,Trpv5,Kl,Dnm2,Dnm1,Dnm3,Ap2a2,Ap2a1,Ap2b1,Ap2m1,Ap2s1,Clta,Cltb,Cltc,Rab11a,Calb1,Atp1a1,Atp1a2,Atp1a3,Atp1a4,Atp1b4,Atp1b1,Atp1b2,Atp1b3,Fxyd2,Klk1,Klk1b5,Klk1b26,Klk1b9,Klk1b11,Klk1b1,Klk1b8,Klk1b21,Klk1b24,Klk1b22,Klk1b3,Bdkrb2,Gnaq,Plcb1,Plcb3,Plcb4,Plcb2,Prkca,Prkcb,Prkcg,Slc8a1,Atp2b1
mmu04964	Proximal_tubule_bicarbonate_reclamation	Slc9a3,Aqp1,Slc4a4,Atp1a1,Atp1a2,Atp1a3,Atp1a4,Atp1b4,Atp1b1,Atp1b2,Atp1b3,Fxyd2,Slc38a3,Gls2,Gls,Glud1,Slc25a10,Mdh1,Pck1,Pck2
mmu04966	Collecting_duct_acid_secretion	Atp6v1a,Atp6v1b2,Atp6v1b1,Atp6v1g2,Atp6v1g1,Atp6v1g3,Atp6v1c1,Atp6v1c2,Atp6v1d,Atp6v1e1,Atp6v1e2,Atp6v1f,Atp6v0e,Atp6v0e2,Atp6v0a1,Atp6v0a2,Tcirg1,Atp6v0a4,Atp6v0c,Atp6v0d1,Atp6v0d2,Atp4a,Atp4b,Slc4a1,Slc12a7,Clcnkb,Car2
mmu04724	Glutamatergic_synapse	Slc38a1,Slc38a2,Gls2,Gls,Slc17a6,Slc17a8,Slc17a7,Grik1,Grik2,Grik3,Grik4,Grik5,Gria1,Gria2,Gria3,Gria4,Grin1,Grin2a,Grin2b,Grin2c,Grin2d,Grin3a,Grin3b,Ppp3cc,Ppp3ca,Ppp3cb,Ppp3r1,Ppp3r2,Chp1,Chp2,Dlg4,Dlgap1,Shank3,Shank1,Shank2,Trpc1,Grm1,Grm5,Homer2,Homer1,Homer3,Gnaq,Plcb1,Plcb3,Plcb4,Plcb2,Prkca,Prkcb,Prkcg,Itpr1,Itpr2,Itpr3,Pla2g4e,Pla2g4a,Pla2g4b,Pla2g4c,Pla2g4d,Pla2g4f,Pld2,Pld1,Mapk1,Mapk…
mmu04727	GABAergic_synapse	Slc38a1,Slc38a2,Gls2,Gls,Gad1,Gad2,Slc32a1,Abat,Gabra1,Gabra2,Gabra3,Gabra4,Gabra5,Gabra6,Gabrb1,Gabrb3,Gabrb2,Gabrg1,Gabrg2,Gabrg3,Gabrd,Gabre,Gabrq,Gabrp,Prkaca,Prkacb,Prkx,Src,Prkca,Prkcb,Prkcg,Hap1,Gabarapl1,Gabarap,Gabarapl2,Nsf,Trak2,Plcl1,Gphn,Gabrr1,Gabrr2,Gabrr3,Cacna1a,Cacna1b,Cacna1c,Cacna1d,Cacna1f,Cacna1s,Gabbr1,Gabbr2,Gnai1,Gnai3,Gnai2,Gnao1,Gnb1,Gnb2,Gnb3,Gnb4,Gnb5,Gng2,Gng3,Gng4,G…
mmu04725	Cholinergic_synapse	Chat,Ache,Slc18a3,Chrm1,Chrm3,Chrm5,Gnaq,Gna11,Plcb1,Plcb3,Plcb4,Plcb2,Itpr1,Itpr2,Itpr3,Prkca,Prkcb,Prkcg,Kcnq1,Kcnq2,Kcnq3,Kcnq4,Kcnq5,Kcnj2,Kcnj12,Kcnj4,Kcnj14,Chrm2,Chrm4,Gnai1,Gnai3,Gnai2,Gnao1,Gnb1,Gnb2,Gnb3,Gnb4,Gnb5,Gng2,Gng3,Gng4,Gng5,Gm15776,Gng7,Gng8,Gng10,Gng11,Gng12,Gm5741,Gng13,Gngt1,Gngt2,Kcnj3,Kcnj6,Hras1,Kras,Nras,Map2k1,Mapk1,Mapk3,Fos,Chrna7,Chrna4,Chrnb2,Chrna3,Chrnb4,Chrna6,A…
mmu04728	Dopaminergic_synapse	Th,Ddc,Slc18a1,Slc18a2,Drd1a,Drd5,Caly,Gnaq,Plcb1,Plcb3,Plcb4,Plcb2,Itpr1,Itpr2,Itpr3,Calm1,Calm4,Calm3,Calm2,Calml3,Calm5,Camk2d,Camk2g,Camk2b,Camk2a,Ppp3cc,Ppp3ca,Ppp3cb,Prkca,Prkcb,Prkcg,Fos,Gnas,Gnal,Adcy5,Prkaca,Prkacb,Prkx,Creb1,Atf2,Atf4,Creb3,Creb3l1,Creb3l2,Creb3l3,Creb3l4,Creb5,Atf6b,Mapk14,Mapk11,Mapk12,Mapk13,Mapk8,Mapk9,Mapk10,Ppp1r1b,Ppp1ca,Ppp1cb,Ppp1cc,Scn1a,Cacna1c,Cacna1d,Cacna1…
mmu04726	Serotonergic_synapse	Tph1,Tph2,Ddc,Slc18a1,Slc18a2,Cacna1c,Cacna1d,Cacna1f,Cacna1s,Htr2a,Htr2b,Htr2c,Gnaq,Plcb1,Plcb3,Plcb4,Plcb2,Itpr1,Itpr2,Itpr3,Prkca,Prkcb,Prkcg,Mapk1,Mapk3,Pla2g4e,Pla2g4a,Pla2g4b,Pla2g4c,Pla2g4d,Pla2g4f,Cyp2c38,Cyp2c39,Cyp2c40,Cyp2c44,Cyp2c29,Cyp2c70,Cyp2c37,Cyp2c55,Cyp2c65,Cyp2c66,Cyp2c50,Cyp2c54,Cyp2c68,Cyp2d22,Cyp2d9,Cyp2d10,Cyp2d26,Cyp2j6,Cyp2j9,Cyp2j5,Cyp2j8,Cyp2j13,Cyp2j11,Cyp2j12,Cyp4x1,…
mmu04720	Long-term_potentiation	Gria1,Gria2,Adcy1,Adcy8,Prkaca,Prkacb,Prkx,Ppp1r1a,Ppp1ca,Ppp1cb,Ppp1cc,Camk2d,Camk2g,Camk2b,Camk2a,Rapgef3,Rap1a,Rap1b,Ppp3cc,Ppp3ca,Ppp3cb,Ppp3r1,Ppp3r2,Chp1,Chp2,Grin1,Grin2a,Grin2b,Grin2c,Grin2d,Cacna1c,Calm1,Calm4,Calm3,Calm2,Calml3,Calm5,Crebbp,Ep300,Atf4,Camk4,Hras1,Kras,Nras,Araf,Braf,Raf1,Map2k1,Map2k2,Mapk1,Mapk3,Rps6ka3,Rps6ka1,Rps6ka2,Rps6ka6,Itpr1,Itpr2,Itpr3,Prkca,Prkcb,Prkcg,Grm1,G…
mmu04730	Long-term_depression	Nos1,Gucy1a3,Gucy1a2,Gucy1b2,Gucy1b3,Prkg1,Prkg2,Ppp1r17,Ppp2r1a,Ppp2r1b,Ppp2ca,Ppp2cb,Hras1,Kras,Nras,Araf,Braf,Raf1,Map2k1,Map2k2,Mapk1,Mapk3,Grid2,Grm1,Gnai1,Gnai3,Gnai2,Gnao1,Gnaz,Gnas,Gna12,Gna13,Pla2g4e,Pla2g4a,Pla2g4b,Pla2g4c,Pla2g4d,Pla2g4f,Prkca,Prkcb,Prkcg,Gnaq,Gna11,Plcb1,Plcb3,Plcb4,Plcb2,Gria1,Gria2,Gria3,Lyn,Gm11787,Cacna1a,Itpr1,Itpr2,Itpr3,Ryr1,Crh,Crhr1,Igf1,Igf1r
mmu04723	Retrograde_endocannabinoid_signaling	Slc17a6,Slc17a8,Slc17a7,Gria1,Gria2,Gria3,Gria4,Cacna1c,Cacna1d,Cacna1f,Cacna1s,Grm1,Grm5,Gnaq,Plcb1,Plcb3,Plcb4,Plcb2,Itpr1,Itpr2,Itpr3,Napepld,Prkca,Prkcb,Prkcg,Dagla,Daglb,Ptgs2,Abhd6,Faah,Cnr1,Gnai1,Gnai3,Gnai2,Gnao1,Gnb1,Gnb2,Gnb3,Gnb4,Gnb5,Gng2,Gng3,Gng4,Gng5,Gm15776,Gng7,Gng8,Gng10,Gng11,Gng12,Gm5741,Gng13,Gngt1,Gngt2,Kcnj3,Kcnj6,Kcnj9,Kcnj5,Cacna1a,Cacna1b,Mapk1,Mapk3,Mapk8,Mapk9,Mapk10,M…
mmu04721	Synaptic_vesicle_cycle	Slc32a1,Slc18a1,Slc18a2,Slc18a3,Slc17a6,Slc17a8,Slc17a7,Syt1,Vamp2,Rab3a,Rims1,Stx1a,Stx2,Stx3,Stx1b,Stxbp1,Unc13a,Unc13b,Unc13c,Cplx1,Cplx2,Cplx3,Cplx4,Cacna1a,Cacna1b,Nsf,Napa,Dnm2,Dnm1,Dnm3,Clta,Cltb,Cltc,Ap2a2,Ap2a1,Ap2b1,Ap2m1,Ap2s1,Atp6v1a,Atp6v1b2,Atp6v1b1,Atp6v1c1,Atp6v1c2,Atp6v1d,Atp6v1e1,Atp6v1e2,Atp6v1f,Atp6v1g2,Atp6v1g1,Atp6v1g3,Atp6v0e,Atp6v0e2,Atp6v0a1,Atp6v0a2,Tcirg1,Atp6v0a4,Atp6v…
mmu04722	Neurotrophin_signaling_pathway	Ngf,Bdnf,Ntf5,Ntf3,Ntrk1,Ntrk2,Ntrk3,Sh2b2,Sh2b1,Sh2b3,Grb2,Sos1,Sos2,Hras1,Kras,Nras,Raf1,Braf,Map2k1,Map2k2,Mapk1,Mapk3,Rps6ka3,Rps6ka1,Rps6ka2,Rps6ka6,Rps6ka5,Atf4,Bcl2,Kidins220,Frs2,Crk,Crkl,Rapgef1,Rap1a,Rap1b,Map3k3,Map2k5,Mapk7,Mapk14,Mapk11,Mapk12,Mapk13,Mapkapk2,Shc1,Shc2,Shc3,Shc4,Gab1,Pik3r2,Pik3r1,Pik3r5,Pik3r3,Pik3cg,Pik3ca,Pik3cd,Pik3cb,Akt1,Akt2,Akt3,Nfkbib,Nfkbia,Nfkbie,Nfkb1,Rel…
mmu04744	Phototransduction	Rho,Grk1,Rcvrn,Arrb1,Arrb2,Gnat1,Gnat3,Gnat2,Gnb1,Gngt1,Rgs9,Pde6a,Pde6b,Pde6g,Gucy2e,Gucy2f,Gucy2d,Guca1a,Guca1b,Slc24a1,Calm1,Calm4,Calm3,Calm2,Calml3,Calm5,Cnga1,Cngb1
mmu04740	Olfactory_transduction	Olfr1028,Olfr1348,Olfr1336,Olfr1346,Olfr1179,Olfr1180,Olfr1188,Olfr267,Olfr1,Olfr481,Olfr477,Olfr799,Olfr808,Olfr807,Olfr791,Olfr796,Olfr802,Olfr790,Olfr167,Olfr1417,Olfr346,Olfr354,Olfr352,Olfr353,Olfr351,Olfr347,Olfr348,Olfr345,Olfr338,Olfr342,Olfr339,Olfr341,Olfr340,Olfr522,Olfr531,Olfr535,Olfr170,Olfr171,Olfr631,Olfr53,Olfr539,Olfr541,Olfr1250,Olfr1247,Olfr1226,Olfr1242,Olfr1243,Olfr1239,Olfr…
mmu04742	Taste_transduction	Scnn1a,Scnn1b,Scnn1g,Asic2,Cacna1a,Cacna1b,Grm4,Tas1r1,Tas1r3,Gnb1,Gnb3,Gng3,Gng13,Tas2r116,Tas2r139,Tas2r136,Tas2r117,Tas2r123,Tas2r115,Tas2r102,Tas2r104,Tas2r106,Tas2r107,Tas2r109,Tas2r110,Tas2r113,Tas2r114,Tas2r118,Tas2r120,Tas2r121,Tas2r124,Tas2r125,Tas2r126,Tas2r129,Tas2r130,Tas2r131,Tas2r134,Tas2r135,Tas2r138,Tas2r143,Tas2r144,Tas2r140,Tas2r105,Tas2r108,Tas2r119,Tas2r137,Gm725,Tas2r122,Tas2…
mmu04320	Dorso-ventral_axis_formation	Egfr,Grb2,Sos1,Sos2,Kras,Map2k1,Mapk1,Mapk3,Etv6,Ets1,Ets2,Notch1,Notch2,Notch3,Notch4,Cpeb1,Piwil2,Piwil1,Piwil4,Fmn2,Spire1,Spire2
mmu04360	Axon_guidance	Ntn1,Dcc,Rac1,Rac2,Rac3,Ablim2,Ablim1,Ablim3,Ppp3cc,Ppp3ca,Ppp3cb,Ppp3r1,Ppp3r2,Chp1,Chp2,Nfatc2,Nfatc3,Nfatc4,Rhoa,4930544G11Rik,Rock1,Rock2,Unc5a,Unc5b,Unc5c,Unc5d,Ntn3,Ntn4,Ntng1,Ntng2,Lrrc4c,Lrrc4,Efna1,Efna2,Efna4,Efna5,Efna3,Fyn,Efnb1,Efnb2,Efnb3,Ptk2,Rgs3,Epha1,Epha2,Epha3,Epha4,Epha5,Epha6,Epha7,Epha8,Ephb1,Ephb2,Ephb3,Ephb4,Ephb6,Abl1,Ngef,Cdc42,Pak1,Pak2,Pak3,Pak4,Pak6,Pak7,Rasa1,Hras1,…
mmu04380	Osteoclast_differentiation	Csf1,Csf1r,Grb2,Mapk1,Mapk3,Pik3cg,Pik3ca,Pik3cd,Pik3cb,Pik3r2,Pik3r1,Pik3r5,Pik3r3,Akt1,Akt2,Akt3,Ifng,Ifngr1,Ifngr2,Stat1,Il1a,Il1b,Il1r1,Tnf,Tnfrsf1a,Tgfb1,Tgfb2,Tgfbr1,Tgfbr2,Tnfsf11,Tnfrsf11a,Tnfrsf11b,Traf2,Traf6,Lck,Fyn,Map3k14,Chuk,Relb,Nfkb2,Map3k7,Tab1,Tab2,Ikbkg,Ikbkb,Nfkbia,Rela,Nfkb1,Nfatc2,Nfatc1,Ifnb1,Map2k1,Map2k6,Mapk14,Mapk11,Mapk12,Mapk13,Map2k7,Mapk8,Mapk9,Mapk10,Fos,Fosb,Fosl…
mmu04710	Circadian_rhythm	Csnk1d,Csnk1e,Per1,Per2,Per3,Cry1,Cry2,Arntl,Clock,Npas2,Nr1d1,Rora,Rorb,Rorc,Bhlhe40,Bhlhe41,Rbx1,Gm9840,Cul1,Skp1a,Fbxw11,Btrc,Fbxl3,Prkaa1,Prkaa2,Prkab1,Prkab2,Prkag1,Prkag3,Prkag2,Creb1
mmu04713	Circadian_entrainment	Grin1,Grin2a,Grin2b,Grin2c,Grin2d,Calm1,Calm4,Calm3,Calm2,Calml3,Calm5,Camk2d,Camk2g,Camk2b,Camk2a,Nos1,Mapk1,Mapk3,Rps6ka5,Creb1,Itpr1,Itpr3,Ryr1,Ryr2,Ryr3,Nos1ap,Rasd1,Gnai1,Gnai3,Gnai2,Gnao1,Gnb1,Gnb2,Gnb3,Gnb4,Gnb5,Gng2,Gng3,Gng4,Gng5,Gm15776,Gng7,Gng8,Gng10,Gng11,Gng12,Gm5741,Gng13,Gngt1,Gngt2,Gria1,Gria2,Gria3,Gria4,Cacna1g,Cacna1h,Cacna1i,Adcyap1r1,Gnas,Adcy1,Adcy2,Adcy3,Adcy4,Adcy5,Adcy6,…
mmu05200	Pathways_in_cancer	Dcc,Casp3,Casp9,Appl1,Cdh1,Ctnnb1,Ctnna2,Ctnna3,Ctnna1,Axin1,Axin2,Apc,Apc2,Gsk3b,Tcf7,Tcf7l1,Tcf7l2,Lef1,Birc5,Myc,Ccnd1,Wnt1,Wnt2,Wnt2b,Wnt3,Wnt3a,Wnt4,Wnt5a,Wnt5b,Wnt6,Wnt7a,Wnt7b,Wnt8a,Wnt8b,Wnt9a,Wnt9b,Wnt10b,Wnt10a,Wnt11,Wnt16,Fzd1,Fzd7,Fzd2,Fzd3,Fzd4,Fzd5,Fzd8,Fzd6,Fzd10,Fzd9,Dvl3,Dvl1,Dvl2,Col4a1,Col4a2,Col4a4,Col4a6,Col4a5,Col4a3,Lama1,Lama2,Lama3,Lama5,Lama4,Lamb1,Lamb2,Lamb3,Lamc1,Lamc…
mmu05202	Transcriptional_misregulation_in_cancer	Runx1,Csf1r,Mpo,Csf2,Il3,Runx1t1,Hdac2,Hdac1,Sin3a,Ncor1,Cebpa,Sfpi1,Cd14,Itgam,Fcgr1,Jup,Pml,Rara,Cebpe,Bcl2a1d,Bcl2a1a,Bcl2a1b,Bcl2a1c,Zbtb16,Myc,Tcf3,Pbx1,Wnt16,Etv6,Elane,Gzmb,Mll1,Aff1,Cdk9,Ccnt1,Ccnt2,Mllt1,Mllt3,Dot1l,Lmo2,Pbx3,Runx2,Smad1,Klf3,Mef2c,Jmjd1c,Hmga2,Kdm6a,Uty,Supt3,Prom1,Flt3,Bmp2k,Igf1r,Cdkn1b,Cdk14,Meis1,Six1,Six4,Eya1,Cdkn2c,Hpgd,Gria3,Fut8,Tlx3,Tlx1,Ccr7,Ldb1,Lyl1,Hhex,Pt…
mmu05206	MicroRNAs_in_cancer	Mir17,Mir18,Mir19a,Mir19b-1,Mir19b-2,Mir20a,Mir92-1,Mir92-2,Pten,Mir221,Mir222,Cdkn1b,Mir21,Timp3,Mirlet7a-2,Mirlet7f-2,Mirlet7a-1,Mirlet7b,Mirlet7d,Mirlet7f-1,Mirlet7e,Mirlet7g,Mirlet7i,Mirlet7c-2,Mirlet7c-1,Kras,Cdk6,Cdc25a,Cdc25b,Cdc25c,Hmga2,Mir15a,Mir15b,Mir16-1,Mir16-2,Ccnd1,Ccnd2,Ccne1,Ccne2,Mir126,Crk,Crkl,Mir1a-2,Mir1a-1,Pim1,Met,Mir29a,Mir29b-1,Mir29b-2,Mir29c,Dnmt3a,Dnmt3b,Mir133a-1,Mi…
mmu05205	Proteoglycans_in_cancer	Cd44,Src,Cttn,Hcls1,Erbb2,Grb2,Hras1,Kras,Nras,Rras,Rras2,Mras,Braf,Raf1,Araf,Map2k1,Map2k2,Mapk1,Mapk3,Rac1,Iqgap1,Cdc42,Elk1,Esr1,Ccnd1,Actb,Actg1,Flna,Flnb,Flnc,Pak1,Tiam1,Arhgef1,Rhoa,4930544G11Rik,Rock1,Rock2,Ank1,Ank3,Ank2,Gab1,Pik3cg,Pik3ca,Pik3cd,Pik3cb,Pik3r2,Pik3r1,Pik3r5,Pik3r3,Akt1,Akt2,Akt3,Slc9a1,Ppp1ca,Ppp1cb,Ppp1cc,Ppp1r12a,Ppp1r12b,Ppp1r12c,Arhgef12,Plce1,Itpr1,Itpr2,Itpr3,Camk2d…
mmu05204	Chemical_carcinogenesis	Cyp1a1,Cyp3a11,Cyp3a13,Cyp3a16,Cyp3a25,Cyp3a41a,Cyp3a44,Cyp3a41b,Ptgs2,Nat1,Nat2,Nat3,Cyp1a2,Sult1a1,Cyp1b1,Cyp2c38,Cyp2c39,Cyp2c40,Cyp2c44,Cyp2c29,Cyp2c70,Cyp2c37,Cyp2c55,Cyp2c65,Cyp2c66,Cyp2c50,Cyp2c54,Cyp2c68,Ephx1,Arnt,Gsta2,Gsta3,Gsta4,Gstm1,Gstm2,Gstm5,Gstm6,Gstp1,Gstt1,Gstt2,Gsto1,Gstm3,Mgst3,Gsta1,Gstp2,Mgst1,Gsto2,Gstm7,Gstm4,Mgst2,Gstt3,Gstk1,Sult2a1,Sult2a3,Chrna7,Cbr1,Hsd11b1,Cyp2a4,C…
mmu05203	Viral_carcinogenesis	Src,Hras1,Kras,Nras,Mapk1,Mapk3,Creb1,Atf2,Atf4,Creb3,Creb3l1,Creb3l2,Creb3l3,Creb3l4,Creb5,Atf6b,Ddb1,Ywhaz,Ywhab,Ywhaq,Ywhae,Gm2423,Ywhah,Ywhag,Jak1,Stat3,Stat5a,Stat5b,Casp3,Hpn,Pik3cg,Pik3ca,Pik3cd,Pik3cb,Pik3r2,Pik3r1,Pik3r5,Pik3r3,Rela,Rel,Nfkb2,Nfkb1,Trp53,Ccne1,Ccne2,Cdk2,Egr2,Egr3,Vdac3,Ltbr,Sp100,Hnrnpk,Cdkn1a,Ddx3x,D1Pas1,Ddx3y,Eif2ak2,Prkaca,Prkacb,Prkx,Hist2h2bb,H2bfm,Hist1h2ba,17000…
mmu05210	Colorectal_cancer	Gsk3b,Axin1,Axin2,Ctnnb1,Apc,Apc2,Tcf7,Tcf7l1,Tcf7l2,Lef1,Birc5,Myc,Ccnd1,Kras,Pik3cg,Pik3ca,Pik3cd,Pik3cb,Pik3r2,Pik3r1,Pik3r5,Pik3r3,Akt1,Akt2,Akt3,Bad,Casp9,Araf,Braf,Raf1,Map2k1,Mapk1,Mapk3,Jun,Fos,Ralgds,Rac1,Rac2,Rac3,Rhoa,4930544G11Rik,Mapk8,Mapk9,Mapk10,Dcc,Casp3,Appl1,Tgfb1,Tgfb2,Tgfb3,Tgfbr1,Tgfbr2,Smad2,Smad3,Smad4,Mlh1,Msh2,Msh3,Msh6,Bax,Bcl2,Cycs,Cyct,Trp53
mmu05212	Pancreatic_cancer	Kras,Pik3cg,Pik3ca,Pik3cd,Pik3cb,Pik3r2,Pik3r1,Pik3r5,Pik3r3,Arhgef6,Rac1,Rac2,Rac3,Nfkb1,Rela,Akt1,Akt2,Akt3,Chuk,Ikbkb,Ikbkg,Bad,Bcl2l1,Casp9,Araf,Braf,Raf1,Map2k1,Mapk1,Mapk3,Mapk8,Mapk9,Mapk10,Ralgds,Rala,Ralb,Ralbp1,Cdc42,Tgfa,Egf,Egfr,Erbb2,Jak1,Stat3,Stat1,Vegfa,Cdkn2a,Cdk4,Cdk6,Ccnd1,Rb1,E2f1,E2f2,E2f3,Trp53,Tgfb1,Tgfb2,Tgfb3,Tgfbr1,Tgfbr2,Smad2,Smad3,Smad4,Brca2,Rad51,Pld1
mmu05214	Glioma	Egf,Tgfa,Egfr,Pdgfa,Pdgfb,Pdgfra,Pdgfrb,Igf1,Igf1r,Plcg1,Plcg2,Calm1,Calm4,Calm3,Calm2,Calml3,Calm5,Camk2d,Camk2g,Camk2b,Camk2a,Prkca,Prkcb,Prkcg,Shc1,Shc2,Shc3,Shc4,Grb2,Sos1,Sos2,Hras1,Kras,Nras,Araf,Braf,Raf1,Map2k1,Map2k2,Mapk1,Mapk3,Pik3cg,Pik3ca,Pik3cd,Pik3cb,Pik3r2,Pik3r1,Pik3r5,Pik3r3,Akt1,Akt2,Akt3,Mtor,Pten,Cdkn2a,Mdm2,Trp53,Cdkn1a,Ccnd1,Cdk4,Cdk6,Rb1,E2f1,E2f2,E2f3
mmu05216	Thyroid_cancer	Ret,Ccdc6,Ncoa4,Ntrk1,Tpm3,Tpr,Tfg,Hras1,Nras,Kras,Braf,Map2k1,Map2k2,Mapk1,Mapk3,Pax8,Pparg,Rxra,Rxrb,Rxrg,Trp53,Cdh1,Ctnnb1,Tcf7,Tcf7l1,Tcf7l2,Lef1,Myc,Ccnd1
mmu05221	Acute_myeloid_leukemia	Kit,Flt3,Pik3cg,Pik3ca,Pik3cd,Pik3cb,Pik3r2,Pik3r1,Pik3r5,Pik3r3,Akt1,Akt2,Akt3,Chuk,Ikbkb,Ikbkg,Nfkb1,Rela,Bad,Mtor,Eif4ebp1,Rps6kb2,Rps6kb1,Grb2,Sos1,Sos2,Hras1,Nras,Kras,Araf,Braf,Raf1,Map2k1,Map2k2,Mapk1,Mapk3,Stat3,Stat5a,Stat5b,Pim1,Pim2,Runx1,Runx1t1,Pml,Rara,Zbtb16,Cebpa,Sfpi1,Jup,Tcf7,Tcf7l1,Tcf7l2,Lef1,Ccnd1,Myc,Ppard,Ccna1
mmu05220	Chronic_myeloid_leukemia	Bcr,Abl1,Crk,Crkl,Cbl,Cblb,Cblc,Pik3cg,Pik3ca,Pik3cd,Pik3cb,Pik3r2,Pik3r1,Pik3r5,Pik3r3,Akt1,Akt2,Akt3,Bad,Bcl2l1,Chuk,Ikbkb,Ikbkg,Nfkbia,Nfkb1,Rela,Mdm2,Trp53,Cdkn1b,Grb2,Gab2,Ptpn11,Sos1,Sos2,Hras1,Kras,Nras,Raf1,Araf,Braf,Map2k1,Map2k2,Mapk1,Mapk3,Shc1,Shc2,Shc3,Shc4,Myc,Stat5a,Stat5b,Cdkn2a,Cdkn1a,Ccnd1,Cdk4,Cdk6,Rb1,E2f1,E2f2,E2f3,Tgfb1,Tgfb2,Tgfb3,Tgfbr1,Tgfbr2,Smad4,Mecom,Runx1,Ctbp1,Ctbp2…
mmu05217	Basal_cell_carcinoma	Trp53,Shh,Ptch1,Smo,Stk36,Sufu,Gli1,Gli2,Gli3,Bmp2,Bmp4,Hhip,Ptch2,Wnt1,Wnt2,Wnt2b,Wnt3,Wnt3a,Wnt4,Wnt5a,Wnt5b,Wnt6,Wnt7a,Wnt7b,Wnt8a,Wnt8b,Wnt9a,Wnt9b,Wnt10b,Wnt10a,Wnt11,Wnt16,Fzd1,Fzd7,Fzd2,Fzd3,Fzd4,Fzd5,Fzd8,Fzd6,Fzd10,Fzd9,Dvl3,Dvl1,Dvl2,Gsk3b,Axin1,Axin2,Apc,Apc2,Ctnnb1,Tcf7,Tcf7l1,Tcf7l2,Lef1
mmu05218	Melanoma	Fgf1,Fgf2,Fgf3,Fgf4,Fgf5,Fgf7,Fgf8,Fgf9,Fgf10,Fgf11,Fgf12,Fgf13,Fgf14,Fgf16,Fgf17,Fgf18,Fgf15,Fgf20,Fgf21,Fgf22,Fgf23,Fgf6,Hgf,Igf1,Pdgfa,Pdgfb,Pdgfc,Pdgfd,Egf,Fgfr1,Met,Igf1r,Pdgfra,Pdgfrb,Egfr,Hras1,Kras,Nras,Araf,Braf,Raf1,Map2k1,Map2k2,Mapk1,Mapk3,Cdk4,Pik3cg,Pik3ca,Pik3cd,Pik3cb,Pik3r2,Pik3r1,Pik3r5,Pik3r3,Akt1,Akt2,Akt3,Bad,Pten,Cdkn2a,Mdm2,Trp53,Cdkn1a,Ccnd1,Cdk6,Rb1,E2f1,E2f2,E2f3,Cdh1,Mi…
mmu05211	Renal_cell_carcinoma	Hif1a,Epas1,Egln3,Egln2,Egln1,Vhl,Tceb1,Tceb2,Rbx1,Gm9840,Cul2,Arnt,Arnt2,Crebbp,Ep300,Slc2a1,Vegfa,Tgfb1,Tgfb2,Tgfb3,Pdgfb,Tgfa,Hgf,Met,Gab1,Pik3cg,Pik3ca,Pik3cd,Pik3cb,Pik3r2,Pik3r1,Pik3r5,Pik3r3,Akt1,Akt2,Akt3,Crk,Crkl,Rapgef1,Rap1a,Rap1b,Ptpn11,Grb2,Sos1,Sos2,Hras1,Kras,Nras,Araf,Braf,Raf1,Map2k1,Map2k2,Mapk1,Mapk3,Jun,Rac1,Cdc42,Pak1,Pak2,Pak3,Pak4,Pak6,Pak7,Fh1,Flcn,Ets1
mmu05219	Bladder_cancer	Fgfr3,Hras1,Kras,Nras,Araf,Braf,Raf1,Map2k1,Map2k2,Mapk1,Mapk3,Rps6ka5,Myc,Rassf1,Dapk2,Dapk3,Dapk1,Cdkn2a,Mdm2,Trp53,Cdkn1a,Ccnd1,Cdk4,Rb1,E2f1,E2f2,E2f3,Thbs1,Egf,Erbb2,Egfr,Tymp,Vegfa,Mmp1a,Mmp1b,Mmp2,Mmp9,Cdh1
mmu05215	Prostate_cancer	Cdkn1b,Cdk2,Ccne1,Ccne2,Rb1,E2f1,E2f2,E2f3,Ins2,Ins1,Pdgfa,Pdgfb,Pdgfc,Pdgfd,Egf,Tgfa,Igf1,Insrr,Pdgfra,Pdgfrb,Fgfr1,Fgfr2,Egfr,Erbb2,Igf1r,Pik3cg,Pik3ca,Pik3cd,Pik3cb,Pik3r2,Pik3r1,Pik3r5,Pik3r3,Pten,Pdpk1,Nkx3-1,Akt1,Akt2,Akt3,Casp9,Bad,Foxo1,Cdkn1a,Mdm2,Trp53,Gsk3b,Creb1,Atf4,Creb3,Creb3l1,Creb3l2,Creb3l3,Creb3l4,Creb5,Ctnnb1,Crebbp,Ep300,Tcf7,Tcf7l1,Tcf7l2,Lef1,Ccnd1,Chuk,Ikbkb,Ikbkg,Nfkbia,N…
mmu05213	Endometrial_cancer	Egf,Egfr,Pik3cg,Pik3ca,Pik3cd,Pik3cb,Pik3r2,Pik3r1,Pik3r5,Pik3r3,Pten,Pdpk1,Ilk,Akt1,Akt2,Akt3,Casp9,Bad,Foxo3,Grb2,Sos1,Sos2,Hras1,Kras,Nras,Araf,Braf,Raf1,Map2k1,Map2k2,Mapk1,Mapk3,Elk1,Mlh1,Cdh1,Ctnnb1,Ctnna2,Ctnna3,Ctnna1,Axin1,Axin2,Apc,Apc2,Gsk3b,Tcf7,Tcf7l1,Tcf7l2,Lef1,Myc,Ccnd1,Trp53,Erbb2
mmu05222	Small_cell_lung_cancer	Fhit,Rarb,Rxra,Rxrb,Rxrg,Trp53,Bcl2,Cycs,Cyct,Apaf1,Casp9,Myc,Max,Pias2,Cdkn2b,Cdk4,Cdk6,Ccnd1,Cks1b,Cks2,Skp2,Cdk2,Ccne1,Ccne2,Rb1,E2f1,E2f2,E2f3,Col4a1,Col4a2,Col4a4,Col4a6,Col4a5,Col4a3,Lama1,Lama2,Lama3,Lama5,Lama4,Lamb1,Lamb2,Lamb3,Lamc1,Lamc2,Lamc3,Fn1,Itga2,Itga2b,Itga3,Itga6,Itgav,Itgb1,Ptk2,Pik3cg,Pik3ca,Pik3cd,Pik3cb,Pik3r2,Pik3r1,Pik3r5,Pik3r3,Pten,Akt1,Akt2,Akt3,Chuk,Ikbkb,Ikbkg,Nfkbi…
mmu05223	Non-small_cell_lung_cancer	Fhit,Rarb,Rxra,Rxrb,Rxrg,Cdkn2a,Cdk4,Cdk6,Ccnd1,Rb1,E2f1,E2f2,E2f3,Kras,Rassf1,Rassf5,Stk4,Pik3cg,Pik3ca,Pik3cd,Pik3cb,Pik3r2,Pik3r1,Pik3r5,Pik3r3,Pdpk1,Akt1,Akt2,Akt3,Bad,Casp9,Foxo3,Egf,Tgfa,Egfr,Erbb2,Grb2,Sos1,Sos2,Hras1,Nras,Araf,Braf,Raf1,Map2k1,Map2k2,Mapk1,Mapk3,Plcg1,Plcg2,Prkca,Prkcb,Prkcg,Trp53
mmu05310	Asthma	H2-Aa,H2-Ab1,H2-Eb1,H2-DMa,H2-DMb1,H2-DMb2,H2-Oa,H2-Ob,H2-Ea-ps,Il4,Cd40lg,Cd40,Igh-VJ558,Fcer1a,Ms4a2,Fcer1g,Il9,Il10,Il13,Il5,Ccl11,Tnf,Il3,Prg2,Epx
mmu05322	Systemic_lupus_erythematosus	C1qa,C1qb,C1qc,C2,C4b,H2afx,Hist2h2ac,Gm14484,Gm14478,Hist1h2aa,Hist1h2ad,Hist1h2ae,Hist1h2ag,Hist1h2ah,Hist1h2ak,Hist1h2an,Hist1h2ap,Hist1h2ab,Hist1h2af,Hist1h2ai,Hist2h2aa2,Hist1h2ao,Hist1h2ac,H2afy,H2afy2,H2afj,Gm14482,Gm14477,Hist2h2ab,H2afv,Gm14483,Gm5132,Gm5382,H2afb1,Gm14475,H2afb2-ps,Gm4906,1700012L04Rik,Gm16501,Gm14476,H2afz,Hist3h2a,Hist2h2aa1,Gm6026,H2afb3-ps,Gm14501,Gm14474,Gm14920,Gm…
mmu05323	Rheumatoid_arthritis	Cd80,Cd86,Cd28,Ctla4,H2-Aa,H2-Ab1,H2-Eb1,H2-DMa,H2-DMb1,H2-DMb2,H2-Oa,H2-Ob,H2-Ea-ps,Itgal,Itgb2,Itgb2l,Icam1,Il15,Tnfsf13,Tnfsf13b,Igh-VJ558,Ltb,Tnf,Il1a,Il1b,Il6,Il11,Il18,Tlr2,Tlr4,Jun,Fos,Tgfb1,Tgfb2,Tgfb3,Il23a,Il17a,Csf1,Tnfsf11,Tnfrsf11a,Atp6v1a,Atp6v1b2,Atp6v1b1,Atp6v1c1,Atp6v1c2,Atp6v1d,Atp6v1e1,Atp6v1e2,Atp6v1f,Atp6v1g2,Atp6v1g1,Atp6v1g3,Atp6v0e,Atp6v0e2,Atp6v0a1,Atp6v0a2,Tcirg1,Atp6v0a…
mmu05320	Autoimmune_thyroid_disease	Ifna1,Ifna2,Ifna4,Ifna5,Ifna6,Ifna7,Ifna9,Ifna11,Ifna12,Ifna13,Ifna14,Ifnab,Gm12597,Ctla4,Tpo,Tg,H2-Aa,H2-Ab1,H2-Eb1,H2-DMa,H2-DMb1,H2-DMb2,H2-Oa,H2-Ob,H2-Ea-ps,Cd80,Cd86,Cd28,Il2,H2-M2,H2-M3,H2-M9,H2-Q1,H2-Q10,H2-Q2,H2-Q7,H2-Q8,H2-T22,H2-T23,H2-T24,H2-T3,H2-T9,H2-M10.4,H2-M11,H2-M1,H2-M10.5,H2-M10.2,H2-M10.6,H2-T10,H2-Q6,H2-M10.3,H2-Bl,H2-D1,H2-K1,H2-M10.1,Fasl,Fas,Prf1,Gzmb,Cd40lg,Cd40,Il4,Il5,…
mmu05321	Inflammatory_bowel_disease_(IBD)	Tlr2,Tlr4,Tlr5,Nfkb1,Rela,Nod2,H2-Aa,H2-Ab1,H2-Eb1,H2-DMa,H2-DMb1,H2-DMb2,H2-Oa,H2-Ob,H2-Ea-ps,Ifng,Ifngr1,Ifngr2,Stat1,Tbx21,Il4,Il5,Il12a,Il12b,Il12rb2,Il12rb1,Stat4,Il2,Il18,Il18r1,Il18rap,Jun,Tnf,Il6,Il1a,Il1b,Tgfb1,Tgfb2,Tgfb3,Smad2,Smad3,Stat3,Il21,Il21r,Il23a,Il23r,Rorc,Rora,Foxp3,Il17a,Il17f,Il22,Il4ra,Il2rg,Stat6,Il10,Il13,Maf,Nfatc1
mmu05330	Allograft_rejection	H2-M2,H2-M3,H2-M9,H2-Q1,H2-Q10,H2-Q2,H2-Q7,H2-Q8,H2-T22,H2-T23,H2-T24,H2-T3,H2-T9,H2-M10.4,H2-M11,H2-M1,H2-M10.5,H2-M10.2,H2-M10.6,H2-T10,H2-Q6,H2-M10.3,H2-Bl,H2-D1,H2-K1,H2-M10.1,Cd80,Cd86,Cd28,Il12a,Il12b,Fasl,Fas,Prf1,Gzmb,H2-Aa,H2-Ab1,H2-Eb1,H2-DMa,H2-DMb1,H2-DMb2,H2-Oa,H2-Ob,H2-Ea-ps,Il2,Cd40lg,Cd40,Ifng,Tnf,Il4,Il5,Il10,Igh-VJ558
mmu05332	Graft-versus-host_disease	Il6,Il1a,Il1b,Tnf,H2-Aa,H2-Ab1,H2-Eb1,H2-DMa,H2-DMb1,H2-DMb2,H2-Oa,H2-Ob,H2-Ea-ps,Cd80,Cd86,Cd28,Il2,H2-M2,H2-M3,H2-M9,H2-Q1,H2-Q10,H2-Q2,H2-Q7,H2-Q8,H2-T22,H2-T23,H2-T24,H2-T3,H2-T9,H2-M10.4,H2-M11,H2-M1,H2-M10.5,H2-M10.2,H2-M10.6,H2-T10,H2-Q6,H2-M10.3,H2-Bl,H2-D1,H2-K1,H2-M10.1,Fasl,Fas,Prf1,Gzmb,Ifng,Klrd1,Klra1,Klra3,Klra7,Klra9,Klrc1
mmu05340	Primary_immunodeficiency	Ada,Il7r,Il2rg,Dclre1c,Rag1,Rag2,Cd3d,Cd3e,Ptprc,Cd4,Cd8a,Cd8b1,Aire,Tap1,Tap2,Lck,Zap70,Rfx5,Rfxap,Rfxank,Ciita,Orai1,Igh-VJ558,Cd79a,Blnk,Btk,Ikbkg,Cd40,Cd40lg,Ung,Aicda,Icos,Tnfrsf13c,Cd19,Tnfrsf13b,Jak3
mmu05010	Alzheimers_disease	Adam10,Adam17,App,Nae1,Apbb1,Gapdh,Gm20899,Bace1,Bace2,Psenen,Psen1,Psen2,Ncstn,Aph1a,Aph1c,Aph1b,Ide,Mme,Ndufv1,Ndufv2,Ndufv3,Ndufa1,Ndufa2,Ndufa3,Ndufa4,Ndufa4l2,Ndufa5,Ndufa6,Ndufa7,Ndufa8,Ndufa9,Ndufa10,Ndufab1,Gm4943,Ndufa11,Ndufa12,Ndufa13,Ndufb2,Ndufb3,Ndufb4,Gm3873,Gm3244,Ndufb5,Ndufb6,Ndufb7,Ndufb8,Ndufb9,Ndufb10,Ndufb11,Ndufs1,Ndufs2,Ndufs3,Ndufs4,Ndufs5,Ndufs6,Gm6415,Ndufs7,Ndufs8,Nduf…
mmu05012	Parkinsons_disease	Uba1y,Uba1,Uba7,Ubb,Ube2l3,Gm10145,Gm10705,Ube2l6,Ube2j2,Ube2j1,Ube2g2,Ube2g1,Park2,Snca,Gpr37,Sept5,Sncaip,Uchl1,Th,Slc6a3,Slc18a1,Slc18a2,ND1,ND2,ND3,ND4,ND4L,ND5,ND6,Ndufv1,Ndufv2,Ndufv3,Ndufa1,Ndufa2,Ndufa3,Ndufa4,Ndufa4l2,Ndufa5,Ndufa6,Ndufa7,Ndufa8,Ndufa9,Ndufa10,Ndufab1,Gm4943,Ndufa11,Ndufa12,Ndufa13,Ndufb2,Ndufb3,Ndufb4,Gm3873,Gm3244,Ndufb5,Ndufb6,Ndufb7,Ndufb8,Ndufb9,Ndufb10,Ndufb11,Nduf…
mmu05014	Amyotrophic_lateral_sclerosis_(ALS)	Trp53,Ppp3cc,Ppp3ca,Ppp3cb,Ppp3r1,Ppp3r2,Chp1,Chp2,Casp1,Bid,Bcl2,Bcl2l1,Bax,Bad,Apaf1,Cycs,Cyct,Casp9,Casp3,Sod1,Tomm40,Tomm40l,Derl1,Casp12,Map3k5,Tnf,Tnfrsf1a,Tnfrsf1b,Daxx,Map2k3,Map2k6,Mapk14,Mapk11,Mapk12,Mapk13,Nos1,Ccs,Cat,Prph,Nefl,Nefm,Nefh,Als2,Rab5a,Rac1,Slc1a2,Gria1,Gria2,Grin1,Grin2a,Grin2b,Grin2c,Grin2d,Gpx1
mmu05016	Huntingtons_disease	Clta,Cltb,Cltc,Hip1,Ap2a2,Ap2a1,Ap2b1,Ap2m1,Ap2s1,Htt,Ift57,Casp8,Casp3,Grm5,Gnaq,Plcb1,Plcb3,Plcb4,Plcb2,Grin1,Grin2b,Itpr1,Dlg4,Tgm2,Rest,Sin3a,Rcor1,Hdac2,Hdac1,Polr2a,Polr2b,Polr2c,Polr2d,Polr2e,Polr2f,Polr2g,Polr2h,Polr2i,Polr2l,Polr2j,Bdnf,Dctn1,Dctn2,Dctn4,Hap1,Dnahc1,Dnahc3,Dnahc2,Dnali1,Dnaic1,Dnaic2,Dnalc1,Dnalc4,Crebbp,Ep300,Taf4b,Taf4a,Tbp,Tbpl1,Tbpl2,Sp1,Creb1,Creb3,Creb3l1,Creb3l2,C…
mmu05020	Prion_diseases	Prnp,Hspa5,Ncam1,Ncam2,Lamc1,Sod1,Stip1,Prkaca,Prkacb,Prkx,Bax,Fyn,Casp12,Hc,C6,C7,C8a,C8b,C8g,C9,C1qa,C1qb,C1qc,Map2k1,Map2k2,Mapk1,Mapk3,Elk1,Egr1,Ccl5,Il1a,Il1b,Il6,Notch1,Hspa1a
mmu05030	Cocaine_addiction	Th,Ddc,Slc18a1,Slc18a2,Maoa,Maob,Slc6a3,Drd1a,Gnas,Grm2,Grm3,Gnai1,Gnai3,Gnai2,Drd2,Adcy5,Prkaca,Prkacb,Prkx,Gpsm1,Rgs9,Creb1,Atf2,Atf4,Creb3,Creb3l1,Creb3l2,Creb3l3,Creb3l4,Creb5,Atf6b,Pdyn,Bdnf,Jun,Fosb,Nfkb1,Rela,Cdk5,Cdk5r1,Grin1,Grin2a,Grin2b,Grin2c,Grin2d,Grin3a,Grin3b,Dlg4,Ppp1r1b,Gria2
mmu05031	Amphetamine_addiction	Th,Ddc,Slc18a1,Slc18a2,Maoa,Maob,Slc6a3,Cacna1c,Cacna1d,Grin1,Grin2a,Grin2b,Grin2c,Grin2d,Grin3a,Grin3b,Gria1,Gria2,Gria3,Gria4,Drd1a,Prkca,Prkcb,Prkcg,Stx1a,Camk2d,Camk2g,Camk2b,Camk2a,Calm1,Calm4,Calm3,Calm2,Calml3,Calm5,Camk4,Gnas,Adcy5,Prkaca,Prkacb,Prkx,Ppp1r1b,Ppp1ca,Ppp1cb,Ppp1cc,Creb1,Atf2,Atf4,Creb3,Creb3l1,Creb3l2,Creb3l3,Creb3l4,Creb5,Atf6b,Pdyn,Arc,Fos,Ppp3cc,Ppp3ca,Ppp3cb,Ppp3r1,Ppp3…
mmu05032	Morphine_addiction	Oprm1,Drd1a,Adcy1,Adcy2,Adcy3,Adcy4,Adcy5,Adcy6,Adcy7,Adcy8,Adcy9,Slc32a1,Kcnj3,Kcnj6,Kcnj9,Kcnj5,Cacna1a,Cacna1b,Gabra1,Gabra2,Gabra3,Gabra4,Gabra5,Gabra6,Gabrb1,Gabrb3,Gabrb2,Gabrg1,Gabrg2,Gabrg3,Gabrd,Gabre,Gabrq,Gabrp,Gabrr1,Gabrr2,Gabrr3,Gabbr1,Gabbr2,Gnai1,Gnai3,Gnai2,Gnao1,Gnb1,Gnb2,Gnb3,Gnb4,Gnb5,Gng2,Gng3,Gng4,Gng5,Gm15776,Gng7,Gng8,Gng10,Gng11,Gng12,Gm5741,Gng13,Gngt1,Gngt2,Gnas,Adrbk1,…
mmu05033	Nicotine_addiction	Slc32a1,Chrna6,Cacna1a,Cacna1b,Chrna4,Chrnb2,Gabra1,Gabra2,Gabra3,Gabra4,Gabra5,Gabra6,Gabrb1,Gabrb3,Gabrb2,Gabrg1,Gabrg2,Gabrg3,Gabrd,Gabre,Gabrq,Gabrp,Gabrr1,Gabrr2,Gabrr3,Slc17a6,Slc17a8,Slc17a7,Chrna7,Grin1,Grin2a,Grin2b,Grin2c,Grin2d,Grin3a,Grin3b,Gria1,Gria2,Gria3,Gria4
mmu05034	Alcoholism	Th,Ddc,Slc18a1,Slc18a2,Maoa,Maob,Slc6a3,Grin1,Grin2a,Grin2b,Grin2c,Grin2d,Grin3a,Grin3b,Hdac2,Hdac1,Hdac3,Hdac4,Hdac5,Hdac6,Hdac10,Hdac7,Hdac8,Hdac9,Hdac11,H2afx,Hist2h2ac,Gm14484,Gm14478,Hist1h2aa,Hist1h2ad,Hist1h2ae,Hist1h2ag,Hist1h2ah,Hist1h2ak,Hist1h2an,Hist1h2ap,Hist1h2ab,Hist1h2af,Hist1h2ai,Hist2h2aa2,Hist1h2ao,Hist1h2ac,H2afy,H2afy2,H2afj,Gm14482,Gm14477,Hist2h2ab,H2afv,Gm14483,Gm5132,Gm53…
mmu05410	Hypertrophic_cardiomyopathy_(HCM)	Itga1,Itga2,Itga2b,Itga3,Itga4,Itga5,Itga6,Itga7,Itga8,Itga9,Itga10,Itga11,Itgav,Itgb1,Itgb3,Itgb4,Itgb5,Itgb6,Itgb7,Itgb8,Sgcd,Sgcg,Sgca,Sgcb,Dag1,Des,Dmd,Actb,Actg1,Ttn,Tnnt2,Tnnc1,Tnni3,Actc1,Tpm1,Tpm2,Tpm3,Tpm4,Mybpc3,Myl3,Myl2,Emd,Lmna,Cacna1c,Cacna1d,Cacna1f,Cacna1s,Cacnb1,Cacnb2,Cacnb3,Cacnb4,Cacna2d1,Cacna2d2,Cacna2d3,Cacna2d4,Cacng1,Cacng2,Cacng3,Cacng4,Cacng5,Cacng6,Cacng7,Cacng8,Ryr2,P…
mmu05412	Arrhythmogenic_right_ventricular_cardiomyopathy_(ARVC)	Itga1,Itga2,Itga2b,Itga3,Itga4,Itga5,Itga6,Itga7,Itga8,Itga9,Itga10,Itga11,Itgav,Itgb1,Itgb3,Itgb4,Itgb5,Itgb6,Itgb7,Itgb8,Sgcd,Sgcg,Sgca,Sgcb,Dag1,Dmd,Des,Actb,Actg1,Emd,Lmna,Ctnnb1,Tcf7,Tcf7l1,Tcf7l2,Lef1,Cacna1c,Cacna1d,Cacna1f,Cacna1s,Cacnb1,Cacnb2,Cacnb3,Cacnb4,Cacna2d1,Cacna2d2,Cacna2d3,Cacna2d4,Cacng1,Cacng2,Cacng3,Cacng4,Cacng5,Cacng6,Cacng7,Cacng8,Ryr2,Cdh2,Jup,Ctnna2,Ctnna3,Ctnna1,Actn2…
mmu05414	Dilated_cardiomyopathy	Itga1,Itga2,Itga2b,Itga3,Itga4,Itga5,Itga6,Itga7,Itga8,Itga9,Itga10,Itga11,Itgav,Itgb1,Itgb3,Itgb4,Itgb5,Itgb6,Itgb7,Itgb8,Sgcd,Sgcg,Sgca,Sgcb,Dag1,Des,Dmd,Actb,Actg1,Ttn,Tnnt2,Tnnc1,Tnni3,Actc1,Tpm1,Tpm2,Tpm3,Tpm4,Mybpc3,Myl3,Myl2,Emd,Lmna,Igh-VJ558,Adrb1,Gnas,Adcy1,Adcy2,Adcy3,Adcy4,Adcy5,Adcy6,Adcy7,Adcy8,Adcy9,Prkaca,Prkacb,Prkx,Cacna1c,Cacna1d,Cacna1f,Cacna1s,Cacnb1,Cacnb2,Cacnb3,Cacnb4,Cacn…
mmu05416	Viral_myocarditis	Cxadr,Cd55,Daf2,Fyn,Cav1,Abl1,Abl2,Rac1,Rac2,Rac3,Sgcd,Sgcg,Sgca,Sgcb,Dag1,Dmd,Actb,Actg1,Eif4g2,Eif4g3,Eif4g1,Ccnd1,Casp8,Bid,Cycs,Cyct,Casp9,Casp3,Myh7,Myh1,Myh11,Myh2,Myh3,Myh4,Myh8,Myh9,Myh6,Myh13,Myh15,Myh7b,Myh14,Myh10,Cd40lg,Cd40,H2-Aa,H2-Ab1,H2-Eb1,H2-DMa,H2-DMb1,H2-DMb2,H2-Oa,H2-Ob,H2-Ea-ps,H2-M2,H2-M3,H2-M9,H2-Q1,H2-Q10,H2-Q2,H2-Q7,H2-Q8,H2-T22,H2-T23,H2-T24,H2-T3,H2-T9,H2-M10.4,H2-M11,…
mmu04940	Type_I_diabetes_mellitus	Ins2,Ins1,Gad1,Gad2,Ptprn,Ptprn2,Cpe,Hspd1,H2-Aa,H2-Ab1,H2-Eb1,H2-DMa,H2-DMb1,H2-DMb2,H2-Oa,H2-Ob,H2-Ea-ps,Cd80,Cd86,Cd28,Il12a,Il12b,Il2,Ifng,H2-M2,H2-M3,H2-M9,H2-Q1,H2-Q10,H2-Q2,H2-Q7,H2-Q8,H2-T22,H2-T23,H2-T24,H2-T3,H2-T9,H2-M10.4,H2-M11,H2-M1,H2-M10.5,H2-M10.2,H2-M10.6,H2-T10,H2-Q6,H2-M10.3,H2-Bl,H2-D1,H2-K1,H2-M10.1,Fasl,Fas,Prf1,Gzmb,Lta,Tnf,Il1a,Il1b,Ica1
mmu04930	Type_II_diabetes_mellitus	Ins2,Ins1,Insr,Irs1,Irs2,Irs3,Irs4,Pik3r2,Pik3r1,Pik3r5,Pik3r3,Pik3cg,Pik3ca,Pik3cd,Pik3cb,Slc2a4,Adipoq,Mapk1,Mapk3,Mtor,Socs1,Socs2,Socs3,Socs4,Ikbkb,Mapk8,Mapk9,Mapk10,Tnf,Pdx1,Mafa,Slc2a2,Hk2,Hk3,Hk1,Hkdc1,Gck,Pkm,Pklr,Kcnj11,Abcc8,Cacna1c,Cacna1d,Cacna1a,Cacna1b,Cacna1e,Cacna1g,Prkcd,Prkce,Prkcz
mmu04950	Maturity_onset_diabetes_of_the_young	Hhex,Mnx1,Onecut1,Pdx1,Nr5a2,Neurog3,Nkx2-2,Nkx6-1,Pax6,Pax4,Neurod1,Hes1,Hnf1b,Foxa2,Mafa,Hnf4a,Hnf1a,Hnf4g,Foxa3,Pklr,Slc2a2,Ins2,Ins1,Iapp,Gck,Bhlha15
mmu05132	Salmonella_infection	Cd14,Tlr4,Lbp,Myd88,Tlr5,Nlrc4,Pycard,Casp1,Rac1,Cdc42,Rhog,Mapk14,Mapk11,Mapk12,Mapk13,Mapk1,Mapk3,Mapk8,Mapk9,Mapk10,Fos,Jun,Nfkb1,Rela,Il18,Il1b,Il1a,Il6,Ccl3,Ccl4,Cxcl1,Cxcl2,Cxcl3,Csf2,Wasf1,Wasf2,Was,Wasl,Arpc5,Arpc5l,Arpc4,Arpc3,Arpc1b,Arpc1a,Gm5637,Arpc2,Tjp1,Actb,Actg1,Pkn1,Pkn3,Pkn2,Rock1,Rock2,Plekhm2,Klc1,Klc2,Klc3,Klc4,Rab7,5430435G22Rik,Rilp,Dync1h1,Dync2h1,Dync1i1,Dync1i2,Dync1li2,…
mmu05133	Pertussis	Itga5,Itgb1,Itgam,Itgb2,Itgb2l,Calm1,Calm4,Calm3,Calm2,Calml3,Calm5,Rhoa,4930544G11Rik,Cfl1,Cfl2,Casp3,Casp7,Casp1,Pycard,Nlrp3,Il1b,C1qa,C1qb,C1qc,C1ra,Gm5077,C1s,C2,C4b,C3,Hc,Serping1,C4bp,Zp3r,Ly96,Tlr4,Cd14,Tirap,Myd88,Irak4,Irak1,Traf6,Nfkb1,Rela,Ticam2,Ticam1,Irf3,Mapk14,Mapk11,Mapk12,Mapk13,Mapk8,Mapk9,Mapk10,Mapk1,Mapk3,Fos,Jun,Il6,Il12a,Il12b,Il23a,Tnf,Il10,Irf1,Irf8,Sftpa1,Gnai1,Gnai3,G…
mmu05134	Legionellosis	Hspd1,C3,Itgam,Itgb2,Itgb2l,Arf1,Rab1,Rab1b,Sec22b,Sar1a,Sar1b,Vcp,Apaf1,Cycs,Cyct,Casp9,Casp3,Casp8,Bnip3,Bcl2l13,Nfkb2,Nfkbia,Nfkb1,Rela,Hbs1l,Eef1a2,Eef1a1,Hsf1,Hspa8,Hspa1l,Hspa1a,Hspa2,Hspa1b,Eef1g,Naip1,Naip5,Naip6,Naip7,Naip2,Casp7,Nlrc4,Pycard,Casp1,Il18,Il1b,Tlr5,Tlr2,Cd14,Tlr4,Myd88,Tnf,Il6,Il12a,Il12b,Cxcl1,Cxcl2,Cxcl3,Clk1
mmu05150	Staphylococcus_aureus_infection	Fgg,C3,Cfb,Cfd,Cfh,Mbl1,Mbl2,Masp1,Masp2,Igh-VJ558,C1qa,C1qb,C1qc,C1ra,Gm5077,C1s,C2,C4b,Hc,C3ar1,C5ar1,Fcgr1,Fcgr2b,Fcgr3,Fcgr4,Fpr2,Fpr3,Fpr1,Plg,Cfi,Selplg,Selp,Icam1,Itgal,Itgam,Itgb2,Itgb2l,Dsg1b,Dsg1a,Dsg1c,H2-Aa,H2-Ab1,H2-Eb1,H2-DMa,H2-DMb1,H2-DMb2,H2-Oa,H2-Ob,H2-Ea-ps,Ptafr,Il10,Krt10
mmu05152	Tuberculosis	Tnf,Tnfrsf1a,Tradd,Fadd,Casp8,Casp3,Bid,Bax,Cycs,Cyct,Casp9,Apaf1,Akt1,Akt2,Akt3,Bad,Bcl2,Camk2d,Camk2g,Camk2b,Camk2a,Ifng,Ifngr1,Ifngr2,Jak1,Jak2,Stat1,Ciita,Rfx5,Rfxank,Rfxap,Nfya,Nfyb,Nfyc,Creb1,H2-Aa,H2-Ab1,H2-Eb1,H2-DMa,H2-DMb1,H2-DMb2,H2-Oa,H2-Ob,H2-Ea-ps,Cd74,Crebbp,Ep300,Il10,Il10ra,Il10rb,Ctss,Clec4e,Fcer1g,Clec7a,Src,Syk,Card9,Malt1,Bcl10,Nod2,Ripk2,Hspa9,Hspd1,Lbp,Tlr2,Tlr1,Tlr6,Tlr4,C…
mmu05100	Bacterial_invasion_of_epithelial_cells	Cdh1,Ctnnb1,Ctnna2,Ctnna3,Ctnna1,Arhgap10,Met,Gab1,Pik3r2,Pik3r1,Pik3r5,Pik3r3,Pik3cg,Pik3ca,Pik3cd,Pik3cb,Crk,Crkl,Dock1,Cdc42,Rac1,Was,Wasl,Wasf1,Wasf2,Arpc1b,Arpc1a,Gm5637,Arpc2,Arpc3,Arpc4,Arpc5,Arpc5l,Actb,Actg1,Sept1,Sept2,Sept3,Sept9,Sept12,Sept6,Sept11,Sept8,Cbl,Cblb,Cblc,Shc1,Shc2,Shc3,Shc4,Cd2ap,Dnm2,Dnm1,Dnm3,Clta,Cltb,Cltc,Cav1,Cav2,Cav3,Cttn,Hcls1,Src,Ptk2,Bcar1,Pxn,Fn1,Itga5,Itgb1,I…
mmu05166	HTLV-I_infection	Tgfb1,Tgfb2,Tgfb3,Slc2a1,Nrp1,Vcam1,Cd3d,Cd3e,Cd3g,Icam1,Itgal,Itgb2,Itgb2l,Tln1,Tln2,Myc,Trrap,Kat5,Ccnd2,Ranbp3,Ran,Rasl2-9,1700009N14Rik,Xpo1,H2-M2,H2-M3,H2-M9,H2-Q1,H2-Q10,H2-Q2,H2-Q7,H2-Q8,H2-T22,H2-T23,H2-T24,H2-T3,H2-T9,H2-M10.4,H2-M11,H2-M1,H2-M10.5,H2-M10.2,H2-M10.6,H2-T10,H2-Q6,H2-M10.3,H2-Bl,H2-D1,H2-K1,H2-M10.1,Calr,Ppp3cc,Ppp3ca,Ppp3cb,Ppp3r1,Ppp3r2,Chp1,Chp2,Nfatc1,Nfatc2,Nfatc3,Nfa…
mmu05162	Measles	Msn,Cd209c,Cd209d,Cd209e,Cd209a,Cd209b,Cd209f,Cd209g,Tacr1,Cd46,Slamf1,Sh2d1a,Fyn,Dok1,Il13,Il4,Cd3d,Cd3e,Cd3g,Cd28,Il2,Il2ra,Il2rb,Il2rg,Pik3r2,Pik3r1,Pik3r5,Pik3r3,Pik3cg,Pik3ca,Pik3cd,Pik3cb,Akt1,Akt2,Akt3,Gsk3b,Jak1,Jak3,Stat3,Stat5a,Stat5b,Ddx58,Ifih1,Mavs,Ikbke,Tbk1,Irf3,Tlr7,Tlr9,Myd88,Irak1,Irak4,Irf7,Chuk,Tlr2,Tlr4,Traf6,Map3k7,Tab2,Nfkbib,Nfkbia,Nfkb1,Rela,Csnk2a1,Csnk2a2,Csnk2b,Tnfaip3…
mmu05164	Influenza_A	Try10,Prss2,2210010C04Rik,Try5,Gm10334,Try4,1810009J06Rik,Tmprss2,Tmprss4,Oas1a,Oas2,Oas3,Oas1b,Oas1g,Rnasel,Dnajb1,Dnajc3,Hspa8,Hspa1l,Hspa1a,Hspa2,Hspa1b,Eif2ak1,Eif2ak2,Eif2ak3,Eif2ak4,Eif2s1,Map2k3,Map2k6,Mapk14,Mapk11,Mapk12,Mapk13,Map2k4,Map2k7,Mapk8,Mapk9,Mapk10,Jun,Atf2,Ddx58,Ifih1,Mavs,Nlrx1,Ikbkb,Nfkbib,Nfkbia,Nfkb1,Rela,Trim25,Tlr3,Ticam1,Tbk1,Ikbke,Irf3,Crebbp,Ep300,Pik3r2,Pik3r1,Pik3…
mmu05161	Hepatitis_B	Hspg2,Mapk8,Mapk9,Mapk10,Tgfb1,Tgfb2,Tgfb3,Tgfbr1,Cdkn1a,Myc,Egr2,Egr3,Crebbp,Ep300,Fasl,Fas,Fadd,Casp8,Ddb1,Ddb2,Map3k1,Ywhaz,Ywhab,Ywhaq,Map2k4,Nfkbia,Nfkb1,Rela,Mmp9,Bcl2,Pik3cg,Pik3ca,Pik3cd,Pik3cb,Pik3r2,Pik3r1,Pik3r5,Pik3r3,Akt1,Akt2,Akt3,Chuk,Ikbkb,Ikbkg,Bad,Trp53,Pten,Casp12,Apaf1,Lamtor5,Birc5,Bax,Cycs,Cyct,Casp9,Casp3,Vdac3,Nfatc1,Nfatc2,Nfatc3,Nfatc4,Tnf,Ptk2b,Src,Grb2,Hras1,Kras,Nras,…
mmu05160	Hepatitis_C	Ldlr,Scarb1,Cd81,4930412D23Rik,4930468A15Rik,Cldn16,Cldn1,Cldn2,Cldn3,Cldn4,Cldn5,Cldn11,Cldn17,Cldn19,Cldn7,Cldn6,Cldn8,Cldn14,Cldn18,Cldn9,Cldn13,Cldn10,Cldn15,Cldn23,Cldn20,Cldn22,Cldn24,Ocln,Oas1a,Oas2,Oas3,Oas1b,Oas1g,Rnasel,Ddx58,Mavs,Traf3,Tbk1,Ikbke,Irf3,Irf7,Ifnb1,Tlr3,Ticam1,Traf6,Ripk1,Chuk,Ikbkb,Ikbkg,Nfkbia,Nfkb1,Rela,Eif2ak1,Eif2ak2,Eif2ak3,Eif2ak4,Irf1,Eif2s1,Stat3,Gm14446,Ifit1,Ei…
mmu05168	Herpes_simplex_infection	Lta,Tnfsf14,Tnfrsf14,Traf1,Traf2,Traf3,Traf5,Mapk8,Mapk9,Mapk10,Jun,Fos,Ikbkb,Chuk,Ikbkg,Nfkbia,Nfkbib,Nfkb1,Rela,Pvrl1,Pvrl2,Pilra,Ptpn11,Tlr2,Myd88,Traf6,Tab1,Tab2,Map3k7,Tlr9,Tlr3,Ticam1,Irf3,Irf7,Ddx58,Ifih1,Mavs,Ikbke,Tbk1,Ccl2,Ccl12,Ccl5,Tnf,Il1b,Il6,Il12a,Il12b,Il15,Ifna1,Ifna2,Ifna4,Ifna5,Ifna6,Ifna7,Ifna9,Ifna11,Ifna12,Ifna13,Ifna14,Ifnab,Gm12597,Gm14446,Ifit1,Usp7,Eif2ak1,Eif2ak2,Eif2ak…
mmu05169	Epstein-Barr_virus_infection	Cr2,Polr2a,Polr2b,Polr2c,Polr2j,Polr2d,Polr2g,Polr2i,Polr2e,Polr2f,Polr2h,Polr2l,Polr3a,Polr3b,Polr1c,Polr1d,Polr3c,Polr3d,Polr3e,Polr3f,Polr3g,Polr3gl,Polr3h,Polr3k,Xpo1,Ran,Rasl2-9,1700009N14Rik,Nup214,H2-M2,H2-M3,H2-M9,H2-Q1,H2-Q10,H2-Q2,H2-Q7,H2-Q8,H2-T22,H2-T23,H2-T24,H2-T3,H2-T9,H2-M10.4,H2-M11,H2-M1,H2-M10.5,H2-M10.2,H2-M10.6,H2-T10,H2-Q6,H2-M10.3,H2-Bl,H2-D1,H2-K1,H2-M10.1,Bst1,Cd38,Spn,C…
mmu05146	Amoebiasis	Il1b,Il1r1,Il1r2,Nfkb1,Rela,Hspb1,Muc2,Col11a1,Col11a2,Col2a1,Col3a1,Col5a1,Col5a2,Col1a1,Col1a2,Col5a3,Col24a1,Col27a1,Col4a1,Col4a2,Col4a4,Col4a6,Col4a5,Col4a3,Fn1,Lama1,Lama2,Lama3,Lama5,Lama4,Lamb1,Lamb2,Lamb3,Lamc1,Lamc2,Lamc3,Casp3,Igh-VJ558,Gnaq,Gna11,Gna14,Gna15,Plcb1,Plcb3,Plcb4,Plcb2,Prkca,Prkcb,Prkcg,Gnas,Gnal,Adcy1,Prkaca,Prkacb,Prkx,Rab5a,Rab5b,Rab5c,Rab7,5430435G22Rik,Tlr2,Tlr4,Cd14…
mmu05144	Malaria	Sdc1,Sdc2,Lrp1,Cd81,Hgf,Met,Darc,Gypa,Gypc,Hba-a2,Hba-a1,Hbb-b1,Hbb-b2,Beta-s,Tlr9,Myd88,Tlr2,Tlr4,Il10,Tgfb1,Tgfb2,Tgfb3,Il6,Ccl2,Ccl12,Csf3,Il1b,Tnf,Il12a,Il18,Ifng,Cd36,Pecam1,Vcam1,Thbs1,Comp,Thbs2,Thbs3,Thbs4,Sele,Itgal,Itgb2,Itgb2l,Icam1,Cd40lg,Cd40,Selp,Klra4
mmu05145	Toxoplasmosis	Ifng,Ifngr1,Ifngr2,Jak1,Jak2,Stat1,Ciita,H2-Aa,H2-Ab1,H2-Eb1,H2-DMa,H2-DMb1,H2-DMb2,H2-Oa,H2-Ob,H2-Ea-ps,Irgm1,Igtp,Nos2,Socs1,Tlr11,Myd88,Irak1,Irak4,Traf6,Map3k7,Tab1,Tab2,Mapk1,Mapk3,Mapk8,Mapk9,Mapk10,Map2k3,Map2k6,Mapk14,Mapk11,Mapk12,Mapk13,Chuk,Ikbkb,Ikbkg,Nfkbia,Nfkbib,Nfkb1,Rela,Il12a,Il12b,Tnf,Bcl2,Bcl2l1,Birc2,Birc3,Xiap,Birc7,Ly96,Tlr4,Hspa8,Hspa1l,Hspa1a,Hspa2,Hspa1b,Tlr2,Lama1,Lama2…
mmu05140	Leishmaniasis	Tlr2,Tlr4,Myd88,Irak1,Irak4,Traf6,Map3k7,Tab1,Tab2,Nfkbib,Nfkbia,Nfkb1,Rela,Il1a,Il1b,Il12a,Il12b,Tnf,Il4,Nos2,Il10,Tgfb1,Tgfb2,Tgfb3,C3,Itgam,Itgb2,Itgb2l,Igh-VJ558,Fcgr1,Fcgr3,Fcgr4,Itga4,Itgb1,Ptgs2,Ncf1,Ncf2,Ncf4,Cyba,Mapk1,Mapk3,Elk1,Fos,Jun,Mapk14,Mapk11,Mapk12,Mapk13,Ifng,Ifngr1,Ifngr2,Jak1,Jak2,Stat1,H2-Aa,H2-Ab1,H2-Eb1,H2-DMa,H2-DMb1,H2-DMb2,H2-Oa,H2-Ob,H2-Ea-ps,Marcksl1,Ptpn6,Prkcb
mmu05142	Chagas_disease_(American_trypanosomiasis)	Tlr4,Ticam1,Tlr2,Tlr6,Tlr9,Myd88,Irak1,Irak4,Traf6,Map2k4,Mapk8,Mapk9,Mapk10,Mapk1,Mapk3,Mapk14,Mapk11,Mapk12,Mapk13,Fos,Jun,Ikbkg,Chuk,Ikbkb,Nfkbia,Nfkb1,Rela,Ifnb1,Ccl5,Ccl2,Ccl12,Tnf,Il12a,Il12b,Il6,Ccl3,Il1b,Ppp2r1a,Ppp2r1b,Ppp2r2d,Ppp2r2b,Ppp2r2c,Ppp2r2a,Ppp2ca,Ppp2cb,Ifng,Ifngr1,Ifngr2,Tnfrsf1a,Nos2,C3,Calr,C1qa,C1qb,C1qc,Il10,Tgfb1,Tgfb2,Tgfb3,Ace,Ace3,Bdkrb2,Gnaq,Gna11,Gna14,Gna15,Plcb1,P…
mmu05143	African_trypanosomiasis	Igh-VJ558,Tlr9,Myd88,Thop1,Apoa1,Hba-a2,Hba-a1,Hbb-b1,Hbb-b2,Beta-s,Il10,Il12a,Il12b,Il18,Ifng,Tnf,Il1b,Il6,Fasl,Fas,Vcam1,Sele,Icam1,Lama4,Ido1,Ido2,F2rl1,Gnaq,Plcb1,Plcb3,Plcb4,Plcb2,Prkca,Prkcb,Prkcg
