# Supplementary material for: An integrative transcriptome analysis framework for drug efficacy and similarity reveals drug-specific signatures of anti-TNF treatment in a mouse model of inflammatory polyarthritis
Source: PLoS Comput Biol. 2019 May 9;15(5):e1006933. doi: 10.1371/journal.pcbi.1006933 (PMC6508611; doi:10.1371/journal.pcbi.1006933)
Supplement: S1 Data — (ZIP) [file pcbi.1006933.s015.zip › Supplement/mm9_GO_30_100genes.tsv]

GO:0000082	G1/S_transition_of_mitotic_cell_cycle	Cables1,Rbbp8,Ppp3ca,Slfn1,Camk2d,Camk2b,Rps6kb1,Ccnd1,E2f5,Taf10,Ccnd2,Cdkn1b,Cdkn2c,Iqgap3,Id4,Cdkn1a,Spdya,Lats2,Acvr1b,Pole,Cdc25a,Hinfp,Skp2,Cdca5,Cdk4,Camk2g,Itgb1,Rhou,Eif4ebp1,Gpr132,Nfatc1,Camk2a,Inhba,Phf8,Mnat1
GO:0000122	negative_regulation_of_transcription_from_RNA_polymerase_II_promoter	Zkscan17,Hes1,Dlx2,Pdx1,Kcnip3,Glis1,Nkx2-1,Sla2,Nr6a1,Id1,Foxa1,Pkig,Cdx2,Mlxipl,Zeb1,Bcl6,Rbl1,Eid1,Trp53,Hes7,Ncor2,Prrx1,Bmi1,Wt1,Xpo1,Tbx22,Jub,Mypop,Wwtr1,Prdm16,Dlx1,Prmt5,Hba-x,Pias1,Ski,Hes5,Ighmbp2,Trps1,Pcgf2,Dmbx1,Sox15,Ehmt1,Nkx2-5,Barx2,Hmg1l1,Zhx2,Traf6,Gli2,Tcfcp2l1,Smarca4,Cebpa,Bhlhe41,Gzf1,Ctnnb1,Nr2e3,Cdx4,Zglp1,Rlim,Ehmt2,Ube2i,Mdm4,Crym,Hipk1,Sox14,Npas1,Pkia,Ctbp1,Nr2f2,Str…
GO:0000165	MAPKKK_cascade	Map2k4,Itpkb,Map2k3,Mapk7,Nf1,Pebp1,Taok3,Ptk2b,Map3k7,Dok2,Nphs1,Fgfr3,Scg2,Lrrk2,Dok5,Map2k6,Mapk3,Brap,Epgn,Mapk8ip2,Ppm1l,Map2k2,Shc1,Map2k5,Map2k1,Dok1,Smad1,Ret,Fgf8,Cav1,Raf1,Dok4,Map3k5,Braf,Nrg1,Men1,Mapk1,Ndst1,Fgf13,Map3k1
GO:0000187	activation_of_MAPK_activity	Spag9,Map2k3,Il1b,Cd81,Arrb1,Trp73,Ghr,Madd,Insr,Tdgf1,Adra2b,Grm4,Pxn,Efna1,Pde6h,Prok1,Lpar3,Pde6g,Ptpn11,Chrna7,Wnt5a,Sykb,Map2k6,Iqgap3,Lpar1,Ins2,Hgf,Thbs1,Ptprc,Tnf,Shc1,C1qtnf2,Map3k11,P2rx7,Map2k1,Drd4,Tgfa,Prdx2,Gab1,Frs2,Met,Ghrl,Avpi1,Lpar2,Plce1,Map3k5,Grm1,Tgfb3,Sod1,Cd74,Fgf10,Itga1,Muc20
GO:0000209	protein_polyubiquitination	Rnf167,Itch,Cdkn2a,Lrsam1,Rnf111,Ubox5,Ddb2,Fbxo4,Traf6,Birc2,Arih2,Ube4b,Ube2d3,Fbxw11,Rnf41,Stub1,Dtl,Bcl2,Axin1,Smurf1,Fbxo22,Ube3c,Nhlrc1,Chfr,Rbck1,Ube2b,Zswim2,Trim32,Rnf31,Trim21,Skp2,Park2,Rnf20,G2e3,Ubr5,Ube4a,Ube2e1,Btrc,March5,March1,Tnks2,Amfr,Ube2d1,Prpf19,Ube2l3,Hdac6,Mgrn1,Map3k1,Dzip3,Ercc8,Huwe1
GO:0000226	microtubule_cytoskeleton_organization	Pafah1b1,Tekt3,Cdk5rap2,Tubgcp3,Cdc42bpa,Tacc2,Gabarap,Tubgcp4,Cntn2,Ss18,Ppp4c,Bbs1,Ccdc88b,Prkcz,Ttl,Ccdc88a,Mark4,Tekt1,Mapt,Tuba1b,Tubgcp5,Mark1,Bbs4,Nefm,Ptk2,Tacc3,Hook1,Nefh,Clasp1,Tubgcp6,Birc5,Nefl,Cnp,Tubgcp2,Tekt4,Tekt2,Ndel1,Wee1,Hook2,Ranbp10,Pcnt,Uxt,Tekt5,Ccdc88c,Son,Hook3,Cep120,Tacc1,Tbce
GO:0000902	cell_morphogenesis	Gp1ba,Cap1,Pdpn,Bcl6,Stk4,Col4a3bp,Ss18,Egfr,Ect2,Arhgef2,Shroom1,Tcfcp2l1,Smarca4,Nox4,Idua,Cul3,Lst1,Cap2,Hmgb1,Shroom3,Rhoa,Ssh1,Hgf,Mael,Sox6,Stradb,Upk3a,Wnt3,Ephb2,P2rx7,Add1,Mapk14,Adam8,Klhl10,Klf2,Atp2b2,Mtap7,Gje1,Prdm14,Nrg1,Shroom4,Csnk1a1,Shroom2
GO:0000910	cytokinesis	Dstn,Rock1,Klhl9,Racgap1,Cntrob,Myh9,Rab11a,Stx2,Anln,Klhl21,Ahctf1,Dctn3,Rab11fip4,Cul3,Ralb,Kif13a,Sept2,Aurkb,Rab35,Pstpip1,Becn1,Rab11fip3,Birc5,Cfl1,Cit,Incenp,Vps24,Vps4a,Arl3,Klhl13,Rock2,Son,Rala,Zfyve26,Pik3c3
GO:0001501	skeletal_system_development	Hoxd10,Hoxd12,Nog,Fbn1,Hoxd11,Col1a1,Hes7,Clec3b,Bmi1,Sh3pxd2b,Hoxc4,Serp1,Epha2,Pthlh,Recql4,Gli2,Ctnnb1,Bmp5,Col2a1,Rai1,Gnas,Bmp4,Mmp9,Ihh,Acp2,Tbx3,Tgfb2,Pax1,Nkx3-2,Pitx1,Hoxd13,Runx2,Vdr,Fgfrl1,Dll3,Trp63,Bmpr1b,Cacna1s,Ltbp3,Tgfb1,Chd7,Gja5,Lgals3,Wdr5,Hdac4,Impad1,Acvr2b,Smad3,Foxc2,Tgfbr1,Eif2ak3,Gdf3,Acd,Col5a2,Hoxa11,Hoxa5,Col3a1,Col1a2,Aes,Gna11,Gnaq,Chrd,Edn1,Foxc1,Runx1,Hexb
GO:0001503	ossification	Sp3,Bmp8a,Chrdl1,Ostn,Col1a1,Csf1,Ripply2,Traf6,Bmp5,Ext1,Bmp7,Pkdcc,Stc1,Col11a1,Mmp8,Mmp13,Dmp1,Sost,Acan,Mgp,Mmp9,AI848100,Smad5,Sp1,Ext2,Spp1,Alox15,Mmp14,Sparc,Pdlim7,Ibsp,Nppc,Tnfsf11,Sort1,Igsf10,Mapk8,Thra,Twsg1,Myog,Fgf18,Tnfrsf11a,Foxc2,Bmp3,Ptn,Atp6v1b1,Fstl3,Eif2ak3,Myf5,Cbfb,Atp6v0a4,Men1,Twist1,Rsad2,Foxc1,Ppargc1b,Slc26a2,Casr
GO:0001525	angiogenesis	Vav2,Fgfr2,Pofut1,Eng,Serpine1,Tek,Tbx4,Ccl2,Col8a2,Flt1,Pdgfa,Emcn,Hoxb13,Epo,Enpep,Egfl7,Ncl,Ang,Ccr2,S1pr1,Acvrl1,Ptk2b,Srpx2,Pnpla6,Map3k7,Pknox1,Wasf2,Myh9,Epas1,Gpi1,Shb,Angptl6,Vezf1,Jam3,Sox18,Klf5,Zc3h12a,Fgf2,Anxa2,Gna13,Anpep,Dll4,Scg2,Mmp19,Apold1,Plcd1,Bmp4,Ccl12,Arhgap22,Plcd3,Fgf6,Smad5,Atp5b,Ereg,Tgfbi,Mmp14,Srpk2,Rtn4,Casp8,Thy1,Ovol2,Arhgap24,Cyp1b1,Tnfrsf12a,Vegfb,Shh,Fgf9,Jun,…
GO:0001541	ovarian_follicle_development	Vgf,Fgf7,Foxl2,Fancg,Lfng,Kdr,Capn5,Dmc1,Icam1,Bcl2l1,Mmp19,Spo11,Adrm1,Bmp4,Msh4,Ccnd2,Ube3a,Angpt1,Mmp14,Sohlh1,Bax,Vegfa,Inha,Amh,Stra8,Kitl,Nobox,Ermp1,Immp2l,Ahr,Eif2b5,Zfx,Pcyt1b,Bmp15,Foxc1,Eif2b2,Sod1,Inhba,Esr2,Ctnna1
GO:0001558	regulation_of_cell_growth	Hrasls,Wisp2,Igfbp3,Igfbp1,Mad2l2,Crim1,Wisp1,Igfbp2,Ddr1,Tsg101,Htra1,Lmx1a,Cyr61,Ndn,Hsd3b7,Igfbp6,Bap1,Pttg1,Sbf1,Igfbpl1,Nov,Igfbp7,Ilk,Igfbp5,Igfbp4,Htra3,Wfdc1,Cdh13,Wisp3,Kazald1,Fam107a,Ctgf,Htra4,Esm1
GO:0001568	blood_vessel_development	Col5a1,Esx1,Mib1,Foxs1,Cdx2,Egfl7,Col1a1,Chm,Ccm2,Sphk1,Atp7a,Epha2,Fzd4,Jmjd6,Cdx4,Tnfsf4,Sox18,Rapgef1,Ppap2b,Bmp4,Tbx3,Tgfb2,Ptk2,Dlx3,Aldh1a2,Pdgfb,Tgfbr3,Prop1,Foxf1a,Gja4,Chd7,Gja5,Mef2c,Sphk2,Vegfa,Tcf7l2,Foxc2,Itgav,Dhcr7,Gatad2a,Col1a2,Cited2,Agt,Tbx1,Crkl,Foxc1,Agtr1a,Psen1,Lox
GO:0001569	patterning_of_blood_vessels	Nrarp,Tek,Flt1,Gbx2,Tbx20,Ctnnb1,Gdf2,Srf,Gna13,Ihh,Sfrp2,Tgfbr2,Pitx2,Vangl2,Cxcr4,Sema5a,Shh,Ppp3r1,Lef1,Rbm15,Nfatc4,Vegfa,Foxc2,Acvr1,Ednra,Nfatc3,Fgf8,Cxcl12,Plxnd1,Nrp1,Edn1
GO:0001570	vasculogenesis	Tie1,Eng,Myocd,Egfl7,Kdr,Cul7,Ccm2,Wt1,Glmn,Ptprj,Epha2,Nkx2-5,Fzd4,Smarca4,Ctnnb1,Ntrk2,Gjc1,Wars2,Yap1,Hdac7,Ptk2,Tgfbr2,Pitx2,Paxip1,Shh,Zmiz1,Foxf1a,Tiparp,Qk,Rasa1,Tnni3,Zfpm2,Junb,Sgpl1,Hey2,Cav1,Hoxa13,Cited2,Cited1,Zfp36l1,Heg1,Amot
GO:0001649	osteoblast_differentiation	Col1a1,Nf1,Mef2d,Wnt11,Wwtr1,Gdf10,Gli2,Gdf2,Sp7,Sox8,Igf2,Bmp4,Ihh,Cyp24a1,Cyr61,Wnt3a,Spp1,Snai1,Fignl1,Sox2,Gabbr1,Msx2,Runx2,Twist2,Fgf9,Bmp2,Lef1,Rspo2,Mef2c,Igfbp5,Il18,Shox2,Junb,Wwox,Gli1,Smo,Cbfb,Dlx5,Igf1,Chrd,Twist1,Snai2,Bmp6,Tmsb4x,Sfrp1
GO:0001657	ureteric_bud_development	Fgfr2,Lhx1,Smad9,Dlg1,Nog,Npnt,Bdnf,Tshz3,Bmper,Bmp7,Gdf11,Bmp4,Smad5,Sdc4,Spry1,Tgfb1,Epcam,Rara,Gdnf,Smad6,Smad3,Slit2,Foxc2,Sim1,Rarb,Ret,Crlf1,Tcf21,Gsta3,Sall1,Osr1,Sdc1,Foxc1,Smad2,Smad7,Robo2,Fgfr1,Arg2,Six1
GO:0001658	branching_involved_in_ureteric_bud_morphogenesis	Pax8,Dlg1,Npnt,Hoxd11,Wt1,Myc,Wnt1,Wnt6,Gzf1,Ctnnb1,Ptch1,Pspn,Fgf2,Lama5,Ctnnbip1,Bmp4,Pbx1,Cd44,Wnt9b,Shh,Wnt4,Gdnf,Ilk,Fgf8,Pax2,Hoxa11,Tcf21,Agt,Eya1,Cited1,Pgf,Gli3,Six1,Foxd1
GO:0001666	response_to_hypoxia	Ryr1,Ep300,Adipoq,Nos2,Aldoc,Eng,Smad9,Ccl2,Flt1,Pld2,Pdgfa,Psen2,Actn4,Epo,Plod2,Camk2d,Tfrc,Ada,Il1b,Agtrap,Ang,Chrnb2,Ccr2,Nf1,Tlr4,Pklr,Scnn1b,Angptl4,Socs3,Crhr1,Slc2a8,Adsl,Cldn3,Lct,Ptk2b,Usf1,Pak1,Pygm,Txn2,Prkcq,Lonp1,Ascl2,Ets1,Arnt2,Aldh3a1,Epas1,Cyp1a1,Ubqln1,Icam1,Slc11a2,Lta,P2rx2,Itpr2,Aldoa,Car9,Scnn1g,Atm,Narfl,Chrna4,Uts2,Mmp3,Mmp13,Apold1,Agtr1b,Casp1,Slc8a1,Sftpa1,Cryab,Drd2,M…
GO:0001701	in_utero_embryonic_development	Gata6,Tie1,Fgfr2,Chd8,Hes1,Sp3,Plcg1,Foxa2,Stil,Myh6,Ube2a,Nog,Ybx1,Notch1,Mib1,Ubr3,Srsf1,Eif2s2,Ttn,Rpa1,Myh10,Ada,Trp53,Sox10,Col4a3bp,N4bp2l2,Ncor2,Acvrl1,Bmi1,Ccm2,Tctn1,Dab2,Atp7a,Mecom,Ccnb2,Pcgf2,C6,Keap1,Myh9,Kif3a,Ascl2,Arnt2,Icmt,Tshz3,Gli2,Xrcc2,Smarca4,Ctnnb1,Hes3,Srf,Sox18,Ooep,Nbn,Slc34a2,Bcl2l1,Inpp5k,Mll2,Tab1,Rcn1,Gna13,Epb4.1l5,Sox8,Kdm1a,Sox5,Cops3,Mafg,Pygo2,Apba2,Cr1l,Ihh,Sp…
GO:0001756	somitogenesis	Abi1,Zeb2,Pofut1,Tcf15,Mib1,Psen2,Ttn,Trp53,Hes7,Ripply2,Nkx3-1,Pcdh8,Epb4.1l5,Atm,Mesp2,Plxna2,Sfrp2,Pax1,Wnt3a,Lrp6,Wnt5a,Nckap1,Axin2,Dll3,Bmpr1a,Foxb1,Foxf1a,Lef1,Ifitm1,Dll1,Smad3,Kat2a,Tcap,Foxc2,Myf6,Myf5,Msgn1,Psen1,Sfrp1
GO:0001764	neuron_migration	Pafah1b1,Nkx2-1,Barhl1,Dclk1,Myh10,Cdk5r1,Cntn2,Neurog2,Dcx,Ntn1,Apbb2,Prrxl1,Mapt,Celsr3,Ntrk3,Nr2f2,Neurod4,Vax1,Cck,Ndn,Celsr2,Ptk2,Tlx3,Fzd3,Nr4a2,Gad1,Mnx1,Dyx1c1,Pex13,Lmx1b,Cxcr4,Pxmp3,Itga3,Barhl2,Nr2f1,Ccr4,Celsr1,Bax,Robo3,AC168060.2,Nav1,Ndel1,Cckar,Ywhae,Pax6,Dab1,Phox2b,Axl,Gja1,Pex5,Satb2,Atoh1,Fezf1,Top2b,Fyn,Cxcl12,Met,Pcnt,Ascl1,Chl1,Pex7,Prkg1,Disc1,Katna1,Twist1,Arx,Nde1,Tubb2b…
GO:0001822	kidney_development	Ass1,Pcsk9,Pax8,Lhx1,Serpinf1,Slc12a1,Tsc1,Hnf1b,Clcnka,Asl,Invs,Wt1,Aqp11,Trp73,Wfs1,Ren1,Pygo1,Lrp4,Kif3a,Gli2,Jmjd6,Ctnnb1,Aldh9a1,Bmp7,Kcnj8,Aldh1a3,Pygo2,Bmp4,Bag6,Prox1,Wnt9b,Tgfb2,Zfp354a,Bcl2l11,Aldh1a2,Hmgcs2,Rrm2b,Tenc1,Six2,Car2,Shh,Upk3a,Wnt4,Lef1,Bax,Thra,Tet2,Acvr2b,Schip1,Tiparp,Vegfa,Foxc2,Ace,Tgfbr1,Sgpl1,Smad1,Fstl3,Fgf8,Pax2,Dcn,C1galt1,Tcf21,Rpgrip1l,Arid5b,Sall1,Agt,Tcfap2b,A…
GO:0001843	neural_tube_closure	Opa1,Zeb2,Stil,Tsc1,Dvl2,Pfn1,Ptk7,Ski,Traf6,Grlf1,Ptch1,Rgma,Zic2,Cobl,Lias,Scrib,Bmp4,Bcl10,Enah,Lmo4,Bbs4,Sfrp2,Sall4,Tulp3,Lrp6,Wnt5a,Pax3,Adm,Fzd3,Nckap1,Shroom3,Vasp,Vangl2,Lhx2,Tsc2,Fzd6,Tgif1,Deaf1,Kat2a,Fuz,Tead2,Sufu,Alx1,Pax2,Ift122,Apaf1,Sall1,Twist1,Sfrp1
GO:0001889	liver_development	Gata6,Ass1,Rxra,Pcsk9,Ep300,Hes1,Sp3,Ugt1a1,Notch1,Hnf1b,Asl,Ada,Aacs,Nf1,Gnpnat1,Srd5a1,Ccne1,Icmt,Ccnd1,Cyp1a1,Smarca4,Cebpa,Ctnnb1,Cebpg,Aldh9a1,Lsr,Taf10,Slco1b2,Prox1,Ephx1,Sp1,Ccnd2,Vwf,Acadm,Cps1,Aldh1a2,Hmgcs2,Jarid2,Tgfbr3,Hgf,Aldob,Urod,Cadm1,Sod2,Jun,Bdh1,Wnt4,Afp,Stat5b,Qdpr,Baat,Thra,Erbb2,Med1,Acat1,Rela,Smad3,Hmgcl,Aldh2,Nodal,Met,Atg7,Arg1,Asns,Cfc1,Rpgrip1l,Aldh1a1,Rb1cc1,Otc,Mkl…
GO:0001934	positive_regulation_of_protein_phosphorylation	Ep300,Adipoq,Acvr2a,Eng,Fzd8,Taok1,Dvl2,Tom1l1,Mavs,Epo,Csnk1d,Il1b,Il2,Gnb2l1,Wnt11,Il3,Dab2,Cdon,Cdc42,Dok7,Insr,Ccnd1,Fam129a,Fgf2,Lrrk2,Akt2,Igf2,Bmp4,F2,Axin1,Ccnd2,Ccnd3,Nckap1l,Clip3,Cyr61,Wnt3a,Eif4g3,Cryaa,Nptn,Wnt5a,Hmgb1,Iqgap3,Prkca,Peli2,Axin2,Mapk15,Tgfb1,Card14,Aif1,Sox9,Mapk8ip2,Fzd1,Bmp2,Tnf,P2rx7,Senp2,Tgfa,Itln1,Il34,Ednra,Agap2,Ctgf,Mif,Aktip,Tlr3,Rb1cc1,Lrrn3,Dvl3,Akt1,Adam17…
GO:0001938	positive_regulation_of_endothelial_cell_proliferation	Nrarp,Ccl24,Ccl26,Aggf1,Thbs4,Ccl11,Mtor,Htr2b,Ang,Kdr,F3,Nf1,Pold4,Gdf2,Fgf2,Fgfr3,Scg2,Bmp4,Prox1,Bmpr2,Wnt5a,Rptor,Ecm1,Pdgfb,Vegfb,Jun,Bmp2,Cyba,Vegfa,Cdh13,Cxcl12,Wnt2,Arg1,Hmgb2,Bmp6,Pgf
GO:0001942	hair_follicle_development	Sox21,Pdgfa,Psen2,Egfr,Lrp4,Dbi,Ldb2,Sox18,Tcfap2c,Lama5,Hoxc13,Tgfb2,Wnt10a,Alx4,Fzd3,Trp63,Vangl2,Acvr1b,Shh,Sox9,Celsr1,Gsdma3,Fzd6,Rela,Fuz,Tnfrsf19,Edar,Aars,Ldb1,Dkk1,Dicer1,Apcdd1,Krtap16-7,Nsdhl,Inhba,Sav1
GO:0001947	heart_looping	Stil,Ift52,Mib1,Nkx2-5,Tbx20,Srf,Mesp1,Tbx3,Wnt3a,Lrp6,Wnt5a,Aldh1a2,Ovol2,Vangl2,Shh,Sox17,C2cd3,Smad3,Setdb2,Hand1,Nodal,Gja1,Sufu,Fgf8,Lbx1,Cfc1,Hand2,Psen1,Zic3,Hif1a
GO:0002053	positive_regulation_of_mesenchymal_cell_proliferation	Fgfr2,Pdgfa,Prrx2,Kdr,Prrx1,Myc,Gas1,Ctnnb1,Ihh,Lrp6,Wnt5a,Hmgb1,Tgfbr2,Trp63,Bmpr1a,Shh,Fgf9,Foxf1a,Irs1,Sox9,Irs2,Vegfa,Shox2,Ifng,Fbxw4,Wnt2,Foxp2,Foxp1,Mycn,Fgfr1
GO:0002755	MyD88-dependent_toll-like_receptor_signaling_pathway	Map2k4,Mapkapk3,Atf2,Map2k3,Mapk7,Tlr4,Map3k7,Ticam1,Mapk10,Irak4,Traf6,Tlr6,Mef2a,Mapkapk2,Tab1,Atf1,Creb1,Map2k6,Peli1,Mapk3,Ripk2,Myd88,Mapk11,Peli2,Nfkbib,Dusp3,Tlr2,Nfkbia,Jun,Mapk8,Map2k2,Mef2c,Rela,Dusp7,Map2k1,Mapk9,Map2k7,Hspd1,Nfkb2,Nod1,Dusp6,Ube2n,Chuk,Irak2,Cdk1,Tab2,Ly96,Nod2,Dusp4,Elk1,Tab3,Ikbkg,Rps6ka5,Irak1,Fos,Rps6ka3,Map3k1,Ikbkb
GO:0002756	MyD88-independent_toll-like_receptor_signaling_pathway	Map2k4,Mapkapk3,Atf2,Map2k3,Mapk7,Tlr4,Map3k7,Ticam1,Mapk10,Traf6,Mef2a,Mapkapk2,Tab1,Atf1,Creb1,Map2k6,Mapk3,Ripk2,Mapk11,Nfkbib,Ikbke,Dusp3,Nfkbia,Jun,Mapk8,Map2k2,Mef2c,Rela,Dusp7,Map2k1,Mapk9,Irf3,Map2k7,Tbk1,Nfkb2,Nod1,Dusp6,Chuk,Irak2,Cdk1,Tab2,Ly96,Nod2,Dusp4,Elk1,Tab3,Ikbkg,Rps6ka5,Ripk1,Irak1,Fos,Rps6ka3,Ikbkb
GO:0003007	heart_morphogenesis	Col5a1,Rxra,Fkbp1a,Dvl2,Baz1b,Ttn,Epo,Htr2b,Col4a3bp,Ncor2,Insr,Nkx2-5,Tbx2,Ptch1,Epor,Col2a1,Tab1,Mesp1,Col11a1,Tbx3,Msx1,Msx2,Aldh1a2,Gaa,Bmpr1a,Mybpc3,Zmiz1,Chd7,Nipbl,Vegfa,Smarcd3,Foxc2,Hand1,Fgf8,Cfc1,Hand2,Dvl3,Tbx1,Mkl2,Foxc1,Isl1
GO:0005975	carbohydrate_metabolic_process	Nanp,Hyal1,Pofut1,Galt,Manba,4931440L10Rik,Glt6d1,Pgm2,Ganc,Shpk,Mdh2,Chit1,Phkg1,Chst2,4933406M09Rik,Pklr,Rpe,Glt28d2,Ppp1ca,Lct,Pygm,Gnpda2,Gm6741,Prkab1,Mgat4b,Xylb,Chia,Man2a1,Fbp2,Gfpt2,Ovgp1,Fbp1,Gm1110,5133401N09Rik,Man2a2,Glb1l3,Gale,Glb1l2,Gpcpd1,B4galt2,Pgm3,Kif1b,Idua,H6pd,AI464131,Amy2a4,Ldhb,4930568D16Rik,Kl,B4galt3,Mdh1,Gne,Slc3a1,Igf2,B4galt5,Gckr,Cs,Glo1,Ctbs,Ldhc,Pygb,Gba,Hpse,Ha…
GO:0006006	glucose_metabolic_process	Adipoq,Pdx1,Pgm2,Ganc,Gm10293,Slc2a8,Pik3ca,Usf1,Myc,Prkaa1,Serp1,Cpt1a,Onecut1,Gpi1,AC147142.1,Gm10291,H6pd,Gapdhs,Gm4609,Pck1,Igf2,Cryab,Gm2574,Gck,Wdtc1,Fabp5,Gm6981,Gm7251,Gm10290,Gm12033,Ins2,Kcnj11,Gm5069,Gm2606,Gm7293,Nisch,Crem,Dcxr,Gm10359,G6pd2,Tnf,Ppara,Igfbp5,Gm3200,Pgm2l1,Mapk14,Gm5559,Gm10481,Gm3222,Inppl1,Pgm1,Gm5138,Cacna1a,Hk2,Gm10358,Gm4795,Tpi1,Gm9034,Lep,Ins1,Gm8055,Gm3839,Gm1…
GO:0006096	glycolysis	Aldoc,Aldoart2,Aldoart1,Gm6498,Pklr,Pfkm,Pgk1,Eno3,Gpi1,Pgam2,Pdha2,AC147142.1,Gm8910,Gm10291,Eno1,Ldhb,Dlat,Gm2574,Gck,Ldhc,Ogdh,Gm6981,Adpgk,Gm10290,Hk3,Gm12033,Gm5069,Ogdhl,Pkm2,Aldob,Hk1,Gm7293,Pgk2,Gm10359,Eno4,Gm1840,Ldha,Dhtkd1,Bpgm,Gm5138,Hk2,Gapdh,Tpi1,Eno2,Pfkl,Pdhb,Pgam1,Gm3272,Hkdc1,Entpd5,Pdha1,Gm5506,Pfkp,Gm6316
GO:0006184	GTP_catabolic_process	Gnai2,Rac1,Opa1,Rab34,Rab9b,Rab14,Rab3b,Tubd1,Rem2,Rab18,Rhov,Ift27,Rab20,Rab6b,Rab33b,Rit1,Rab1b,Rhof,Rhoq,Rab30,Tubb4,Mras,Rab7l1,Cdc42,Rhod,Srpr,Tbcc,Rab11a,Rab44,Dnm2,Mfn2,Rac2,Kras,Rab38,Rab3d,Tuba3b,Rab11b,Rab5a,Rab31,Gnat1,Rab5b,Tuba1b,Gna13,Gnas,Rab22a,Rab8b,Lrrk2,Rerg,Rasd1,Tubb1,Rab2b,Rasef,Tubb5,Rab2a,Ran,Rab27a,Nras,Ralb,Rasl2-9-ps,Rab13,Rab24,Tuba1c,Rab42-ps,Sept2,Gngt2,Rab35,Gnat2,T…
GO:0006200	ATP_catabolic_process	Atp13a4,Rfc3,Atp13a3,Atp13a5,Myh6,Ola1,Vcp,Abca2,Ralbp1,Pex6,Rhobtb3,Dmc1,Atp6v1g2,Ddx25,Atp5c1,Myh9,Blm,Myh7,Clpx,Smarca4,Ppp2r4,Kif1b,Atp5k,Nsf,Atf7ip,Atp5e,Ino80,Atp5f1,Atp5b,Psmc2,Abcg5,Atp13a2,mt-Atp6,mt-Atp8,Abcc6,Hltf,Msh2,Abcg8,Chd1l,Actc1,Ruvbl2,Atp5j2,Vps4b,Tap1,Msh6,Atp5d,Smarca5,Atp13a1,Entpd1,Ide,Katna1,Wrn,Hsp90aa1,Abcc1,Wrnip1,Atp5a1,Ercc3
GO:0006260	DNA_replication	Rfc3,Mcm7,Atr,Tnfaip1,Rbms1,Lig3,Lrwd1,Clspn,Polk,Orc4,Rpa1,Nfib,Gm606,Lin9,Kctd13,Orc1,Pold4,Nasp,Phb,Hus1,Chaf1a,Rad9,Pold1,Pold2,Myst2,Ssrp1,Rmi1,Blm,Rfc5,Recql,Nfia,5730590G19Rik,Poln,Polg,Cdk2,Mcm8,Rfc2,Dtl,Kin,Sin3a,Prim1,Cdc7,Mcm10,Krt7,Polh,Mcm6,Nol8,Rrm2b,Rad9b,Polg2,Gins1,Pdgfb,Ing5,E4f1,Tk1,Cdc6,Rad1,Chek1,Nup98,Lig4,Lig1,Dbf4,Pole,Rrm1,Pold3,Rpa2,Dnajc2,Med1,Cdc25a,Fen1,Atrip,Brca1,Or…
GO:0006281	DNA_repair	Atr,Morf4l1,Rad51,Cul4b,Pms2,C330006K01Rik,Jmy,Ube2a,Lig3,Fbxo6,Prkaa2,Rad51c,Epc2,Rad51l3,Cul4a,Polk,Msh3,Brip1,2310035K24Rik,Rpa1,Mutyh,Fancg,Bccip,Trp53bp1,Exo1,Nudt1,Gtf2h3,Pnkp,2610002J02Rik,Rps27l,Fancm,Dmc1,Hus1,Uhrf1,Chaf1a,Xab2,2210018M11Rik,Rad9,Gtf2h4,Fancl,Mms22l,Nsmce2,Ssrp1,Trex1,C230052I12Rik,Eepd1,Blm,Xrcc2,Xpa,0610007P08Rik,Fancc,Rtel1,Cdc14b,Brca2,Rad54b,Recql,Stra13,A730011L01R…
GO:0006302	double-strand_break_repair	Setx,Rnf168,Mad2l2,Vcp,Baz1b,Rad54l,Trp53,Trip13,Bre,Brca2,Nbn,Mre11a,Dclre1c,Xrcc5,Ino80,Rnf8,Apbb1,Uimc1,Eya3,Fam175a,Actr5,Lig4,Xrcc4,Rad50,Msh2,Cdca5,Brca1,Xrcc6,Ercc1,5430437P03Rik,Eya1,Aplf,Ddx1,Brcc3,Tdp1,Tdp2,Sod1
GO:0006310	DNA_recombination	Morf4l1,Lig3,Prkaa2,Rad51c,Rad51l3,Rpa1,Exo1,Nsmce2,Recql4,Blm,Xrcc2,Brca2,Dclre1c,Xrcc5,Rpain,Kin,Rad51ap1,Zswim7,Recql5,Palb2,Psmc3ip,H2afx,Eme1,Eme2,Paxip1,Nhej1,Xrn2,Slx1b,Nsmce1,Mus81,Rag1,Lig4,Rag2,Lig1,Xrcc4,Rad50,Mnd1,Ruvbl2,Apex1,Xrcc6,Ercc1,Rad52,Rpa3,Smc5,Ruvbl1,Wrn,Nono,Xrcc3,Smc6,Slx4,Rad51l1,Apex2
GO:0006333	chromatin_assembly_or_disassembly	Chd8,Myst1,Npcd,Chd6,Actl6b,Baz1b,Cbx6,Gm6901,Chd3,Chd5,Gm6984,Chd2,Smarcc2,Cbx1,Smarcc1,Cbx7,Cbx8,Chd7,Cbx4,Gm10068,Kat5,Cbx5,Suv39h2,Asf1b,Asf1a,Chd4,Cbx3,Chd9,Suv39h1,Cdyl,Msl3,Arid4b,Arid4a
GO:0006334	nucleosome_assembly	Tspyl3,H2afz,1700014N06Rik,H2afb1,Hils1,Hist3h2ba,Cenpa,Gm6132,Nap1l3,Abtb2,Rsf1,Smarca4,H2afv,Hist3h2a,Nap1l2,Set,Hist2h2aa2,Hist4h4,H2afj,Hp1bp3,Sos1,H3f3b,Hist2h2ac,H2afy,Hist1h2al,Hist2h2be,Hist2h3c1,H2afx,Hist2h2ab,Tspyl5,Hist2h2aa1,Nap1l4,Hist2h3b,H3f3a,Gm16501,Gm6026,Hist2h2bb,Hist2h4,H2afy2,Asf1b,Smarca5,Asf1a,Myst4,Gm6970,Nap1l5,Nap1l1,Tspyl4,Tspyl1,H1foo,Btbd11,Shprh,Smarca2,H1fx,Gm5382…
GO:0006338	chromatin_remodeling	Ttf1,Foxa1,Baz1b,Smarcd1,Rsf1,Smarca4,Cebpg,Rere,Scmh1,Smarcc2,Brdt,Ino80,Tnp1,Baz2a,Smarcc1,Actl6a,Npm2,Chd1l,Hdac4,Mta2,Bnip3,Rbbp4,Suv39h2,Bptf,Smarca5,Smyd1,Satb2,Smarcb1,Hmg20b,Men1,Rbbp7,2410016O06Rik,Nr3c1,Smarca1
GO:0006357	regulation_of_transcription_from_RNA_polymerase_II_promoter	Ciao1,Nr5a1,Pdx1,Glis1,Nedd8,Spen,Jmy,Med11,Med22,Notch1,Snf8,Med13,Supt6h,Med27,Abca2,Brip1,Pfn1,Elf2,Epo,Myocd,Foxo1,Pou3f2,Atf5,Wt1,Tcfcp2,Smarcal1,Med10,Mypop,Nr1h2,Wdr77,Pknox1,Hmgn5,Nkx2-5,Hmg1l1,Zhx2,Ets1,Zfp367,Arntl2,Med19,C80913,Ecsit,Tcea2,Cebpg,Med13l,Ehmt2,Med17,Med9,Sp7,Usf2,Tcfap2c,Rai1,Trak1,Ikbkap,Supt5h,Med18,Sp1,Tead4,Otx2,Nfya,Med4,Camta2,Alx4,Lbh,Med20,Elp4,Trak2,Otx1,Gata4,K…
GO:0006364	rRNA_processing	Ftsj2,Cdkn2a,Ebna1bp2,Rrp9,Exosc5,Exosc8,Bop1,Fbll1,Exosc4,Nop10,Ddx51,Utp14b,Rrp1b,Pop4,Gm4775,Rrp8,Dis3,Pa2g4,Wbp11,Utp23,Exosc3,Mphosph10,Rrp36,Rpf1,Ftsj3,Exosc2,Eif4a3,Rps28,Utp18,Tbl3,Imp3,C1d,Gar1,Rpl14,Nhp2,Rps6,Rpl5,Utp6,Utp11l,Gstcd,Sbds,Pes1,Rps16,Mphosph6,Lsm6,Nop2,Emg1,Pdcd11,Krr1,Exosc1,Utp20,Naf1,Imp4,Gm10136,Gm9493,Sirt1,Frg1,Pin4,Rps7,Ftsj1,Suv39h1,Rbfa,Fcf1,Skiv2l2,Dimt1,Wdr55,Ts…
GO:0006366	transcription_from_RNA_polymerase_II_promoter	Gata6,Zfp768,Hes1,Nr5a1,Nkx2-9,Thrap3,Foxe3,Dvl2,Polr2a,Gtf2h3,Arrb1,Scaf8,Polr2f,Usf1,Myc,Pou3f4,Gtf2h4,Grhl3,Med21,Tcfap2c,Pou5f1,Hnf4g,Taf13,Polr2i,Lmo4,Prox1,Taf3,Creb1,Arrb2,Gtf2f2,Hif3a,Bmpr2,Phrf1,Med4,Hnf1a,Lcorl,Gm10774,Supt3h,Gtf2h1,Polr2l,Med24,Scaf1,Stat5a,Jun,Tbp,Ercc2,Stat5b,Xbp1,Med1,Foxe1,Stat3,Polr2g,Smad3,Deaf1,Nfatc4,Pax6,Sox30,Ccnh,Hand1,Polr2b,Junb,Polr2e,Med16,Polr2c,Polr2h,…
GO:0006367	transcription_initiation_from_RNA_polymerase_II_promoter	Taf4b,Ncoa6,Thrap3,Med13,Polr2a,Gtf2h3,Tbpl2,Polr2f,Gtf2h4,Med30,Gtf2a1l,Med17,Taf4a,Taf13,Taf12,Gtf2a2,Taf2,Polr2i,Gtf2b,Gtf2f2,Med4,Gm10774,Gtf2h1,Med24,Ercc2,Gtf2f1,Polr2k,Polr2g,Taf7l,Taf11,Ccnh,Taf6,Polr2b,Polr2e,Med16,Taf5,4933416C03Rik,Tbpl1,Polr2c,Gtf2e2,Polr2h,Med12,Med14,Tcf4,Mnat1,Gtf2e1,Cdk7,Taf9,Ercc3,Polr2d
GO:0006368	transcription_elongation_from_RNA_polymerase_II_promoter	Taf4b,Polr2a,Gtf2h3,Polr2f,Gtf2h4,Taf4a,Taf13,Taf12,Supt5h,Gtf2a2,Polr2i,Gtf2b,Supt4h1,Gtf2f2,Gm10774,Gtf2h1,Tceb3,Tbp,Ercc2,Gtf2f1,Polr2k,Polr2g,Ell3,Taf11,Ccnh,Taf6,Polr2b,Polr2e,Taf5,Polr2c,Gtf2e2,Polr2h,Mnat1,Gtf2e1,Cdk7,Taf9,Ercc3,Polr2d,Elp2
GO:0006396	RNA_processing	Prpf39,Rnmtl1,Trub2,Exosc10,2610101N10Rik,Exosc5,Adar,Mrpl44,Pnpt1,Cstf3,Exosc8,Xab2,Exosc4,Tmtc1,Prpf6,Ddx54,Sfswap,Ctr9,Adad1,Crnkl1,Exosc9,Sf3a1,Rtcd1,Mrm1,Exosc7,Mrpl1,Ssb,Rpl10a,Pop1,Gm6616,Drosha,Ccnl2,Ccnl1,Larp7,Utp6,Trub1,Sart3,Larp6,Adad2,Adat1,D6Mm5e,Cherp,Pdcd11,Zfc3h1,Adarb1,Sugp2,Snrpf,Gm8038,Gm4782,Sugp1,Trnt1,Gm17296,Rcl1,Ogt,Trmt2a,Dicer1,Rsl1d1,Dkc1,BC002230,Rpl10a-ps2,Adarb2
GO:0006397	mRNA_processing	Cwc22,Snrpb,Srsf12,Aqr,Prpf39,Prpf38a,Thoc2,Thoc1,Cir1,Dbr1,Magoh,Rbm15b,Papd4,Ppie,Ppih,Snrpa,Rngtt,Mtpap,Hnrnpa3,Papolb,Pabpn1,Hnrnpc,Snrpe,Adar,Rbfox3,Cdc5l,Khdrbs3,Clp1,Rbm4b,Cstf3,Rod1,Scaf8,Prpf18,Srrm4,Gemin6,Hnrpll,Srsf10,Sf3b2,Dhx16,Cstf2,Xab2,Snrpd1,Rbm14,Dhx15,1110037F02Rik,Hnrnph1,Slbp,Plrg1,Hnrnpk,Lsm10,Hnrnpl,Papolg,Luc7l3,Celf2,Hnrnpa1,Ern1,Jmjd6,Prpf38b,Hnrnpm,Snrnp25,Celf6,Zcchc8…
GO:0006412	translation	Rpl10l,Rpl21-ps3,Pars2,Gm5258,Gm8618,Rars2,Rpl8,Gm17430,Rpl39,Rpl35,Mrps15,Rpl23a,Pstk,Rpl30-ps6,Gm5561,Gm6457,Cars2,Mrpl27,Mrps23,Gm16382,Rpl12,Ptrh1,Fnbp1,Mtif3,Rpl27-ps3,Mrrf,Mrpl3,Mrps12,Gm9396,Itgam,Gm4613,Mrps17,Mettl17,Gm9372,Mrpl23-ps1,Rpl29,Mrpl37,Rpl34,Gm10154,Eif2ak4,Farsb,Mrpl22,Gm10064,Rpl27-ps1,Ptrh2,Mrps18a,Gm10155,Rps3,Rps27l,Gm5167,Mrpl55,Rpl36,Mrpl11,Rpl37,Mrpl10,Gm10126,Gm5614,…
GO:0006413	translational_initiation	Trmt6,Eif3k,Eif2s2,Mtif3,Eif4e2,Eif3l,Eif3b,Eif2b1,Denr,Eif3h,Eif2a,Eif4g2,Eif3g,Gm5705,Eif2d,Eif3c,Fgd2,Gtf2b,Eif2b3,Eif3e,Eif4e1b,Gm6900,Eif1b,Eif3d,Abcf1,Eif3i,Mtif2,Eif1ad,Gm16484,Eif5b,Eif4e3,Gm16378,Brf1,Eif2b5,Eif2s3x,Gm5662,Gm6804,Gm2046,Gm2075,Gm2016,BB287469,Gm4027,Gm8300,Eif2b2,Eif1ax,Eif2s1
GO:0006414	translational_elongation	Rpl8,Gm17430,Gm4963,Rps3,Gm17511,Rpl37,Rpl4,Eef1b2,Rpl22,Rplp1,Rps5,Gm4775,Eef1a2,Rps21,Rpl37a,Gm5745,Rpl38,Gm10132,Gm5277,Rpl3l,Gm5299,Rps28,Rpl30,Rpl18,Gm9846,Eef1d,Rpl10a,Rpl14,Eef1a1,Rpl23,Rpl19,Rplp0,Rps11,Eef1g,Rps23,Rps6,Rps20,Rps9,Rpl5,Rps10,Gfm1,Tufm,Rplp2,Gm5805,Rpl36a,Rps16,Rpl27a-ps1,Tsfm,Rps26-ps1,Gm10073,Rpl32,Gm3109,Gm8730,Rpl12-ps1,Gm9755,Gm10136,Gm9493,Gm5244,Eef2,Rps4x,Rplp2-ps1
GO:0006417	regulation_of_translation	Dnajc1,Tsc1,Magoh,Eif4e2,Aco1,Eif2b1,Ppp1ca,Mif4gd,Tnrc6b,Piwil1,Eif2a,Ddx25,Lsm14a,Eif2c4,Piwil4,Pa2g4,Aplp1,Sarnp,Ngdn,Eif4a3,Krt7,Cpeb2,Eif2b4,Eif2ak1,Pum1,B020018G12Rik,Samd4,Igf2bp2,Ppp1r15a,Casc3,Taco1,Rps9,Qk,Gm5805,Mknk2,Boll,Igf2bp3,Eif4e3,Eif2b5,Rbm3,Pum2,App,Zfp36l1,Eif2s1,Paip2
GO:0006457	protein_folding	Pdia3,Dnajc16,Dnajc17,Cct6a,Copa,Dnajc3,Man1b1,Fkbp6,Gm10123,Dnaja1,Fkbp1a,Dnajb14,Edem2,Pdrg1,Cct6b,St13,Fkbp7,Ppie,Ppih,Dnajb5,Tbcd,Gm5160,Fkbp3,Pfdn2,Aip,Canx,Ero1l,Gm5551,Dnajc24,Dnajc25,4933427G17Rik,Clpx,Mesdc2,C80913,Apoa2,Prkcsh,Dnajc5,Dnajc11,Dnajb7,Edem3,Nktr,Tuba1b,Hscb,Pin1,Fkbp11,Dnajc14,Aipl1,Mdn1,Uggt2,Dnajb6,Tubb5,Fkbp5,Cryab,Ppid,Stub1,Pfdn4,Fkbp4,Dnajb4,Cct8l1,Calr4,Gm9234,Cct5,…
GO:0006461	protein_complex_assembly	Pak2,Med31,Pak3,Trp53,Spp2,Pak1,Lamc1,Whamm,Vamp3,Mdm4,Pf4,Mgp,Cd3d,Pard6b,Nckap1l,Stx4a,Tap2,Llgl1,Mapk3,Pml,Tgfbr3,Mll1,Atpaf1,Gch1,Ggn,Zw10,Gchfr,Apcs,Clgn,Vamp8,Mdm2,Wasl,Cox15,Rims1,Cdk1,Tcfap4,Gmnn,Cd74,Max,Ccnb1,Zfp148
GO:0006464	protein_modification_process	Gm12888,Itch,Gm12887,Rimkla,Ttll9,Hectd3,Trip12,Padi2,Padi3,Ttll6,Sae1,Ttll13,Pcmtd2,Ube2i,Nedd4,Padi4,Tsg101,Uba2,Herc2,Padi6,Ttll7,Ttll11,Smurf1,Ube3c,Ube3a,Ppt2,Uevld,Kprp,Ttll4,Uba7,Padi1,Msra,Ttll2,Gm15800,Ube2m,Hectd1,Wwp1,Ttll8,Ube1y1,Lipt2,Ube3b,Wdyhv1,Stk38,G2e3,Uba6,Ubr5,Herc1,Ttll10,AC007585.1,Parp4,Ppt1,Ttll12,Smurf2,Hace1,Wwp2,Rimklb,Hecw2,Herc3,Herc6,Ttll3,Lipt1,Hectd2,Uba3,Pcmt1,He…
GO:0006468	protein_phosphorylation	Mylk2,Tie1,Ptpra,Mknk1,Mertk,1810024B03Rik,Mink1,Map2k4,Fgfr2,Tyro3,Atr,Pak6,Gsk3a,Pak2,Gucy2f,B230120H23Rik,Tlk1,Acvr2a,Stk40,Csnk2a1,Ksr1,Nlk,Nek8,Plk3,Flt3,Cdk8,Lmtk2,Trpm7,Gm711,Mapkapk3,Tssk4,Smad9,Glyctk,Cdc42bpa,Tek,Prkra,Pdk2,Stk39,Hck,Pak7,Flt1,Bub1,Mtor,Dclk1,Tnk1,Map4k1,Prkaa2,Nek11,Ryk,Adck3,Ror1,Tbck,Rock1,Myo3b,Acvr1c,BC030499,Taok1,Mast2,Pkn3,Ripk3,Csnk1e,Limk1,Tnk2,Ttn,Pdk1,Src,Pa…
GO:0006469	negative_regulation_of_protein_kinase_activity	Cdkn2a,Pkig,Nf1,Wwtr1,Akt1s1,Drd5,Sh3bp5,Prkag2,Pkia,Deptor,Prkrip1,Nf2,Dbndd2,Lrp6,Rb1,Pdpk1,Prkca,Drd1a,Thy1,Trib3,Ptprc,Fabp4,Hspb1,Ilk,Tsc2,Gadd45b,Trib1,Il6,Fgfr1op,Pkib,Gadd45a,Cav3,Adora2a,Gnaq,Dnaja3,Psen1,Taf7
GO:0006470	protein_dephosphorylation	Ppm1d,Ptpra,Ptprf,Timm50,Ppm1e,Dusp2,Ppm1m,Ppp3ca,Ssh2,Cdc25b,Rngtt,Ptprv,Styxl1,Ssh3,Ppp1ca,Ptp4a3,Dusp15,Ptprd,Ptpmt1,Ptpn4,Ptprt,Dusp14,Ptprj,Ptpn13,Ppm1b,Ppp2r2a,Ptprm,Cdc14b,Cdkn3,Ptpro,Fbxw11,Mtmr3,Dusp10,Ptprh,Dusp16,Dusp12,Ptpn11,Ppm1j,Dusp19,Eya2,Ptpn14,Ptpn23,Ptpn3,Ppp1cc,Ptpdc1,Ptprs,Ptpn7,Ppp2ca,Ppp5c,Eya3,Nceh1,Ssh1,Dusp3,Pdp1,Dusp18,Ptpn12,Ptp4a2,Ptpn22,Ppp3r1,Ptprc,Ctdnep1,Ppm1g,Pp…
GO:0006486	protein_glycosylation	B3galt1,St8sia6,St6gal1,St6galnac6,St6galnac4,B3gnt7,B3gnt6,B3gnt2,B3gnt8,Cog3,St6galnac1,Serp1,St3gal4,Stt3b,B3galt4,B4galnt2,Fut4,St8sia2,Uggt2,St8sia4,St8sia1,St3gal3,Gm11735,St6galnac3,St6galnac5,Fut7,B4galt1,B3gnt4,St6galnac2,Sec1,Fut9,Cog7,St6gal2,B3galnt1,Fut2,B3galt6,Stt3a,St3gal1,B3galt2,St3gal2,St3gal5,B3gnt3,Fut11,B3gnt9-ps,Ces2a,Uggt1,Rpn1,Fut10,B3gnt5,B3galt5,St8sia5,St8sia3,Psen1,St…
GO:0006508	proteolysis	Capn6,Masp1,Senp3,Pcsk9,Dpp7,Casp6,Ctsh,Rhbdl3,Cpxm1,Psmd8,Pmpca,Mmp28,Agbl4,Oma1,Cpxm2,Ctrc,F10,F7,Senp5,Scrn3,Scpep1,Mmp24,Zmpste24,Trfr2,Casp9,Proz,Capn12,Mmp21,Cfi,Enpep,Prss53,Tfrc,Pcsk2,Acy1,Adam12,Adamts7,Aebp1,Senp6,Fap,Adamts13,Gm13011,Capn7,Gzmc,Ctsg,Mcpt4,Mcpt2,Metap1,Adam19,Gzmf,Gzmg,Gzmd,Mcpt8,Capn5,Erap1,Napsa,Mmel1,Prcp,Klk1b3,Klk1b16,Klk1b27,Klk1b26,Tinag,Agbl5,Gzmb,Mcpt9,Mcpt1,Pc…
GO:0006511	ubiquitin-dependent_protein_catabolic_process	Usp22,Rnf40,Cul4b,Itch,Rnf6,Usp50,Usp43,Anapc2,Usp14,Psma6,Fbxo2,Vcp,Ubr3,Topors,Cul4a,Lnx1,Cul7,Psma8,Skp1a,Myo5a,Abtb2,Fbxo4,Uchl1,Psma1,Usp34,Rlim,Usp20,Usp45,Usp30,Arih2,Ube4b,Uspl1,Rnf11,Ube2d3,Uchl3,Usp12,Uchl4,Fbxl12,Psma7,Bag6,Ube2c,Cul5,Stub1,Pan2,Dtl,Usp33,Usp49,Cul3,Ubr2,Arih1,Psma4,Ube3a,Rbx1,Usp40,Bap1,Psmc2,Usp48,Fbxw8,Usp32,Chfr,Med20,Ubd,Usp29,Usp21,Ube2b,2700078E11Rik,Usp42,Usp24…
GO:0006629	lipid_metabolic_process	Nphp3,Serinc5,Lpin3,Plcg1,Plcb4,Acap1,Lcn5,Pnpla7,Crat,Trpv1,Serinc4,Acer2,Il1rn,Plcb1,Inpp5e,Adipor1,Aacs,Acadl,Plch2,Sgms2,Hadh,Srd5a3,Mogat2,Pnpla6,Srd5a1,Plb1,Plcb3,Plcxd3,Lipc,Acsm4,Gdpd5,Gdpd4,Cpt1a,Daglb,Gm2a,Fads6,Pla2g6,Acaa1b,Acnat1,Plcl2,Gpcpd1,Plcxd1,Plcz1,Acsl6,Lpin2,Acsm5,Echdc2,Acsm1,Wnt10b,Pck1,Acaa1a,Plcd1,Hadhb,Acsf2,Ppard,Slc27a5,Plcd3,Napepld,Degs1,Hnf4a,Nr1h3,Atp5b,9130409I23…
GO:0006631	fatty_acid_metabolic_process	Lpin3,Acot11,Crat,Acoxl,Aacs,Acadl,Hadh,Ghr,Acsm4,Acaa1b,Acnat1,Acsl6,Lpin2,Acsm5,Echdc2,Acaa1a,Hadhb,Acsf2,Angptl3,Fabp2,Mecr,Acox1,Slc27a4,Lypla2,Acox3,Th,Fabp3,Acsbg2,Cryl1,Ech1,Stat5a,Crem,Hadha,Stat5b,Baat,Ppara,Acnat2,Cpt1b,Aasdh,Acsm2,Crot,Ucp3,Abhd5,Acot12,Echs1,Gpam,Pla2g15,Snca,Acox2,Ankrd23,Lipa,Hpgd,Acsl1,Acsf3,Lypla1,Pnpla8,Ehhadh,Prkar2b,Cyb5,Agpat6
GO:0006633	fatty_acid_biosynthetic_process	Ptpla,2810405K02Rik,Ptgds,Lipc,Pccb,Ptplad2,Prkab1,Pecr,Fads6,Ndufab1,Ptplad1,Acsm1,Olah,Degs1,Ptges3,9130409I23Rik,4833423E24Rik,Ptgis,Pla2g1b,Acacb,Mecr,Prkag3,Acaca,Ptgs2,H2-Ke6,Prkab2,Sc5d,Ptgs1,Acsl3,Acsm3,Mcat,Fads2,Fads1,Fads3,Mlycd,Fa2h,Tpi1,Hpgds,Scd1,Scd2,Scd3,Sc4mol,Ch25h,Cbr4,Mgll,Tbxas1,Agmo,Degs2,Ptplb
GO:0006694	steroid_biosynthetic_process	Acbd3,Srd5a1,Hsd3b5,Gm4450,Far2,Tgds,Hsd17b3,Stard5,Gale,Hsd3b1,Hsd17b7,Tdh,Ndufa9,Pbx1,Hsd3b2,Gm10681,Hsd3b7,Mat2b,Hsd17b11,Srd5a2,Hsd3b3,Stard3,Tsta3,Hsd3b4,Tspo,Cyp11a1,Hsd3b6,Hsd17b14,Hsd17b12,Hsd17b2,Sdr42e1,Tecr,Cyp17a1,Lss,Uxs1,Nr0b1,Stard6,Nsdhl
GO:0006754	ATP_biosynthetic_process	Atp1b4,Atp13a4,Atp2a3,Atp1a4,Atp1a3,Atp13a3,Atp13a5,Atp11a,Atp8b4,Atp2c1,Atp2b4,Atp8b5,Atp1b2,Atp1b3,Atp1a2,Atp2a1,Pklr,Atp12a,2310067B10Rik,Atp7a,Atp2a2,Atp11b,Atp4a,Atp1a1,Atp5b,Atp9a,Atp10a,Atp13a2,Atp8a1,Tgfb1,Atp10b,Atp8b2,Atp1b1,Atp5j2,Atp8a2,Atp8b3,Atp2c2,Ldhd,Atp2b1,Atp2b2,Slc25a13,Atp13a1,Atp9b,Atp2b3,Atp8b1,Atp11c,Atp7b,Atp5s,Atp4b
GO:0006810	transport	Pafah1b1,Atp2a3,Slc25a11,Acbd3,Slc7a8,Acbd5,Tmed3,Scg5,Sv2c,Nxt2,Gm10349,Osbpl6,Oscp1,2310046K01Rik,Grik3,Slc20a1,Cyb561d2,Scp2,Slc12a1,Ap1s1,Slc7a7,Thoc2,Thoc1,Chrna1,Slc5a9,Chrne,Get4,Vcp,Slc7a11,Aqp7,Slc25a34,Mmgt2,Gria3,Osbpl1a,Ncbp2,Mcart6,4833413D08Rik,Dbil5,Tmx4,Crat,Magoh,Chrng,Chrnd,Ndufa1,Cybrd1,Ap4m1,Sigmar1,Slc35a1,Agfg1,Gabrr1,Ctns,Atp8b5,Chrnb1,Gm14085,Trim72,Sdhb,Slc19a3,Chrnb2,Frr…
GO:0006811	ion_transport	Kcnq4,Ryr1,Trpc1,Kcne1l,Scn2a1,Scn3a,Grik3,Kcnip3,Trpm7,Slc12a1,Slc24a5,Cldn16,Chrna1,Kcns1,Scn1a,Kcnh7,Slc5a9,Chrne,Slc38a3,Kcnk6,Kcnj4,Gria3,Mfi2,Atp5g3,Lcn2,Slc13a5,Kcnt1,Trf,Clic3,Chrng,Chrnd,Atp5g1,Slc38a11,Cacna1g,Kcnj3,Trpv1,Cachd1,Kcnj12,Gabrr1,Chrnb1,Atp1b2,Atp1b3,Kcne4,Slc10a4,Chrnb2,Gria1,Accn4,Scn7a,Chrna9,Slc31a2,Scnn1b,Gabrb2,Kcnv1,Gabrd,Scn9a,P2rx5,Cacnb2,Cacng5,Kcnk4,Kcnmb2,Kcnn4,…
GO:0006812	cation_transport	Atp13a4,Atp2a3,Atp1a4,Atp1a3,Atp13a3,Atp13a5,Nhedc1,Nhedc2,Mmgt2,Trpv1,Atp2c1,Atp2b4,Chrnb1,Slc30a4,Atp1a2,Chrna9,Atp2a1,Slc30a3,Sfxn4,Atp12a,2310067B10Rik,Slc24a3,Atp2a2,Slc9a3,Slc9a9,Slc30a2,Accn2,Accn3,Panx1,Atp4a,Accn1,Slc30a8,Atp1a1,Slc30a1,Slc9a8,Slc30a10,Sfxn1,P2rx3,Grin1,Atp13a2,Slc41a1,Slc22a2,Slc30a6,Slc30a9,P2rx7,Slc22a1,Slc30a7,Slc9a1,Sfxn5,Atp2c2,Sfxn2,Slc9a5,Sfxn3,Atp2b1,Atp2b2,Slc9…
GO:0006813	potassium_ion_transport	Atp1b4,Kcnq4,Atp1a3,Tnfaip1,Kcnip3,Slc12a1,Kctd11,Slc24a5,Shkbp1,Kcns1,Kcnh7,Tsc1,Kcnk6,Kcnj4,Kcnt1,Kcnj3,Kctd7,Kcnj12,Atp1b2,Atp1b3,Atp1a2,Kcne4,Kctd13,Kcnn3,Kbtbd4,Kcnv1,Kcnk4,Kctd21,Kcnmb2,Kcnn4,Kcna3,Kcnip1,Kcnc3,Kctd20,Slc12a7,Kctd14,Kctd17,Kctd4,Kcnh6,Kcnj5,Kctd15,Kcnab2,Kcnh3,Kcnd3,Kcnj13,Kcnj10,Hcn3,Nsf,Kcnq2,Kcnc4,Kcnj8,Abcc9,Cdk2,Kcnk12,Kcnk9,Kcnh1,Tmem38b,Kcng1,Kctd3,Kcnk15,Atp1a1,Kcna…
GO:0006814	sodium_ion_transport	Atp1b4,Atp1a3,Scn2a1,Scn3a,Slc20a1,Slc12a1,Slc24a5,Scn1a,Slc5a9,Slc38a3,Slc13a5,Slc38a11,Atp1b2,Atp1b3,Atp1a2,Slc10a4,Zar1,Accn4,Scn7a,Scnn1b,Scn9a,Slc9a3,Slc9a9,Slc12a7,Scn11a,Slc38a10,Slc5a1,Gm5868,Slc5a11,Accn2,Slc4a8,Slc34a2,Scn5a,Slc12a6,Scnn1g,Scn4a,Accn3,Slc4a11,Accn1,Slc34a3,Slc8a1,Catsper4,Accn5,Atp1a1,Scn10a,Slc5a7,Slc9a8,Slc12a5,Slc5a10,Slc10a5,Scn4b,Slc13a3,Slc17a6,Catsper3,Slc22a4,Sl…
GO:0006816	calcium_ion_transport	Atp2a3,Slc24a2,Plcg1,Trpm7,Slc24a5,Ppp3ca,Psen2,Cacna1g,Cacnb4,Trpv1,Atp2c1,Cachd1,Atp2b4,Camk2d,Chrnb2,Atp2a1,Cacnb2,Cysltr1,Camk2b,Atp2a2,Anxa6,Mcoln1,Itpr2,Prkcb,Plcz1,Bspry,Chrna4,Nmur2,Panx1,Slc8a1,Cacna2d3,Clca3,Trpc7,Chrna7,Itpr3,Cacna1h,Grin1,Nmur1,Coro1a,Trpv4,Cacnb3,Vdr,Slc8a2,Cacna1i,Cacna1s,Cacna1b,Slc24a1,Cacng3,Gja4,Cacna2d1,Slc24a6,P2rx4,Trpc2,Trpm4,Trpc4,P2rx7,Grin3a,Cacnb1,Catspe…
GO:0006821	chloride_transport	Slc12a1,Bsnd,Clic3,Clcnka,Clcn6,Clns1a,Clic4,Slc12a7,Gabra6,Slc1a4,Ano1,Clcn4-2,Slc12a6,Clic5,Slc4a1,Gabrg1,Slc26a8,Clic1,Slc4a2,Clcn7,Clca5,Clca1,Slc12a5,Gabrg3,Slc26a1,Ttyh3,Nmur1,Clcc1,Slc26a7,Glra1,Wnk4,Best2,Clcnkb,Glrb,Pcyox1,Slc26a9,Gabrr2,Gabrg2,Best3,Slc12a4,Cftr,Slc12a3,Clcn3,Clcn1,Clcn2,Slc26a4,Clcn5,Clic6,Gabra3,Slc12a2
GO:0006836	neurotransmitter_transport	Rims4,Slc32a1,Rims3,Stx1b,Slc6a3,Slc6a19,Slc6a9,Cplx1,Slc6a18,Slc6a20b,Rims2,Sv2b,Slc6a5,Sv2a,Gabra2,Stx4a,Cplx2,Slc6a17,Slc6a20a,Slc22a2,1700039E15Rik,Slc18a2,Slc6a4,Slc6a12,Slc6a13,Slc6a15,Slc6a11,Slc17a8,Slc18a1,Slc6a6,Stx3,Slc6a14,Slc6a8,Cplx4,Synj1,Slc6a7
GO:0006865	amino_acid_transport	Slc7a8,Slc7a7,Slc38a3,Slc7a11,Slc38a11,Slc36a2,Slc6a19,Slc6a9,Slc6a18,Slc1a5,Slc7a10,Slc38a10,Slc7a9,Slc1a4,Slc3a1,Slc36a1,Cln3,Slc43a2,Slc38a4,AU018091,Slc7a12,Slc6a20a,Slc7a5,Slc3a2,Slc38a2,Slc43a1,Slc38a8,Slc7a6,Slc6a12,Slc16a10,Slc6a15,Slc38a7,Slc6a6,Slc7a2,Slc6a14,Slc7a3,Xk,Slc38a5,Slc7a15,Slc6a7,Slc38a9
GO:0006869	lipid_transport	Apol7b,Osbpl6,Spns2,Scp2,Osbpl1a,Sigmar1,Scarb1,Apol7a,Col4a3bp,Osbpl7,Apol9a,Apobr,Spns3,Apoa2,Apoc4,Stard5,Osbpl5,Apoa5,Apol10b,Osbp2,Osbpl10,Osbpl9,Apol8,Apol11a,Osbpl2,Apold1,Gpihbp1,Apol6,Apol10a,Apof,Pltp,Apol7e,Apoa1,Apol7c,Pitpnc1,Slc27a4,Gm8221,Apoa4,Mttp,Apoc3,Spns1,Hdlbp,Apol9b,Stard3,Apoe,Apol11b,Apoc2,Rft1,1110014N23Rik,Osbpl8,Gulp1,Osbpl3,Vldlr,Stard6
GO:0006874	cellular_calcium_ion_homeostasis	Ryr1,Slc24a2,Ccl2,Gpr12,Cacnb4,Atp2c1,Pik3cb,Ccr2,Calca,Slc24a3,Atp2a2,Pygm,Nucb2,Prkcb,Stc1,Clstn1,Fxyd1,Slc8a1,Sv2a,Slc30a1,Chrna7,Ndn,Prkca,Grin1,Hc,Trpv4,Vdr,Csrp3,Pth,Tgfb1,Apoe,Ryr3,Tnni3,Stim2,Pln,Grik2,Cherp,Anxa7,Cacna1c,Cav1,Atp2b2,S100b,Herpud1,Itgb1,Rgn,Gcm2,Cacna1f,Psen1,Drd3,Ryr2,Casr,Hexb
GO:0006879	cellular_iron_ion_homeostasis	Srprb,Mfi2,Trf,Trfr2,Tfrc,Aco1,Gm10116,Abcb7,Slc11a1,Ltf,Hamp,Hamp2,Scara5,Mon1a,1300017J02Rik,Fth1,Ftl1,Ttc7,Fxn,Gm5635,Fthl17,Gm14458,Gm14511,Gm5634,1600014K23Rik,Nubp1,Sod1,Ftmt,E330017A01Rik,Gm813,Ndfip1,Hif1a,Alas2
GO:0006886	intracellular_protein_transport	Rac1,Chd8,Tom1l2,Copa,Stam,Scg5,Arf1,Sec23a,Tlk1,Ap2b1,Rab34,Ap4e1,Ap1g2,Ap1s1,Stx1a,Abhd11,Rab9b,Rab14,Kpna7,Rab3b,Snx8,Srprb,Arl8a,Arl5a,Rffl,Vps16,Tomm22,Vps39,Chml,Rab18,Snx6,Tom1l1,Stam2,Napb,Ap4m1,Sgip1,Copb2,Gga1,Rhov,Ift27,Stx1b,Rab20,Rab6b,Vps18,Sec24d,Rab33b,Copz1,Rit1,Rab1b,Mrpl45,Kpnb1,Rhof,Rhoq,Xpo1,Rab30,Ap3b1,Cog3,Snupn,Sytl4,Arl4c,Mras,Ipo5,Snx9,Rab7l1,Cdc42,Rhod,Sytl2,Arf3,Ap3b2,…
GO:0006887	exocytosis	Sycn,Rims4,Unc13b,Snap23,Stxbp1,Myh10,Trim72,Stxbp2,Exoc3,Nkd2,Gcgr,Myo5a,Sytl4,Sytl2,Unc13c,Snapin,Sytl1,Scamp1,Lin7c,Slc17a9,Arfgef2,Rab27a,Cdk5,Exoc5,Doc2b,Rph3al,Stxbp3a,Llgl2,Scamp5,Txlna,Exoc7,Lin7b,Lin7a,Exoc3l,Scrn1,Exoc8,Stxbp5,Stx3,Sytl5,CAAA01083517.1.42631.1,Cplx4,Stxbp5l
GO:0006888	ER_to_Golgi_vesicle-mediated_transport	Sec23a,Vcp,Sec24d,Ergic1,Cog3,Preb,Vamp7,Sar1b,Ergic2,Nrbp1,Sec31a,Lmf1,0610009B22Rik,Trappc3,Sec22b,Gosr1,Trappc4,Sec23b,Ergic3,Sec24b,Trappc1,Zw10,Vti1a,Creb3l2,Sec24a,Spast,Stx5a,Ykt6,Sec24c,Sec13,Bet1,Trappc2l,Mppe1,Lman1,Sec22a
GO:0006897	endocytosis	Rac1,Micall2,Synrg,Gapvd1,Rab34,Ap1s1,Lrp8,Fnbp1,Nme1,Tfrc,Dbnl,Asgr2,Rin1,Ehd2,Arrb1,Ap3b1,Sh3gl1,Ghr,Pla2r1,Necap2,Sh3bp4,Lrp4,Wasf2,Sh3gl3,Ap3b2,Epn1,Lmbr1l,Rab5a,Ldlr,Usp20,Fnbp1l,Scamp1,Rab22a,Upk1a,Aplp1,Nostrin,Lrp12,Rabgef1,Usp33,Chrna7,Lrp6,Clta,Rabep2,Ap1s3,Dnm3,Steap2,Sort1,Shh,Scara5,Cd209b,Cd209a,Hras1,Ehd1,Arc,Ston1,Trip10,Myo6,Inppl1,Fkbp15,Cd209d,Ap2a1,Hip1,Necap1,Cav1,Cav2,Cav3,S…
GO:0006913	nucleocytoplasmic_transport	Rac1,Rab34,Rab9b,Rab14,Rab3b,Rangrf,Rab18,Rhov,Ift27,Rab20,Rab6b,Rab33b,Rit1,Rab1b,Mlxip,Rhof,Rhoq,Rab30,Mras,Rab7l1,Cdc42,Aaas,Rhod,Ankrd54,Rab11a,Rab44,Rac2,Kras,Rab38,Rab3d,Rab11b,Rab5a,Mybbp1a,Npm1,Rab31,Rab5b,Rab22a,Rab8b,Lrrk2,Rerg,Rasd1,Rab2b,Rasef,Rab2a,Axin1,Rab27a,Nras,Ralb,Rasl2-9-ps,Fbxo22,Rab13,Rab24,Cdk5,Nup54,Rab42-ps,Rab35,Rabl2,Rgs14,Rap2a,Rhoh,Rab28,Diras2,Rab4b,Ranbp17,Rab39,Xp…
GO:0006914	autophagy	Npc1,Map1lc3a,Tm9sf1,Arsb,Atg16l1,Arsa,Atg4d,Atg9a,Irgm1,9430023L20Rik,Atg9b,Park7,Tmem74,Atg4a,Atg14,Ambra1,Wipi1,Rab24,Ctsb,Becn1,Atg16l2,Atg4c,Atg13,Atg4b,Wipi2,Atg10,Map1lc3b,Gopc,Atg5,Atg7,Dram1,5430411K18Rik,Psen1,Atg12,Atg3,Lamp1
GO:0006915	apoptosis	Gata6,Vav2,Ep300,Bcl2l2,Casp6,Sp110,Fam82a2,Dedd2,Grem1,Pak2,Opa1,Arhgef7,Scn2a1,Rhot1,Aldoc,Kcnip3,Plekhg2,Fis1,Tial1,Thoc1,Ube2z,Dapl1,Id1,Xaf1,Eif5a,Tm2d1,Bag1,Rock1,Rffl,Naif1,Abr,Psen2,Itgb3bp,Casp9,Topors,Rasgrf2,Fastkd1,Blcap,E2f1,Epo,Fastkd5,Rnf216,Trp53,Mapk7,Cul7,Slc9a3r1,Arhgef18,Obscn,Il24,Clptm1l,Trp73,Ubox5,Rraga,Vdac1,Il19,Bnip2,Peg3,Arhgef16,Zc3h8,Mecom,Ect2,Bad,Madd,Ticam1,Brms1,…
GO:0006916	anti-apoptosis	Gcg,Cerkl,Angpt4,Alox12,Nfkb1,Tek,Ccl2,Bag1,Dhcr24,Mkl1,Epo,Il1b,Foxo1,Rnf7,Aven,Bdnf,Prkci,Mapk8ip1,Atf5,Gstp1,Tsc22d3,Hipk3,Tert,Pik3ca,Lhx4,Hbxip,Gnrh1,Il7,Ets1,Traf6,Dapk1,Eef1a2,Bcl2l1,Gfral,Ngf,Cryab,Amigo2,Cebpb,Glo1,Sh3glb1,Tbx3,Hspa5,Pafah2,Cryaa,Spp1,Clu,Pea15a,Bcl2l10,Angpt1,Dad1,Ripk2,Myd88,Gclc,Fn1,Cflar,Trp63,Hgf,Mcl1,Gpx1,Birc5,Stradb,Nfkbia,Prnp,Vegfb,Ngfr,Sod2,Twist2,Sqstm1,Apoe,…
GO:0006917	induction_of_apoptosis	Pcsk9,Sp110,Mal,Nudt2,Cdkn2a,Jmy,Prkra,Serinc3,Tgm2,Naif1,Ripk3,Casp9,Foxl2,Trp53,Rps3,Wt1,Il19,Bad,C6,Nr4a1,Sfpi1,Cd70,Bnip1,Plekhf1,Diablo,Ern1,Dapk1,Bnip3l,Dffb,Dffa,Rps3a,Tfpt,Casp12,Casp4,Rnf41,Plagl2,Bcl10,Cebpb,Nell1,Trp53inp1,Trp53bp2,Cdkn1b,Tgfb2,Dapk2,Ndufs3,Cdkn2c,Bcl2l11,Cideb,Zmat3,Tbx5,Hc,Mul1,Rrm2b,Pml,Trp63,Sap30bp,Gpx1,Bok,Thbs1,C9,Ngfr,Tgfb1,Gch1,Acvr1b,Lck,Hras1,Wnt7b,Nlrp1a,Ap…
GO:0006919	activation_of_caspase_activity	Cdkn2a,Vcp,F2r,Casp9,Rnf7,Pycard,F3,Rps3,Rps27l,Myc,Bad,C6,Pdcd6,Diablo,Slc11a2,Casp8ap2,Nlrp3,Fasl,Tnfrsf10b,Bak1,Cck,Tnfsf15,Bbc3,Mul1,Nlrc4,Pml,Mtch1,Bok,C9,Lck,Nlrp1a,Bax,P2rx1,Col4a3,Smad3,Dap,Hip1,Ifnb1,Eif2ak3,Hspd1,Snca,Nod1,Tpd52l1,Pparg,Apaf1,Ppp1r9a,Map3k5,Khdc1b,Terf1,Dlc1,Gspt1,Moap1,Dnaja3,Pmaip1,Ift57,Aifm1
GO:0006935	chemotaxis	Ccl24,Ccl8,Cxcl16,Ccl21c,Ccl4,Ccl9,Ccl21b,Cmtm7,Cysltr1,Fer,Enpp2,Rac2,Ccr8,Cmklr1,Ccl1,Ccl20,Il16,Kit,Cxcr1,Ccr9,Pf4,Ccl12,Nup85,Cxcl2,Cmtm5,Xcl1,Cyr61,Gpr77,Hmgb1,Lsp1,Cxcl15,Hc,Lect2,Cxcl13,C5ar1,Tymp,Dock2,Cxcl10,Ccr3,Ptafr,Ccr10,AC087559.6,Cmtm6,Ccr4,Cxcr2,Gm13304,Cxcl3,Fpr1,AC087559.11,Fpr3,Fpr2,Ccl25,Gm10591,Cmtm8,S100a8,Ccl7,Xcr1,Ear2,C3ar1,Cxcl12,Cmtm4,Cmtm3,Cmtm2b,Cmtm2a,Cklf,Ccl28,Cx3c…
GO:0006936	muscle_contraction	Mylk2,Tln1,Tpm2,Myh6,Fkbp1a,Myh2,Ttn,Myl9,Chrnb1,Col4a3bp,Actn3,Mybpc2,Myh7,Tbx20,Myl1,Pxn,Myl6b,Fxyd1,Myh4,Myom1,Calm3,Calm2,Drd1a,Glra1,Mybpc3,Cacna1s,Actc1,Myl12b,Tnnt2,Lmod1,Sorbs3,Cald1,Hsbp1,Actg2,Vcl,Mybpc1,Sorbs1,Acta2,Calm1,Taz,Itga1,Actn2,Itgb5
GO:0006950	response_to_stress	Crcp,Cnr1,Pycr1,Atf4,Hspb7,Prkra,Prkaa2,Ppp3ca,Bag1,Src,Ppp1r15b,Slc36a2,Ahsa2,Pebp1,Crhr1,Ptk2b,Gal,Ren1,Uchl1,Prkab1,Il10,Luc7l3,Cyp1a1,Hsf2bp,Prkag2,Adra1a,Fam129a,Ntrk3,Avp,Igfbp2,Hspa12b,Park7,Mdn1,Higd1a,Agtr1b,Idh2,Slc8a1,Pink1,Kin,Trp53inp1,Htr2a,F2,Bcl2,Vwf,Mapk13,Hdac5,Clu,Pla2g1b,Oxt,Sod3,Ctsb,Adm,Nr4a2,Nmu,Tacc3,Smg1,Mapk11,Sult1a1,Hsp90ab1,Tnfsf11,Eif2ak1,Hnmt,Avpr1b,Th,Ucn2,Car2,Syt…
GO:0006952	defense_response	Ifnk,Defb19,Gm13288,Gm13287,Gm13290,Ifna2,Cst10,Ifna9,Gm12597,Ifne,Ifna5,Ifna7,Ifna4,Tapbp,Ifna1,Gm13278,Camp,Ifna11,Ngp,Irgm1,Gm13276,Gm13285,Cst3,Ifnz,Nlrp10,Tnfrsf1a,Gm13275,Ifnab,Lsp1,Gm13279,Gm13271,Defb47,Defb23,Gm13277,Gm13283,Colec10,Pdzrn4,Fcgr2b,AC140205.3,Tgfb1,Ccr5,Gm13272,AC140205.1,Rela,Defb22,Gm13289,Ifna13,Nlrp4a,Ppp3r2,Defb48,Ifna12,Ifna6,Ifna14,Tap1,Gm13280,Ifnb1,Mlf2,Nod1,Apaf1…
GO:0006954	inflammatory_response	Ccl3,Rxra,Crcp,Nos2,Ltb4r1,Pdpn,Ccl5,Ccl8,Ccl2,Ccl19,Ccl21c,F2r,Ccl4,Ncf1,Hrh4,Ccl21a,Gm2023,Ccl21b,Map2k3,AI182371,Il1b,Pycard,Ccr2,Ccr1,Tlr4,Tlr11,Calca,Scn9a,Sphk1,Cysltr1,Trp73,Il1f8,Gal,Mecom,Tlr13,Itgb6,Crh,Ticam1,Gm1987,Pla2g7,Slc11a1,Il10,Ccl20,Lta,Tnfsf4,Kcnj10,Selp,C3,Plaa,Nlrp3,Il27,Nfkbid,Lias,Ngf,Ccl12,Cxcl2,Il23a,Cd40,Ucn,Hdac7,Tnfrsf1a,Spp1,Olr1,Hmgb1,Nppb,BC013712,Cxcl1,Cxcl15,Il1…
GO:0006955	immune_response	Ccl3,Tnfsf12,Gm2442,Ccl24,Ccl26,Ilf2,Colec12,Ccl6,Tnfaip1,Bpi,Ccl5,Ccl8,Ccl11,Cxcl16,Tnfsf13,Ccl19,Ccl21c,Ccl4,Ccl9,Ccl27b,Ccl21a,Gm2023,Ccl21b,Il21,Plscr1,Il1b,Gm2506,Ccr2,Procr,Il13,H2-T23,C7,Azgp1,Il3,Oas2,BC096441,Il1f8,Tinag,H2-M10.5,Cd1d2,Enpp2,Oas1e,Psg17,Tnfsf9,C6,Gm1987,Gm11127,H2-Gs10,Cd70,Ctf1,Il10,Il7,Prg3,Gm8815,Traf6,Mill2,H2-DMa,Vav1,Oas1c,H2-M2,Ccl20,Tlr6,Lta,Oasl2,Tnfsf4,Ulbp1,Ce…
GO:0006974	response_to_DNA_damage_stimulus	Mcts1,Mcm7,Atr,Btg2,Rad51,Spata18,Wac,Tlk1,Atad5,Pms2,Mad2l2,Vcp,Casp9,Baz1b,Topors,Fancg,Mastl,Fbxo45,Bcl6,Rad54l,Trp53,Gnl1,Rps3,Rps27l,Trp73,Hus1,Rad9,Tlk2,Tipin,Bre,Blm,Lyn,Ccnd1,Xrcc2,Rad54b,Alkbh8,1110054O05Rik,Aen,Atm,Cib1,Mre11a,Apitd1,Yap1,Rad23b,Dtl,Kin,Bcl2,Obfc2b,Timeless,Rnf8,Nfatc2,Topbp1,Mapk3,Xrcc1,H2afx,Cdkn1a,Spdya,Rassf1,Ube2b,Paxip1,Mael,Bcl3,Parg,Chek1,Ints3,Mlh1,Brsk1,Bax,Pg…
GO:0006979	response_to_oxidative_stress	2310043J07Rik,Gpx7,Nfkb1,Mpo,Slc7a11,Lcn2,Prdx1,Gatm,Dhcr24,Tor1a,Mutyh,Atrn,Duox1,Duox2,Hao1,Ppp1r15b,Tlr4,Pnkp,Prdx5,Pebp1,Prdx6,Psmb5,Ndufs8,Adrbk1,Txn2,Ercc6,Epas1,Ndufs2,Xpa,Mll2,Chrna4,Gpx3,Lrrk2,Park7,Lias,Mmp9,Cst3,Ucn,Neil1,Epx,Lpo,Clu,Mmp14,Rgs14,Rrm2b,Gclc,mt-Co1,Slc23a2,Coq7,Atox1,Car3,Prdx3,Gpx1,Txnip,Selk,mt-Nd3,Prnp,Mtf1,Etfdh,Ptgs2,Sod2,Ndufa6,Apoe,Ercc2,Idh1,Srxn1,Cat,Cygb,Gclm,P…
GO:0007005	mitochondrion_organization	Opa1,Fancg,Tmem11,Atp7a,Sharpin,Lonp1,Epas1,Agtpbp1,Cebpa,Bcs1l,Park7,Cox10,Cryaa,Prdx3,Ppargc1a,Sod2,Slc22a5,Msto1,P2rx7,Hmgcl,Htra2,Nrf1,Pex5,Rab3a,Cav2,Fxn,Spg7,Dctn6,Dnaja3,Cxadr,Ptcd2
GO:0007010	cytoskeleton_organization	Rac1,Sgcb,Svil,B230120H23Rik,Cap1,Cdc42bpa,Tmsb15b1,Rock1,Pfn1,Tmsb15b2,Sirpa,Ss18,Pfn2,Vil1,Maea,Naalad2,Pxn,Ablim2,Mark1,Bfsp2,4930506M07Rik,Cap2,Rasip1,Lsp1,Pfn3,Ywhah,Tex9,Sgcd,Ablim1,Thy1,Dock2,Stradb,Sgcg,Tnik,Vill,Epb4.9,Pclo,Pvrl2,Tmsb15l,Tmsb15a,Pacsin1,Rdx,Bptf,Mast1,Tmsb10,Arhgap10,Palm,Avil,Phlda1,Ftcd,Raf1,Sgcz,Dlc1,Rp2h,Pfn4,Tmsb4x,Ablim3,Dzip3,Fgd1
GO:0007015	actin_filament_organization	Dlg1,Ppp1r9b,Ermn,Ccl11,Trf,Sirpa,Prkci,Rhof,Ptk2b,Arhgef2,Srf,Enah,Arhgap17,Cryaa,Coro1a,Trpv4,Dbn1,Abl2,Mtss1,Cfl1,Inppl1,Rnd1,Bcar1,Nck2,Ppp1r9a,Pdlim3,Fat1,Shroom4,Arhgap6,Ppargc1b
GO:0007018	microtubule-based_movement	Kif26b,Gm1305,Kif5b,Kif2b,Dnahc2,Tubd1,Kif5c,Kif3b,Kif16b,Dnahc9,Dnahc3,Kif21a,Kif19a,Tubb4,Kif15,Kif23,Kif12,Kif3a,Ktn1,Kif18a,Kif27,Tuba3b,Dnahc10,Kif1b,Kif7,Tuba1b,Kif13b,Dync2h1,Tubb1,Tubb5,Dnahc17,Dnahc8,Kif9,Dynll1,Bicd2,Kif13a,Tuba1c,Kifc1,Gm9571,Kifc5b,Kif17,Dnahc12,Tuba4a,Cenpe,Tuba1a,Kif1c,Kifc2,Kif2c,Kif21b,Kif18b,Stard9,Kif22,Kif24,Kif6,Tubb2c,Dnahc5,Kif14,Kif1a,Dnahc6,Tuba3a,Kif5a,Tu…
GO:0007049	cell_cycle	Mis18bp1,Mcts1,Pafah1b1,Sirt2,Mcmbp,Usp22,Cdk2ap1,Cul4b,Ccny,B230120H23Rik,Tlk1,Cdca8,Pds5b,Kctd11,Pdpn,Haus2,Ing1,Fam83d,Kif2b,Ncaph,Hjurp,Mad2l2,Anapc13,Cep63,Arl8a,Haus4,Senp5,Esco1,Sept6,Rassf2,Spdyb,Cenpv,Cetn1,Blcap,Cdc20,Cdc25b,Bccip,Pmp22,Mastl,Poc5,Gm606,Rabgap1,Cdk5r1,Eid1,Mad1l1,Lin9,Mapk7,Rcc2,Kntc1,Cul7,Cdc5l,Sept9,Ppp1ca,2610002M06Rik,Nasp,Cgrrf1,Gm12184,Kat2b,Trp73,Jub,Sgsm3,Dmc1,K…
GO:0007050	cell_cycle_arrest	Commd5,B230120H23Rik,Gas2l2,Cdkn2a,Jmy,Slfn1,Ak1,Pmp22,Trp53,Cgrrf1,Trp73,Dbc1,Sgsm3,Gas2l1,Gas1,Ern1,Kras,Apbb2,Macf1,Rprm,Cdkn3,Mtbp,Rbm38,Cdkn2b,BC024139,Atm,Wdr6,Wnt10b,Sesn2,Sesn3,Tsg101,Trp53inp1,Nras,Cdkn1b,Irf6,Cdkn2c,Sox2,Uhmk1,Cxcl15,Mll5,Pml,Cdkn1a,Il12b,Rassf1,Skil,Thbs1,Mlf1,Tgfb1,Hras1,Ppm1g,Cdkn1c,Ilk,Msh2,Smad3,Hepacam,Map2k1,AY074887,Tbrg1,Tcf7l2,Il12a,Calr,Stk11,Ddit3,Ing4,Gadd4…
GO:0007059	chromosome_segregation	Ciao1,Cdk5rap2,Hjurp,Arl8a,Ebna1bp2,Rad21l,Mis12,Pmf1,Phf13,Brd4,Ube2i,Nek6,Dsn1,Rcc1,Spc25,Nek2,Fam96a,Fam33a,Pttg1,Rec8,Birc5,Mettl11a,Ercc2,Sgol1,Slc25a5,F630043A04Rik,Espl1,Srpk1,Ndel1,Top2a,Brca1,Incenp,Setdb2,Ndc80,Ppp2r1a,Sgol2,Ctcf,Fam96b,Mau2,Mms19,Arl8b,Top3b,Cenpo,Ska1,Seh1l,Cenph
GO:0007067	mitosis	Mis18bp1,Pafah1b1,Sirt2,Mcmbp,Pds5b,Haus2,Fam83d,Kif2b,Ncaph,Mad2l2,Anapc13,Cep63,Arl8a,Haus4,Cenpv,Cetn1,Cdc20,Cdc25b,Mastl,Mad1l1,Rcc2,Kntc1,Klhl9,Mis12,Ckap5,Nudc,Spc24,Pmf1,Tipin,Mapre3,Sept7,Ccdc99,Anln,Klhl21,Phf13,Cdk3-ps,Cdca2,Nek4,Hormad2,Ube2i,Ahctf1,Ccna1,Nek6,Zfp830,Dctn3,Bod1,Haus5,Cltc,Plk1,Cdk2,Aurka,Tubb5,Fsd1,Ube2c,Dsn1,Clasp2,Rcc1,Spc25,Timeless,Rnf8,Anapc11,Ttyh1,Sept2,Fam33a,K…
GO:0007126	meiosis	Rad51,Pms2,Rpa1,Exo1,Rad21l,Pld6,Dmc1,Piwil1,Mns1,Hormad2,Nbn,Klhdc3,Ccna1,Meig1,Mre11a,Piwil4,Rsph1,Spo11,Slc26a8,Clasp2,Rbm7,Msh4,Ppp2ca,Psmc3ip,H2afx,Hormad1,Rec8,Piwil2,Fbxo43,Prdm9,Mlh1,Rad50,Mnd1,Smc1b,Tdrd1,Syce1,Mapk1ip1,Stra8,Syce2,Syce1l,Sgol2,Smc3,Boll,Dpep3,H1foo,Sycp3,Ccnb3,Smc1a
GO:0007154	cell_communication	Frem1,Ncf4,Gjd4,Pld2,Snx8,Ncf1,Snx6,Jag1,Snx11,Kif16b,Frem2,Gja10,Snx7,Nf1,Sh3pxd2b,Megf8,Snx9,Snx22,Pik3c2a,Snx14,Arhgap32,Ctsl,Snx19,Arhgap33,Snx30,Gja8,Dhh,Dll4,Snx5,Snx31,Noxo1,Pik3c2g,Slc8a1,Snx21,Ihh,Mip,Fras1,Rps6kc1,Atrnl1,Snx17,Snx33,Gjc3,Itgb4,Slc8a2,Pld1,Shh,Snx32,Gpr98,Nisch,Gjb4,Gja3,Snx27,Snx16,Itgb3,Gja5,Enpp5,Gjb5,Dll1,Zcchc2,Gjd3,Gjb6,Pik3c2b,Rxrb,Gjb3,Snx15,Zcchc14,Reln,Frem3,Sh…
GO:0007155	cell_adhesion	Gm14025,Col5a1,Rac1,Tyro3,Mfap4,Itgax,Frem1,Lama3,Aggf1,Hes1,Thbs4,Lamc3,Ptprf,Cpxm1,Tln1,Hspb11,Pcdh18,Pdpn,Itgbl1,Itga4,Col8a2,Cpxm2,Clstn2,Tnfaip6,Flot2,Npnt,Fermt1,Pcdh10,Trip6,Cadm3,Itgam,Ada,Frem2,Scarb1,Aebp1,Cntn2,Ptk7,Emilin2,Azgp1,Thbs3,Ctnnd1,Cdh7,Col6a4,Jub,Col27a1,Tinag,Ctnnal1,Col15a1,Ptk2b,Cdh20,Pcdh11x,Mybpc2,Bcan,Pecam1,Pcdh19,Hes5,Cdon,Itgb6,Itga8,Col11a2,Hapln2,Lamc1,F11r,Troap…
GO:0007156	homophilic_cell_adhesion	Frem1,Ptprf,Pcdh18,Clstn2,Pcdh10,Pik3cb,Cadm3,Frem2,Pcdh20,Pcdh9,Cdh7,Cdh20,Pcdh11x,Pcdh19,Ptprt,Pcdh7,Ptprm,Celsr3,Pcdh8,Fat3,Cdh4,Cdh26,Clstn1,Cdh17,Amigo2,Cdh22,Nptn,Celsr2,Cdh19,Cdhr2,Dchs1,Cdhr1,Fat2,Fat4,Cdh24,Amigo1,Cdhr4,Cdh9,Cadm1,Cdh10,Cdh18,Celsr1,Cdh6,Pvrl2,Cdh12,Cdhr5,Esam,Dscaml1,Pcdh17,Cdh13,Cdh23,Clstn3,Cdh3,Gm281,Ret,Cdh16,Cdh5,Cdh11,Cdh8,Pcdh15,Fat1,Cdh15,Cdhr3,L1cam,D130043K22R…
GO:0007160	cell-matrix_adhesion	Frem1,Tek,Itgbl1,Itga6,Tsc1,Npnt,Hoxd3,Sirpa,Cntn2,Lypd3,Itgb6,Col5a3,Ctnnb1,Itgb7,Jam3,Angptl3,Plxdc2,Tnn,Cdk5,Bcl2l11,Vtn,Tmem8b,Fn1,Rhoa,Itgb4,Tecta,Itgb3,Sned1,Itga2b,Bcam,Adam8,Plxdc1,Col13a1,Lims1,Nid2,Itgb2,Col3a1,Itgb1,Agt,Itgb8,Eda,Itgb1bp1,Itgb2l,Adam9,Epdr1,Nid1,Itgb5,Muc4
GO:0007165	signal_transduction	Iqgap2,Il1rapl2,Traf1,Ralgds,Col5a1,Rac1,Tmem102,Rasa4,Baiap2l2,Mfap4,4930473A06Rik,Bckdk,Pde11a,Plcg1,Angpt4,Gapvd1,Rab34,Plcb4,Stard13,Slc20a1,Baiap2l1,Tln1,Angptl7,Ltb4r1,Tlr9,Nfkb1,Pdpn,Rasa2,Pde8b,Thoc1,Rab9b,Rapgef4,Pdk2,Kcnh7,Rab14,Rasl11a,Rab3b,Ltb4r2,Arhgap44,Rock1,Chn1,Pkig,Arhgap15,Dab2ip,Rrbp1,Abr,Rassf2,Fnbp1,Pkn3,Dock3,Gpsm1,Traf2,Rem2,Ankdd1b,Rab18,Arhgap12,Pdk1,Sarm1,Mavs,Atg16l1,…
GO:0007166	cell_surface_receptor_linked_signaling_pathway	Glp2r,Fzd8,Pdk1,Itpkb,Npr1,Fzd10,Cd79a,Nup62,P2rx5,Gcgr,Hax1,Cd247,Crhr1,Egfr,Cysltr1,Pth2r,Prkcz,Clcf1,Gpr110,Gpr115,Bai1,Emr1,Fzd4,Spn,Jmjd6,Fcgr3,Celsr3,Fzd9,Gpr157,Edn3,Cd22,Pik3cd,Cblc,Fcgr1,Glp1r,Plxna2,Clec1b,F2,Fzd5,Cd3d,Eltd1,Lphn2,Gpr116,Gipr,Emr4,Ncam1,Tnfrsf1a,Pth1r,Calcrl,Fcer1g,Sctr,Sykb,Celsr2,Fzd3,Fzd7,Myd88,Cd3e,Cd36,Tnfrsf1b,Il12b,Vipr1,Cd3g,Fcgr2b,Itgal,Gpr125,Acvr1b,Lck,Gpr98,…
GO:0007169	transmembrane_receptor_protein_tyrosine_kinase_signaling_pathway	Flt3,Tek,Ror1,Tom1l1,Ltk,Egfr,Ptprt,Sh2d3c,Insr,Epha2,Dok2,Ddr2,Ntrk2,Erbb3,Ephb1,Kit,Ntrk3,Gfra1,Ddr1,Igf1r,Ngf,Ephb4,Clnk,Ntrk1,Dok5,Pdgfra,Alk,Ror2,Lat,Gfra4,Epha8,Epha10,Insrr,Mst1r,Irs1,Adcyap1,Erbb4,Epha5,Gdnf,Ephb2,Erbb2,Angptl1,Epha7,Stap1,Epha4,Dok1,Frs2,Adcyap1r1,Met,Dok4,Adora2a,Ephb6,Pcsk5,Ephb3,Csf1r,Pdgfrb,Epha3,Epha6,Gfra3,Angpt2
GO:0007179	transforming_growth_factor_beta_receptor_signaling_pathway	Nlk,Bmp8a,Bmp8b,Eng,Smad9,Wfikkn2,Ccl2,Pdgfa,Bambi,Acvrl1,Map3k7,Ltbp4,Tab1,Smad5,Creb1,Arrb2,Zfyve9,Ltbp1,Tgfbr2,Pml,Pdgfb,Tgfbr3,Bmpr1b,Amhr2,Ltbp3,Tgfb1,Jun,Arap1,Gdnf,Smad6,Smad3,Fshb,Tgfbr1,Acvr1,Foxh1,Smad1,Mstn,Col3a1,Col1a2,Hpgd,Nfic,Hipk2,Cited1,Usp9x,Dusp22,Smad2,Smad7,Smad4,Tgfb3,Fos,Adam9,Map3k1
GO:0007189	activation_of_adenylate_cyclase_activity_by_G-protein_signaling_pathway	Adcy4,Ghrh,Calca,Ptger4,Gcgr,Fshr,Galr2,Crhr1,Adcy2,Pthlh,Drd5,Gna13,Gnas,Glp1r,Adcy1,Gipr,Calcrl,Adrb1,Gpr26,Drd1a,Adcy8,Rxfp1,Adcy6,Rxfp2,Adm2,Ghrhr,Adora2a,S1pr4,Adcy7,Gnaq,Adrb3,Adcy3,Adcy9,Galr1,Tshr,Gnal,Htr4,Adrb2,Adcy5,Ucn3
GO:0007204	elevation_of_cytosolic_calcium_ion_concentration	Ccl3,Gnb2,Edn2,Trpv1,Ghrh,Il1b,Il2,Chrna9,Calca,Galr2,Crhr1,Ptk2b,Oprl1,Epor,Nmb,Jph2,Uts2r,Adra1a,Trpc6,Avp,Nmur2,Agtr1b,Hrh3,Slc8a1,Glp1r,Gck,Gipr,Ptger3,Pth1r,Nptn,Oxt,Gnat2,Adm,Trpv4,Cd38,Cxcl13,Cckbr,Avpr1b,Gng3,Ccr10,Mchr1,Fzd2,Cckar,Trpc2,Chrna10,Gnb1,Trhr,Hcrt,P2ry2,P2ry1,Cacna1a,Plcg2,Tacr1,Ednra,Avpr1a,Cd24a,C3ar1,Jak3,Gpr6,Ghrl,Tac1,Oxtr,Cav3,Pmch,Ccl28,Itpr1,Calcr,Jak2,Gna15,Tbxa2r,Cx…
GO:0007205	activation_of_protein_kinase_C_activity_by_G-protein_coupled_receptor_protein_signaling_pathway	Cerkl,F2r,Dgke,Edn2,Cish,Htr2b,Il2,Dgkd,Sphk1,Htr1b,Grm5,Dgkz,Dgkq,Pick1,Dgka,Lrp1,Cck,Dgkh,Dgkg,Sphk2,Hcrt,Dgki,Ednra,Adora2a,Agk,Ms4a2,Dgkb,Bdkrb1,Edn1,Dgkk
GO:0007218	neuropeptide_signaling_pathway	Crcp,Scg5,Qrfp,Calca,Gpr139,Crhr1,Sstr1,Gal,Ecel1,Gpr110,Gpr115,Bai1,Emr1,Sstr2,Nmb,Npff,Npsr1,Celsr3,Nmur2,Ntsr1,Mrgpra1,Glp1r,Penk,Ucn,Eltd1,Lphn2,Gpr116,Gipr,Emr4,Tac2,Galp,Celsr2,Pnoc,Hcrtr1,Oprd1,Pkdrej,Glra1,Gpr125,Sort1,Gpr98,Mchr1,Hcrtr2,Adcyap1,Pkd1,Celsr1,Glrb,Gpr133,Bai2,Pth2,Gpr124,Pkd1l1,Gpr111,Gpr113,Lphn3,Npb,Pdyn,Pkd1l2,Lphn1,Cd97,Kiss1r,Pkd1l3,Agrp,Npvf,Tac1,Npy,Nms,Gpr97,Gpr56,G…
GO:0007219	Notch_signaling_pathway	Hes1,Pofut1,Nle1,Heyl,Notch1,Mib1,Psen2,Nkap,Jag1,Dner,Hoxd3,Dtx2,Hes7,Notch2,Maml3,Maml2,Notch3,Dll4,Neurod4,Psenen,Wdr12,Mesp2,Maml1,Cntn1,Dll3,Aph1a,Aph1c,Aph1b,Mib2,Notch4,Dtx1,Dll1,Fbxw7,Foxc2,Efnb2,Cfd,Dtx3,Ascl1,Cntn6,Dtx4,Bmp10,Nrg1,Jag2,Foxc1,Sel1l,App,Psen1
GO:0007224	smoothened_signaling_pathway	Hes1,Nkx2-2,Stil,Ift52,Map3k10,Hes5,Cdon,Ift172,Kif3a,Gli2,Ptch1,Hipk1,Wnt10b,Hhat,Ihh,Tgfbr2,Ift88,Shh,Foxf1a,Nkx6-1,Pax6,Hhip,Gli1,Dyrk2,Fkbp8,Hipk2,Nsdhl,Ndst1,Ptchd1,Gli3,Boc
GO:0007229	integrin-mediated_signaling_pathway	Itgax,Itgbl1,Itga6,Itgam,Adamts13,Gab2,Itgb6,Itga8,Vav1,Grlf1,Itgb7,Pxn,Cib1,Adam33,Lama5,Sema7a,Plek,Itgae,Itgad,Adam1b,Ptk2,Lat,Ibsp,Rhoa,Itgb4,Itga3,Adam10,Adam30,Itgal,Itgb3,Plp1,Ilk,Vav3,Adam11,Itga2b,Adam23,Itgav,Adamts14,Bcar1,Cib3,Itgb2,Col3a1,Itgb1,Itgb8,Adam6a,Itgb2l,Gpld1,Adamts5,Adam4,Itgb5
GO:0007243	intracellular_protein_kinase_cascade	Mknk1,Gnai2,B230120H23Rik,Nlk,Nek11,Zfp36,Mlxipl,Src,Jak1,Stk4,Ss18,Socs3,Ick,Nrg3,Rps6ka6,Rps6ka1,Rps6ka4,Gsg2,Stk38l,Dapk1,Prkag2,Tyk2,Kit,Fgf2,Gna13,Drd2,Pink1,Sik1,Mark1,Dapk2,Mapk13,Srpk2,Gna12,Mapk11,Tgfbr3,Wnk4,Lats2,Rps6ka2,Tnik,Srpk1,Map4k3,Nrgn,Mark2,Oxsr1,Mapk14,Dab1,Slc9a1,Sik2,Mknk2,Mast1,Prkaca,Dok1,Jak3,Smpd2,Stk17b,Wnk1,Raf1,Map4k4,Jak2,Dapk3,Map4k2,Agtr2,Edn1,Rps6ka5,Rps6ka3,Fgf1…
GO:0007264	small_GTPase_mediated_signal_transduction	Iqgap2,Ralgds,Gnai2,Vav2,Rac1,Arf1,Arhgef7,Rhot1,Rab34,Rab9b,Rapgef4,Ywhab,Rab14,Rasl11a,Rab3b,Srprb,Arl8a,Arl5a,Rasl10b,Eral1,Rem2,Rab18,Rasgrf2,6330545A04Rik,Rhov,Ift27,Rab20,Rasgrp4,Rab6b,Rab33b,Rit1,Rab1b,Agap1,Arhgef18,Rhof,Rhoq,Ralbp1,Rab30,Rraga,Rgl2,Arl4c,Klk1b4,Mras,Rasgef1c,Nav2,Rasgrp2,Ralgps1,Sh2d3c,Rab7l1,Cdc42,Rhod,Arf3,Rgl3,Sar1b,Rab11a,Rab44,Arfrp1,Rac2,Kras,Grlf1,Rab38,Rab3d,Iqga…
GO:0007265	Ras_protein_signal_transduction	Hrasls,Ralgds,Mapkapk3,Ywhab,Dhcr24,Src,Trp53,Nf1,Ulk1,Dok2,Kras,Rsu1,Mapkapk2,Cdk2,Ngf,Sos1,Ntrk1,Nras,Ralb,Mapk13,Rb1,Dok3,Shc3,Iqgap3,Ccna2,Mapk3,Brap,Lat,Mapk11,Cdkn1a,Rassf1,Hras1,Map2k2,Shc1,Grb2,Rasgrp3,Map2k1,Mapk12,Rras2,Usp8,Sdcbp,Dok1,Shc2,Raf1,Rfxank,Plce1,Cdk1,Rala
GO:0007267	cell-cell_signaling	Fgfr2,Lhx1,Bhlha15,Ccl5,Dlgap4,Gjc2,Wnt11,Dlgap5,Wnt6,Gjc1,Dhh,Wnt10b,Panx1,Ihh,Gjd2,Wnt9b,Wnt3a,Ereg,Wnt10a,Wnt5a,Panx2,Lhx5,Tbx5,Dlgap1,Barx1,Cxcl13,Gata4,Fgfbp1,Wnt2b,Shh,Fgf9,Wnt7b,Fzd1,Gja4,Wnt4,Gja5,Stab1,Fzd2,Gjb2,Aimp1,Dlgap3,Panx3,Gja1,Wnt5b,Wnt8b,Wnt7a,Edn1,Pomc,Fgf10,Dlgap2,Sh2d1a
GO:0007268	synaptic_transmission	Pafah1b1,Mycbpap,Ap2b1,Dbh,Stx1a,Usp14,Unc13b,Cacna1g,Stx1b,Gria1,Grik5,Gabrd,Cacnb2,Myo5a,Vdac1,Dlg2,Htr1b,Grm5,Unc13c,Ctnnb1,Grm4,Nrxn1,P2rx2,Gjc1,Snapin,Fgf2,Pcdh8,Clstn1,Sv2b,Gabrg1,Gjd2,Sv2a,Gabra5,Slc12a5,Gria2,Pnoc,P2rx3,Grin1,Dlgap1,Glra1,Grm6,Agrn,Glrb,Rapsn,Myo6,Gabrg2,Chat,Cacna1a,Exoc4,Gipc1,Grin3b,Grik2,Grm8,Gls,Cacna1c,Cav2,Hrh1,Tac1,Npy,Grm7,Pmch,Npy5r,Htr7,Grm1,Apba1,Acp1,Grin2a,S…
GO:0007275	multicellular_organismal_development	Mkx,Pafah1b1,Ebf4,Olfm1,Sema3b,Spred3,Nrarp,Pax8,Frem1,Ptpla,Aggf1,Mycbpap,Sebox,Bmp8a,Heyl,Nxn,Pdx1,Kctd11,Tssk4,Fzd8,Pax9,Rbm45,Hoxd10,Hoxd12,Lnp,Dlx4,Ppp1r9b,Spata20,Nr6a1,Id1,Flt1,Gfi1b,Sema3f,Notch1,Dclk1,Sohlh2,2610109H07Rik,Chrdl1,Neurod1,Foxa1,Hoxd8,Hoxd9,Evx2,Hoxb1,Hoxb8,Tubd1,Strbp,Odf2,Cdx2,Dvl2,Fam48a,Gpsm1,Edf1,H2afz,Npnt,Dkk2,Zfp521,Ostn,Ripply1,Hoxb5,Hoxb13,Jag1,Prrx2,Atrn,Dner,Agf…
GO:0007276	gamete_generation	AC147264.2,AC147264.1,AC144853.1,Nr6a1,Gja10,AC147996.1,AC185965.1,AC132296.1,AC145552.1,AC137982.1,AC140215.1,Dmc1,AC147107.1,AC182763.2,AC182424.1,Fancl,AC140388.1,AC182763.1,AC145587.1,AC175493.1,AC179923.1,AC132283.1,AC174475.1,AC182485.1,AC136975.1,AC145515.1,AC145562.1,AC136975.2,AC129191.1,AC181979.1,AC147461.1,Fancc,AC146633.1,AC145270.2,AC140678.1,AC145608.1,AC147135.1,AC140348.1,AC14527…
GO:0007281	germ_cell_development	Bmp8a,Tial1,Mtor,Tdrd6,Wt1,Rps6kb1,Fancc,Ehmt2,Bcl2l1,Kit,Bmp4,Smad5,Dazl,Tdrd7,Cxcr4,Zfp37,Mov10l1,Bax,Msh2,Tdrd1,Lin28a,Acvr1,Ercc1,Prdm1,Cxcl12,Kitl,Mtap7,Prdm14,Akt1,Zfx,Dnd1,Angpt2
GO:0007283	spermatogenesis	Rpl10l,Cnr1,Akap14,Mycbpap,Adig,Bmp8a,Bmp8b,Rnf6,Tssk4,Fkbp6,Dnaja1,Spata20,Nr6a1,Notch1,Sohlh2,Aqp7,Rad51c,Tubd1,Strbp,Dbil5,Odf2,E2f1,Sun5,Agfg1,Bcl6,Tesk1,Catsperg2,Hils1,Spata5,Rnf17,Fshr,Tmbim6,1700019N12Rik,Pld6,Tle3,Dmc1,Piwil1,Racgap1,Ift81,Tlk2,Spata9,Mtl5,Ddx25,Mea1,Zfp41,Pdilt,Gal3st1,Zscan2,Pgam2,Sstr2,Spata19,Zglp1,Catsper2,Spag16,Tcp11,Ctsl,Jam3,Herpud2,Brca2,Pgm3,Gm10676,H1fnt,Bcl2…
GO:0007286	spermatid_development	Strbp,Mkks,Fancg,Rnf17,Pebp1,Pld6,Dmc1,Piwil1,Trip13,Ddx25,Dpy19l2,Jam3,Ehmt2,Kit,Gapdhs,Dhh,Aff4,Celf1,Spo11,Adad1,Cep57,Adrm1,Capza3,Sept4,Tnp1,Bbs4,Oca2,Ybx2,Hook1,Fndc3a,Rec8,Pvrl2,Six5,Taf7l,Klhl10,Ccnb1ip1,Fscn3,Insl6,Prm1,Prm2,Hspa2,Nme5
GO:0007368	determination_of_left/right_symmetry	Acvr2a,Stil,Ift52,Notch1,Alg5,Ripply2,Ift172,Kif3a,Dync2h1,Pcsk6,Wnt3a,Nkx3-2,Pitx2,Dync2li1,Ift88,Shh,Foxf1a,Dll1,Acvr2b,Tgif1,Acvr1,Foxh1,Nodal,Dand5,Sufu,Fgf8,Cfc1,Rpgrip1l,Rfx3,Dnahc11,Tbx1,Rttn,Disp1,Arl13b,Fgf10,Zic3
GO:0007389	pattern_specification_process	Hes1,Lhx1,Foxa2,Nkx2-1,Nog,Uncx,Cdx2,Zeb1,Lfng,Mfng,Rnf111,Nrg3,Grhl3,Gli2,Ptch1,Rfng,Bmp5,Bmp7,Ihh,Pax1,Gsx2,Alx4,Tbx5,Hoxd13,Shroom3,Trp63,Bmpr1a,Asph,Shh,C2cd3,Acvr2b,Alx3,Hey2,Hoxa5,Hoxa2,Ascl1,Eya1,Sostdc1,Chrd,Tbx1,Crkl,Disp1,Smad2,Rax,Cdx1,Fst,Zic3,Six1,Apc
GO:0007399	nervous_system_development	Pafah1b1,Serpine2,Thbs4,Scn2a1,Pofut1,Nkx2-2,Ptprf,Cyb5d2,Kctd11,Pdpn,Sh2b2,Cables1,Prps1,Rbm45,Ppp1r9b,Tsc1,Dclk1,Mafk,Uncx,Actl6b,Chrdl1,Neurod1,Fnbp1,Gpsm1,Nme1,Sigmar1,Fbxo45,Pcsk2,Ndrg2,Nes,Fam5b,Sdha,Srrm4,Islr2,E130309F12Rik,Gal,Igsf9,Otp,Itga8,Smarcd1,Gdpd5,Elavl3,Ctf1,Rgs9,Myt1,Ccdc88a,Smarca4,Ngrn,Mark4,Ntrk2,Rfng,Fev,Prrxl1,Sema4b,Mef2a,Nedd4,Ntrk3,Gfra1,Smarcc2,Zic2,Neurod4,Sema7a,Sem…
GO:0007409	axonogenesis	Fgfr2,Nkx2-9,Ntng2,Actb,Notch1,Dclk1,Ryk,Snap25,Myh10,Cntn2,Ntn1,Ulk1,Ntng1,Uchl1,Picalm,Prrxl1,Mapt,Erbb3,Actg1,Mtap2,D3Bwg0562e,Igf1r,Drd2,Cck,Adcy1,Ptpn11,Wnt3a,Creb1,Ndn,Slitrk1,4930506M07Rik,Numbl,Snap91,Tnn,Cdk5,Slitrk3,Slitrk6,Stmn1,Amigo1,Cnp,Slitrk5,Als2,Ntn3,Cckar,Ulk2,Slit2,Klf7,Pax6,Dvl1,Vax2,Stk11,Ctnna2,Pou4f2,Ptprz1,Top2b,Rab3a,Dlx5,Slit1,Dst,Pip5k1c,Rtn4r,Bcl11b,Cacna1f,Afg3l2,App…
GO:0007411	axon_guidance	Rac1,Nkx2-1,Nog,Sema3f,2610109H07Rik,Ryk,Tbr1,Efnb3,Myh10,Cdk5r1,Cntn2,Neurog2,Bdnf,Gbx2,B3gnt2,Ntn1,Runx3,Efna5,Nr4a3,Gas1,Gli2,Apbb2,Prrxl1,Ext1,Bmp7,Ephb1,Cdh4,Vax1,Enah,Slit3,Ntf3,Usp33,Nfasc,Lmx1a,Tgfb2,Wnt3a,Artn,Unc5a,Dpysl5,Mapk8ip3,Pvrl1,Vasp,Ablim1,Sema3a,Lhx2,Sema5a,Ngfr,Shh,Sema6c,Ephb2,Robo3,Nrp2,Slit2,Klf7,Pax6,Dvl1,Epha4,Unc5b,Plxna4,Efna2,Sema4f,Pou4f2,Atoh1,Fezf1,Fezf2,Dlx5,Slit1…
GO:0007417	central_nervous_system_development	Szt2,Pax8,Zeb2,Nog,Arsb,Zeb1,Dner,Trp53,Ang,Lhcgr,Grhl3,Dmbx1,Arsa,Arnt2,Zic2,Nmur2,Acan,Id3,Vax1,Lmx1a,Trp53bp2,Otx2,Ndn,Gsx2,Tlx3,Dll3,Ngfr,Acvr1b,Shh,Chd7,Xrcc4,Faim2,Gpr124,Pam,Neurog3,Dab1,Tlx1,Pax2,Timp4,Timp3,Cyp26a1,Cyp26c1,Pten,Cited2,Helt,Nrcam,Chrd,B3gnt5,Aldh5a1,Runx1,Eif2b2,Robo1,Fmr1,Gli3,Mtap1b
GO:0007420	brain_development	Pafah1b1,Hmx3,Zic1,Ncoa6,Pcdh18,Nkx2-1,Nog,Dclk1,Slc7a11,Abr,Srr,Macrod2,Myh10,Cdk5r1,Nf1,Pfkfb3,S1pr1,Nes,Synj2,Bmi1,Sphk1,Pebp1,Dcx,Htr5a,Oxct1,Tspan2,Sepp1,Dmbx1,Sharpin,Six3,Eomes,Epor,Nnat,Ext1,Atm,Igf1r,Bak1,Hrh3,Pygo2,Bmp4,Bag6,Vax1,Cd9,Sept4,Cst3,Slit3,Ntf3,Prox1,Sbk1,Hspg2,Bcl2,Gabra5,Tulp3,Lphn2,H3f3b,Bmpr2,Gsx2,Rph3a,Hesx1,Pafah1b2,Cln5,Id4,Pafah1b3,Tgfbr2,Kcnk3,Hmgcs2,Arf4,Hnmt,Tpm3,C…
GO:0007507	heart_development	Rxra,Ncoa6,Pofut1,Eng,Itga4,Rapgef4,Fbn1,Notch1,Mib1,Dvl2,Ttn,Mospd3,Myocd,Htr2b,Nf1,Ccm2,Wt1,Adam19,Sh3pxd2b,Oxct1,Adrbk1,Irx4,Ptprj,Nkx3-1,Nkx2-5,Adap2,Kif3a,Fgf15,Myl2,Cacybp,Tdgf1,Gli2,Smarca4,Jmjd6,Ctnnb1,Epor,Alpk3,Srf,Gjc1,Sox18,Pcna,Mixl1,Tead1,Atm,Mre11a,Pbrm1,Kcnj8,Nkx2-6,Bmp4,Ppard,Sall4,Trp53bp2,Tgfb2,Mb,Calcrl,Hdac5,Acadm,Tfdp2,Msx1,Hexim1,Oxt,Nppb,Pax3,Sparc,Adm,Chrna3,Tbx5,Msx2,Ald…
GO:0007517	muscle_organ_development	Mkx,Tcf15,Unc45b,Trim72,Murc,Unc45a,Tagln2,Nphs1,Lama5,Myod1,Cryab,Eid2,Msx1,Pax3,Alx4,Chkb,Des,Dtnbp1,Gaa,Tcf23,Fxr1,Usp2,Foxk1,Mbnl1,Myog,Scn8a,Lmna,Chat,Vamp5,Cd164,Myf6,Myf5,Lbx1,Met,Col19a1,Jph1,Sirt1,Nrg1,Etv1,Twist1,Foxo4,Tbx1,Dmd,Srpk3,Hist1h1b,Tagln3,Gm5454
GO:0007519	skeletal_muscle_tissue_development	Svil,Psma6,Hoxd10,Hoxd9,Eln,Pax7,Nf1,Erbb3,Nphs1,Nr2f2,Myl6b,Myod1,Tgfb2,Zfp238,Cdk5,Ctsb,Mylpf,Pitx2,Rhoa,Skil,Cacna1s,Mettl8,Tgfb1,Myl3,Erbb2,Mef2c,Mbnl1,Casq1,Rxrg,Myog,Mapk14,Vamp5,Vgll2,Sin3b,Myf6,Myf5,Dcn,Cav1,Foxp2,Foxp1,Col19a1,Meox2,Dmd,Taz,Rcan1,Srpk3,Six4,Six1
GO:0007565	female_pregnancy	Rxra,Thbd,Cldn4,Il1rn,Ceacam9,Psg17,Gh,Gnrh1,Psg27,Psg25,Ets1,Lipe,Irf1,Psg21,Igfbp2,Gpx3,Mmp3,Psg22,Cr1l,Psg28,Ucn,Tgfb2,Il4,Psg16,Oxt,Psg26,Psg29,Adm,Gip,Cd38,Gc,Endou,Tgfb1,Stat5a,Aqp2,Stat5b,Cad,Cyp2d26,Sult1e1,Fosl1,Junb,Lep,Hsd11b2,Arg1,Oxtr,Hpgd,Nampt,Comt,Tgfb3,Pgf,Hfe,Sfrp4
GO:0007568	aging	Ass1,Rxra,Cnr1,Aldoc,Serpinf1,Cdkn2a,Slc32a1,Mpo,Ccl5,Ccl2,Atp5g3,Srr,Adh5,Epo,Asl,Tfrc,Ada,Il1b,F3,Gss,Calca,Slc6a3,Socs3,Pebp1,Canx,Adrbk1,Eno3,Rps6kb1,Prkcq,Ctsc,Furin,Aldh3a1,Cacybp,Ncf2,Ldlr,Slc34a2,Adra1a,Igfbp2,Casp12,Kl,Polg,Bak1,Cryab,Lrp1,Tyms,Htr2a,Sin3a,Bcl2,Tgfb2,Serpina7,Pth1r,Pla2g4a,Aurkb,Prkca,Scap,Adm,Adrb1,Lrp2,Vdr,mt-Co1,Rtn4,mt-Nd4,C1qb,Msra,Tgfb1,Sis,Lck,Sod2,Rnpep,Jun,Ccr5,…
GO:0007584	response_to_nutrient	Ass1,Rxra,Cnr1,Bckdha,Bckdhb,Acsl4,Adipoq,Hat1,Ugt1a1,Arsb,Gatm,Epo,Por,Asl,Tfrc,Il1b,Aacs,Col1a1,Pklr,Adsl,Lct,Oxct1,Slc6a19,Txn2,Arsa,Rps6kb1,Aldh3a1,Cebpa,Agl,Lta,Brca2,Igfbp2,Agtr1b,Suox,Mgp,Slc8a1,Mmp9,Pemt,Bcl2,Sfrp2,Il4,Acadm,Bche,Slc27a4,Dad1,Abcg5,Hmgcs2,Cd3e,Ttpa,Soat2,Sis,Alb,Acsl5,Bdh1,Cyp11b2,Serpinc1,Havcr1,Cyp11a1,Acsl3,Cckar,Cubn,Vcam1,Brca1,Slc6a4,Hmgcl,Ucp3,Fads1,Ercc1,Chat,Tnfr…
GO:0007595	lactation	Slc30a4,Slc6a3,Slc29a1,Slc29a2,Ppat,Usf2,Creb1,Vdr,Gc,mt-Co2,Foxb1,Stat5a,Bcat2,Stat5b,Med1,Vegfa,Abcb1a,Xdh,Abcb1b,Hk2,Eif2ak3,Neurl1a,Ghrhr,Socs2,Met,Cav1,Chuk,Atp2b2,Pmch,Aprt,Cdo1,Agpat6,Atp7b
GO:0007596	blood_coagulation	Serpine2,F2rl2,Thbd,Lnp,Pldn,F10,F7,Proz,F3,Adamts13,Apoh,Ap3b1,Hps4,Hps5,Anxa5,Hnf4a,Vwf,Rab27a,1700030F18Rik,F12,Dtnbp1,Tfpi,Otog,Fga,C9,Cpb2,Shh,Serpinc1,Bloc1s3,Kng1,F5,Efemp2,F2rl3,Hps6,Hps1,Tfpi2,Klkb1,F11,Gp9,Gp1bb,Serpind1,F13a1,Pros1,F9,Lyst,Proc,Gas6
GO:0007601	visual_perception	Rrh,Dnajc19,Gucy2f,Opa1,Lamc3,Rcvrn,Pde6d,Pdcl,Myo3b,Unc119,Cryba1,Opn3,Rpgrip1,Chrnb2,Col1a1,Cacnb2,Cabp4,Myo5a,Wfs1,Rgr,Lrat,Myo7a,Cryba4,Epas1,Rdh8,Opn5,Gprc5c,Col2a1,Gjc1,Kcnj10,Gm11744,Gnat1,Rlbp1,Zic2,Col11a1,Guca1b,Pde6h,Rd3,Trpm1,Mip,Gjd2,Bfsp2,Pde6g,Ppef2,Cryaa,Gnat2,Cln5,Crygc,Th,Glra1,Lamb2,Cngb3,Grm6,Guca1a,Slc24a1,Mfrp,Gpr98,Crybb2,Cln6,Vsx1,Glrb,BC027072,Slc45a2,Gabrr2,Rom1,Ppt1,Opn…
GO:0007605	sensory_perception_of_sound	Kcnq4,Mycbpap,2310046K01Rik,Tprn,Barhl1,Myo15,Dfnb59,Chrnb2,Aqp4,Col1a1,Chrna9,Gabrb2,Wfs1,Nav2,Myo7a,Col11a2,Myo3a,Fzd4,Col2a1,Tub,Espn,Cntn5,Crym,Clic5,Tmprss3,Col11a1,Accn1,Otoa,Myo1a,Ush2a,Gabrb3,Axin1,Gabra5,Tmie,Cdkn1b,Mtap1a,Sox2,Slc26a5,Grxcr1,Whrn,Ush1g,Gjc3,Th,Gpx1,Otog,Clrn1,Ush1c,Gpr98,Spry2,Tecta,Chd7,Lhfpl5,Otof,Coch,Nipbl,Slc1a3,Gjb2,Otos,Myo6,Gjb6,Tomt,Tectb,Gjb3,Atp6v1b1,Cdh23,Po…
GO:0007608	sensory_perception_of_smell	Olfr139,Ubr3,Mkks,Bbs1,Slc6a3,B3gnt2,Omp,Nav2,Olfr10,Olfr1044,Olfr1030,Olfr18,Olfr24,Olfr5,Olfr867,Olfr77,Olfr488,Olfr481,Olfr9,Olfr1086,Olfr493,Olfr490,Olfr478,Olfr510,Olfr469,Drd2,Olfr140,Olfr482,Bbs4,Olfr507,Olfr484,Olfr73,Olfr470,Olfr3,Olfr1009,Olfr491,Olfr480,Olfr474,Olfr70,Cnga4,Olfr502,Olfr494,Olfr483,Olfr476,Olfr495,Olfr486,Olfr477,Olfr497,Olfr1013,Olfr146,Olfr147,Olfr149,Olfr958,Gjb4,Olf…
GO:0007612	learning	Slc24a2,Plcb1,Chrnb2,Cntn2,Vdac1,Aaas,Grm5,Grm4,Nrxn1,Hrh3,Slc12a5,Ctnnd2,Bche,Grin1,Drd1a,Th,Jun,Arc,Ephb2,Park2,Fosl1,Sbds,Ptn,Slc6a1,Chst10,Prkar2b,Comt,Grin2a,Mecp2,Synj1,Amph,Vdac3
GO:0007613	memory	Slc24a2,Cnr1,Atp1a3,Dbh,Psen2,Il1rn,Plcb1,Il1b,Chrnb2,Crhr1,Itga8,Accn2,Klk8,Grin2b,Cyp7b1,Hrh3,Casp1,Ngf,Glp1r,Htr2a,Chrna7,Oxt,Adrb1,Grin1,Drd1a,Th,Itga3,Ptgs2,Slc6a4,Chat,S100b,Oxtr,Grm7,Pten,Ntan1,Grin2a,Neto1,Mecp2,Psen1
GO:0007623	circadian_rhythm	Kcnh7,F7,Csnk1e,Per1,Aanat,Slc9a3,Arntl2,Bhlhe41,Hs3st2,Erbb3,Cry2,Cyp7b1,Mtnr1b,Per3,Sftpa1,Prok1,Timeless,Adcy1,Dbp,Clock,Hmgb1,Nfil3,Phlpp1,Prokr2,Ddc,Jun,Per2,Nr1d1,Slc6a4,Abcb1a,Rorc,Sftpc,Prf1,Mat2a,Sftpb,Lep,Pax4,Tph2,Bhlhe40,Prok2,Cry1,Atoh7,Rorb,Mtnr1a,Prokr1,Prl,Nr3c1
GO:0007626	locomotory_behavior	Qrfp,Dbh,Dlg4,Nkx2-1,Asl,Myo15,Chrnb2,Astn1,Slc6a3,Atp7a,Nav2,Sepp1,Grm5,Aplp2,Espn,Avp,Chrna4,Calb1,Drd2,Apba2,Mcoln3,Chrna3,Strn,Drd1a,Gaa,Chrnb4,Pex13,Th,Grm6,Gng7,Cacna1b,Sod2,Npas3,Slc22a5,Pde1b,Chd7,Adra1b,Celsr1,Slc18a2,Park2,Myo6,Bsx,Scn8a,Cdh23,Rasd2,Fig4,Pitx3,Fezf2,Atp2b2,Adora2a,Npy1r,Pcdh15,Gnao1,Grm1,Apba1,Vps13a,Oprm1,Nrg1,Grin2a,Abat,Dscam,Sod1,App,Drd3,Adcy5,Hexb
GO:0008033	tRNA_processing	Trmt6,1110008L16Rik,Trit1,Trub2,Smox,Elac2,Tyw1,Dus1l,Mto1,Dus3l,Fdxacb1,Nsun2,Pus3,Fbll1,Qtrt1,Thg1l,Pop4,Pus10,Ctu1,Osgep,Ccdc76,Trdmt1,Rpp21,Pop5,Tyw3,1190005F20Rik,Mocs3,Pus7l,Trmu,Urm1,Pusl1,Pop7,Trub1,Trmt2b,Trmt12,Rpp25,Adat3,Adat1,Lsm6,1110034B05Rik,Dus2l,Osgepl1,Rpp14,Trmt11,Rpp30,Adat2,Ctu2,Dus4l,Trmt61a,Fars2,Rpp40,Elac1,Rg9mtd1,Trmt5
GO:0008104	protein_localization	Cby1,Nedd8,Dlg1,Dhcr24,Cep250,Cadm3,Bcl6,Nbea,Trp53,Stk11ip,Cd81,Ulk1,Als2cl,Crocc,Lrp4,Grasp,Icmt,Vps13c,Npm1,Vps13d,Akap10,Clic5,Drd2,Hspg2,Vps13b,Akap3,Rab35,Mapk8ip3,Grin2c,Bin3,Ddx42,Ank2,Wnk4,Ggn,Plod3,Tsc2,Cuta,Tns4,Kifap3,Palm,Sgol2,Grip1,Cav1,Slc9a2,Cav3,Gngt1,Bbs2,Katna1,Vps13a,Nrcam,Amn,Nr0b1,Grin2a,Akap4,Mecp2,Mlh3,Ercc3
GO:0008152	metabolic_process	Atp13a4,Nanp,Oxct2a,Atp2a3,Acad11,Alox12b,Wbscr22,Pcca,Pdxp,Bckdha,Arsj,Atp1a4,Bckdhb,Atp1a3,Acsl4,Atp13a3,Atp13a5,Acss1,Csrp2bp,Scp2,Galk2,Ugt1a2,Ugt1a9,Ugt1a10,Acadsb,Dhrs7c,Lyzl1,Acss2,Dhrs11,Kynu,Mmp28,Pld2,Ugt1a6b,Gm13124,Lhpp,Pnpla7,Atp11a,Arsb,Mmp24,Naa20,Srr,Acoxl,Atp8b4,Agpat2,Gm13178,Ctbp2,Dhrs2,Cenpv,Pla2g4f,Pla2g4d,Dhrs13,Uck1,Atp2c1,Mmp21,Dhrs3,Gm438,Gm436,Gm13177,Aadacl3,Mettl10,Dhr…
GO:0008202	steroid_metabolic_process	Pcsk9,Dhcr24,Rbp2,Srd5a3,Lrat,Srd5a1,Plb1,Apobr,Insig2,Hsd17b3,Stard5,Hsd11b1,Hsd17b6,Rdh1,Cyp24a1,Apof,Sult2a1,Sult2b1,Sult1b1,Scap,Lrp2,Srd5a2,Mttp,Gc,G6pc,Clps,Pnlip,Hdlbp,Cyp11b2,Sult4a1,Cyp11a1,Cyp2e1,Srebf2,Srebf1,Cubn,Cyp19a1,Cyp2r1,Insig1,Mbtps1,Bcmo1,Cyp27b1,Cyp17a1,Vldlr,Cyp46a1,Lgmn,Mbtps2,Rdh11,Akr1c21,Akr1c6
GO:0008203	cholesterol_metabolic_process	Pcsk9,Pctp,Dhcr24,Lepr,Lipc,Apobr,Apoc1,Insig2,Cebpa,Lipe,Tnfsf4,Abca1,Angptl3,Cyp27a1,Apof,Il4,Apoa1,Scap,Sqle,Soat1,Apoa4,Mttp,Apoc3,Soat2,Saa1,Hdlbp,Apoe,Cln6,Cat,Abcg1,Cyp11a1,Srebf2,Srebf1,Insig1,Mbtps1,Lcat,Pon1,Ch25h,Vldlr,Cyp46a1,Nsdhl,Mbtps2,Cln8
GO:0008217	regulation_of_blood_pressure	Myh6,Edn2,Agtrap,Nppa,Atp1a2,Acvrl1,Ren1,Ednrb,Atp1a1,Nppb,Sult1a1,Tac4,Cacna1b,Gch1,Ptgs2,Sod2,Nisch,Gucy1a3,Npr3,P2rx4,Ptgs1,P2rx1,Cyba,Ace,Tacr1,Hmox1,Lep,C3ar1,Cacna1c,Pparg,Tac1,Npy,Col1a2,Npy1r,Acta2,Edn1,Sod1
GO:0008219	cell_death	Hyal1,Nup62,Rraga,Dbc1,Agtpbp1,Klk8,Aplp1,Casp1,Bcl10,Htr2a,Bcl2,Sfrp2,Clu,Olr1,Prkd2,Cln5,Tnfrsf1b,Axin2,Lmx1b,Tnfrsf12a,Tgfb1,Shh,Nlrp1a,Als2,Map3k11,Park2,P2rx7,Bnip3,Parp4,Faf1,Hip1,Cacna1a,Gan,Vac14,Hmox1,Fig4,Dnaja3,Atp6ap1,Map3k9,Polb,Cln8
GO:0008283	cell_proliferation	Gnai2,Mcm7,Srrt,Pdpn,Tacc2,Bub1,Prdx1,Ncf1,Src,Myh10,Enpep,Gm606,Cops2,Rasgrp4,Col4a3bp,Dph1,Gbx2,Nasp,Pim1,Bop1,Uhrf1,Bad,Uchl1,Furin,Gli2,Cyp1a1,Tyr,Tbx20,Ifltd1,Ctnnb1,Ipo8,Lta,Rhbdf1,Nbn,Bcl2l1,Gnat1,Mdm4,Cfb,Kdm1a,Xrcc5,Park7,Gm10132,Bak1,Wdr12,Yap1,Prkar1b,Rasgrf1,Scrib,Ppard,Lrp1,Oca2,Sh2d2a,Cse1l,Pla2g1b,Aurkb,Pax3,Tacc3,Id4,Lrp2,Tnfrsf1b,Axin2,Six2,Glul,E2f8,Ucn2,Hgf,Lmx1b,Gpx1,Bok,Appl1…
GO:0008284	positive_regulation_of_cell_proliferation	Gnai2,Fgfr2,Tns3,Hes1,Pdx1,Alox12,Tial1,Dlg1,Ube2a,Flt1,Notch1,Tnfsf13,Pdgfa,F2r,Bambi,Romo1,Edn2,Derl2,Fgf7,Mlxipl,Cdc20,Rpa1,Epo,Myocd,Htr2b,Acer2,Camk2d,Ghrh,Akirin2,Kdr,Kdm4c,Pou3f2,S1pr1,Il13,Sp6,Mab21l1,Il3,Sphk1,Csf1,Cd81,Egfr,Il11ra1,Ntn1,Rnf187,Ptk2b,Wwtr1,Clec11a,Myc,Prkcz,Prkaa1,Acer3,Wdr77,Clcf1,Nkx2-5,Pthlh,Recql4,Wnt1,Tipin,Fgf15,Ets1,Arnt2,Gas1,Icmt,Tbx2,Rac2,Aldh3a1,Lyn,Tdgf1,Ccnd…
GO:0008285	negative_regulation_of_cell_proliferation	Wisp2,Tmem127,Rxra,Hyal1,Inpp5d,Fgfr2,Cer1,Serpine2,Ptprf,Pds5b,Flt3,Pdx1,Podn,Cdkn2a,Tsc1,F2r,Slfn1,Dhcr24,Zeb1,Pmp22,Nfib,Bcl6,Slfn2,Tax1bp3,Il1b,Trp53,Alox8,Nf1,Wnt9a,Acvrl1,Slc9a3r1,Nup62,Wt1,Kat2b,Gal,Phb,Xirp1,Ski,Wdr77,Ptprj,Rnf139,Nkx3-1,Fktn,Cebpa,Kras,Ctnnb1,Nr2e3,Ptch1,Srf,Nox4,Gata3,Npm1,Frzb,Bmp7,Mtbp,Rbm38,Cdkn2b,Fgf2,Fgfr3,Wdr6,Ddr1,Gdf11,Rerg,Bak1,Tsg101,Bmp4,Hspa1a,Dpt,Drd2,Smyd2…
GO:0008286	insulin_receptor_signaling_pathway	Ptpra,Igfbp1,Gsk3a,Sh2b2,Rhoq,Slc2a8,Mup12,Socs7,Insr,Mup20,Pik3r3,Akt2,Mup4,Ptpn1,Nr1h3,Smarcc1,Ins2,Phip,Grb14,Irs1,Stxbp4,Shc1,Grb2,Irs2,Srebf1,Zfp106,Srsf3,Foxc2,Sik2,Eif4ebp2,Bcar1,Eif4ebp1,Foxo4,Akt1,Ptpn2,Pik3r1
GO:0008344	adult_locomotory_behavior	Pafah1b1,Atp1a3,Pbx3,Hoxd10,Hoxd9,Hoxb8,Gigyf2,Atp1a2,Dmbx1,Sncg,Park7,Ntsr1,Lgi4,Eps8,Ngf,Atxn1,Nr4a2,Grin1,Oprd1,Otog,Cnp,Grin2d,Ntf5,Park2,Drd4,Adam22,Ppt1,Htra2,Cstb,Snca,Cxcl12,Chl1,Hipk2,Ntan1,Mecp2,Tshr,App,Tbce,Cln8
GO:0008360	regulation_of_cell_shape	Pdpn,Ermn,Bambi,Arhgap15,Myh10,Sprr1b,Kdr,Palmd,Arhgef18,Rhoq,Myh14,Vil1,Plxnb1,Myh9,Icam1,Grlf1,Gna13,Palm2,Gas2,2900073G15Rik,F2,Cyfip1,Gas7,Gna12,Cdc42ep1,Coro1a,Cdc42ep4,Cdc42ep5,Shroom3,Arap1,Cdc42ep2,Taok2,Cdc42se2,Fermt2,Ezr,Tbccd1,S100a13,Cdc42ep3,Il6,Myl12b,Vegfa,Cdc42se1,Cfdp1,Bves,Anxa7,Fyn,Rhou,Dlc1,Fgd4,Arap3,Rhoj
GO:0008380	RNA_splicing	Cwc22,Snrpb,Hnrnpu,Hnrnpul1,Srsf12,Aqr,Prpf39,Upf3b,Prpf38a,Thoc2,Thoc1,Cir1,Srsf6,Ybx1,Snrnp200,Ncbp2,Sip1,Prpf8,Magoh,Rbm15b,Ppie,Ppih,Snrpa,Hnrnpa3,Snrpb2,Polr2a,Pabpn1,Hnrnpc,Snrpe,Rbfox3,Cdc5l,Clp1,Rbm4b,Cstf3,Dhx9,Scaf8,Prpf18,Gemin6,Sf3b2,Polr2f,Cd2bp2,Ncbp1,Cstf2,Xab2,Pcf11,Snrpd1,Rbm14,Phf5a,Dhx15,1110037F02Rik,Hnrnph1,Plrg1,Prpf6,Hnrnpk,Lsm10,Hnrnpl,Fus,Hnrnpa0,Luc7l3,Hnrnpa1,Jmjd6,Prpf…
GO:0008542	visual_learning	Atp1a3,Dbh,Atp1a2,Chrnb2,Nf1,Crhr1,Kras,Drd5,Kit,Drd2,Nras,Cdk5,Atxn1,Grin1,Rgs14,Drd1a,Ppp1r1b,Foxb1,Pde1b,Hras1,Ric8,Adra1b,Cacna1c,Nlgn3,Grin2a,Neto1,Mecp2,App,Drd3,Hmgcr
GO:0008584	male_gonad_development	Gata6,Acvr2a,Nr5a1,Eif2s2,Wt1,Fshr,Srd5a1,Ren1,Ctsl,Bcl2l1,Kit,Col9a3,Tcfap2c,Sox8,Tnfrsf10b,Cst3,Sfrp2,Csda,Tesc,Wnt5a,Bcl2l11,Gata4,Srd5a2,Wnt2b,Patz1,Bok,Fgf9,Sox9,Wnt4,Ahsg,Bax,Msh2,Cyp11a1,Mas1,Cyp19a1,Utf1,Rxfp2,Inha,Lhx9,Klhl10,Ercc1,Fstl3,Insl3,Cyp17a1,Kitl,Met,Rbp4,Hmgb2,Insl6,Arid5b,Tlr3,Esr1,Zfp42,Fanca,Tex11,Nr0b1,Mamld1,Sfrp1,Inhba,Ctnna1
GO:0008624	induction_of_apoptosis_by_extracellular_signals	Vav2,Arhgef7,Plekhg2,Tm2d1,Abr,Psen2,Itgb3bp,Rasgrf2,Arhgef18,Obscn,Arhgef16,Ect2,Bad,Ticam1,Tiam2,Fadd,Traf6,Vav1,Dapk1,Spn,Fasl,Psenen,Bak1,Rasgrf1,Ngf,Prex1,Sos1,Fgd2,Bcl2l11,Fgd3,Cd3e,Vdr,Aph1a,Casp8,Ngfr,Ngef,Sort1,Arhgef12,Sqstm1,Mapk8,Tnf,Bax,Ngfrap1,Aatf,Vav3,Arhgef17,Ywhae,Ncstn,AY074887,Trio,Cd24a,Smpd2,Ndufa13,Arhgef4,Casp2,Casp3,Cd5,Arhgef9,Fgd4,Arhgap4,Itsn1,Tiam1,Psen1,Arhgef6,Fgd1,…
GO:0008643	carbohydrate_transport	Slc2a6,Slc35b1,Slc35a1,Slc2a4,Slc35a3,Slc2a9,Slc2a8,Slc35d2,Slc5a11,Hiat1,Slc45a1,Slc2a7,Slc2a5,Slc2a10,Slc2a2,Pea15a,Slc5a2,Slc35c1,Slc50a1,Rft1,Slc37a2,1810014F10Rik,Slc35b4,AI317395,G630090E17Rik,Slc2a12,Slc35d3,Slc35a2,Slc35a5,Slc35a4
GO:0008654	phospholipid_biosynthetic_process	Serinc5,Fgf7,Agpat2,Crls1,Serinc4,Pcyt1a,Cdipt,C330019G07Rik,Lpcat1,Lpcat2b,Ptdss1,Pisd,Cds1,Agpat9,Mboat7,Agpat1,Ppard,Lpgat1,Pcyt2,Cept1,Sh3glb1,Gpat2,Pgs1,Chkb,Etnk2,Lclat1,Ptdss2,Pld1,Acsl5,Cds2,Lpcat4,Ept1,Agpat4,Pip5k1a,Abhd5,Serinc1,Lpcat3,Agpat3,Isyna1,Chpt1,Mboat2,Pcyt1b,Mboat1,Agpat6,Hexb
GO:0009058	biosynthetic_process	Nmnat3,Sptlc3,Gtdc1,Fpgs,Dhrs3,Pcyt1a,Gal3st4,Coq2,Ccbl1,Hsd3b5,Accsl,2310030N02Rik,Gm4450,Gal3st1,Tgds,Gmppa,Hsd3b1,Nmnat1,Fasn,Alg2,Alas1,Gm6728,Olah,Gm6086,Ccbl2,Pcyt2,Hsd3b2,Gm10681,Eif2b3,Hsd3b7,Mat2b,Gal3st2,Coasy,Sptlc1,Glt1d1,Mtfmt,Gulo,Gcat,Gal3st3,Hsd3b3,Hsd3b4,2310001A20Rik,Fdft1,Hsd3b6,Nmnat2,Gmps,Gpt,Gmppb,Gm9994,Sdr42e1,Tat,Oxsm,Hal,Got1,Got2,Aldh1l2,Aadat,Aldh1l1,Pbld1,Pbld2,Gpt2,G…
GO:0009408	response_to_heat	Casp6,Sst,Dnaja1,Hspb7,Ccl2,Crnn,Trpv1,Il1b,Eif2b1,Pklr,Calca,Socs3,Pebp1,Rps6kb1,Prkcq,Aldoa,Hspb6,Irf1,Accn3,Hspa1a,Cryab,Mmp9,Bcl2,Hspb8,Cryaa,Pla2g4a,Hmgb1,P2rx3,Osm,Trpv2,Gclc,Dnaja4,Hsf1,Cpb2,Nos1,Hspb2,Hspb1,Cckar,Hspa4,Il1a,Casq1,Il6,Hspa1b,Mthfd2,Tacr1,Mstn,Cxcl12,Dnaja2,Eif2b5,Dnaja3,Eif2b2,Sod1,Hspb3,Cd14
GO:0009409	response_to_cold	Vgf,Acot11,Trpm8,Casp12,Tgfb2,Acadm,Gmpr,P2rx3,Adm,Casp8,Cxcl10,mt-Co2,Thra,Il6,Vegfa,Il18,Ucp3,Cirbp,Slc27a1,Pparg,Pmch,Trh,Agt,Trpa1,Adrb3,Gyk,Rbm3,Pcsk1n,Dio2,Fos
GO:0009411	response_to_UV	Ube2a,Casp9,Trp53,Ddb2,Hus1,Uaca,Tipin,Ercc6,Xpa,Ube4b,Dtl,Rpain,Pml,Cdkn1a,Ube2b,Trim32,Ercc2,Mapk8,Brsk1,Usp1,Casp7,Msh6,Cirbp,Elane,Ercc5,Rev1,Rad18,Men1,Ercc4,Pmaip1,Ercc8,Ercc3
GO:0009611	response_to_wounding	Serpine2,F2rl2,Pdgfa,F3,Pebp1,Cd81,Pate4,Rps6kb1,Wnt1,Ets1,Fgfr1op2,Cyp1a1,Mdk,Klk8,Erbb3,Abhd2,Id3,Slc1a2,Gfap,Tnfrsf1a,Clu,Sox2,Cdk5,Ctsb,Adm,Grin2c,Pdgfb,Gpx1,Ngfr,Tgfb1,Tnc,Vcan,Bax,Slc1a3,Il6,Smo,Ptpn6,Met,Arg1,Pllp,Hhex,Nrp1,Grin2a,Srsf5,Mtap1b
GO:0009612	response_to_mechanical_stimulus	Btg2,Mpo,Ccl2,Src,F3,Col1a1,Il13,Ptk2b,Rps6kb1,Ets1,Ptch1,Grin2b,Igfbp2,Accn3,Psph,Meis2,Mmp13,Acan,Mgp,Accn1,Bmp4,Ngf,Mmp9,Ctsb,Mmp14,Prkca,Txnip,Lck,Jun,Bmp2,Tnf,Nos3,Rela,Il6,P2rx7,Rhoc,Fosl1,P2ry1,Junb,Smpd2,Cxcl12,Dcn,Cav1,Asns,Timp3,Acta1,Rcan1,Ccnb1,Angpt2,Mtap1b
GO:0009615	response_to_virus	Ifnk,Crcp,Itch,Ap1s1,Ccl5,Fv1,Polr3h,Lcn2,Il28b,Gm13288,Gm13287,Gm13290,Ifna2,Src,Mavs,Duox2,Ifna9,Gm12597,Plscr1,Ifne,Ifna5,Ifna7,Ifih1,Ifna4,Xpo1,Ifna1,Gm13278,Crebzf,Ifna11,Cyp1a1,Polr3k,C80913,Tnfsf4,Oas1b,Isg20,Bcl2l1,Gm13276,Gm13285,Pcbp2,Klra8,Il23a,Ifnz,Polr3c,Gm13275,Clu,Xpr1,Ifnab,Cct5,Gm13279,Gm13271,Myd88,Polr3e,Pml,Polr3f,Gm13277,Gm13283,Eif2ak2,Trim11,Bcl3,Mst1r,Gtf2f1,Hspb1,Gm13272…
GO:0009636	response_to_toxin	Gata6,Cyp2f2,Slc7a11,Lcn2,Dhrs2,Slc30a4,Gjc2,Tlr4,Scn9a,Pebp1,Gstp1,Rps6kb1,Arnt2,Lyn,Cyp1a1,Xpa,Gucy2c,Casp1,Drd2,Cst3,Ephx1,Bcl2,Wapal,Cps1,Prkca,Smr2,Mapk3,Cdkn1a,Ttpa,Gpx1,Cyp1b1,Cyp4f14,Nefl,Cnp,Ddc,Mlh1,Bdh1,Blmh,Bax,Scfd1,Shc1,Slc18a2,Slc6a4,Slc22a8,Tgfbr1,Mgmt,Ptgr1,Ephx2,Scn8a,Ctrb1,Cdh1,Cyp17a1,Slc6a1,Asns,Pon1,Fas,Ces1d,Cdk1,Trpm6,Slc6a14,Maob,Mapk1,Sdc1,Hdac6,Mbp,Fos,Ikbkb,Slc23a1,Ccn…
GO:0009725	response_to_hormone_stimulus	Nkx2-1,F7,Socs3,Hadh,Lct,Ptk2b,Oxct1,Ghr,Insr,Txn2,Lyn,Agl,Ctnnb1,Srf,Ldlr,Adra1a,Apoa5,Mmp19,Rerg,Mgp,Msi1,Sftpa1,Angptl3,Ncoa4,Pdgfra,Mb,H3f3b,Galp,Acadm,Pla2g4a,Mmp14,Ghsr,Gclc,Cd38,Lcn8,Pias3,mt-Nd3,Steap2,Me1,Hmbs,Aqp2,Bdh1,Srebf2,Acat1,Foxc2,H3f3a,Sftpc,Tacr1,Mat2a,Hcn2,Aqp1,Timp4,Ghrl,Fhl2,Tac1,Timp3,Vldlr,Anxa1,Rorb,Ncoa1,Uqcrfs1,Lox,Cblb,Arg2
GO:0009749	response_to_glucose_stimulus	Ep300,Casp6,Adipoq,Neurod1,Acvr1c,Hnf1b,Sarm1,Eif2b1,Pklr,Ptk2b,Pcsk1,Col6a3,Insr,Txn2,Rps6kb1,Prkcq,Apoa2,Ncf2,Ctsl,Nnat,Ildr2,Apom,Acan,Slc8a1,Khk,Ppard,Slc2a2,Glp1r,Hnf4a,Gck,Slc30a8,Gipr,Nr0b2,Ctsb,Hmgb1,Glul,Txnip,Thbs1,Tgfb1,Mafa,Acsl5,Col4a3,Srebf1,Acvr2b,Rhoc,Mapk14,Tcf7l2,Ucp2,Pfkfb2,Ptprn,Sftpc,Sftpb,Gpam,Slc2a3,Pfkl,Col6a2,Nr1h4,Ctgf,Pten,Trh,Eif2b5,Fkbp1b,Smad2,Eif2b2,Arg2,Hif1a,Egr1,…
GO:0009790	embryo_development	Polr1b,Tnfaip1,Thbd,Csrp2bp,Pdpn,Rab14,Tsc1,Notch1,Ubr3,Gatm,Psen2,Cdk5r1,Akirin2,Ptf1a,Nrg3,Lrat,Pcsk1,Hus1,Racgap1,Ehmt1,Aplp2,Epor,Pgm3,Kif1b,Fgf2,Lsr,Gtf2i,Taf10,Scel,Bag6,Ihh,Ambra1,Timeless,Wnt5a,Adh1,Npm2,Colec10,Tgfbr3,mt-Nd4,Birc5,E4f1,Elf3,Tgfb1,Acvr1b,Ccdc47,Shh,Gtf2ird1,Twsg1,Rasa1,Cad,Krt4,Hmgcl,Tgfbr1,Osr2,P2ry2,Tpm1,Ggcx,Madcam1,Tpi1,Nanog,Foxp2,Rbp4,Foxp1,Stox2,Nrg1,Men1,Dlk1,Zfx,…
GO:0009791	post-embryonic_development	Szt2,Fgfr2,Lhx1,Gigyf2,Asl,Aco1,Invs,Scn9a,Trp73,Mecom,Sepp1,Pygo1,Serp1,Tal2,Gnas,Pygo2,Bmp4,Serpina7,Ndn,Acadm,Stk36,Tapt1,Bcl2l11,Csrnp1,Alx4,Nr4a2,Mapk8ip3,Plekha1,Etnk2,Nppc,Ppp1r13l,Mnx1,Sema3c,Sox6,Clps,Pnlip,Ccdc47,Sod2,Ercc2,Bax,Slc18a2,Impad1,Pnliprp1,Tet2,Mut,Acvr2b,Schip1,Tiparp,Gabrg2,Inppl1,Cyp1a2,Tgfbr1,Dhcr7,Emx1,Sgpl1,Rab3a,Atg7,Foxp2,Nkx2-3,Itpr1,Cfc1,Chst11,Arid5b,Helt,Siah1a,G…
GO:0009887	organ_morphogenesis	Fgfr2,Pax8,Pax9,Nkx2-1,Tgm1,Pdgfa,Jag1,Pax7,Wnt11,Pnpla6,Lhx4,Insr,Traf6,Wnt6,Fli1,Ptch1,E2f5,Bmp7,Sycp2,Wnt10b,Lama5,Gdf11,Igf1r,Igf2,Prkar1b,Phlda2,Pbx1,Slit3,Wnt9b,Pax5,Tbx3,Pax1,Pdgfra,Wnt3a,Otx2,Smarcc1,Ereg,Wnt10a,Wnt5a,Nlrp5,Mapk3,Pitx2,Vdr,Tnfsf11,Trp63,Th,Tymp,Wnt2b,Prop1,Cxcr4,Pdgfc,Ift88,Tgfb1,Foxf1a,Prkar1a,Ephb2,Thra,Med1,Rela,Efnb2,Gamt,Hhip,Pax4,Thrb,Wnt5b,E2f4,Wnt8b,Hoxa13,Hoxa3,T…
GO:0009952	anterior/posterior_pattern_formation	Cer1,Acvr2a,Lhx1,Tcf15,Foxa2,Hoxd10,Neurod1,Hoxd8,Hoxd9,Hoxb1,Hoxb8,Cdx2,Hoxb5,Hnf1b,Hoxd4,Hoxd3,Hoxc9,Hoxc4,Cdon,Pcgf2,Kif3a,Cdx4,Hoxb6,Scmh1,Ring1,Hipk1,Nr2f2,Gdf11,Ctnnbip1,Pbx1,Hoxc13,Sfrp2,Wnt3a,Otx2,Lrp6,Bmpr2,Wnt5a,Alx4,Hoxb2,Hoxc8,Barx1,Aldh1a2,Hoxd13,Otx1,Vangl2,Mll1,Bmpr1a,Hoxb7,Ift88,Shh,Mllt3,Arc,Celsr1,Hoxb4,Grsf1,Ifitm1,Rarg,Acvr2b,Pax6,Tgfbr1,Foxh1,Bptf,Nodal,Alx1,Hoxa9,Hoxa7,Hoxa6…
GO:0009953	dorsal/ventral_pattern_formation	Lhx1,Foxa2,Ift52,Nog,Lhx3,Hoxd11,Lrp4,Ift172,Kif3a,Gas1,Gli2,Tbx20,Ctnnb1,Ptch1,Dync2h1,En1,Axin1,Otx2,Hoxb2,Ovol2,Bmpr1a,Prop1,Lhx2,Bmpr1b,Ift88,Shh,Foxg1,Tgif1,Pax6,Noto,Hhip,Gli1,Fkbp8,Ift122,Hoxa11,Hoxa2,Wnt7a,Chrd,Sp8,Edn1,Aida,Disp1,Arl13b,Gli3,Apc
GO:0009968	negative_regulation_of_signal_transduction	Inpp5d,Scai,Cish,Socs3,Arrb1,Treml1,Socs7,Lrpap1,Rgs16,Rgs19,Rgs9bp,Erbb3,Adh7,Ihh,Nlrp12,Rgs3,Rgs11,Brap,Rgs5,Rgs8,Ddit4l,Rgs18,Acvr1,Hhip,Socs2,Cav1,Rgs17,Rgs20,Kif26a,Pak1ip1,Rgs6,Rgs7bp
GO:0009987	cellular_process	Abi1,Dbh,Xpnpep3,Supt16h,Ppp1ca,Metap1,Bmi1,Brms1,Ctnnb1,Fli1,Pepd,Lta,Hdgf,Pa2g4,Fmnl1,Ppard,Psrc1,Cdhr1,Metap1d,Ngef,Jun,Pam,Rras2,Junb,Xpnpep1,Ndst2,Metap2,Moxd1,Amfr,Gnao1,Moxd2,Ar,Xpnpep2
GO:0010033	response_to_organic_substance	Casp6,Btg2,Acvr2a,Ugt1a1,Pdgfa,Serpinf2,Gatm,Pfn1,Tfrc,Umod,Dgkd,Pebp1,Lct,Aqp9,Pak1,Pygm,Rps6kb1,Il10,Ctsc,Ccnd1,Cyp1a1,Chrm4,P2rx2,Gpx3,Tnfrsf10b,Anxa5,Ngf,Ppard,Mmp9,Dusp1,Dusp10,Acp2,Bcl2,Pdgfra,Creb1,Spp1,Ak4,Wnt5a,Pla2g4a,P2rx3,Adm,Xrcc1,Sqle,Cdkn1a,Pdgfb,Srd5a2,Glrx2,C1qb,Car2,Cyp1b1,Nefl,Tgfb1,Ptgs2,Jun,Alb,Afp,Abcg1,Cyp11a1,P2rx1,Stat3,Rela,Il1a,Casq1,Brca1,Slc6a4,P2rx7,Cyp2d22,Ampd1,Fad…
GO:0010212	response_to_ionizing_radiation	Rnf168,Dnmt3b,Rad54l,Baat1,Nes,Bre,Icam1,Rad54b,1110054O05Rik,Aen,Lzic,Atm,5730590G19Rik,Dclre1c,Obfc2b,Trp53bp2,Rnf8,Topbp1,Abcg5,Uimc1,Eya3,Paxip1,Nhej1,Fam175a,Ints3,Ccr5,Usp28,Krt14,Bax,Xrcc4,Cyp11a1,Vcam1,Cyp19a1,Brca1,Cyp2r1,Abcb1a,Abcb1b,Xrcc6,Rfwd3,5430437P03Rik,Cyp17a1,Obfc2a,Nek1,Eya1,Brcc3
GO:0010243	response_to_organic_nitrogen	Casp6,Btg2,Sst,Plcg1,Aldoc,Mgst2,Il1rn,Plcb1,Il1b,Vkorc1,Aacs,Pebp1,Trp73,Ptk2b,Ccne1,Ccnd1,Casp12,Mgst1,Sin3a,Tgfb2,Nnmt,Ak4,Pla2g4a,Ubd,Cdkn1a,mt-Nd5,Nefl,Shh,Ptgs2,Psmb2,Cyp2e1,Ptgs1,Il1a,Crot,Ccng1,Smad1,Slc6a1,Gnao1,Cdk1,Cdo1,Max,Atp4b
GO:0010468	regulation_of_gene_expression	Lhx1,Foxa2,Cdkn2a,Notch1,Foxa1,Aco1,Bmi1,Il3,Tob2,Atp7a,Myc,Pthlh,Il10,Il7,Dnmt1,Col2a1,Dppa5a,Irf1,Taf10,Bmp4,Prox1,Lmx1a,Sox2,Mapk8ip3,Ins2,Npat,Patz1,G6pc,Ngfr,Sort1,Shh,Irs1,Apoe,Ppara,Rarg,Hinfp,Cdk6,Pax6,Phgdh,Cyp1a2,Tgfbr1,Plcg2,Cdk4,Satb2,Ppp3cb,Fkbp8,Ascl1,Mitf,Plagl1,Irx5,Agt,Prdm14,Ppp2cb,Ahr,Il2rg,Ar,Mkl2,Alkbh1,App,Fgfr1,Fgf10,Gli3,Hif1a,Ptcd2
GO:0010552	positive_regulation_of_gene-specific_transcription_from_RNA_polymerase_II_promoter	Gata6,Rxra,Fgfr2,Gsk3a,Foxa2,Eng,Nfkb1,Nkx2-1,Nfe2l2,Nog,Bag1,Foxa1,Mlxipl,E2f1,Hnf1b,Mavs,Trp53bp1,Myocd,Nfib,Il1b,Crlf3,Rhoq,Ikzf2,Arrb1,Usf1,Nr1h2,Nkx3-1,Rps6ka4,Fadd,Nkx2-5,Wnt1,Smarca4,Cebpa,Ctnnb1,Caprin2,Sox18,Mll2,Usf2,Gabpb1,Nfia,Fgf2,Mesp1,Tal1,Kdm1a,Wnt10b,Sox5,Bmp4,Gtf2a2,Taf2,Tcfeb,Ihh,Hnf4a,Nr1h3,Fzd5,Sfrp2,Cyr61,Wnt3a,Lif,Creb1,Lrp6,Msx1,Wnt5a,Ddx58,Prkd2,Hmgb1,Hnf1a,Mapk3,Tbx5,Run…
GO:0010553	negative_regulation_of_gene-specific_transcription_from_RNA_polymerase_II_promoter	Gata6,Psmd10,Rxra,Fgfr2,Eng,Psen2,E2f1,Hnf1b,Per1,Ncor2,Ahrr,Taf9b,Tsc22d3,Phb,Myc,Nr1h2,Nkx2-5,Ascl2,Fgfr3,Ctbp1,Kdm1a,Wnt10b,Ctnnbip1,Tbl1xr1,Per3,Ednrb,Bmp4,Smyd2,Kdm2b,Wdtc1,Timeless,Setd8,Taf3,Zfp238,Gps2,Ezh1,Hbb-y,Cd36,Vdr,Ikzf1,Ppp1r13l,Spdef,Skil,Shh,Foxf1a,Ncor1,Per2,Hdac1,Bmp2,Ppara,Nipbl,Hdac4,Nr1d1,Mef2c,Smad3,Rbm15,Tcf7l2,Irf3,Foxc2,Hbb-bh1,Hand1,Osr2,Nfix,Nepn,Prdm1,Wwp2,Foxo3,Zfp9…
GO:0010628	positive_regulation_of_gene_expression	Ep300,Alox12,Nkx2-1,Ccl5,Lcn2,Src,E2f1,Hnf1b,Hoxd3,Dnmt3b,Rbm4b,Wnt11,Csf1,Mup12,Nr1h2,Cdc42,Slc11a1,Wnt6,Dnmt1,Ctnnb1,Mup20,Ctcfl,Kit,Avp,Fgf2,Sox8,Akt2,Bmp4,Mup4,Gckr,Cd44,Tesc,Tnfrsf1a,Wnt10a,Plaur,Iqgap3,Srpk2,Aldh1a2,Cntn1,Pias3,Tgfb1,Tnc,Shh,Fgf9,Rps6ka2,Spry2,Ccr5,Sox9,Wnt7b,Rara,Wnt3,Plp1,Bmp2,Lef1,Fgf4,Rarg,Hinfp,Il6,Qk,Relb,Pax6,Mapk9,Trim24,Csf2,Osr2,Amh,Tcf3,Cnn2,Gja1,Smad1,Prdm1,Wnt1…
GO:0010629	negative_regulation_of_gene_expression	Rxra,Nr1h2,Ndfip2,Cdc42,Bcl11a,Insr,Keap1,Bak1,Bmp4,Cryab,Slit3,Sfrp2,Adnp,Tnfrsf1a,Cryaa,Plaur,Iqgap3,Cd36,Cdkn1a,Mael,Vegfb,Aif1,Rara,Wnt4,Upk3b,Zfp281,Hinfp,Tgif1,Slit2,Inppl1,Gja1,Ros1,Wwp2,Tbk1,Ctcf,Fyn,Wnt8b,Hey2,Cited2,Tcfap4,Fgfr1,Sfrp1,Ndfip1,Max,Ccnb1,Zfp148
GO:0014070	response_to_organic_cyclic_compound	Rxra,Ep300,Btg2,Aldoc,Dbh,Nedd8,Ccl5,Pld2,Ugt1a1,Bag1,F7,Srr,Il1rn,Il1b,Vkorc1,Aacs,Aanat,Pklr,Atp12a,Slc6a3,Socs3,Pebp1,Taf9b,Pcsk1,Srd5a1,Adrbk1,Cpt1a,Txn2,Ccne1,Rps6kb1,Prkcq,Aldh3a1,Lyn,Ccnd1,Cyp1a1,Icam1,Ctnnb1,Ncf2,Hsd17b3,Ptch1,Ctsl,Grin2b,Selp,Avp,Nfia,Cdkn2b,Stc1,Gpx3,Atf1,Tnfrsf10b,Bak1,Igf2,Areg,Acan,Hrh3,Casp1,Bmp4,Taf2,Ngf,Mmp9,Cst3,Ephx1,Bcl2,Ccnd2,Cyp2j6,Il4,Ak4,Wnt5a,Oxt,Ctsb,Tpmt…
GO:0014823	response_to_activity	Ccl5,Ccl2,Prkaa2,Myh2,Zeb1,Tlr4,Pebp1,Hadh,Oxct1,Prkaa1,Insr,Il10,Uqcrc1,Ncf2,Hsd17b3,Pck1,Ppard,Myh4,Oxt,Rtn4,Th,Smtnl1,Sod2,Tnf,Mas1,Ucp3,Gpam,Tph2,Itgb1,Cdk1,Nr3c1,Angpt2
GO:0015031	protein_transport	Rac1,Kdelr2,Vps37d,Tmed3,Dnajc19,Scfd2,Arf1,Nxt2,Gm10349,Synrg,Ap2b1,Rhot1,Fam125b,Rab34,Timm22,Nup214,Eps15,Ap1g2,Ap1s1,Timm50,Kdelr3,Rab9b,Appbp2,Chmp4b,Rab14,Rasl11a,Rab3b,Gabarap,Eif5a,Arl8a,Snap23,Pom121,Lsg1,Snf8,Arl5a,Rasl10b,Pex12,Lrsam1,Stxbp1,Rrbp1,Nup188,Nup88,Psen2,Rangrf,Chmp5,Rem2,Rab18,Atg16l1,Actn4,6330545A04Rik,Rhov,Ift27,Stx1b,Rab20,Snx11,Gle1,Rab6b,Snx7,Col1a1,Rab33b,Rit1,Timm1…
GO:0015991	ATP_hydrolysis_coupled_proton_transport	Atp5g3,Atp5g1,Atp1a2,Tcirg1,Atp6v0b,Atp5g2,Atp4a,Atp5b,Atp6v0a2,Atp6v0e,Atp6v0a1,Atp6v0d2,Atp6v0c,Atp6v1g3,Atp6ap1l,Atp6v1c1,Atp6v1e2,Gm17271,Atp6v1b1,Atp6v1f,Atp6v1e1,Atp6v0d1,Atp6v1b2,Atp6v0e2,Atp6v1h,Atp6v0a4,Atp6v1c2,Atp5a1,Atp6v1d,Atp6v1a
GO:0015992	proton_transport	Slc36a2,Atp6v1g2,Atp5c1,Slc11a2,Slc4a11,Atp5e,Atp5b,Slc36a1,Atp6v1g1,Hvcn1,Atp6v1g3,Atp5j2,Atp6v1c1,Ucp3,Nox1,Atp6v1e2,Atp6v1b1,Atp5d,Ucp1,Atp6v1f,Atp6v1e1,Slc9a5,Atp6v1b2,Atp6v1h,Atp6v0a4,Atp6v1c2,Atp6ap1,Atp5a1,Atp6v1d,Atp6v1a,Atp5s,Atp4b
GO:0016032	viral_reproduction	Zscan21,Zkscan17,Zkscan14,Zkscan6,Zscan18,Gm11678,Zscan4b,Zfp369,Zscan22,Bicd1,Zscan4e,Zscan4-ps2,Zscan4c,Zfp167,Zfp446,Zfp287,Zscan10,Zscan5b,Zscan4d,Zfp202,Zscan20,Zscan29,Zfp445,Zscan4f,Zfp498,Zfp444,Zkscan5,Zkscan16,Zfp174,Zfp263,Zfp192,Zkscan4,Zfp187,Zkscan3,Zfp449,Golgb1,Zfp191,Zscan30,Zfp397
GO:0016042	lipid_catabolic_process	Pafah1b1,Plcg1,Pld2,Acap1,Plcb1,Pld3,Plch2,Pld6,Enpp2,Pnpla6,Pla2g5,Plb1,Plcb3,Plcxd3,Pla2g7,Daglb,Pla2g6,Abhd4,Lipe,Pla2g2d,Plcz1,Plin1,Plbd1,Plcd3,Pla2g2c,Pla2g3,Pafah2,Pla2g2f,Pla2g1b,Pnpla1,Pla2g4a,Pafah1b2,Gm749,Pafah1b3,Plcd4,Pnpla2,Cel,Adora1,Nceh1,Ins2,Ddhd1,Clps,Pnlip,Pla2g4e,Irs1,Plbd2,Plch1,Pla2g4b,Plcb2,Apoc2,Pnpla3,Pla2g16,Pla2g2e,Oc90,Pnpla5,Ppt1,Pla2g12a,Plcg2,Pla2g12b,Lpl,Lipm,Lip…
GO:0016044	cellular_membrane_organization	Vps37d,Stam,Arf1,Sgcb,Sec23a,Ap1s1,Chmp4b,Pldn,Snap23,Snf8,Dhcr24,Chmp5,Src,Stam2,Copb2,Sh3gl2,Sec24d,Sgca,Copz1,Clint1,Arrb1,Preb,Vamp7,Dnajc6,Chmp7,Ap1m2,Chmp6,Sar1b,Dnm2,Ccdc88a,Gjc1,Cltc,Tsg101,Sec31a,Clta,Stx4a,Upk2,Cln3,Napa,Copb1,Dtnbp1,Vamp2,Sgcd,Vps37b,Cno,Hgs,Hspa8,Sec24b,Sgcg,Ap1b1,Chmp4c,Arcn1,Bloc1s3,Sec24a,Crb1,Gjb2,Sh3d19,Chmp2a,Vps4b,Fth1,Vps25,Gja1,Vamp8,Vps24,Vps4a,Sec24c,Snca,G…
GO:0016049	cell_growth	Lepre1,Rasgrp4,Lefty2,Il6ra,Npm1,Adra1a,Hpn,Emp1,Mmp9,Lefty1,Tgfb2,Rptor,Lamtor2,Atp6v0e,Emp3,Pdgfb,Tgfbr3,Xrn2,Tmprss13,Adra1b,2400001E08Rik,Ccng1,Slc9a1,Cacna1a,Cav3,Sgms1,Acta1,Esr1,Edn1,Nubp1,Tgfb3,Entpd5
GO:0016055	Wnt_receptor_signaling_pathway	Ccny,Rspo4,Nxn,2610109H07Rik,Ryk,Cxxc4,Zbtb33,Dvl2,Csnk1d,Ptk7,Slc9a3r1,Invs,Nkd2,Krt6a,Ctnnd1,Tle3,Myc,Pygo1,Fzd4,Ccne1,Wnt1,Lrrfip2,Wnt6,Mesdc2,Ctnnb1,Macf1,Fzd9,Wisp1,Wnt10b,Fbxw11,Ctnnbip1,Pygo2,Drd2,Cd44,Csnk2b,Wnt9b,Axin1,Cul3,Wnt3a,Lrp6,Wls,Wnt10a,Wnt5a,Bcl9,Tgfb1i1,Strn,Pitx2,Wnt2b,Tcf7,Ddb1,Klhl12,Calcoco1,Wnt7b,Fzd1,Tnik,Lef1,Rspo2,Kremen2,Tle1,Tcf7l2,Pias4,Dvl1,Senp2,Cdk14,Csnk1g2,Apc2…
GO:0016070	RNA_metabolic_process	Cwc22,Mif4gd,Ncbp1,Gm13697,Gm13695,Eif4g2,Ddx54,Ubash3a,Nom1,Upf2,Leng9,Pop5,Gm13698,Gm13694,Eif4g3,Gm13693,Gm13691,Gm13696,Xrn2,Cnp,Ubash3b,Bzw1,Rnaseh2a,Akap7,AA960436,Bzw2,Eif4g1,Eif2b5,Eif5,Ctif,Paip1
GO:0016192	vesicle-mediated_transport	Kdelr2,Chd8,Copa,Scfd2,Arf1,Sec23a,Ap2b1,Ap4e1,Ap1g2,Ap1s1,Kdelr3,Stx1a,Snap23,Stxbp1,Rrbp1,Vps39,Snap25,Ap4m1,Sgip1,Copb2,Gga1,Stx1b,Rab6b,Vps18,Copz1,Mapk8ip1,Ergic1,Stxbp2,Spnb3,Ap3b1,Preb,Yif1a,Vamp7,Sytl2,Ap3b2,Ap1m2,Sar1b,Rab11a,Bnip1,Stx2,Vps33b,Sec22c,Unc13c,Ergic2,Arfgap2,Vamp3,Vps33a,Gga2,Nsf,Gosr2,Stx17,Arfgap1,Rint1,Ap3s2,Stx16,Cltc,Syt13,Golt1b,Angptl2,Rab2b,Tmed2,Sec31a,Copz2,Mcfd2,…
GO:0016310	phosphorylation	Bckdk,Galk2,Pstk,Mtor,Tnk2,Src,Htr2b,Cdk5r1,Col4a3bp,Rps6ka6,Pgk1,Rps6kb1,Mvk,Galk1,Atm,Akt2,Plk1,Cdk2,Pink1,Itpkc,Cdc7,Clk3,Alk,Mapk3,Tollip,Chek1,Mapk8,Prkcc,Pkmyt1,Wee1,Epha7,Ccnh,Fuk,Raf1,Mvd,Akt1,Mapk1,Rps6ka3,Ikbkb,Gsk3b,Cdk7
GO:0016311	dephosphorylation	Ptpra,Tns3,Ptprf,Mtmr4,Dusp2,Mdp1,Ppp3ca,Ssh2,Rngtt,Acpp,Ptprv,Synj2,Pnkp,Ssh3,Ptp4a3,Dusp15,Ptprd,Ptpmt1,Ptpn4,Ptprt,Dusp14,Ptprj,Ptpn13,Dnajc6,Sbf2,Acp5,Nt5c,Ptprm,Cdc14b,Cdkn3,Ptpro,Mtmr2,Mtmr3,Dusp10,Ptprh,Dusp16,Dusp12,Ptpn11,Dusp19,Ptpn14,Ptpn23,Mtmr10,Mtmr11,Ptpn3,Ptpdc1,Ptprs,Ptpn7,Sbf1,Ssh1,Dusp3,Thtpa,Dusp18,Ptpn12,Ptp4a2,Ptpn22,Ptprc,Sacm1l,Dusp8,Cdc14a,Mtmr9,Ptpn5,Mtmr12,Alpl,Dusp27,P…
GO:0016337	cell-cell_adhesion	Pdpn,Tek,Dlg1,Itga6,Crnn,Emcn,Src,Astn1,Ctnnd1,Egfr,Ntn1,Srpx2,Cdc42,Myh9,Icam1,Ctnnb1,Icam4,Rapgef1,Selp,Ppap2b,Scrib,Cd34,Cyr61,Ttyh1,Cd93,Thy1,Fndc3a,Cdh24,Itgal,Foxf1a,Gpr98,Jup,Shc1,Cyfip2,Anxa9,Ptpru,Esam,Slit2,Adam8,Icam2,Tcam1,Col13a1,Lims1,Ctnna2,Cdh1,Cdh3,Vezt,Cdh5,Pard3,Ctnna3,Fat1,Nrcam,Cbll1,Cldn5,Pkp2,Igsf5,Psen1,Pvrl3,Boc,Dsg4
GO:0016477	cell_migration	Pafah1b1,Col5a1,Vav2,Rac1,Tns3,Gsk3a,Hes1,Tnfaip1,Eng,Itga4,Ppp1r9b,Flt1,Bambi,Src,Enpep,Sirpa,Fscn1,Kdr,Kctd13,Ptk7,Astn1,Nup62,Gab2,Tns1,Wwc1,Lamc1,Rps6kb1,Ccdc88a,St14,Rhbdf1,Jam3,Abi2,Efna1,Lama5,Scrib,Clasp2,Usp33,Cul3,Wnt5a,Cdk5,Pax3,Coro1a,Dock1,Il12b,Cthrc1,Prop1,Thbs1,Spata13,C230081A13Rik,Jup,Ndel1,Vav3,Foxe1,Nanos1,Vegfa,Il12a,Nox1,Nodal,Podxl,Bcar1,Srgap1,Cd24a,Rasgef1a,Hoxa5,Nck2,Ccl…
GO:0016525	negative_regulation_of_angiogenesis	Tie1,Thbs4,Angpt4,Serpinf1,Ccl2,Ccr2,Nf1,Apoh,Tnmd,Bai1,Ptprm,Fasl,Pf4,Lif,Lect1,Pml,Cx3cr1,Cxcl10,Thbs1,Krit1,Stab1,Col4a3,Thbs2,Col4a2,Crhr2,Hoxa5,Hhex,Bai3,Il17f,Foxo4,Prl7d1,Vash1,Angpt2,Amot
GO:0016567	protein_ubiquitination	Rnf128,Zer1,Rnf40,Itch,Tnfaip1,Rnf6,Fbxo6,Mib1,Ubr3,Trim50,Topors,Tnk2,Hectd3,Fbxo45,Trim72,Kctd13,Wdsub1,Skp1a,Fem1a,Arrb1,Ubox5,March2,Fem1b,Klhl9,Trim31,Rnf139,Socs7,Nsmce2,Traf6,Klhl21,Rlim,Ube2i,Rchy1,Nedd4,Gm9762,Ube4b,Ube2d3,4933422H20Rik,Fbxw11,Rnf41,Plk1,Trim63,Birc3,Trim17,Rnf34,Rnf114,Herc2,Ube2c,Stub1,Smurf1,Cul3,Ubr2,Rnf8,Ube3a,Arrb2,Rbx1,Fbxl3,Rnf151,March6,Traf4,Peli1,Nhlrc1,Mylip,…
GO:0016568	chromatin_modification	Mysm1,Chd8,Usp22,Morf4l1,Myst1,Rnf40,Wac,Tlk1,Kdm5b,Rnf168,Hat1,Actl6b,Lrwd1,Epc2,Mbtd1,Asxl1,Cbx6,Kdm4c,Hils1,Hmgn3,Smarcd2,Bmi1,L3mbtl4,Smarcal1,Prmt5,2210018M11Rik,Suv420h1,Tlk2,Hmgn5,Myst2,Ehmt1,Ccdc101,Gm10093,Bre,Phf13,Dnmt1,Jmjd6,Eed,Carm1,Suds3,Prkcb,Ehmt2,Ctcfl,Prmt6,Ring1,Mll2,Suv420h2,Rrp8,Atxn7l3,Ss18l1,Bahd1,Kdm1a,Kdm4d,Aebp2,Tbl1xr1,Phf21a,Bag6,Smyd2,Kdm2b,Hdac7,Mll3,Eya2,Rnf8,Hdac5…
GO:0018105	peptidyl-serine_phosphorylation	Mknk1,Atr,Pak2,Lmtk2,Mtor,Clspn,Epo,Stk4,Cdk5r1,Mapk7,Map3k10,Camk2b,Prkcz,Adrbk1,Ttbk2,Map3k12,Tdgf1,Atm,Nek6,Lrrk2,Plk1,Pink1,Sbk1,Uhmk1,Prkca,Smg1,Pdgfb,Smtnl1,Clk1,Rps6ka2,Mapk8,Ilk,Brsk2,Mapk14,Tgfbr1,Prkaca,Tnks,Akt1,Prkdc,Morc3,Gsk3b
GO:0018108	peptidyl-tyrosine_phosphorylation	Abi1,Src,Fer,Ptk2b,Insr,Lyn,Fes,Clk4,Kit,Pxn,Ddr1,Pdgfra,Clk3,Sykb,Clk2,Pdgfb,Abl2,Abl1,Egf,Stat5a,Lck,Clk1,Ephb2,Btk,Efemp1,Wee1,Il12rb2,Jak3,Il12rb1,Fyn,Zap70,Dyrk1a,Pdgfrb
GO:0019221	cytokine-mediated_signaling_pathway	Ifnk,Il2rb,Csf2rb,Sh2b2,Ccl2,Fkbp1a,Edn2,Cish,Il1rap,Duox1,Duox2,Il1b,Ccr2,Il3,Il11ra1,Bad,Irak4,Zc3h15,Traf6,Cebpa,Kras,Il6ra,Kit,Pf4,Ifnz,Stat6,Tnfrsf1a,Ereg,Numbl,Il21r,Myd88,Tnfsf11,Cx3cr1,Lilrb3,Stat5a,Il5,Stat5b,Stat3,Rela,Il1a,Lifr,Ebi3,Rqcd1,Csf2rb2,Ptprn,Ptpn6,Irak3,Jak3,Stat1,Stat4,Il1r1,Cx3cl1,Jak2,Socs1,Irak1,Cd74,Iigp1,Il6st,Klf6
GO:0019233	sensory_perception_of_pain	Cnr1,Kcnip3,Hoxb8,Trpv1,Chrnb2,Ccr2,Dlg2,Chrna4,Iapp,Ngf,Htr2a,Penk,Ndn,Cnr2,Cdk5,Adrb1,Grin1,Nmu,Mapk3,Grm3,P2rx4,Fam134b,Ace,Scn3b,P2ry2,P2ry1,Tacr1,Ednra,Aqp1,Alox5,Npvf,Tac1,Npy1r,Grm1,Mapk1,Bdkrb1,Edn1,Grin2a,Mecp2
GO:0019432	triglyceride_biosynthetic_process	Acsl4,Elovl1,Agpat2,Dgat2,Mogat2,Dgat1,Agpat9,Acsl6,Lpin2,Fasn,Agpat1,Elovl6,Gpat2,Gpd1,Elovl5,Acaca,Elovl4,Acsl5,Pnpla3,Acsl3,Hsd17b12,Acly,Tecr,Gpam,Elovl3,Lpl,Acsl1,Slc25a1,Lpin1,Elovl2,Agpat6,Elovl7
GO:0019882	antigen_processing_and_presentation	Procr,H2-T23,Azgp1,Ap3b1,H2-M10.5,Cd1d2,Psmb9,Gm11127,H2-Gs10,Gm8815,Mill2,H2-DMa,H2-M2,Ulbp1,Gm10499,H2-Bl,H2-D1,H2-Eb2,H2-Q10,H2-Ab1,H2-Aa,H2-Oa,H2-Q6,H2-M10.2,H2-DMb1,H2-T24,H2-M3,H2-T22,H2-M10.6,H2-Ob,H2-Eb1,Mr1,H2-M9,Gm7030,Psmb8,H2-Q2,H2-M10.4,Mill1,H2-K1,H2-M10.1,H2-DMb2,H2-M10.3,Relb,H2-T3,H2-Q7,H2-M11,H2-T10,H2-M5,Fcgrt,Gm8909,H2-Q8,Ap3d1,Ifng,Raet1d,Raet1c,H60b,9230019H11Rik,H60c,Hfe,Cd…
GO:0021766	hippocampus_development	Pafah1b1,Gm10598,Dlx2,Zeb2,Nkx2-1,Tsc1,Lrp8,Dvl2,Mkks,Bbs1,Trp73,Htr5a,Srd5a1,Dlx1,Bcan,Nr4a3,Hsd17b3,Mdk,Grin2b,Lmx1a,Bbs4,Wnt3a,Ogdh,Cdk5,Lhx5,Ptprs,Id4,Drd1a,Axin2,Srd5a2,4933409K07Rik,Hdac1,Lef1,Cyp11a1,Mas1,Uqcrq,Cyp19a1,Ywhae,Anxa3,Cyp17a1,Hdac2,Bbs2,Grin2a,Akap5,Akr1c14
GO:0021987	cerebral_cortex_development	Pafah1b1,Zeb2,Tacc2,Tsc1,Dvl2,Mkks,Nf1,Bbs1,Srd5a1,Cdon,Mdk,Grin2b,Tcfap2c,Bbs4,Lrp6,Sox2,Cdk5,Fzd3,Grin1,Tacc3,Ptprs,Axin2,Th,Ahsg,Lef1,Bax,Ywhae,Emx1,Nr2e1,Gng12,Atoh1,Atg7,Ascl1,Bbs2,Cntnap2,Wnt7a,Vldlr,Nde1,Grin2a,Psen1,Cep120,Tacc1
GO:0022900	electron_transport_chain	Cyb561d2,Tmx4,Ndufa1,Cybrd1,Frrs1,Ndufb5,Ndufs6,Glrx,Sdha,Ndufc2,Ndufv1,Txn2,Cyb561d1,Fdx1l,Ndufs2,Etfb,Enox1,Cr1l,Ndufs3,Ndufv3,4833423E24Rik,Ndufs5,Ndufb3,mt-Co1,Glrx2,mt-Nd6,mt-Nd4,Etfa,mt-Co2,Steap2,Etfdh,Ndufa6,Ndufc1,Uqcrc2,Txn1,Ndufv2,Cyba,Ndufa8,Uqcrq,Ndufb9,Ndufa10,Cyc1,Ndufa7,Sdhd,Ndufa3,Ndufb10,Fads2,Nox1,Steap1,Cybasc3,Fads1,Fads3,Uqcr11,Ndufs7,Ndufb7,Fa2h,Cyb5b,Ndufb8,Ndufa12,Ndufa4,…
GO:0030030	cell_projection_organization	Ttc30a2,Ift20,Nphp1,Ttc30a1,Tsc1,Mtor,B9d2,Wdpcp,Tubb4,Myo7a,Itga8,Kif27,Spag16,Dync2h1,Wdr19,Rp1l1,Myo1a,Dnaic2,Plek,Ptpn23,Stk36,Ttc30b,Dync2li1,Gsn,Cc2d2a,Capzb,Tsc2,Tekt4,Tekt2,Cep290,Poc1b,Ift122,Akt1,Ak7,0610037P05Rik,Akap4,Ttc8,Arl6,Boc
GO:0030036	actin_cytoskeleton_organization	Pafah1b1,Fmn1,Cap1,Sh2b2,Tmsb15b1,Ppp1r9b,Xirp2,Pdgfa,Fmnl2,Abr,Ssh2,Pfn1,Bcl6,Tmsb15b2,Fscn1,Nf1,Fmn2,Slc9a3r1,Diap2,Arhgef18,Rhoq,Xirp1,Pfn2,Cdc42,Wasf2,Rac2,Kras,Epb4.1l5,Fmnl1,Capza3,Enah,Nf2,Nras,Fhdc1,Parva,Flii,Pfn3,Coro1a,Pdlim7,Tesk2,Pdgfb,Vasp,Daam2,Rhoa,Arfip2,Fmnl3,Ssh1,Diap3,Abl1,Rac3,Fscn2,Nisch,Hras1,Rhog,Cdc42ep2,Taok2,Nuak2,Klhl17,Capzb,Shc1,Nrap,Arhgef17,Tmsb15l,Wipf1,Capza1,Csr…
GO:0030073	insulin_secretion	Pdx1,Vgf,Rapgef4,Neurod1,Hnf1b,Il1rn,Myo5a,Cplx1,Dgat1,Cplx3,Ildr2,Cyb5r4,Rims2,Ffar1,Slc30a8,Hnf1a,Stxbp3a,Mafa,Slc18a2,Pclo,Cckar,Acvr2b,Lep,Eif2ak3,Cacna1c,Anxa1,Fkbp1b,Fam3b,Smad2,Mc4r,Gpr119
GO:0030097	hemopoiesis	Flt3,Tek,Rpa1,Kdr,Ccr2,Sh2b3,Bmi1,Pknox1,Nkx2-5,Picalm,Kirrel3,Epas1,Ctnnb1,Pgm3,Ahctf1,Kit,Zbtb32,Tal1,Wnt3a,Cxcl15,Tacc3,L3mbtl1,Ikzf1,Pdgfb,Il20,Sox6,Sod2,Hoxb4,Zbtb16,Meis1,Cdk6,Twsg1,Tiparp,Ttc7,Add2,Sgpl1,Cnn2,Ciapin1,Rtkn2,Men1,Crip2,Txnrd2,Vpreb1,Ebp,Rogdi,Taz,Sfrp1,Cdk13,Angpt2
GO:0030154	cell_differentiation	Pafah1b1,Pax8,Fam82a2,Serpine2,Aggf1,Dlx2,Mycbpap,Nr5a1,Sebox,Nkx2-2,Bmp8a,Insm1,Nxn,Pdx1,Kctd11,Tssk4,Rbm45,Ppp1r9b,Spata20,Dapl1,Nr6a1,Flt1,Notch1,Dclk1,Sohlh2,Lhx3,Acvr1c,Tubd1,Strbp,Odf2,Cdx2,Gpsm1,Edf1,Ctbp2,Npnt,Zfp521,Ostn,Nme1,Pmp22,Agfg1,Slfn5,Unc45b,Catsperg2,Eid1,Rasgrp4,Sox10,Mapk7,Ndrg2,Ang,Hils1,Spata5,Sh2b3,Murc,Rnf17,Diap2,Obscn,Sh3pxd2b,1700019N12Rik,Ptf1a,Pld6,Srrm4,Tle3,Ptk2b,S…
GO:0030163	protein_catabolic_process	Nccrp1,Psmc4,Fbxo2,Fbxo44,Fbxo6,Lrsam1,Traf2,Fbxo17,Psmc3,Fbxo27,Psmc6,Axin1,Ubr2,Rbx1,Psmc5,Psmc2,Psmb3,Yme1l1,Cul2,Lnpep,Ubr1,Wdyhv1,Trim24,Ctrb1,Mdm2,Btrc,Atg7,Vhl,Afg3l1,Spg7,Akt1,Pja1,Psmc1,Afg3l2
GO:0030178	negative_regulation_of_Wnt_receptor_signaling_pathway	Cby1,Chd8,Nlk,Cxxc4,Dkk2,Csnk1e,Tax1bp3,Gnb2l1,Lrp4,Six3,Frzb,Mdfi,Ctnnbip1,Lrp1,Axin1,Sfrp2,Lrp6,Sox2,Grb10,Barx1,Lect2,Shh,Fgf9,Dkk3,Sox17,Tsc2,Wwox,Dkk1,Med12,Gsc,Apcdd1,Sfrp1,Dkk4
GO:0030182	neuron_differentiation	Pcsk9,Btg2,Itm2c,Notch1,Ryk,Bag1,Chrdl1,Gpc2,Cdk5r1,Cops2,Pou3f2,Neurog2,S1pr1,Hes5,Epha2,Prkcq,Nnat,Prrxl1,Hipk1,Edn3,Efna1,En1,En2,Tubb5,Id3,Cebpb,Lmx1a,Pigt,Otx2,Wnt5a,Gas7,Tlx3,Dpysl5,Nr4a2,Hoxc8,Aldh1a2,Neurog1,Mnx1,Lmx1b,Lhx2,Barhl2,Bhlhe22,Wnt7b,Brsk1,Hdac1,Shc1,Mef2c,Rxrg,Brsk2,Map2k1,Phox2b,Chat,Emx1,Pou4f2,Atoh1,Ptprr,Psd,Ldb1,Tlx1,Hdac2,Atp2b2,Vhl,Ascl1,Helt,Tubb3,Gata2,Hipk2,Dapk3,Tub…
GO:0030198	extracellular_matrix_organization	Olfml2a,Npnt,Eln,Pomt1,Nf1,Tnr,Atp7a,Itga8,Olfml2b,Smarca4,Apbb2,St7l,Tfip11,Dmp1,Mmp9,Col4a6,Hspg2,Gfap,Tgfb2,Cyr61,Pdgfra,Wnt3a,Serpinb5,Ecm2,Emilin1,Tgfbi,B4galt1,Spint1,Ptk2,Vtn,2300002M23Rik,Ibsp,Fn1,Adamtsl4,Rxfp1,Vit,Bcl3,Mpzl3,Elf3,Foxf1a,Sox9,Ercc2,Lgals3,Tnf,Adamts20,Postn,Hsd17b12,Egflam,Fbln1,Vwa1,Smoc2,Ambn,Serac1,Nox1,Tnfrsf11b,Crispld2,Spock2,Nepn,Nr2e1,A930038C07Rik,Nfkb2,Gfod2,My…
GO:0030216	keratinocyte_differentiation	Sprr2a3,Lor,Notch1,Tgm1,Sprr2i,Sprr2d,Sprr2a1,Sprr2g,Ctnnd1,Foxn1,Sprr2a2,Clic4,Smarca4,Tsg101,Yap1,Scel,Irf6,Sfn,Wnt5a,Evpl,Tgm3,Ivl,Trp63,Txnip,Sprr2h,Ptgs2,Pou2f3,Ptgs1,Map2k1,Pax6,Madcam1,Wnt16,Anxa1,Dsp,Ubn1,Adam9,Sav1,Dsg4
GO:0030307	positive_regulation_of_cell_growth	Psmd10,Ep300,Igfbp1,Alox12,Cxcl16,Derl2,Zfp639,Sphk1,Taf9b,Ptk2b,BC048355,Exosc4,Uts2r,Avp,Ngf,Ino80,F2,Ucn,Bcl2,Sfrp2,Cryaa,Exosc2,Flt4,Nol8,Il9,Cd38,Trim32,Adam10,Lef1,Extl3,Map2k5,Cyba,Krt17,Rhoc,Fgfr1op,Tgfbr1,Usp47,Avpr1a,Lgi1,Fxn,Cntf,Akt1,Adam17,Adnp2,N6amt1,Sfrp1,Hbegf
GO:0030308	negative_regulation_of_cell_growth	Grem1,Serpine2,Cdkn2a,Tnk1,Dab2ip,Bcl6,Nppa,Trp53,Mndal,Crlf3,Gnb2l1,Acvrl1,Wnt11,Wt1,Cgrrf1,Ptprj,Il7,Myl2,Gdf9,Apbb2,Gdf2,Caprin2,St7l,Frzb,Fgf2,Rerg,Hspa1a,Ppard,Cryab,Slit3,Hnf4a,Tchp,Sfrp2,Cth,Cdkn1b,Ndufs3,Cdkn2c,Bmpr2,Cgref1,Cdhr2,Nppb,Zmat3,Mul1,Psrc1,Pml,Cdkn1a,Sertad2,Rtn4,Dnajb2,Foxk1,Sertad3,Cda,Dcun1d3,Nme6,Tgfb1,Acvr1b,Ccdc85b,Ip6k2,Sox17,Ahsg,Ei24,Dnajc2,Smad3,Slit2,Ppt1,Osgin1,Cyp…
GO:0030324	lung_development	Fgfr2,Hes1,Sp3,Foxa2,Pdpn,Nkx2-9,Nkx2-1,Tbx4,Notch1,Lhx3,Foxa1,Fgf7,Nfib,Ada,Kdr,Ppp1ca,Tmbim6,Crh,Tshz3,Epas1,Gli2,l7Rn6,Cebpa,Jmjd6,Ctnnb1,Tab1,Fgf2,Lama5,Casp1,Mgp,Bmp4,Bag6,Hsd11b1,Prox1,Sp1,Timeless,Pdgfra,Lif,Wnt5a,Cux1,Hmgb1,Sparc,Tbx5,Aldh1a2,Tgfbr2,Hmgcs2,Fgfr4,Pitx2,Bmpr1a,Ift88,Shh,Fgf9,Foxf1a,Spry2,Wnt7b,Wwp1,Adamts2,Thra,Srebf1,Acvr2b,Vegfa,Fgf18,Il18,Cyp1a2,Aard,Tgfbr1,Ager,Dhcr7,Zf…
GO:0030326	embryonic_limb_morphogenesis	Sp9,Tbx4,Notch1,Gdf5,Psen2,Prrx2,Hoxd11,Prrx1,Ski,Lrp4,Ptch1,Bmp7,Dync2h1,En1,Bmp4,Pbx1,Sall4,Lrp6,Msx1,Wnt5a,Tbx5,Msx2,Aldh1a2,Hoxd13,Pbx2,Trp63,Shh,Fgf9,Gja5,Lef1,Fgf4,C2cd3,Mbnl1,Shox2,Mustn1,Cyp26b1,Acd,Alx1,Hoxa11,Dlx5,Dlx6,Chst11,Sp8,Twist1,Dicer1,Fbn2,Psen1,Fgfr1,Gli3
GO:0030334	regulation_of_cell_migration	Abi3,Rac1,Lama3,Sst,Tek,Egfl7,Ccr2,Srcin1,Ntn1,Jub,Pecam1,Gna13,Edn3,Lama5,Nexn,Cdk5,Pitx2,Rtn4,Rhoa,Cxcr4,Lama1,Spata13,Itgb3,Unc5c,Tbccd1,Pax6,Lmna,Gab1,Vcl,Lama4,Cxcl12,Lama2,Wdr44,Akt1,Tmsb4x,Map3k1,Apc,Amot
GO:0030335	positive_regulation_of_cell_migration	Ccl24,Ccl26,Pdpn,Ccl11,Flt1,Pld2,Cxcl16,Pdgfa,F2r,Spag9,Trip6,Sun2,Kdr,Ccr2,Col1a1,S1pr1,Gnb2l1,Wnt11,Sphk1,Csf1,Egfr,Ptk2b,Insr,Vil1,Ets1,Furin,Tdgf1,Kit,Igf1r,Akt2,Angptl3,Tgfb2,Cyr61,Pdgfra,Snai1,Hmgb1,Creb3,Ror2,Coro1a,Drd1a,Pdgfb,Cxcl10,Thbs1,Trim32,Adam10,Pld1,Foxf1a,Irs1,Aif1,Erbb4,Lef1,Ilk,Irs2,Smad3,Map2k1,Vegfa,Rhoc,Rras2,Adam8,Fgfr1op,Ager,Zfp703,Cdh13,Podxl,Bcar1,Adra2a,C3ar1,Wnt5b,Aq…
GO:0030336	negative_regulation_of_cell_migration	Tie1,Podn,Serpine1,Nkx2-1,Nog,Scai,Abr,Egfl7,Nf1,Acvrl1,Slc9a3r1,Wnt11,Clic4,Ptprj,Drd5,Srf,Abhd2,Acan,Drd2,Sfrp2,Dag1,Tbx5,Rap2a,Drd1a,Pdgfb,Thy1,Cx3cr1,Shh,Ccr5,Nisch,Rras,Rap2b,Igfbp5,Rnf20,Ptpru,Slit2,Robo4,Cnn2,Abhd6,Bcr,Pten,Cited2,Dlc1,Bmp10,Chrd,CAAA01083517.1.42631.1,Sfrp1,Arap3,Rap2c,Gtpbp4
GO:0030509	BMP_signaling_pathway	Cer1,Acvr2a,Smad9,Nog,Id1,Ski,Gdf2,Ecsit,Bmp7,Bmp4,Smad5,Zfyve16,Smurf1,Gdf6,Msx1,Bmpr2,Msx2,Grem2,Tgfbr3,Bmpr1a,Bmpr1b,Bmp2,Lef1,Smad6,Rgmb,Acvr2b,Twsg1,Acvr1,Smurf2,Smad1,Ube2d1,Bmp10,Usp9x,Gdf7,Bmp6,Smad7,Smad4,Fst,Egr1,Fstl1
GO:0030855	epithelial_cell_differentiation	Gata6,Fgfr2,Crhr1,F11r,Pthlh,Stx2,Cd63,Bmp7,Upk1a,Id3,Msi1,Cbfa2t2,Upk2,Barx1,Tgfb1i1,Trp63,Elf3,Ehf,Upk3a,Krt14,Fzd1,Col4a1,Fzd2,Ezr,Krt10,Neurog3,Vegfa,Krt4,Pparg,Dlx5,Dlx6,Tcf21,Gdf7,Fgf10,Upk1b,Six1
GO:0030900	forebrain_development	Stil,Nkx2-1,Nog,Notch1,Dclk1,2610109H07Rik,Psen2,Zeb1,Src,E2f1,Nfib,Neurog2,Ncor2,Pcdh9,Atrx,Trp73,Mecom,Aplp2,Smarca4,Ctnnb1,Grlf1,Sstr2,Fgfr3,Notch3,Nr2f2,Dync2h1,Bmp4,Drd2,Kdm2b,Otx2,Lrp6,Msx1,Numbl,Sox2,Cdk5,Mapk8ip3,Aldh1a2,Lrp2,Sstr3,Otx1,Ikzf1,Nr2f1,Shh,Ccr5,Foxg1,Cckar,Twsg1,Pax6,Htra2,Frs2,Fezf1,Top2b,Fyn,Fezf2,Apaf1,Rfx4,Gnao1,Prkg1,Dkk1,Chrd,Arx,Nde1,Gsc,App,Ndst1,Psen1,Sox3,Gli3
GO:0030901	midbrain_development	Fgfr2,Hes1,Smad9,Barhl1,Tal2,Wnt1,Aplp2,Hes3,En1,En2,Kdm2b,Otx2,Lrp6,Msx1,Fzd3,Otx1,Uchl5,Foxb1,Shh,Cxcl5,Fzd6,Uqcrq,Kat2a,Smad1,Pitx3,Rfx4,Jhdm1d,Gdf7,Ndst1,Fgfr1
GO:0031016	pancreas_development	Gata6,Pdx1,Invs,Ptf1a,Pcsk1,Bglap2,Ctnnb1,Ildr2,Meis2,Gdf11,Ihh,Prox1,Tgfb2,Nkx3-2,Aldh1a2,Mnx1,Shh,Foxf1a,Afp,Cckar,Pnliprp1,Acvr2b,Msln,Eif2ak3,Pax2,Met,Smad2,Onecut2,Fgf10,Isl1,Apc
GO:0031018	endocrine_pancreas_development	Hes1,Foxa2,Nkx2-2,Insm1,Pdx1,Neurod1,Hnf1b,Ptf1a,Hnf4g,Iapp,Bak1,Slc2a2,Pde3b,Hnf4a,Gck,Clu,Mnx1,Sox9,Nkx6-1,Il6,Neurog3,Nkx6-2,Nr5a2,Onecut3,Rfx6,Eif2ak3,Ins1,Pax4,Rfx3,Anxa1,Sox4,Onecut2
GO:0031100	organ_regeneration	Eif4a1,Aldoc,Prps1,Ccl2,Ugt1a1,Notch1,F7,Apoh,Atic,Socs3,Gstp1,Ccne1,Wnt1,Nr4a3,Ccnd1,Cebpa,Apoa2,Apoa5,Ppat,Slco1a6,Ddr1,Slco1a5,Bak1,Tyms,Csda,Nr0b2,Lif,Nnmt,Angpt1,Adm,Ccna2,Lrp2,Adh1,Cdkn1a,Tgfbr3,Hgf,Lcp1,Tgfb1,Hmbs,Afp,Ahsg,Lef1,Baat,Shc1,Cckar,Lifr,Mki67,Cad,Anxa3,Tgfbr1,Nrf1,Cxcl12,Pparg,Cdk1,Lpin1,Socs1,Prps2,Angpt2,Pfkfb1
GO:0031145	anaphase-promoting_complex-dependent_proteasomal_ubiquitin-dependent_protein_catabolic_process	Psmd10,Psmd5,Psmb6,Psmd8,Anapc2,Psmc4,Psma6,Psmd11,Anapc1,Cdc20,Bub1b,Psmd14,Psma8,Psmc3,Psmb5,Psmb9,Psmd12,Psma7,Ube2c,Psmc6,Psmb7,Psme4,Psma4,Psmc5,Psmc2,Psmf1,Cdc26,Psmd13,Ube2s,Bub3,Psmb11,Psmb2,Psmd3,Anapc4,Psmd4,Psmb4,Anapc5,Anapc10,Psmd7,Mad2l1,Psmb10,Ube2e1,Psmd6,Ube2d1,Cdk1,Fzr1,Psmd2,Psmc1,Psma2,Ccnb1,Cdc23,Psma3,Cdc16
GO:0031175	neuron_projection_development	Btg2,Pld2,Ryk,Efhd1,Myh10,Cdk5r1,Nrtn,Galr2,Ulk1,Ptk2b,Runx3,Lyn,Ptprm,Nedd4,Ube4b,Lingo1,Igf1r,Areg,Rasgrf1,Ngf,Ucn,Uhmk1,Ccdc64,Sept2,Gprin1,Hmgb1,Dtnbp1,Lamb2,Prmt1,Rac3,Gdnf,Ncdn,Shc1,Ndel1,Il6,Phgdh,Atxn10,Cntnap1,Ager,Cd24a,Cdh1,Atg7,Ppp1r9a,Cntn4,Lgi1,Chl1,Cntnap2,Gnao1,Itgb1,Prickle2,Stx3,Lamb1,Mecp2,Alkbh1,L1cam,App,Fgfr1,Diap1,Apc
GO:0031398	positive_regulation_of_protein_ubiquitination	Psmd10,Rnf111,Sphk1,Prickle1,Wfs1,Fbxo4,Ndfip2,Ticam1,Commd1,Rchy1,Fgfr3,Lrrk2,Bcl10,Stub1,Axin1,Hspbp1,Hspa5,Smurf1,Angpt1,Peli1,Nhlrc1,Ripk2,Tbc1d7,Rassf1,Dnajb2,Mapk15,Paxip1,Tspyl5,Brca1,Ube2d1,Nod2,Dnaja3,Smad7,Ndfip1
GO:0031667	response_to_nutrient_levels	Ccl5,F7,Lcn2,Zeb1,Src,Gss,Sds,Nes,Gstp1,Pcsk1,Insr,Hsd17b3,Psph,Igf2,Chsy1,Slc34a3,Cst3,Serpina7,Foxa3,Cbs,Gip,Srd5a2,Th,Gc,Hmbs,Stat5a,Sod2,Thra,Cyba,Il6,Ace,Il15,Gpam,Cyp17a1,Tph2,Asns,Itgb1,Otc,Sod1,Mtap1b
GO:0032088	negative_regulation_of_NF-kappaB_transcription_factor_activity	Psmd10,Zcchc11,Itch,Commd7,Rps3,Arrb1,1810074P20Rik,Commd1,Brms1,Cmklr1,Nlrp3,Nfkbid,Arrb2,Rbck1,Nfkbia,Trim21,Cat,Tceal7,Pias4,Dap,Prdx2,Irak3,Tax1bp1,Irak2,Prmt2,Setd6,Tnfaip3,Cyld,Nod2,Traf3,Dnaja3,Nlrc3,Foxp3,Irak1
GO:0032313	regulation_of_Rab_GTPase_activity	Tbc1d8b,Tbc1d20,Tbck,Sgsm2,Rabgap1,Tbc1d2b,Tbc1d10c,Tbc1d10a,Sgsm3,Tbc1d9b,Sgsm1,Tbc1d17,Rabgap1l,Wdr67,Usp6nl,Tbc1d13,Evi5,Tbc1d16,Tbc1d24,Tbc1d7,Tbc1d22a,Tbc1d5,Tbc1d19,Tbc1d10b,Tbc1d21,Tbc1d4,Tbc1d22b,Evi5l,Tbc1d14,D630037F22Rik,Tbc1d30,Tbc1d15,Tbc1d12,Tbc1d25,Tbc1d23,Grtp1
GO:0032355	response_to_estradiol_stimulus	Ass1,Casp6,Dbh,Pdgfa,Foxa1,Sprr2d,Sprr2b,Il1b,F3,Socs3,Gstp1,Htr5a,Ghr,Srd5a1,Insr,Nkx2-5,Ntm,Ccne1,Ets1,Arnt2,Prdm2,Ctnnb1,Ptch1,Ldlr,Brca2,Slc34a2,Bmp7,Dhh,Igfbp2,Nr2f2,Mmp3,Igf2,Areg,Aurka,Bmp4,Cryab,Mmp9,Cst3,Ihh,Dusp1,Ucn,Ccnd2,Tgfb2,Pdgfra,Wnt5a,Oxt,Prkca,Ccna2,Aldh1a2,Cd38,Vdr,Pdgfb,Casp8,Mapk15,Th,Gc,Txnip,Urod,Slc25a36,Tgfb1,Gpr81,Shh,Ptgs2,Hmbs,Rara,Bdh1,Wnt4,Stat5b,Nos3,Stat3,Strn3,Tac…
GO:0032496	response_to_lipopolysaccharide	Ass1,Cnr1,Thbd,S100a9,Nkx2-1,Mpo,Ccl5,Ccl2,Ugt1a1,Notch1,F2r,Abr,Srr,Mgst2,Adh5,Epo,Asl,Il1b,Akirin2,F3,Ccr1,Tlr4,Irg1,Il13,Ctsg,Socs3,Tg,Pcsk1,Ticam1,Slc11a1,Rps6kb1,Il10,Acp5,1100001G20Rik,Cyp1a1,Icam1,Ncf2,Il6ra,Lta,Aldoa,Selp,Mgst1,Fasl,Kcnj8,Mmp3,Lias,Slco1b2,Casp1,Sftpa1,Ngf,Mmp9,Cebpb,Dusp10,Tnfrsf1a,Lbp,Cnr2,Cps1,Pla2g4a,Ugt2b1,Hmgb1,Sparc,Peli1,Adm,Mapk3,Myd88,Casp8,Prdx3,Cxcl10,Nfkbia,H…
GO:0032526	response_to_retinoic_acid	Rxra,Ep300,Serpinf1,Tek,Pdgfa,Ovca2,Acer2,Tfrc,Ptch1,Igfbp2,Pou5f1,Bmp4,Sftpa1,Mmp9,Dusp1,Lefty1,Tgfb2,Oxt,Sox2,Gdap2,Clk2,Aqp3,Lrp2,Adh1,Cd38,Shh,Rara,Bmp2,Klf4,Rarg,Srebf1,Rxrg,Scamp3,Sftpc,Hsd17b2,Mest,Nanog,Cyp17a1,Tmem161a,Ascl1,Rbp4,Mtap7,Dkk1,Gdap1,Aldh1a1,Triml2,Ncoa1,Slc10a3,Synj1,1110034A24Rik
GO:0032582	negative_regulation_of_gene-specific_transcription	Adipoq,Wt1,Mup12,Phb,Nkx3-1,Tnfsf4,Mup20,Bmp7,Sox8,Mesp1,Nr2f2,Fbxw11,Pex14,Bmp4,Mup4,Prox1,Sfrp2,Cdkn1b,Wnt5a,Pfdn5,Rara,Cdkn1c,Bmp2,Lef1,Rela,Usp47,Zfpm2,Basp1,Btrc,Ascl1,Maged1,Tcfap4,Irak1,Gmnn,Ppargc1b,Sfrp1,Hdac3
GO:0032868	response_to_insulin_stimulus	Foxa2,Vgf,Ccl5,Tsc1,Mtor,Acvr1c,Nppa,Tlr4,Aanat,Socs3,Hadh,Gal,Insr,Rps6kb1,Prkcq,Il10,Lyn,Insig2,Inpp5k,Pck1,Akt2,Khk,Bcl2,Galp,Hmgb1,Scap,Adm,Hmgcs2,Pdgfb,Cckbr,Fabp3,Ggh,Stxbp3a,Sort1,Sis,Irs1,Bdh1,Cyp11b2,Ppara,Shc1,Rela,Retn,Il6,Inppl1,Ucp3,Abcc8,Fads1,Ptprn,Lep,Slc27a1,Hsd11b2,Ghrhr,Rbp4,Egr2,Gcnt1,Gfpt1,Cited1,Abcc5,Ar,Otc,Mc4r,Nr3c1,Max,Pik3r1,Egr1,Pfkfb1
GO:0032869	cellular_response_to_insulin_stimulus	Rxra,Pcsk9,Gsk3a,Adipoq,Src,Prkci,Pklr,Rhoq,Kat2b,Slc29a2,Gstp1,Ghr,Srd5a1,Usf1,Bglap2,Pak1,Akap1,Parp1,Insr,Fbp1,Erbb3,Ppat,Uchl3,Akt2,Wdtc1,Ccnd2,Pdpk1,Ghsr,Hmgcs2,Drd1a,Inhbb,Trib3,Ube2b,Aldob,Irs1,Acsl5,Ahsg,Irs2,Capn10,Srebf1,Ucp2,Gpam,Apobec1,Ghrhr,Pparg,Got1,Enpp1,Vldlr,Dlc1,Gfpt1,Akt1,Prkdc,Lpin1,Star,Hif1a,Pik3r1
GO:0032870	cellular_response_to_hormone_stimulus	Ugt1a1,Cga,Plod2,Ghr,Rps6kb1,Ncf2,Hsd17b3,Igfbp2,Akt2,Slit3,Dusp1,Hmgcs2,Aif1,Stat5b,Plod3,Cckar,Stat3,Rxrg,Slit2,Ucp3,Ucp2,Aldh2,Junb,Ucp1,Adra2a,Cftr,Asns,Ncoa1,Prl,Fos,Pgf,Robo2
GO:0033138	positive_regulation_of_peptidyl-serine_phosphorylation	Gcg,Gsk3a,Tek,Mad2l2,Arrb1,Cdc42,Caprin2,Avp,Akt2,Cd44,Axin1,Sfrp2,Wnt3a,Lif,Osm,Phip,Tgfb1,Spry2,Tnf,Il6,Il11,Snca,Met,Cav1,Raf1,Mif,Lats1,Braf,Araf,Akt1,Gsk3b
GO:0033574	response_to_testosterone_stimulus	Casp6,Hoxb13,Epo,Srd5a1,Insr,Rps6kb1,Car9,Uts2,Psph,Dusp1,Ccnd2,Wnt5a,Tpmt,Hmgcs2,Adh1,Srd5a2,Kcnj11,Mtap,Cacna1b,Tspo,Cyp19a1,Cad,Pde5a,Aldh2,Calr,Mstn,Cyp2c44,Edn1,Esr2,Pik3r1,Defb1,Ocln
GO:0034097	response_to_cytokine_stimulus	Tmem102,Casp6,Serpine1,Ccl5,Cxcl16,Aanat,Socs3,Ghr,Pla2g5,Trafd1,Ccne1,Acp5,Ctnnb1,Il6ra,Srf,Grin2b,Bcl2l1,Cdkn2b,Mmp3,Ddost,Stat6,Tgfb2,Pdgfra,Il4,Sparc,Coro1a,Aldh1a2,Cd38,Pml,Mcl1,Ptgs2,Jun,Aif1,Nos3,Sele,Stat3,Rela,Lifr,Osmr,Tnfrsf11a,Fosl1,Xcr1,Junb,Ctrb1,Ins1,Il12rb2,Ppp3cb,Cyp17a1,Cftr,Timp4,Col3a1,Oxtr,Fas,Gnao1,Cited1,Timp1,Serpina3m,Serpina3i,Serpina3g,Serpina3f,Serpina3c,Serpina1e,Serp…
GO:0034220	ion_transmembrane_transport	Atp1a4,Atp1a3,Slc12a1,Atp2c1,Atp2b4,Atp1b2,Atp1b3,Atp1a2,Atp2a1,Atp12a,Atp7a,Atp2a2,Accn2,Atp11b,Accn3,Atp4a,Accn1,Atp1a1,Svop,Atp10a,Slc22a7,Slc22a21,Atp8a1,Slc22a4,Slc22a5,Slc22a6,Atp1b1,Slc22a8,Slc22a1,Lasp1,Slc22a3,S100a6,Atp2c2,Atp2b2,Atp2b3,Atp8b1,Atp11c,Atp7b,Atp4b
GO:0034613	cellular_protein_localization	Dvl2,Lamtor3,Csnk1e,6330545A04Rik,Trp53,Cntn2,Slc9a3r1,Pacs1,Jub,Rraga,Optn,Cdc42,Ctnnb1,Sin3a,Wnt3a,Wnt5a,Lamtor2,Id4,Rap2a,Axin2,Sumo2,Lats2,Zdhhc18,Nipbl,Gm5900,2400001E08Rik,Cntnap2,Lats1,Rragb,Mpp5
GO:0035023	regulation_of_Rho_protein_signal_transduction	Vav2,Arhgef7,Plekhg2,Arhgef15,Abr,D630013G24Rik,Arhgef19,Ttn,Rasgrf2,Arhgef40,Farp1,Arhgef18,Obscn,Arhgef16,Ect2,Als2cl,Mcf2l,Tiam2,Arhgef2,Plekhg5,Vav1,Akap13,Arhgef3,Rasgrf1,Prex1,Sos1,Fgd2,Plekhg6,Fgd3,Farp2,Spata13,Ngef,Arhgef10l,Arhgef11,Arhgef12,Arhgef33,E130306D19Rik,Vav3,Arhgef17,Trio,Lekr1,Arhgef26,Arhgef25,Plekhg4,Fgd6,Dnmbp,Bcr,Arhgef5,Ect2l,Fgd5,Plekhg1,Prex2,Arhgef9,Fgd4,Itsn2,Itsn1,…
GO:0035094	response_to_nicotine	Cnr1,Dhfr,Slc7a11,Bag1,Chrnb2,Il13,Slc6a3,Aldoa,Avp,Chrna4,Casp12,Igf2,Ngf,Drd2,Mmp9,Bcl2,Chrna7,Gabbr1,Chrna3,Chrnb4,Th,Gnat3,Shc1,Nkx6-1,Chrna5,Aldh2,Tacr1,Hmox1,Kcnk1,Prss2,Edn1,Abat
GO:0035264	multicellular_organism_growth	Fgfr2,Stil,Gigyf2,Duox2,Trp53,Bbs1,Ccm2,Cdc42,Tal2,Icmt,Brca2,Gnas,Apba2,Ncoa3,Ihh,Slc1a2,Wdtc1,Mfsd7b,Slc12a5,Plekha1,Etnk2,Tenc1,Gad1,Ppp1r13l,Plag1,G6pc,Rara,Ercc2,Add1,Kat2a,Dhcr7,Ercc1,Klf2,Rarb,Fkbp8,Hoxa5,Pcnt,Igf1,Pcdh15,Insl6,Arid5b,Helt,Apba1,Zfx,Dicer1,Heg1
GO:0035335	peptidyl-tyrosine_dephosphorylation	Ptprf,Timm50,Ptprt,Ptprj,Ptpn13,Ptprm,Cdc14b,Cdkn3,Ptpro,Mtmr3,Ptpn11,Eya2,Ptpn3,Eya3,Dusp3,Dusp18,Ptpn22,Ptprc,Ptpn5,Ptpru,Dusp7,Ptpn9,Ptpre,Ptpn6,Ptprr,Ptprg,Dusp6,Ptprk,Pten,Ptp4a1,Epm2a,Eya1,Dusp4,Acp1,Dusp21,Ptpn21
GO:0035556	intracellular_signal_transduction	Vav2,Inpp5d,Rasa4,Gucy2f,Tlk1,Plcg1,Wsb1,Ksr1,Plcb4,Cdc42bpa,Sh2b2,Rasa2,Rapgef4,Dclk1,Acap1,Unc13b,Acot11,Rock1,Chn1,Dgke,Abr,Cish,Dvl2,Adcy4,Psen2,Gpr155,Phf12,Plcb1,Shc4,Rasgrp4,Lat2,Npr1,Fmn2,Prkci,Sh2b3,Asb18,Plch2,Dgkd,Socs3,Prkd3,Cnih2,Gab2,Adcy2,Dcx,Itk,Tns1,Asb8,Gucy2d,Ecel1,Ect2,Racgap1,Plcb3,Prkcz,Rasgrp2,Plcxd3,Mcf2l,Tlk2,Socs7,Tiam2,Sh2b1,Arhgef2,Depdc5,Asb16,Dcdc5,Prkcq,Dgkz,Rgs9,Ly…
GO:0040007	growth	Bmp8a,Bmp8b,Gdf5,Lefty2,Ccnb2,Sepp1,Gdf10,Safb,Gdf2,Bmp5,Vps54,Bmp7,Bcl2l1,Gdf11,Bmp4,Lefty1,Tgfb2,Gdf6,Inhbb,Tgfb1,Bmp2,Vegfa,Bmp3,Nodal,Gdf3,Mstn,Foxp2,Cntf,Bmp10,Gdf7,Bmp6,Tgfb3,Inhba
GO:0040008	regulation_of_growth	Mcts1,Brms1l,Morf4l1,Pak2,Kctd11,Cish,Hoxb13,Mndal,Creg1,Socs3,Cd81,Socs7,Ptch1,Caprin2,Ogfr,Ube2e3,Ihh,Ndnl2,Armc10,Tkt,Actl6a,Osm,Tmem8b,Epc1,Phip,Tspyl5,E4f1,Ccdc85b,Shc1,Tmprss11d,Morf4l2,Dmap1,Hepacam,Kat5,Nell2,Hmga2,Ifng,Yeats4,Ing3,Aes,Ruvbl1,Nedd9,Socs1,Socs6,Gap43,Igsf11,Gpc3,Brd8,Enox2,Gas6
GO:0042060	wound_healing	Eng,Serpine1,Pdgfa,Fgf7,Arhgef19,Il1b,Nf1,Treml1,Pecam1,Grhl3,Slc11a1,Drd5,Fgf2,Fmod,Mmp3,Itga9,Ppard,Serpinb2,Tgfb2,Pdgfra,Wnt5a,Sdc2,B4galt1,Sparc,Adrb1,Pdgfb,Tgfb1,Pou2f3,Gsn,Ppara,Erbb2,Il1a,Tgfa,S100a8,Mustn1,P2ry2,P2ry1,Cnn2,Smad1,Plau,Wnt5b,Aqp1,Dcn,Col3a1,Elk3,Cx3cl1,Timp1,Sdc1,Dsp,F13a1,CAAA01083517.1.42631.1,Tgfb3,Adrb2,Lox,Fgf10,Dcbld2,Map3k1,Klf6
GO:0042102	positive_regulation_of_T_cell_proliferation	Hes1,Ccl5,Ccl19,Gm2023,Il21,Il1b,Card11,Prkcq,Traf6,Spn,Pnp,Cd276,Il23a,Nckap1l,Il4,Nck1,Coro1a,Cd3e,Il12b,Cd28,Itgal,Vcam1,Il6,Tnfsf13b,Tnfrsf13c,Il12a,Il2ra,Il15,Adk,Jak3,Ifng,Nck2,Pdcd1lg2,Efnb1,Dnaja3,Il6st,Sash3
GO:0042127	regulation_of_cell_proliferation	Fgfr2,Nos2,Rbbp9,Pds5b,Pdx1,Dbh,Kctd11,Notch1,Topors,Jag1,Bcl6,Trp53,Nf1,Cd81,Egfr,Il4ra,Mecom,Tnfsf9,Fancl,Esrra,Ccdc88a,Cebpa,Ctnnb1,Ptch1,Erbb3,Gucy2c,Tead1,Pin1,Tnfrsf9,Mmp7,Lama5,Plcd1,Tcfl5,Yap1,Mafg,Bag6,Ppard,Pbx1,Plcd3,Sfrp2,Stat6,Nf2,Tbx3,Lrp6,Eid2,Bmpr2,Dbp,Pla2g4a,Creb3,B4galt1,Sparc,Lhx5,Myd88,Tgfbr2,Jarid2,Hoxd13,Pitx2,Tbx19,Pdgfb,Tcf7,Txnip,Nfkbia,Tgfb1,Shh,Ptgs2,Sox9,Klf4,Ptgs1,Il…
GO:0042157	lipoprotein_metabolic_process	Pcsk9,Apol7b,Apol7a,Apol9a,Apoc1,Apoa2,Apoa5,Apol10b,Apol8,Apol11a,Apold1,Npc1l1,Abca1,Lrp1,Apol6,Apol10a,Apol7e,Olr1,Apoa1,Apol7c,Gm8221,Apoa4,Mttp,Apoc3,Apol9b,Apoe,Apol11b,Ppara,Apobec1,Lcat
GO:0042221	response_to_chemical_stimulus	Trpv1,Il1b,Adamts13,Tnfsf4,Mmp12,Pou5f1,Casp1,Mgp,Bcl10,Nckap1l,Chrna7,Sox2,Abcd3,Kcnq1,Clk2,Sult1a1,Agps,Aldob,Klf4,Lifr,Abcc8,Scamp3,Nanog,Triml2,Msr1,Ppp2cb,Mapk1,Slc10a3,Rps6ka5,Tlr7,1110034A24Rik
GO:0042254	ribosome_biogenesis	Gm8226,Nop56,Gm6457,Surf6,Eral1,Tsr1,Mrpl10,Gm16477,Isg20l2,Mrto4,Rpl7a,Rsl24d1,Gm8741,Gm5619,Gar1,Bysl,Rpl7a-ps3,Sdad1,Rplp0,Brix1,Nhp2l1,Aatf,Drosha,Gm5616,Pes1,Nop58,Gtpbp10,Bms1,Gm8730,Naf1,Rcl1,Rrs1,Rrn3,2410016O06Rik,Mina,Gnl3l,Gtpbp4
GO:0042391	regulation_of_membrane_potential	Grik3,Chrna1,Scn1a,Cacnb4,Chrnb2,Cnih2,Xirp1,Accn2,Kcnj10,Chrna4,Lrrk2,Accn1,Chrna7,Kcnq1,Slc26a5,Chrna3,Grin1,Grin2c,Kcnh2,Chrnb4,Pex5l,Kcnj11,Glra1,Cacng2,Glrb,Cacna1a,Grik2,Hcn2,Slc1a6,Abcb5,Dld,Ntsr2,Grin2a
GO:0042472	inner_ear_morphogenesis	Kcnq4,Hmx3,Fgfr2,Abr,Prrx2,Myo15,Chrna9,Prrx1,Gbx2,Myo7a,Itga8,Wnt1,Nr4a3,Insig2,Col2a1,Frzb,Col11a1,Tmie,Wnt3a,Otx2,Wnt5a,Sox2,Otop1,Fzd3,Ush1g,Neurog1,Otx1,Ush1c,Fgf9,Mafb,Spry2,Foxg1,Chd7,Celsr1,Fzd6,Myo6,Chrna10,Hmx2,Insig1,Foxi1,Atp6v1b1,Cdh23,Atoh1,Ptprq,Fgf8,Pax2,Hoxa1,Atp2b2,Dlx5,Dlx6,Bcr,Eya1,Tbx1,Fgfr1,Fgf10,Pou4f3,Six4,Six1
GO:0042475	odontogenesis_of_dentine-containing_tooth	Gata6,Dlx2,Itga6,Dlx1,Lrp4,Traf6,Wnt6,Gli2,Ctnnb1,Bmp7,Lama5,Bmp4,Nf2,Lhx8,Pdgfra,Lrp6,Odam,Bcl2l11,Adm,Runx2,Trp63,Car2,Bmpr1a,Amtn,Shh,Wnt7b,Hdac1,Lef1,Fgf4,Bax,Acvr2b,Tcf7l2,Ambn,Edar,Bsg,Hdac2,Chuk,Nkx2-3,Nfic,Sostdc1,Bcl11b,Amelx,Foxc1,Fgf10,Fst,Gli3,Ctnna1
GO:0042493	response_to_drug	Gata6,Ccl3,Ass1,Ep300,Atp1a3,Sst,Adipoq,Pms2,Ccl5,Ccl2,Ugt1a1,Pdgfa,B2m,Aqp7,Bag1,Neurod1,Lcn2,Srr,Src,Nme1,Car4,Htr2b,Por,Il1rn,Lgals1,Asl,Dnmt3b,Rad54l,Il1b,Card9,Trp53,Aacs,Ss18,Bdnf,Nes,Slc6a3,Socs3,Srp68,Pebp1,Xpo1,Hadh,Lhcgr,Lct,Ptk2b,Slc22a12,Pcsk1,Oxct1,Srd5a1,Papd7,Gal,Ren1,Htr1b,Grk5,Cpt1a,Eno3,Txn2,Srp14,Ccne1,Rps6kb1,Il10,Pde4a,Aldh3a1,Lyn,Ccnd1,Cyp1a1,Icam1,Apoa2,Ctnnb1,Ncf2,Ptch1,Li…
GO:0042542	response_to_hydrogen_peroxide	Ep300,Casp6,Plcg1,Pld2,Src,Ada,Ppp1r15b,Col1a1,Ptk2b,Adrbk1,Park7,Bak1,Areg,Slc8a1,Cryab,Dusp1,Mb,Cryaa,Olr1,Pla2g4a,Glrx2,mt-Nd6,Prdx3,Gpx1,mt-Nd5,Txnip,Lck,Sod2,Jun,Erbb4,Gja3,Shc1,Cyp11a1,Rela,Fosl1,Ddit3,Hmox1,Hp,Gnao1,Cdk1,Trpa1,Ppp2cb,Sdc1,Sod1,Star,Adam9
GO:0042552	myelination	Serinc5,Mal,Tsc1,Pmp22,Myo5a,Gal3st1,Jam3,Dhh,Lgi4,Ntf3,Nfasc,Nab2,Lpar1,Gjc3,Amigo1,Tgfb1,Ugt8a,Plp1,Erbb2,Qk,Nab1,Fyn,Scd2,Pllp,Gnpat,Egr2,Eif2b5,Mbp,Afg3l2,Eif2b2,Olig2,Zfp191,Hexb
GO:0042593	glucose_homeostasis	Adipoq,Pdx1,Bhlha15,Dbh,Serpine1,Vgf,G6pc2,Neurod1,Foxa1,Mlxipl,Slc2a4,Plscr3,Ncor2,Mup12,Wfs1,Bglap2,Bad,Insr,Ptch1,Mup20,Inpp5k,Cyb5r4,Ffar1,Mtnr1b,Pck1,Mup4,Pde3b,Hnf4a,Gck,Ptpn11,Hnf1a,Hc,Aspscr1,Rph3al,Adra1b,Slc18a2,Rps6,Igfbp5,Stat3,Tcf7l2,Rfx6,Adra2a,Foxo3,Cacna1c,Met,Pparg,Cav3,Pmch,Rbp4,Akt1,Hif1a,Pygl
GO:0042632	cholesterol_homeostasis	Pcsk9,Npc1,Abca2,Plscr3,Scarb1,Nr1h2,Lipc,Apoa2,Ldlr,Apoa5,Cyp7a1,Npc1l1,Abca1,Gpihbp1,Angptl3,Apoa1,Tmem97,Abcg5,Ldlrap1,Mylip,Apoa4,Mttp,Apoc3,Pxmp3,G6pc,Ncor1,Apoe,Fabp4,Abcg8,Abcg1,2400001E08Rik,Nr5a2,Cd24a,Lcat,Cav1,Cav3,Apob,Lipg,Npc2
GO:0042733	embryonic_digit_morphogenesis	Lnp,Ift52,Nog,Lrp4,Gas1,Gli2,Ctnnb1,Sfrp2,Tulp3,Mfsd7b,Tbx3,Lmbr1,Lrp6,Wnt5a,Alx4,Gna12,Hoxd13,Bmpr1a,Ift88,Shh,Hdac1,C2cd3,Impad1,Osr2,Ece1,Fbxw4,Hdac2,Ift122,Rab23,Chst11,Wnt7a,Sall1,Gnaq,Twist1,Mycn,Osr1,Gli3
GO:0042742	defense_response_to_bacterium	Nos2,Bpi,Defb36,Defb19,Ncf1,Wfdc15a,Mavs,Wfdc15b,Tlr4,Ifna1,Slc11a1,Camp,Spn,Irgm2,Hamp,Mmp7,Wfdc12,Fcgr1,Tlr5,Tnfrsf1a,Defb25,Defb29,Fcer1g,Defb47,H2-M3,Nlrc4,Prg2,Cxcl13,Defb30,Bcl3,EG654453,Defb20,Ccr5,H2-K1,Nlrp1a,Tlr1,Defb43,S100a14,Stab1,Pglyrp4,Anxa3,Defb48,Leap2,Ifnb1,Irf8,Ifng,Lyz2,Nod1,Stab2,Gm15386,Defb41,Defb18,Nod2,Serpinb9,Lyst,Defb13,Defb35,Defb15,Defb11,Defb9,Defb10,Defb50,Defa24,…
GO:0042981	regulation_of_apoptosis	Traf1,Tmem102,Bcl2l2,Bcl2a1d,Dedd2,Dbh,Thoc1,Nlrp1c-ps,Bag1,Acvr1c,Gdf5,Lcn2,Traf2,Casp9,Sarm1,Mnt,Actn4,Bcl2a1b,Card11,Card9,Trp53,Pabpn1,Pycard,Mthfs,Cul7,Ifih1,Card6,Il3,Trp73,Camk1d,Wfs1,Fem1b,Myc,Bad,Ski,Madd,Fadd,Htatip2,Gas1,Traf6,Ctnnb1,Bnip3l,Birc2,Bcl2l1,Deptor,Casp12,Casp4,Tnfrsf10b,Bak1,Birc3,Dap3,Bag6,Traf5,Bcl10,Bcl2l14,Sfrp2,Tnfrsf1a,Tgfb2,Creb1,Bmf,Pea15a,Bcl2l10,Hrk,1110007C09Rik…
GO:0043010	camera-type_eye_development	Neurod1,Cryba1,Mab21l1,Wt1,Ski,Pknox1,Cryba4,Lim2,Gas1,Six3,Cyp1a1,Grlf1,Abi2,Gja8,Rcn1,Neurod4,Bmp4,Cryab,Vax1,Ihh,Cryaa,Aldh1a2,Mab21l2,Crygc,Lmx1b,Bmpr1b,Shh,Crybb2,Chd7,Med1,Twsg1,Pax6,Foxc2,Vax2,Nr2e1,Myf5,Fkbp8,Hsf4,Pax2,Foxp2,Mitf,Rpgrip1l,Foxc1,Rax,Vsx2,Map3k1,Shroom2,Gli3
GO:0043065	positive_regulation_of_apoptosis	Gata6,Rxra,Inpp5d,Pdia3,Casp6,Cnr1,Arhgef7,B230120H23Rik,Ptprf,Alox12,Jmy,Csrnp3,Notch1,Dab2ip,Psen2,Foxl2,Src,Trpv1,Bcl6,Stk4,Il1b,Trp53,Nf1,Tlr4,Gnb2l1,Wnt11,Trp73,Gal,Uaca,Bad,Rad9,C6,Ctnnbl1,Hmg1l1,Diablo,Dapk1,Apbb2,Ctnnb1,Bnip3l,Lta,Frzb,Bmp7,Dffa,Bcl2l1,Adcy10,Fgfr3,Bard1,Atm,Casp12,Fasl,Wnt10b,Bak1,Aldh1a3,Anxa5,Scrib,Bmp4,Id3,Mmp9,Dusp1,Cck,Ambra1,Sfrp2,Clip3,Tgfb2,Tnfrsf8,Lrp6,Bbc3,Map2…
GO:0043066	negative_regulation_of_apoptosis	Gata6,Psmd10,Btg2,Chd8,Itch,Angpt4,Stil,Alox12,Serpine1,Nme1,Notch1,Lhx3,Bag1,Neurod1,Psen2,Dhrs2,Hnf1b,Epo,Htr2b,Por,Il1rn,Pcid2,Bcl6,Ada,Trp53,Adar,Angptl4,Nes,Prdx5,Nup62,Wnt11,Bmi1,Wt1,Il3,Sphk1,Tmbim6,Egfr,Gstp1,Taf9b,Trp73,Wfs1,Pim1,Pik3ca,Prkcz,Map3k7,Pcgf2,Nkx2-5,Rps6kb1,Il10,Il7,Nr4a3,Arnt2,Tdgf1,Ctnnb1,Bnip3l,Pnp,Tnfsf4,Col2a1,Dffa,Bcl2l1,Mdm4,Apip,Avp,Fgfr3,Bard1,Atm,Casp4,Scg2,Kdm1a,X…
GO:0043123	positive_regulation_of_I-kappaB_kinase/NF-kappaB_cascade	Adipoq,Slc20a1,Tgm2,Ccl19,F2r,Mavs,1520402A15Rik,Atp2c1,Ccl21a,Gm2023,Htr2b,Lgals1,Il1b,Card11,Card9,Nup62,Tspan6,Jub,Ect2,Map3k7,Ndfip2,Ticam1,Gm1987,Sharpin,Fadd,Traf6,Ctnnb1,Tmed4,Tlr6,Slc44a2,Prkcb,Birc2,Nek6,Fasl,Golt1b,Casp1,Traf5,Bcl10,Pink1,Slc35b2,Cd40,Tnfrsf1a,Map3k14,Cant1,Peli1,Ripk2,Prkce,Mul1,Ubd,Myd88,Cd36,Mtdh,Ecm1,Lpar1,Rbck1,Ikbke,Tnfsf11,Eef1d,Ppp5c,Rhoa,Casp8,Cflar,Zdhhc13,Rnf…
GO:0043154	negative_regulation_of_caspase_activity	Dhcr24,Por,Wnt9a,Prdx5,Arrb1,Nr4a1,Hbxip,Avp,Akt2,Dnajb6,Cryab,Sfrp2,Hspa5,Cryaa,Sfn,Cflar,Prdx3,Gpx1,Birc5,Thbs1,Rag1,Lef1,Smad6,Triap1,Il6,Tnfsf14,Usp47,Hspa1b,Cd27,Snca,Pax2,Adora2a,Herpud1,Tnfaip3,Igbp1,Dnaja3,Rps6ka3,Tnfaip8,Xiap
GO:0043161	proteasomal_ubiquitin-dependent_protein_catabolic_process	Tnfaip1,Topors,Hectd3,Fbxo45,Rnf216,Kctd13,Arrb1,Psmb5,Rnf187,Ubqln1,Edem3,Ube2i,Birc2,Rnf4,Ube2d3,Fbxw11,Tbl1xr1,Trim63,Pcbp2,Rad23b,Stub1,Smurf1,Cul3,Arrb2,Rbx1,Fbxl3,Psmc5,Nhlrc1,Rbck1,Ube2b,Kctd10,Ddb1,Wwp1,Trim13,Usp19,Klhl20,Rad23a,Cdc34,Wwp2,Crbn,Siah1a,Ppp2cb,Ppp2r5c,Pcnp,Ubqln2,Ercc8,Trim9
GO:0043193	positive_regulation_of_gene-specific_transcription	Rxra,Pax8,Cdkn2a,Mad2l2,Trf,Epo,Pcid2,Wt1,Trp73,Nkx2-5,Il10,Wnt1,Mapre3,Wnt6,Mdk,Fgf2,Mesp1,Nr2f2,Fbxw11,Bmp4,Fgf23,Prox1,Hnf4a,Nr1h3,Trim28,Tesc,Wnt3a,Il4,Lhx5,Psrc1,Runx2,Trp63,Ppargc1a,Tgfb1,Shh,Il5,Rara,Wnt4,Arnt,Lef1,Tnf,Mllt11,Srebf1,Il6,Zfpm2,Hnrnpab,Klf1,Gli1,Btrc,Pax2,Igf1,Agt,Rorb,Agtr2,Maged1,Mycn,Tmsb4x,Smad2,Tgfb3,Ppargc1b,Fgf10,Sfrp1,Esr2,Hif1a,Six4,Six1,Smarca1
GO:0043200	response_to_amino_acid_stimulus	Ass1,Sst,Ccl2,Mtor,Gss,Sds,Gstp1,Rps6kb1,Lyn,Icam1,Mmp3,Pemt,Slc1a2,Tnfrsf1a,Cps1,Gip,Atp6v0e,Aldob,Hmbs,Cfl1,Nos3,Msh2,Rela,Il6,Rhoc,Aars,Gprc6a,Arg1,Asns,Ctgf,Timp3,Edn1,Cdo1,Arg2,Pik3r1
GO:0043401	steroid_hormone_mediated_signaling_pathway	Rxra,Nr5a1,Gpr30,Nr6a1,Nr1h2,Esrra,Nr4a1,Nr4a3,Nr2e3,Pgr,Bmp7,Nr2f2,Hnf4g,Bmp4,Ppard,Nr1i3,Esrrg,Hnf4a,Nr1h3,Nckap1l,Nr0b2,Nr4a2,Vdr,Nr2f1,Rora,Rara,Ppara,Nr1d1,Thra,Rarg,Rxrg,Nr1h5,Rxrb,Nr5a2,Rorc,Nr3c2,Helb,Nr2e1,Nr2f6,Nr1d2,Thrb,Rarb,Nr2c1,Pparg,Nr1h4,Nr2c2,Rorb,Esr1,Ar,Nr0b1,Esrrb,Nr3c1,Esr2,Nr1i2
GO:0043410	positive_regulation_of_MAPKKK_cascade	Pdgfa,Ryk,F2r,Ccr2,Bnip2,Cdon,Cdc42,Wwc1,Insr,Ctnnb1,Grm4,Il6ra,Adra1a,Fgfr3,Igf1r,Igf2,Nenf,Lpar3,Lif,Sox2,Prkce,Osm,Cd36,Peli2,Lpar1,Pdgfb,Fgf9,Hras1,Ptprc,Traf7,Ilk,Erbb2,P2rx7,Il11,2400001E08Rik,Sorbs3,Gab1,Lep,Lpar2,Itgb1,Agt,Nod2,Cntf,Adrb3,Ar,Adrb2,Fgf10
GO:0043433	negative_regulation_of_sequence-specific_DNA_binding_transcription_factor_activity	Id1,Foxs1,Map3k10,Wfs1,Pim1,Pthlh,Tnfsf4,Rlim,Cebpg,Kdm1a,Ctnnbip1,Pex14,Id3,Pbx1,Prox1,Hnf4a,Taf3,Hr,Prnp,Sigirr,Sumo1,Hdac4,Thra,Trib1,Fzd6,Tcf7l2,Ddit3,Hmox1,Wwp2,Hdac2,Irak2,Sfrp5,Egln1,Sirt1,Men1,Id2,Nr0b1,Trib2,Glis2,Foxp3,Flna,Smad7,Sfrp4
GO:0043434	response_to_peptide_hormone_stimulus	Ass1,Btg2,Dbh,Pld2,Gatm,Trpv1,Asl,Plcb1,Eif2b1,Col1a1,Prkci,Socs3,Pcsk1,Ghr,Atp2a2,Nudc,Rps6kb1,Nr4a3,Lyn,Il6ra,Bmp7,Areg,Slco1b2,Ngf,Slc2a2,Bcl2,Ccnd2,Dag1,Serpina7,Ereg,Oxt,Ctsb,Nppb,Sparc,Prkca,Gip,Hmgcs2,Prss8,Srd5a2,Crygd,Th,Stc2,Nefl,Aldob,Pnlip,Pld1,Stat5a,Irs1,Cyp11b2,Stat5b,Nos3,Cyp11a1,Tff3,Pnliprp1,Stat3,Mas1,Srebf1,Il18,Junb,Stk11,Ctrb1,Gja1,Bsg,Ins1,Cftr,Cxcl12,Btg1,Met,Timp4,Lta4h,A…
GO:0043473	pigmentation	Szt2,a,Pldn,Nf1,Myo5a,Atp7a,Myc,Dock7,Mreg,Recql4,Tyr,Kit,Dct,En1,Hps5,Ednrb,Drd2,Oca2,Rab27a,Hps3,Bloc1s3,Tyrp1,Mlph,Edar,Fig4,Hps6,Hps1,Mitf,Cited1,Lyst
GO:0043524	negative_regulation_of_neuron_apoptosis	Tyro3,Barhl1,F2r,Rock1,Stxbp1,Bdnf,Trp73,Wfs1,Dlx1,Clcf1,Nr4a3,Xrcc2,Set,Bcl2l1,Hsph1,Ngf,Kdm2b,Ntf3,Ntrk1,Adnp,Sncb,Cln3,Nr4a2,Grin1,Gclc,Rhoa,Prdx3,Birc5,Ppargc1a,Nefl,Vegfb,Foxb1,Sod2,Jun,Hras1,Hdac1,Gdnf,Ilk,Bax,Xrcc4,Gclm,Msh2,Rasa1,Cntfr,Adam8,Tgfa,Ppt1,Axl,Cacna1a,Aars,Hmox1,Agap2,Grik2,Snca,Fgf8,Crlf1,Adora2a,Tox3,Agt,Braf,Hipk2,Cited1,Ube2v2,Lgmn,Mecp2,Tgfb3,Itsn1,Sod1,Psen1,Six4,Six1,Xi…
GO:0043525	positive_regulation_of_neuron_apoptosis	Pcsk9,Casp6,Ptprf,Bag1,Casp9,Cdk5r1,Trp53,Nf1,Ncf2,Atm,Fasl,Hrk,Bcl2l11,Srpk2,Jun,Ube2m,Agrn,Tnf,Bax,Rapsn,Map3k11,Casp7,Epha7,Rhoc,Il18,Map2k7,Musk,Nqo1,Ascl1,Casp2,Pmaip1,Itga1,Nr3c1
GO:0043547	positive_regulation_of_GTPase_activity	Abr,Tbcd,Plcb1,Gnb2l1,Arrb1,Racgap1,Snx9,Tiam2,Rgs9,Rgs16,Grlf1,Lrrk2,Rgs4,Elmod1,Rgs3,Rgs11,Rgs14,Rgs5,Rgs8,Thy1,Rgs2,Ric8,Rgs12,Tsc2,Rgs18,Rgs7,Gipc1,Elmod2,Bcr,Gnao1,Rgs17,Gnaq,Rgs20,Snx13,Rp2h,Arhgap6,Rgs6,Snx18,Amph,Arhgap31,Bin1
GO:0043588	skin_development	Col5a1,Sox21,Tcf15,Pdgfa,Ptch2,Col1a1,Atp7a,Dbi,Ctnnb1,Tcfap2c,Gnas,Ddr1,Irf6,Wnt10a,Sfn,Slc27a4,Ngfr,Shh,Krt9,Ercc2,Jup,Lef1,Ltb,Gsdma3,Adamts2,Asprv1,Tcf7l2,Gjb3,Aars,Tcf7l1,Sufu,Col5a2,Col3a1,Eda,Bcl11b,Tcfap2a,Krtap16-7,Apc
GO:0043627	response_to_estrogen_stimulus	Gata6,Ep300,Serpine1,Ccl5,F7,Arsb,Epo,Il4ra,Lct,Srd5a1,Gal,Tshb,Cited4,Arsa,Rgs9,Ccnd1,Apoa2,Ctnnb1,Hsd17b3,Ldlr,Aldoa,Slc34a2,Mll2,Dhh,Igfbp2,Mfge8,Mmp13,Agtr1b,Bcl2,Tgfb2,Pdgfra,Angpt1,Mmp14,Gstm5,Gata4,Pdgfb,Car2,Smad6,Cyp11a1,Cyp19a1,Brca1,Rbbp5,Krt19,Tgfbr1,Ptprn,Tnfrsf11b,Hmox1,Cyp27b1,Cd24a,Mstn,Tph2,Ghrhr,Aqp1,Cftr,Cav1,Pparg,Ghrl,Timp3,Fas,Cited2,Wnt7a,Esr1,Cited1,Mapk1,Tbl1x,Agtr1a,Tgfb…
GO:0043687	post-translational_protein_modification	Ube2g1,Ube2r2,Ube2a,Ube2z,Ube2u,4930524E20Rik,Ube2ql1,Ube2dnl,Gm2058,Ube2i,1700013N18Rik,Gm9762,Ube2d3,Ube2v1,Ube2c,Ube2e3,Tmem189,Ube2j1,Ube2o,Ube2t,Ube2q1,Ube2b,Gm5959,Cdc34-ps,Ube2k,Ube2s,Ube2m,Ube2f,Ube2l6,Ube2q2,Ube2j2,Gm8325,Ube2h,Atg5,Ube2e2,Ube2e1,Ube2g2,Ube2n,Ube2d1,Aktip,Ube2w,Gm5434,Gm10088,Ube2l3,Ube2v2,Ube2d2
GO:0043966	histone_H3_acetylation	Csrp2bp,Mbip,Dr1,Kat2b,Tada2a,Map3k7,Myst2,Ccdc101,Smarca4,Brca2,Phf17,Supt7l,Taf12,Tada1,Brpf3,Pole3,Brd1,Ing5,Phf15,Taf6l,Lef1,Wdr5,Kat2a,Tcf3,Pole4,Ing4,Myst4,Tada3,Brpf1,Taf5l,Yeats2,Phf16,Irf4,Myst3,Taf9,Sap130
GO:0044237	cellular_metabolic_process	Crcp,Exosc10,Blvrb,Dhrs13,Dhrs3,Eif2b1,Sdr39u1,Hsd3b5,Gm4450,Blm,Tgds,Gale,Hsd3b1,Far1,Tdh,Ndufa9,Hsd3b2,Gm10681,Hsd3b7,Mat2b,Eif2b4,Cbr2,H2-Ke6,Hsd3b3,Wnt7b,Tsta3,Hsd3b4,Hsd3b6,Hsd17b14,Nup205,Sdr42e1,Mri1,Ftcd,Uxs1,Wrn,Rdh14,Gmds,Eif2b2,Nsdhl,Hsd17b10,Mtr,Polr2d
GO:0045087	innate_immune_response	Il1rapl2,Sp110,Crcp,Itch,Tlr9,Polr3h,Lcn2,Sarm1,Mavs,Akirin2,Ifih1,Tlr4,Tlr11,Tbkbp1,Tlr13,Ticam1,Pglyrp1,Fadd,Cd55,Tirap,Polr3k,Ecsit,Tlr6,Tnfsf4,Irgm1,Il27,Pcbp2,Fcgr1,Cr1l,Bcl10,Tlr5,Masp2,Il23a,Cnpy3,Ddx58,Myd88,Polr3e,Spon2,Il17rd,Tollip,Tlr2,Tnfaip8l2,Polr3a,Sigirr,Pglyrp4,Marco,Nlrx1,Cyba,Tlr12,Tbk1,Gm5077,C1rb,C1ra,C1rl,Clec4d,Clec4n,Clec4a2,Bst2,Tril,Il18rap,Il18r1,Il1rl1,Il1rl2,Il1r1,Mi…
GO:0045165	cell_fate_commitment	Fgfr2,Hes1,Notch1,Neurod1,Sox12,Kdr,Neurog2,Ptf1a,Gas1,Sox8,Tal1,Pou5f1,Sox5,Neurod4,Bmp4,Otx2,Sox2,Tgfb1i1,Neurog1,Tbx19,Pml,Sox6,Barhl2,Shh,Spry2,Sox9,Erbb4,Wnt4,Pax6,Nodal,Prdm1,Nr2e1,Fgf8,Tlx1,Pparg,Hoxa2,Mitf,Eya1,Gdf7,Smad2,Onecut2,Vsx2,Gap43
GO:0045444	fat_cell_differentiation	Cby1,Atf2,Bbs7,Bbs1,Socs7,Insr,Bbs9,Cebpa,Sox8,Cebpb,Bbs4,Clip3,Id4,Inhbb,Gpx1,Trim32,Mettl8,Sdf4,Ccr5,Nipbl,Klf4,Med1,Retn,Tcf7l2,Runx1t1,Steap4,Eif2ak3,Creb5,Pparg,Noc3l,Bbs2,Arid5b,Egr2,Lpin1,Tbl1x,Socs1,Ttc8,Arl6,Gsk3b
GO:0045454	cell_redox_homeostasis	Qsox2,Pdia3,Dnajc16,Ptges2,Nxn,BC089491,Sco1,Txndc12,Tmx4,Prdx1,1600029I14Rik,2810407C02Rik,Prdx5,Prdx6,Glrx,Magt1,Qsox1,Txn2,Pdilt,Sepw1,Txndc16,2700094K13Rik,Pdia2,Nhlrc2,Txndc2,Txndc15,Grxcr1,Gclc,Sh3bgrl3,Sco2,Glrx2,Egln2,Tmx2,Prdx3,Gpx1,Krit1,Dnajc10,Erp44,1810046J19Rik,Txn1,Il6,P4hb,Apex1,Glrx3,Txndc8,Prdx2,Ddit3,Gsto2,Txndc9,Pdia4,Txnrd1,Txnrd3,Tusc3,Gsr,Dld,Txnrd2,Aifm3,Pdia6,Glrx5,Txndc1…
GO:0045471	response_to_ethanol	Rxra,Ep300,Cnr1,Adipoq,Dbh,S100a9,Nkx2-1,Ccl2,Ugt1a1,Atp5g3,Slc2a4,Neu2,Aacs,Chrnb2,Tlr4,Il13,Slc6a3,Pebp1,Gstp1,Lct,Ptk2b,Oxct1,Htr1b,Insr,Arsa,Ccne1,Rps6kb1,Ccnd1,Icam1,Hsd17b3,Il6ra,Gata3,Grin2b,Ntrk3,Avp,Casp12,Bak1,Adh7,Drd2,Mmp9,Pemt,Bcl2,Ccnd2,Chrna7,Tnfrsf1a,Il4,Gabbr1,Ctsb,Sparc,Prkca,Grin1,Hmgcs2,Nppc,Casp8,Th,Ggh,Urod,Cacna1b,Shh,Stat5a,Sdf4,Bdh1,Gsn,Apoe,Stat5b,Nos3,Cyp2e1,Actc1,Stat3…
GO:0045597	positive_regulation_of_cell_differentiation	Nkx2-2,Smad9,Cdx2,Wnt9a,Socs3,Ghr,Ccne1,Eomes,Srf,Bmp7,Fgf2,Fgfr3,Uts2,Neurod4,Bmp4,Glp1r,Cyr61,Clu,Bmpr1b,Shh,Map2k1,Neurog3,Junb,Smad1,Pou4f2,Pax4,Hsf4,Jak2,Men1,Apc
GO:0045665	negative_regulation_of_neuron_differentiation	Sox21,Hes1,Foxa2,Nkx2-2,Notch1,Mib1,Cntn2,Trp73,Hes5,Zhx2,Isl2,Zfp536,Nbn,Bmp7,Notch3,Gdf11,Dixdc1,Lmx1a,Tlx3,Id4,Rtn4,Foxg1,Aspm,Dtx1,Ctdsp1,Slc6a4,Rest,Pax6,Rhoc,Phox2b,Bex1,Calr,Cd24a,Nr2e1,Lbx1,Hoxa2,Ascl1,Cntn4,Itgb1,Irx3,Prpf19,Id2,Ttc3,Olig2,App,Isl1,Gli3
GO:0045666	positive_regulation_of_neuron_differentiation	Foxa2,Nkx2-2,Ccl5,Neurod1,Foxa1,Spag9,Epo,Hoxd3,Dnmt3b,Neurog2,Bdnf,Bnip2,Cdon,Nkx2-5,Gli2,Adra2b,Actr3,Bmp7,Bmp4,Adra2c,Nbl1,Gdf6,Sox2,Tgif2,Neurog1,Rhoa,Trim32,Shh,Ccr5,Neurod2,Nkx6-1,Vwc2,Tgif1,Il6,Neurog3,Fez1,Dab1,Phox2b,Lin28a,Tcf3,Ifng,Atoh1,Fezf1,Cxcl12,Socs2,Ascl1,Itgb1,Irx3,Sall1,Gdf7,Bmp6,Rgs6,Mtap1b
GO:0045669	positive_regulation_of_osteoblast_differentiation	Acvr2a,Gdf10,Ctnnb1,Cd276,Bmp7,Fgf2,Gnas,Wnt10b,Ctnnbip1,Bmp4,Smad5,Sfrp2,Cyr61,Bmpr2,Id4,Pdlim7,Runx2,Nppc,Bmpr1a,Bmpr1b,Wnt7b,Wnt4,Bmp2,Ilk,Acvr2b,Acvr1,Smad1,Jund,Dlx5,Igf1,Men1,Bmp6,Il6st,Gli3
GO:0045727	positive_regulation_of_translation	Ep300,Upf3b,Mtor,Rps27l,Ptk2b,Serp1,Rps6kb1,Fam129a,Wibg,Ucn,Eif4g3,Mapk3,Samd4,Bcl3,Piwil2,Thbs1,Barhl2,Abcf1,Pcbp1,Il6,Krt17,Poldip3,Rhoc,Lin28a,Sbds,Cirbp,Rps4x,Mapk1,Rbm3,Paip1,Upf3a
GO:0045740	positive_regulation_of_DNA_replication	Pdgfa,1500010J02Rik,Epo,Cdc42,Insr,Cacybp,Gli2,Kras,Atf1,Igf1r,Cst3,Ucn,Nras,Pdgfra,Ereg,Pla2g1b,Pdgfb,Npm2,Pdgfc,Jun,Hras1,Shc1,Mas1,Il6,Csf2,Calr,Gli1,Obfc1,Kitl,Met,Cdk1,Dna2,Tgfb3,Fgf10
GO:0045766	positive_regulation_of_angiogenesis	Gata6,Ccl24,Aggf1,Angpt4,Serpine1,Ccl5,F3,Sphk1,Erap1,C6,Ets1,Gdf2,Uts2r,Fgf2,Mmp9,Angptl3,Sfrp2,Vash2,Ddah1,Chrna7,Tnfrsf1a,Wnt5a,Hc,Mtdh,Ecm1,Cx3cr1,Thbs1,Ccr3,Il1a,Anxa3,Vegfa,Adm2,Hmox1,Nr2e1,C3ar1,Itgb2,Aqp1,Btg1,Cx3cl1,Tbxa2r,Gata2,Rhob,Fgf1,Prl2c2,Angpt2
GO:0045768	positive_regulation_of_anti-apoptosis	Btg2,Opa1,Rps27l,Ptk2b,Bre,Ctnnb1,Il6ra,Tnfsf4,Bcl2l1,Igf1r,Lrp1,Dusp1,Sfrp2,Rnf144b,Angpt1,Adm,Cdkn1a,Erbb4,Rasa1,Lifr,Apex1,Slc9a1,Smad1,Hmox1,Pax4,Jak3,Cav1,Npy5r,Tox3,Sirt1,Cited1,Star,Pik3r1
GO:0045944	positive_regulation_of_transcription_from_RNA_polymerase_II_promoter	Gata6,Rxra,Ep300,Pax8,Btg2,Chd8,Hes1,Dlx2,Ncoa6,Nr5a1,Foxa2,Nkx2-2,Pdx1,Bhlha15,Glis1,Atf4,Nfkb1,Cdkn2a,Pax9,Nkx2-1,Hoxd10,Skap1,Csrnp3,Thrap3,Notch1,Lhx3,Ppp3ca,Neurod1,Foxa1,Hoxd9,Atf2,Hoxb1,Med13,Tef,Nrl,Foxl2,Zeb1,Tbr1,E2f1,Hnf1b,Pfn1,Myocd,Nfib,Trp53,Foxo1,Sox10,Il2,Akirin2,Pou3f2,Ss18,Neurog2,Hmgn3,S1pr1,Nufip1,Murc,Wt1,Kat2b,Npas4,Trp73,Mllt10,Wwtr1,Usf1,Mecom,Myc,Ski,Cdon,Gsx1,Grhl3,Pknox…
GO:0046330	positive_regulation_of_JNK_cascade	Ccl19,Ccl21a,Gm2023,Plcb1,Il1b,Card9,Map3k10,Il3,Taok3,Cdc42,Gm1987,Fgf15,Axin1,Wnt5a,Traf4,Ripk2,Myd88,Taok2,Tnf,Map3k11,Il1a,Cd27,Wnt16,Nod1,Tpd52l1,Nod2,Tlr3,Hipk2,Map4k2,Eda2r,Dusp22,Lmnb1
GO:0046677	response_to_antibiotic	Id1,Ccl2,Jak1,Trp53,Vkorc1,Zc3h8,Cyp1a1,Hiat1,Cyp21a1,Actr3,Cyb5r4,Plk1,Slco1b2,Endog,Prkca,Casp8,Skil,Slc22a18,Uros,Havcr1,Cyp11a1,Slc1a3,Alpl,Il6,Rsrc1,Mdm2,Mfsd9,Jak2,Ppp2cb,Ciita,Uqcrfs1
GO:0046777	protein_autophosphorylation	Atr,Pak2,Csnk2a1,Nlk,Flt3,Lmtk2,Trpm7,Mtor,Tnk1,Camk2d,Stk4,Mapk7,Egfr,Camk2b,Taok3,Fer,Ulk1,Pim1,Camkk2,Pak1,Map3k12,Insr,Myo3a,Lyn,Ern1,Phka1,Ntrk2,Clk4,Ephb1,Kit,Ntrk3,Atm,Lrrk2,Igf1r,Trim28,Ntrk1,Nek2,Pdgfra,Clk3,Sykb,Uhmk1,Prkd2,Cdk5,Ptk2,Alk,Clk2,Smg1,Eif2ak2,Eif2ak1,Mapk15,Aatk,Insrr,Acvr1b,Lck,Clk1,C230081A13Rik,Tnik,Erbb2,Map3k11,Cdk12,Vrk2,Mobkl1a,Mapk14,Trim24,Tgfbr1,Csnk1g2,Prkaca,Ira…
GO:0048146	positive_regulation_of_fibroblast_proliferation	Pdgfa,E2f1,Bmi1,Sphk1,Egfr,Wnt1,Uts2r,Pdgfra,Ereg,Wnt5a,Ccna2,Cdkn1a,Pdgfb,Pdgfc,Ngfr,Zmiz1,Jun,Xrcc4,Cdk6,Tgif1,Cdk4,Aqp1,Wnt2,Mif,Igf1,Agt,Esr1,Cd74,Fgf10,Ndufs4
GO:0048286	lung_alveolus_development	Fgfr2,Tns3,Pdpn,Pdgfa,Psen2,Ada,Kdr,Atp7a,Sftpd,Gh,Pthlh,Pkdcc,Errfi1,Bmp4,Lif,Bmpr2,Wnt5a,Sox2,Mapk8ip3,Foxf1a,Fzd1,Man1a2,Vegfa,Hopx,Hoxa5,Foxp2,Tcf21,Igf1,Hs6st1,Fgf10
GO:0048469	cell_maturation	Hes1,Bhlha15,Ccl19,Bfsp1,Cst10,Ccl21a,Gm2023,Il21,Sox10,Kdr,Runx3,Hes5,Gm1987,Epas1,Cebpa,Ctnnb1,Sox8,Gdf11,Pou2f2,Ihh,Bfsp2,Runx2,Lhx6,Plp1,Btk,Vegfa,Ghrhr,Cbfb,Pparg,Rfx3,Gata2,Id2,Fgfr1
GO:0048545	response_to_steroid_hormone_stimulus	Ass1,Sst,Ugt1a1,Abca2,Car4,Asl,Ccne1,Ccnd1,Hsd17b3,Igfbp2,Serpina7,Spp1,Oxt,Cps1,Acr,Adh1,Srd5a2,Th,Car2,Gc,Idh1,Cyp11a1,Cckar,Ucp3,Ucp1,Cyp17a1,Hsd11b2,Mgea5,Arg1,Oxtr,Hmgb2,Acta1,Maob,Tbl1x,Lox
GO:0048661	positive_regulation_of_smooth_muscle_cell_proliferation	Tgm2,Ccl5,Flt1,S1pr1,Il13,Irak4,Rps6kb1,Traf6,Il6ra,Bmp4,Calcrl,Ereg,Prkca,Myd88,Pdgfb,Ptgs2,Jun,Aif1,Stat5b,Tnf,Shc1,Vegfa,Ager,Cdh13,Elane,Hmox1,Igf1,Cx3cl1,Npy5r,Nampt,Edn1,Hbegf,Hif1a,Mnat1
GO:0048704	embryonic_skeletal_system_morphogenesis	Dlg1,Hoxd10,Hoxd9,Hoxb8,Zeb1,Hoxb5,Prrx2,Hoxd4,Hoxd3,Wnt9a,Hoxc9,Prrx1,Bmi1,Pcgf2,Mdfi,Col11a1,Tbx15,Hspg2,Alx4,Six2,Hoxb7,Hoxb4,Hoxb3,Foxc2,Alx3,Fuz,Dscaml1,Osr2,Satb2,Myf5,Alx1,Hoxa7,Hoxa6,Hoxa5,Hoxa2,Chst11,Eya1,Men1,Twist1,Mycn,Gsc,Gli3,Six4,Six1
GO:0048705	skeletal_system_morphogenesis	Fmn1,Tcf15,Prkra,Tbx4,Ryk,Hoxd8,Hoxb8,Col1a1,Myc,Col11a2,Recql4,Col2a1,Idua,Col11a1,Pdgfra,Lrp6,Nkx3-2,Csrnp1,Alx4,Hoxb2,Hoxc8,Plekha1,Runx2,Hoxb4,Acvr2b,Schip1,Tiparp,P2rx7,Tgfbr1,Sgpl1,Wwox,Mmp2,Arid5b,Zfand5,Tcfap2a,Psen1
GO:0050679	positive_regulation_of_epithelial_cell_proliferation	Fgfr2,Nme1,Nog,Notch1,Foxe3,Fgf7,Kdr,Egfr,Bad,Gas1,Kras,Mmp12,Fgf2,Hrh3,Ihh,Ccnd2,Nras,Wnt5a,Bmpr1a,Tgfb1,Fgf9,Sox9,Erbb4,Hras1,Map2k5,Erbb2,Il6,Vegfa,Tcf7l2,Tgfa,Osr2,Nme2,Tacr1,Foxp2,Dlx5,Dlx6,Igf1,Foxp1,Vegfc,Nod2,Osr1,Prl,Fgf10,Sfrp1
GO:0050680	negative_regulation_of_epithelial_cell_proliferation	Dlg1,Nkx2-9,Nkx3-1,Gas1,Ptch1,Cdkn2b,Fgfr3,Wnt10b,Bmp4,Ppard,Sfrp2,Cdkn1b,Lrp6,Wnt5a,Sox2,Tgfbr3,Tgfb1,Sox9,Cdkn1c,Tsc2,Tinf2,Cdk6,Pax6,Krt4,Wfdc1,Pten,Ar,Sfrp1,Esr2,Gpc3,Apc,Sav1
GO:0050728	negative_regulation_of_inflammatory_response	Serpinf1,Zfp36,Abr,Ada,Il2,Uaca,Sharpin,Il10,Acp5,Cd276,H47,Ppard,Chrna7,Calcrl,Cnr2,Ghsr,Tnfrsf1b,Adora1,Foxf1a,Nt5e,Serpinc1,Il2ra,Ghrl,Adora2a,O3far1,Bcr,Foxp3,Adrb2,Aoah,Ndfip1
GO:0050731	positive_regulation_of_peptidyl-tyrosine_phosphorylation	Pak2,Thbs4,Adipoq,Angpt4,Mtor,Fgf7,Tlr4,Il3,Cd81,Ghr,Tnfrsf14,Lyn,Tdgf1,Il6ra,Fgfr3,Ppap2b,Efna1,Igf2,Cck,Cd44,Adnp,Lif,Il4,Sykb,Angpt1,Vtn,Osm,Cd3e,Cd36,Itga5,Ehd4,Mlst8,Vegfb,Il5,Rictor,Vegfa,Il11,Cd24a,Kitl,Mif,Igf1,Itgb1,Agt,Nod2,Cd74,Fgf10,Cd80
GO:0050821	protein_stabilization	Cdkn2a,Pex6,Cog3,Wfs1,Apbb2,Hps4,AC147142.1,Mdm4,Ppap2b,Wnt10b,Park7,Gpihbp1,Bag6,Gm2574,Apoa1,Nckap1,Pml,Gm12033,Rassf1,Ube2b,Stx12,Usp2,Cog7,Gm10359,Sox17,Fbxw7,Smad3,Tbrg1,Tcf3,Gm5138,Gapdh,Hspd1,Pten,A1cf,Gm3272,Gnaq,Dnaja3,Flna,Hcfc1,Sox4,Smad7,Morc3,Gtpbp4,Dsc3
GO:0050830	defense_response_to_Gram-positive_bacterium	Pglyrp3,Hck,Ncf1,Card9,Ctsg,Pglyrp2,Pglyrp1,Camp,Mbl1,Acp5,Il6ra,Lta,Fgr,Mmp7,Gbp10,Gbp2,Gbp3,Gbp7,Klrk1,Ripk2,Myd88,Cd36,C5ar1,Pld1,Tnf,Pglyrp4,P2rx7,Il12a,Il27ra,Tbk1,Lyz1,Lyz2,Nod1,Scd1,Mbl2,Nod2
GO:0050885	neuromuscular_process_controlling_balance	Pafah1b1,Hmx3,Foxs1,Abr,Gigyf2,Myh10,Camk2b,Tnr,Gm2a,Nr4a3,Aplp2,Igdcc3,Nrxn1,Nbn,Clic5,Cln3,Grin2c,Gaa,Nefl,Tpp1,Ush1c,Rac3,Slc1a3,Nkx6-2,Cacna1a,Aars,Pou4f2,Atp2b2,Bcr,App,Pou4f3,Adcy5,Cln8,Hexb
GO:0050896	response_to_stimulus	Olfr139,Rrh,Tas1r2,Gucy2f,Opa1,Rspo4,Slc24a5,Rcvrn,Pde6d,Pdcl,Myo3b,Unc119,Opn3,Rpgrip1,Tas2r134,Scnn1b,Vmn1r121,Rgr,Lrat,Olfr10,Crb2,Gm4177,Vmn1r100,Rgs9bp,Opn5,Tub,Gm11744,Olfr1044,Olfr1030,Gnat1,Olfr18,Olfr24,Scnn1g,Olfr5,Olfr867,Rlbp1,Vmn1r148,Olfr488,Olfr481,Olfr9,Guca1b,Olfr1086,Olfr493,Olfr490,Olfr478,Olfr510,Olfr469,Rp1l1,Tas2r129,Tas2r125,Tas2r105,Tas2r107,Rd3,Cst3,Olfr140,Olfr482,Tas2r1…
GO:0050909	sensory_perception_of_taste	Dbh,Tas2r134,Scnn1b,Vmn1r121,Vmn1r112,Gm8453,Gm4177,Vmn1r111,Gm4144,Vmn1r100,Gm4498,Vmn1r132,Vmn1r139,P2rx2,Vmn1r142,Vmn1r126,Scnn1g,Vmn1r148,Wnt10b,Vmn1r157,Tas2r129,Tas2r125,Tas2r105,Tas2r107,Tas2r103,Tas2r109,Tas2r115,Tas2r113,Tas2r116,Tas2r120,Tas2r131,Tas2r123,Tas2r136,Tas2r121,Tas2r104,Tas2r106,Tas2r140,Tas2r110,Tas2r117,Tas2r102,Tas2r124,Tas2r122,Tas2r114,Tas2r130,Vmn1r120,Tas2r119,Vmn1r12…
GO:0051028	mRNA_transport	Nxt2,Eif5a,Pom121,Ncbp2,Nup188,Nup88,Magoh,Hnrnpa3,Gle1,Nup62,Xpo1,Nxt1,Slbp,Hnrnpa1,Ahctf1,Tmem48,Lrpprc,Nup85,Magohb,Eif5a2,Eif4a3,Thoc3,Thoc4,Nup54,Faf2,Gm4353,Ranbp17,Eny2,Xpo7,B020018G12Rik,G3bp2,Nup35,Nup155,Myo1c,Nxf3,Casc3,Qk,Nxf1,Nupl2,Nupl1,Senp2,Nxf7,Nxf2,Sec13,Nup93,Nup210,Seh1l,Fmr1
GO:0051056	regulation_of_small_GTPase_mediated_signal_transduction	Iqgap2,Ralgds,1700018F24Rik,Rasa4,Gapvd1,Garnl3,Gm3402,Gm6370,Gm6309,Cdc42bpa,Rasa2,Ralgapa1,Rapgef4,Ralgapb,Gm3409,Gm3404,Sipa1l3,Dab2ip,Ralgapa2,Gm3415,4930449I24Rik,Rasgrf2,Rasgrp4,Nf1,Rasal2,Rgl2,Rasgef1c,Rasgrp2,Rgl3,4933421I07Rik,Iqgap1,Rap1gap2,Rapgef1,Rgl1,4930596D02Rik,Rasal3,Rasgrf1,Sos1,Rasal1,Syngap1,Iqgap3,Rapgef6,Gm7853,Plxnb2,1700123K08Rik,Rasgrp1,Rasgef1b,Rapgef2,Kndc1,Gm4871,Tsc2…
GO:0051091	positive_regulation_of_sequence-specific_DNA_binding_transcription_factor_activity	Ep300,Cdkn2a,Jmy,Neurod1,Foxa1,Dvl2,Traf2,Mavs,Il1b,Tlr4,Hmgn3,Fzd4,Il10,Traf6,Ube2i,Abra,Ppap2b,Zic2,Kdm1a,Wnt10b,Gtf2a2,Ngf,Ncoa3,Traf5,Il4,Lrp6,Neurog1,Ppargc1a,Il5,Fzd1,Neurod2,Jup,Tnf,Hdac4,Il6,Nfam1,Anxa3,Tnfrsf11a,Ppp2r5b,Hmga2,Wnt2,Smarcb1,Pten,Jak2,Arid5b,Akt1
GO:0051092	positive_regulation_of_NF-kappaB_transcription_factor_activity	Traf1,Psma6,Traf2,Il1b,Card11,Pycard,Tlr4,Sphk1,Ticam1,Traf6,Icam1,Kras,Rhebl1,Traf5,Bcl10,Tnfrsf8,Wnt5a,Ripk2,Myd88,Mtdh,Rbck1,Tnfsf11,Tgfbr3,Prdx3,Tlr2,Trim32,Rnf31,Tgfb1,Cat,Rnf25,Rela,Tnfrsf11a,Adam8,Ager,Amh,Terf2ip,Irak3,Itgb2,Nod1,Ube2n,Irak2,Nod2,Tlr3,Map3k13,Eda,Ar,Eda2r,Ikbkg,Ripk1,Irak1,Malt1,Ikbkb
GO:0051216	cartilage_development	Dlx2,Bmp8a,Zeb1,Prrx2,Pax7,Prrx1,Hoxc4,Atp7a,Esrra,Bmp5,Col2a1,Bmp7,Fgfr3,Gnas,Col11a1,Sox5,Mmp13,Mgp,Ihh,Tyms,Sfrp2,Pitx1,Mapk3,Bmpr1a,Sox6,Sox9,Zbtb7a,Creb3l2,Evc,Bmp3,Satb2,Fbxw4,Lum,Chst11,Col9a1,Il17f,Edn1,Bmp6,Hif1a
GO:0051258	protein_polymerization	Tubd1,Tubb4,Tuba3b,Tuba1b,Tubb1,Tubb5,Fgb,Fgg,Tuba1c,Sept2,Crp,Tuba4a,Nefl,Fhad1,Tuba1a,Fga,Msto1,Tubg2,Tubg1,Tubb2c,Tuba3a,Tuba8,Tube1,Tubb3,Mid1ip1,Tubb2b,Tubb2a,Tubb6,Arl6,Tubal3
GO:0051260	protein_homooligomerization	Rad51,Thbs4,Adipoq,Stom,Tgm2,Vcp,Prnd,Lnx2,St13,Spag9,Prosapip1,Trim72,Lnx1,Angptl4,Dgkd,Aqp11,Ighmbp2,Cpt1a,Sharpin,Lonp1,P2rx2,Atl2,C1qtnf7,Dpys,Cep57,Pex14,Anxa5,Cryab,Bcl10,Unc80,Axin1,Vwf,Cryaa,Itpr3,Hao2,Ehd3,Angpt1,P2rx3,Tnfsf11,Npm2,Scube3,Ehd4,Prnp,Gch1,Krt15,Sod2,Ehd1,C1qtnf1,Tsc2,Bax,P2rx4,C1qtnf2,Scube1,P2rx1,Cuta,Acat1,Slc6a4,Alad,Spast,Atl3,Sftpc,Prf1,Nacc1,Gopc,Hmox1,Eif2ak3,Bid,Sl…
GO:0051289	protein_homotetramerization	Aldoc,Srr,Pfkm,Acadl,Gnmt,Thg1l,Kcnj10,Aldoa,Ppat,Gpx3,Dpys,Cth,Shmt2,Cryz,Acadm,Dctpp1,Acacb,Pcbd2,Trp63,Acaca,Shmt1,Cda,Tk1,Acads,Sod2,Dcxr,Decr1,Pcbd1,Pfkl,Ide,Cbr4,Aldh1a1,Gfpt1,Dhps,Acot13,Usp16,Hsd17b10,Hprt,Actn2,Pfkp
GO:0051291	protein_heterooligomerization	Ywhab,Kcnh7,Tsc1,Prkaa2,Sept9,Acvrl1,Prkcz,Prkaa1,Prkab1,Fadd,Kcnh6,Uqcrh,Sept7,Kras,Ctnnb1,Gabra6,Kcnab2,Prkcsh,P2rx2,AF064781,Strada,Igf1r,Birc3,Bcl10,Prkar2a,Nras,Tnfrsf1a,Itpr3,Parva,Hr,Kcnh2,Pcbd2,Scube3,Casp8,Sept11,Med24,Gch1,Irs1,Akap2,Prkag1,Hras1,Jup,Glrb,Ilk,Tsc2,Grb2,P2rx1,Gchfr,Magi2,Cab39,Map2k1,Pcbd1,Stk11,Lims1,Kcnd2,Kcnip2,Vhl,Ide,Braf,Cntf,P2rx6,Ctnna1
GO:0051301	cell_division	Mis18bp1,Gnai2,Sirt2,Mcmbp,Ccny,Cdca8,Pds5b,Haus2,Cdca7,Fam83d,Kif2b,Ncaph,Mad2l2,Anapc13,Cep63,Arl8a,Haus4,Senp5,Sept6,Cenpv,Cetn1,Cdc20,Cdc25b,Mastl,Mad1l1,Rcc2,Kntc1,Sept9,Ppp1ca,2610002M06Rik,Ccnb2,Mis12,6720463M24Rik,Ckap5,Maea,Nudc,Cdk20,Ccne1,Spc24,Pmf1,Tipin,Mapre3,Sept7,Ccdc99,Phf13,Cdc123,Cdk3-ps,Cdca2,Nek4,Ube2i,Ccna1,Sycp2,Nek6,Zfp830,Cep110,Bod1,Haus5,Plk1,Tsg101,Aurka,Fsd1,Ube2c,Dsn…
GO:0051384	response_to_glucocorticoid_stimulus	Ass1,Rxra,Ep300,Bckdha,Bckdhb,Adipoq,Serpinf1,Serpine1,Ccl5,Ccl2,Ugt1a1,Il1b,Socs3,Ptgds,Pcsk1,Ghr,Slc9a3,Insr,Rps6kb1,Il10,Aldh3a1,Ccnd1,Cebpa,Kras,Agl,Apoa2,Il6ra,Ctsl,Pck2,Kcnj10,Gpr83,Igfbp2,Areg,Slco1b2,Bmp4,Sftpa1,Ngf,Tyms,Dusp1,Ucn,Acadm,Wnt5a,Oxt,Cps1,Pla2g4a,Bche,Hmgb1,Sparc,Adm,Hmgcs2,Cdkn1a,Sult1a1,Hnmt,C1qb,Acads,Aldob,Ptgs2,Sis,Tnf,Shc1,Abcb4,Cckar,Pnliprp1,Alpl,Map2k1,Pam,Anxa3,Rhoc…
GO:0051436	negative_regulation_of_ubiquitin-protein_ligase_activity_involved_in_mitotic_cell_cycle	Psmd10,Psmd5,Psmb6,Psmd8,Anapc2,Psmc4,Psma6,Psmd11,Anapc1,Cdc20,Bub1b,Psmd14,Psmc3,Psmb5,Psmb9,Psmd12,Psma7,Ube2c,Psmc6,Psmb7,Psma4,Psmc5,Psmc2,Psmf1,Cdc26,Psmd13,Bub3,Psmb2,Psmd3,Anapc4,Psmd4,Psmb1,Psmb4,Anapc5,Anapc10,Psmd7,Mad2l1,Psmb10,Ube2e1,Psmd6,Ube2d1,Fzr1,Fbxo5,Psmd2,Psmc1,Psma2,Cdc23,Psma3,Cdc16
GO:0051437	positive_regulation_of_ubiquitin-protein_ligase_activity_involved_in_mitotic_cell_cycle	Psmd10,Psmd5,Psmb6,Psmd8,Anapc2,Psmc4,Psma6,Psmd11,Anapc1,Cdc20,Psmd14,Psma8,Skp1a,Psmc3,Psmb5,Psmb9,Psmd12,Plk1,Psma7,Ube2c,Psmc6,Psmb7,Psme4,Psma4,Psmc5,Psmc2,Psmf1,Cdc26,Psmd13,Psmb11,Psmb2,Psmd3,Anapc4,Psmd4,Psmb4,Anapc5,Anapc10,Psmd7,Psmb10,Ube2e1,Psmd6,Btrc,Cul1,Ube2d1,Cdk1,Fzr1,Fbxo5,Psmd2,Psmc1,Psma2,Ccnb1,Cdc23,Psma3,Cdc16
GO:0051591	response_to_cAMP	Gata6,Bckdha,Bckdhb,Thbd,Vgf,Nme1,Duox1,Duox2,Col1a1,Aanat,Pklr,Slc6a3,Pebp1,Ptk2b,Pla2g5,Ren1,Pygm,Aldh3a1,Carm1,Il6ra,Cyp7b1,Mmp19,Pde3a,Areg,Dusp1,Hnf4a,Ccnd2,Oxt,Cps1,Sparc,Hmgcs2,Aldob,Jun,Cyp11a1,Rela,Srebf1,Agxt,Fosl1,Ptprn,Sftpc,Junb,Mat2a,Bsg,Ins1,Pax4,Cyp17a1,Braf,Cited1,Sdc1,Ppargc1b,Cdo1,Ndufs4,Plat,Pik3r1,Pfkfb1
GO:0051592	response_to_calcium_ion	Ep300,Slc25a12,Actb,Clcnka,Aanat,Pebp1,Ptk2b,Pcsk1,Tshb,Pdcd6,Ccnd1,Grin2b,Actg1,Alg2,Mgp,Sec31a,Dusp1,Fgb,Gipr,Fgg,Itpr3,Pla2g4a,Nppb,Sparc,Calm3,Calm2,Vdr,Mttp,Pef1,Txnip,Thbs1,Fga,Entpd6,Aqp2,Kcnmb1,Anxa11,Il6,S100a16,P2rx7,Capn3,Apobec1,Tph2,Pde1c,Cav1,Slc6a1,Slc25a13,Sdc1,Grin2a,Gdi1,Calm1,Adam9,Mnat1
GO:0051607	defense_response_to_virus	Trim56,Itgax,Card9,Ticam1,Fadd,Bnip3l,Nlrp3,Kcnj8,Unc13d,Cd40,Bcl2,Il12b,Cxcl10,Samhd1,Ptprc,Il6,Ifnb1,Prf1,Cd207,Gpam,Cd8a,Apobec1,Bst2,Tlr3,Rsad2,Dicer1,Tlr7,Tlr8,Lyst,Tmem173,Cd86
GO:0051726	regulation_of_cell_cycle	Mylk2,Esx1,Nup214,Cables1,E2f1,Mnt,Rbl1,Trp53,Gnb2l1,Wfs1,Bop1,Mecom,Ccnb2,Madd,Zfp369,Ccne1,E2f2,Ccnd1,Cdc37,E2f5,Npm1,Ccna1,Fgf2,Ctbp1,Atm,Cables2,Bak1,Id3,Dtl,Ifnz,Ccnd2,Ccnd3,Nras,Sfn,Fignl1,Rb1,Bap1,Ccni,Ccna2,Tacc3,Ppp2ca,Cdkn1a,Ovol2,Abl1,Ptgs2,Hspa8,Jun,Tsc2,Bax,Gadd45b,Ccnc,Ccne2,Skp2,Inha,Ccnh,Pes1,Zfp703,Sipa1,Junb,Cdk4,Gadd45a,Btrc,E2f4,Csnk2a2,Bcr,Uba3,Pten,Itgb1,Rbl2,Cops5,Ccnk,Ccnb…
GO:0051781	positive_regulation_of_cell_division	Fgfr2,Pdgfa,Fgf7,Htr2b,Il1b,Nkx3-1,Mdk,Fgf2,Tal1,Igf2,Pdgfd,Prok1,Fgf6,Ereg,Btc,Pdgfb,Pdgfc,Vegfb,Tgfb1,Fgf5,Il1a,Vegfa,Tgfa,Fgf8,Vegfc,Gkn1,Men1,Figf,Pgf,Fgf1,Apc
GO:0051789	response_to_protein_stimulus	Ep300,Alox12,Id1,Eif4a2,Pcsk1,Insr,Lyn,Actr3,Ctsl,Bcl2l1,Meis2,Ddr1,Bak1,Acan,Id3,Cst3,Gipr,Cyr61,Msx1,Oxt,Ctsb,Dek,Nr4a2,Msx2,Th,Lcn8,Aldob,Tgfb1,Il6,P2rx7,Setd2,Klf10,Cd48,Apcs,Dgki,Adcyap1r1,Met,Ces2c,Arg1,Fas,Id2,Hdac6,Ttc3,Vash1,Fos,Fnta,Fgf10,Pggt1b,Cblb,Boc,Pik3r1,Egr1,Angpt2,Mtap1b
GO:0051897	positive_regulation_of_protein_kinase_B_signaling_cascade	Tek,Mtor,Pdgfa,Ccl19,F10,F7,Ccl21a,Gm2023,F3,Egfr,Mup12,Ptprj,Insr,Gm1987,Nox4,Mup20,AI464131,Igf1r,Igf2,Mup4,Arrb2,Angpt1,Mtdh,Tnfsf11,Gpx1,Tspyl5,Thbs1,Vegfb,Tgfb1,Spry2,Ilk,Igfbp5,Il6,Tcf7l2,Adam8,Tgfbr1,Rasd2,Itsn1,Hbegf
GO:0055085	transmembrane_transport	Slc46a1,Kcnq4,Slc2a6,Ryr1,Slc7a8,Slc24a2,Trpc1,Slc47a1,Slc39a2,Dnajc19,Sv2c,Slc25a12,Scn2a1,Scn3a,Mfsd2a,Timm22,Nup214,Spns2,Trpm7,Slc12a1,Slc24a5,Timm50,Nhedc1,Slc16a8,Slc7a7,Kcns1,Slc35b1,Scn1a,Kcnh7,Slc46a3,Slc5a9,Eif5a,Slc7a11,Mfsd6l,Nhedc2,Aqp7,Pom121,Rrbp1,Nup188,Slc13a5,Nup88,Tomm22,Slc25a31,Gpr155,Cacna1g,Slc25a25,Trpv1,Slc25a17,Clcnka,Slc16a14,Slc35a1,Gle1,Slc2a4,Slc30a4,Clcn6,Mfsd8,Slc4…
GO:0055114	oxidation-reduction_process	Mthfr,Cyp2w1,Qsox2,Acad11,Alox12b,Aloxe3,2310043J07Rik,Cyp2s1,Pycr1,Nos2,Cyp4b1,Cyp4a12a,Blvra,Gpx7,Dbh,Acadsb,Rsad1,Mpo,Cyp3a41a,Cyp3a41b,Cyp3a16,Gmpr2,Sord,Ndor1,Lepre1,Acoxl,Adh4,Dhrs2,Cyp2u1,Duox1,Duox2,Adh5,Mdh2,Por,Cyp2t4,Plod2,Msrb2,Hao1,Gm10293,Alox8,Adh6b,Adh6a,Cyp2b23,Sdhb,1110031I02Rik,Dus1l,Dio1,Gm6498,Pycrl,Haao,Ccdc65,Acadl,Aldh3b1,Acadvl,Dgkd,Cyp2b13,Bbox1,Dus3l,Aldh1b1,Pnpo,Sdha,M…
GO:0060021	palate_development	Prrx1,Wnt11,Prdm16,Ski,Gas1,Insig2,Col2a1,Pkdcc,Pygo2,Vax1,Wnt9b,Pdgfra,Wnt3a,Lrp6,Wnt5a,Csrnp1,Alx4,Plekha1,Tgfbr2,Tgfbr3,Bmpr1a,Asph,Shh,Chd7,Lef1,Acvr2b,Schip1,Tiparp,Tgfbr1,Insig1,Osr2,Sgpl1,Satb2,Alx1,Wnt7a,Arid5b,Men1,Meox2,Bcor,Osr1,Foxf2,Smad2,Inhba,Gli3,Wnt8a
GO:0060041	retina_development_in_camera-type_eye	Mertk,Lamc3,Nphp1,Myh10,Rpgrip1,Lpcat1,Ski,Agtpbp1,Jmjd6,Nr2e3,Tub,Nphp4,Gnat1,Sox8,Uchl3,Neurod4,Calb1,Bmp4,Rd3,Lif,Bmpr2,Tgif2,Pvrl1,Ikzf1,Lamb2,Bmpr1b,Grm6,Pfdn5,Rnpep,Sox9,Chd7,Bax,Rp1,Tgif1,Ache,Tulp1,Gnb1,Prph2,Crx,Zfp513,Vax2,Pou4f2,Nr2e1,Pax4,Mdm1,Cep290,Rho,Hps1,Rbp4,Clcn2,Cacna1f,Pde6a,Rpl24,Max,Apc,Cln8
GO:0060070	canonical_Wnt_receptor_signaling_pathway	Chd8,Fzd8,Dvl2,Hoxb9,Rspo1,Wnt9a,Ptk7,Wnt11,Cdc42,Fzd4,Ctnnb1,Ppap2b,Wnt10b,Tbl1xr1,Dixdc1,Fzd5,Axin1,Wnt3a,Lrp6,Wnt5a,Fzd3,Fzd7,Ins2,Wnt2b,Prop1,Shh,Wnt7b,Fzd1,Wnt4,Lef1,AC168060.2,Fzd2,Ptpru,Tcf7l2,Dvl1,Stk11,Rspo3,Pten,Disc1,Wnt7a,Dvl3,Snai2,Sdc1,Sfrp1,Gsk3b,Apc
GO:0070374	positive_regulation_of_ERK1_and_ERK2_cascade	Gcg,Fgfr2,Gpr30,Tek,Pdgfa,Ccl19,Ccl21a,Gm2023,Il1b,Arrb1,Gm1987,Fgf15,Kras,Nox4,Bmper,Fgf2,Gpr55,Bmp4,Sema7a,Drd2,Fgf23,St5,Cd44,Nras,Arrb2,Angpt1,Fgf21,Ripk2,Pdgfb,Vegfb,Spry2,Hras1,Fgf4,Fbxw7,Il1a,Il6,Fgf18,Ednra,Nod1,Mif,Nod2,Braf,Esr1,Fgf20,Dcc,Cd74,Fgf10
GO:0070555	response_to_interleukin-1	Src,Epo,Prkci,Pcsk1,Ghr,Ets1,Traf6,Mmp3,Slc30a8,Prkca,Ripk2,Myd88,Cd38,Hnmt,Sele,Hdac4,Cyba,Rela,Xylt1,Tnfrsf11a,Irak3,Snca,Irak2,Il1r1,Anxa1,Cited1,Igbp1,Irak1,Figf,Taf9
GO:0070588	calcium_ion_transmembrane_transport	Ryr1,Slc24a2,Trpm7,Trpv1,Htr2b,Atp2b4,Accn2,Itpr2,Panx1,Trpc7,Itpr3,Grin1,Trpv4,Trpv2,Cacna1b,Ryr3,Trpm4,Trpc4,Grin3a,Grin3b,Atp2b1,Atp2b2,Itpr1,Gpm6a,Trpv6,Trpa1,Grin2a,Atp2b3,Psen1,Ryr2,Trpc5
GO:0070936	protein_K48-linked_ubiquitination	Ube2g1,Itch,Rnf6,Ube2r2,Ube2a,Rnf216,Rnf187,Rnf152,Rnf4,Arih2,Ube2d3,Ube2c,Ube2e3,Ube3a,March6,Ube2t,Ube2b,Gm5959,Ube2k,Ube2q2,Park2,Rnf5,Ube2h,Cdc34,Ube2e2,Ube2e1,Ube2g2,Rnf146,Tnfaip3,Ube2d1,Ttc3
GO:0071222	cellular_response_to_lipopolysaccharide	Ass1,Nos2,Serpine1,Ccl5,Ccl2,Lcn2,Src,Gstp1,Icam1,Tnfsf4,Gbp10,Gbp2,Cebpe,Nr1h3,Klrk1,Lbp,Wnt5a,Cxcl15,Ripk2,Hmgcs2,Cd36,Il12b,Cx3cr1,Ltc4s,Rara,Tspo,Cyp11a1,Nr1d1,Rela,Il18,Irf8,Zfp709,Cyp17a1,Arg1,Tnfaip3,Sgms1,Hmgb2,Vldlr,Cmpk2,Arg2,Cd14
GO:0071260	cellular_response_to_mechanical_stimulus	Map2k4,Il1b,Tlr4,Il13,Bad,Fadd,Irf1,Bak1,Casp1,Sftpa1,Bcl10,Tlr5,Cd40,Tnfrsf1a,Tnfrsf8,Map3k14,Mapk3,Myd88,Casp8,Chek1,Afap1,Cyp11b2,Mapk8,Cyba,Il18,Bnip3,Tnfsf14,Sftpc,Cnn2,Ednra,Ltbr,Sftpb,Gadd45a,Aqp1,Pax2,Cradd,Fas,Itgb1,Casp2,Agt,Tlr3,Tlr7,Tlr8,Map3k2
GO:0071363	cellular_response_to_growth_factor_stimulus	Pax9,Trpv1,Pfn1,Col1a1,Srd5a1,Insr,Ctnnb1,Grin2b,Bmp4,Ntrk1,Creb1,Clu,Sparc,Msx2,Dtymk,Oprd1,Ibsp,Htr3b,Th,Ehd4,Htr3a,Tgfb1,Ddc,Nos1,Hap1,Fzd1,Apoe,Cat,Fzd2,Tgif1,Myog,Fez1,Ppp2r5b,Fyn,Met,Prdm4,Akt1,Grin2a,Emd,Tgfb3,Sfrp1,Gas6
GO:0071377	cellular_response_to_glucagon_stimulus	Gcg,Ass1,Gnb2,Adcy4,Asl,Gcgr,Adcy2,Prkar1b,Gng5,Prkar2a,Adcy1,Cps1,Gnb4,Adcy8,Gng7,Gng3,Adcy6,Gng8,Prkar1a,Gng13,Gnb1,Prkaca,Gnb3,Gng12,Gng2,Arg1,Gng11,Adcy7,Prkar2b,Adcy3,Adcy9,Gng4,Adcy5
GO:0071445	cellular_response_to_protein_stimulus	Pafah1b1,Fgfr2,Cul4b,Dbh,Ccl5,Lcn2,Cul4a,Src,Hnf1b,Krt6a,Myc,Grin2b,Ccna1,Hsd17b7,Rundc3a,Cd44,Cul3,Hdac5,Msx1,Msx2,Hmgcs2,Zfp57,Hsd17b1,Ddb1,Tgfb1,Ddc,Cyp11b2,Cyp11a1,Nrp2,Tgif1,Cyp19a1,Vegfa,Plxna4,Cyp17a1,Itgb1,Cdk1,Ipcef1,Edn1,Grin2a,Hsd17b10,Pik3r1,Egr1,Ccnb1,Akr1c18
GO:0071456	cellular_response_to_hypoxia	Gata6,Angpt4,Mtor,Src,E2f1,Asl,Trp53,Slc29a1,Bad,Prkaa1,Icam1,Mdm4,Stc1,Clca3,Prkce,Kcnk3,Stc2,Ndrg1,Vegfa,Adam8,Bnip3,Lmna,Mdm2,Aqp1,Gngt1,Vldlr,Bdkrb2,Pmaip1,Sfrp1,Hif1a,Ccnb1
GO:0090090	negative_regulation_of_canonical_Wnt_receptor_signaling_pathway	Nphp3,Cby1,2610109H07Rik,Dkk2,Stk4,Invs,Wnt11,Prickle1,Ctnnd1,Dab2,Wwtr1,Lrp4,Nkx2-5,Frzb,Sost,Axin1,Sfrp2,Wnt5a,Sox2,Axin2,Cthrc1,Pfdn5,Lats2,Shh,Sox9,Fzd1,Wnt4,Dkk3,Hdac1,Sox17,Lef1,Fzd6,Tcf7l2,Siah2,Stk3,Apc2,Gli1,Ddit3,Wnt5b,Hdac2,Cav1,Sfrp5,Scyl2,Dkk1,Lats1,Tle2,Cyld,Sfrp1,Sfrp4,Gli3,Gpc3,Egr1
GO:0090263	positive_regulation_of_canonical_Wnt_receptor_signaling_pathway	Nrarp,Fgfr2,Bambi,Dkk2,Csnk1e,Csnk1d,Col1a1,Rspo1,Usp34,Caprin2,Fgfr3,Wnt10b,Yap1,Dixdc1,Sfrp2,Wnt3a,Lrp6,Wnt2b,Fgf9,Wnt4,Ilk,Rspo2,Trpm4,Smad3,Ubr5,Cav1,Rnf146,Dlx5,Tnks2,Eda,Fgf10,Sfrp1,Sfrp4
GO:0000287	magnesium_ion_binding	Prpsap2,B230120H23Rik,Nlk,Tssk4,Cdc42bpa,Prps1,Ppa2,Atp11a,Srr,Mast2,Atp8b4,Pgm2,Polk,Nme1,Alpi,Adss,Mtpap,Stk4,Atp8b5,Farsb,Gss,Pklr,Sphk1,Fdxacb1,Ick,Rps6ka6,Rps6ka1,Map3k7,Map3k12,Rps6ka4,Eno3,Ppm1b,Irak4,Stk38l,Ern1,Atp11b,Pgm3,A730011L01Rik,Adcy10,Gtpbp5,Eno1,Nek6,Psph,Map3k6,Sik3,Pck1,Idh2,Atp4a,Aasdhppt,Pink1,Sik1,Bpnt1,Mark1,Gck,Tesc,Dyrk3,Tkt,Atp9a,Atp10a,Eya2,Prkacb,Akp3,Ppm1n,Dctpp1,Ha…
GO:0001948	glycoprotein_binding	Stx1a,Rab14,Fbxo2,Fbxo6,F7,Fbxo17,Lgals1,Itgam,Cntn2,Apoh,Fbxo27,Shb,Dnajc5,Selp,Vwf,Erlec1,Cntn1,Shh,Lck,Erbb2,Rasa1,Igf2r,Tgfa,Sdcbp,Csnk1g2,Os9,Cd4,Fyn,Itgb1,Dnaja2,Cd5,Sdc1,Flna,Itgb2l,Ace2,Csnk1g3,Fgfr1
GO:0002020	protease_binding	Serpine1,Lcn2,Serpinf2,Cst10,Trp53,F3,Cd70,Mbl1,Furin,Brca2,Casp12,Polg,Lrp1,Bcl10,Cst3,Bcl2,Vwf,Tnfrsf1a,Ecm1,Fn1,Adamtsl4,Ins2,Cd28,Serpinc1,Adamts4,Dpp4,Sell,Cstb,Ins1,Peo1,Cradd,Il1r1,Tnfaip3,Itgb1,Dvl3,Bdkrb2,Serpina5,Mbp,Malt1,Xiap
GO:0002039	p53_binding	Chd8,Cdkn2a,Trp53bp1,Htt,Trp73,Ehmt1,Blm,Ehmt2,Rchy1,Kdm1a,Smyd2,Axin1,Setd8,Cdk5,Setd7,Psme3,Rnf20,Trim24,Daxx,Usp10,Rfwd3,Hspd1,Mdm2,Smarcb1,Cdkn2aip,Brd7,Sirt1,Usp7,Crebbp,Taf9
GO:0003682	chromatin_binding	Gata6,Mcmbp,Chd8,Myst1,Wac,Sp3,Dlx2,Ncoa6,Nr5a1,Pdx1,Ttf1,Npcd,Rnf168,Hoxd10,Chd6,Notch1,Lrwd1,Atf2,Baz1b,Nkap,Zeb1,Mbd5,Rpa1,Mnt,Gm606,Bcl6,Trp53,Cbx6,Sox10,Ncor2,Hmgn3,Bmi1,Atrx,Fancm,Jub,Dlx1,Prmt5,Hes5,Pold1,Pcgf2,Hmgn5,Gm6901,Sox15,Nkx2-5,Barx2,C230052I12Rik,Chd3,Ercc6,Tshz3,Gli2,Chd5,Smarca4,Phf13,Ctnnb1,Eed,Hdgfrp3,Prkcb,Klhdc3,Gm6984,Ring1,5730590G19Rik,Chd2,Smarcc2,Cenpb,Bahd1,Pou5f1,Kdm…
GO:0003684	damaged_DNA_binding	Rad51,Rbbp8,Polk,Msh3,Trp53bp1,Rps3,Ubqln1,Xpa,Nbn,Rad23b,Alkbh2,Neil1,Alkbh3,Polh,Neil2,Xrcc1,H2afx,Trp63,Ddb1,Rad1,Msh2,Ruvbl2,Trpc2,Brca1,Apex1,Cntln,Msh6,Ercc1,Rad23a,Ogg1,Rev1,Hmgb2,Neil3,Xpc,Ercc4,Poli,Ubqln2,Polb
GO:0003690	double-stranded_DNA_binding	Gata6,Rxra,Ifi205,Aim2,Rad51,Sp3,Nr5a1,Foxa2,Nfkb1,Nkx2-9,Neurod1,Foxa1,Tef,Zeb1,Nfib,Wt1,Dmc1,Usf1,Myc,Hes5,Pou3f4,Trex1,Hes2,Ctnnb1,Fev,Cebpg,Akap8,Usf2,Tardbp,Kin,Sp1,Rad51ap1,Purb,Creb1,Hmgb1,Hnf1a,Trp63,Stat5a,Mterf,Jun,Stat5b,Nthl1,Foxd3,Msh2,Klf4,Foxe1,Smad3,Deaf1,Neurog3,Msh6,Junb,Maf,Nr3c2,Pax4,Thrb,Ercc5,Nr1h4,Ascl1,Neil3,Nfic,Men1,Pin4,Pola1,Nr0b1,Tdp1,Smad2,Jdp2,Fos,Nr3c1,Pura,Egr1,Kl…
GO:0003697	single-stranded_DNA_binding	Mcm7,Rtf1,Rad51,Purb,Pms2,Spen,Ybx1,1500010J02Rik,Msh3,Rpa1,Ssbp3,Dmc1,Trex1,Hnrnpk,Blm,Hnrnpa1,Brca2,Lrpprc,Csda,Obfc2b,Rad51ap1,Thoc4,Hmgb1,Mcm6,Mlh1,Sub1,Pcbp1,Msh2,Rpa2,Ssbp2,Obfc1,Ssbp4,Obfc2a,Peo1,Ercc5,Neil3,Xpc,Ssbp1,Anxa1,Cnbp,Mcm4,Ercc4,Tdp1,Pura
GO:0003700	sequence-specific_DNA_binding_transcription_factor_activity	Taf4b,Gata6,Rhox11,Rhox9,Rhox4b,Mkx,Lass6,Ciao1,Rxra,Zscan21,Ep300,Hmx3,Pax8,Zkscan17,Sox21,Hes1,Rhox8,Rhox2h,Rhox3h,Rhox2f,Rhox4c,Esx1,Sp3,Dlx2,Zeb2,Lhx1,Nr5a1,Sebox,Pbx3,Foxa2,Nkx2-2,Mycl1,Pdx1,Dmrta2,Zkscan14,Smad9,Zfhx2,Atf4,Nfkb1,Maff,Spen,Zbtb17,Cdkn2a,Gm14543,Rhox4g,Rhox3f,Pax9,Nkx2-9,Nkx2-1,Rhox3e,Rhox2e,Rhox2d,Rhox3c,Rhox2c,Rhox2b,Rhox4a,Rhox3a,Spz1,Nfe2l2,Hoxd10,Hoxd12,Dlx4,Csrnp3,Scand…
GO:0003702	RNA_polymerase_II_transcription_factor_activity	Pdx1,Nkx2-9,Neurod1,Hnf1b,Atf5,Tbpl2,Ighmbp2,Gtf2h4,Ecsit,Tcea2,Sox18,Gtf2a1l,Usf2,Sox8,Taf13,Taf10,Gtf2a2,Taf3,Klf13,Gtf2f2,Hnf1a,Lcorl,Tbx5,Gata4,Supt3h,Jun,Taf6l,Hltf,Gtf2f1,Klf4,Foxe1,Deaf1,Tcf7l2,Tcea3,Taf11,Smad1,Tbpl1,Rfx4,Gm4799,Tceb1,Gtf2e2,Tcea1,Hsf3,Pias2,Taf7,Gtf2e1
GO:0003705	sequence-specific_enhancer_binding_RNA_polymerase_II_transcription_factor_activity	Gata6,Foxa2,Nkx2-1,Hnf1b,Sox10,Usf1,Pknox1,Six3,Cebpa,Gata5,Usf2,Atf1,Myod1,Cebpb,Prox1,Hnf4a,Creb1,Pax3,Jun,Kcnh8,Arnt,Sox17,Meis1,Rela,Myog,Foxc2,Tead2,Gli1,Myf6,Myf5,Pou3f3,Foxp1,Mitf,Tcfap4,Foxp3,Foxc1,Olig2,Hif1a
GO:0003707	steroid_hormone_receptor_activity	Rxra,Nr5a1,Gpr30,Nr6a1,Nr1h2,Esrra,Nr4a1,Nr4a3,Nr2e3,Pgr,Nr2f2,Hnf4g,Ppard,Nr1i3,Esrrg,Hnf4a,Nr1h3,Nckap1l,Nr0b2,Nr4a2,Vdr,Nr2f1,Rora,Rara,Ppara,Nr1d1,Thra,Rarg,Rxrg,Nr1h5,Rxrb,Nr5a2,Rorc,Nr3c2,Helb,Nr2e1,Nr2f6,Nr1d2,Thrb,Rarb,Nr2c1,Pparg,Nr1h4,Nr2c2,Rorb,Esr1,Ar,Nr0b1,Esrrb,Nr3c1,Esr2,Nr1i2
GO:0003713	transcription_coactivator_activity	Ep300,Mysm1,Usp22,Ncoa6,Jmy,Thrap3,Trrap,Med13,Med27,Edf1,Mkl1,Myocd,Fhl5,Kat2b,Wwtr1,Prdm16,Wwc1,Cited4,Prpf6,Dyrk1b,Pmf1,Med21,Ctnnb1,Carm1,Maml3,Psmd9,Med17,Maml2,Lpin2,Abra,Atxn7l3,Rbm39,Supt7l,Mycbp,Taf12,Yap1,Tada1,Maml1,Gtf2a2,Ppard,Ncoa3,Bcl10,Tdrd3,Naca,Trim28,Yaf2,Wnt3a,Ube3a,Mll5,Tgfb1i1,Mtdh,Pml,Eny2,Usp21,Npat,Ppargc1a,Med24,Elf3,Calcoco1,Jun,Rara,Taf6l,Arnt,Jup,Sub1,Hinfp,Rnf20,Utf1…
GO:0003714	transcription_corepressor_activity	Kdm5b,Spen,Ywhab,Scai,Cdx2,Ctbp2,Dnmt3b,Cops2,Eid1,Aebp1,Kctd1,Ncor2,Map3k10,Wwtr1,Ski,Bcl11a,Ddx54,C80913,Smarca4,Bhlhe41,Casp8ap2,Crym,Hipk1,Zbtb32,Pou5f1,Aebp2,Atf7ip,Tbl1xr1,Tsg101,Yap1,Pex14,Prox1,Trim28,Sin3a,Hdac7,Yaf2,Cbfa2t2,Setd8,Hdac5,Gps2,Skor1,Hr,Rbfox2,C1d,Trib3,Npat,Skil,Rcor2,Ncor1,Rara,Neurod2,Wnt4,Hdac1,Hdac4,Dmap1,Tle1,Pias4,Zfpm1,Drap1,Zfpm2,Basp1,Ifnb1,Sin3b,Atn1,Smyd1,Jazf1,…
GO:0003723	RNA_binding	Mcts1,Cwc22,Rbm43,Eif4a1,Ilf2,Hnrnpul1,Aqr,Rpl23a,Rnmtl1,Elavl4,Yipf1,Pabpc4l,Thoc2,Thoc1,Psma6,Rbm45,Rbms1,Rbm12,Trub2,Gtf3a,Surf6,Eif5a,2610027L16Rik,Eif3k,Csdc2,Wrap53,Eif4a2,Srsf1,Rpl12,Supt6h,Eral1,Prpf8,Fnbp1,Magoh,Rbm15b,Eif4e2,Ddx17,Ppie,Fxr2,Patl2,Gm9396,Snrpa,2610101N10Rik,Rpusd2,Mtpap,Hnrnpa3,Nufip2,Papolb,Rrp9,Eif3b,Myef2,Nudt16,Ncl,Pabpn1,Aco1,Snrpe,Exosc5,Ang,Farsb,Adar,Ifih1,Mrpl44…
GO:0003725	double-stranded_RNA_binding	Ilf2,Prkra,Strbp,Nkrf,Adar,Mrpl44,Dhx9,Ilf3,Oas1c,Xrn1,Tarbp2,Adad1,Stau1,Prkrip1,Zfp346,Eif2ak2,Lix1l,Oas1a,Dhx30,Slc4a1ap,Drosha,Mbnl1,Adad2,Dus2l,Adarb1,A1cf,Cdkn2aip,Stau2,Tlr3,Dgcr8,Dicer1,Tlr7,Tlr8,Son,Adarb2
GO:0003729	mRNA_binding	Upf3b,Zfp36,Hnrnpa3,Hnrnpc,Rps3,Srrm4,Hnrpll,Piwil1,Slbp,Luc7l3,Rps5,Dppa5a,Rbm38,Celf1,Park7,Pabpc1,Ybx2,Igf2bp1,Tdrd7,Piwil2,Esrp1,Tsn,Rbm5,Nxf3,Nova1,Nxf1,Nxf7,Nxf2,Lin28a,Ptbp2,Calr,Rps26-ps1,Esrp2,Cpsf6,Nudt21,A1cf,Mecp2,Mbd2,Rbm25,Zfp36l1,Celf4,Fyttd1
GO:0003735	structural_constituent_of_ribosome	Rpl10l,Rpl21-ps3,Gm5258,Gm8618,Rpl8,Gm17430,Rpl39,Rpl35,Mrps15,Rpl23a,Rpl30-ps6,Gm5561,Gm6457,Mrpl27,Mrps23,Gm16382,Rpl12,Fnbp1,Rpl27-ps3,Mrpl3,Gm4963,Mrps12,Mrps22,Gm9396,Itgam,Gm4613,Mrps17,Gm9372,Mrpl23-ps1,Rpl29,Mrpl37,Rpl34,Gm10154,Mrpl22,Gm10064,Rpl27-ps1,Mrps18a,Gm10155,Rps3,Gm17511,Rps27l,Gm5167,Mrpl55,Rpl36,Mrpl11,Rpl37,Mrpl10,Gm10126,Gm5614,Mrps5,Rpl6,Rpl4,Mrpl36,Mrpl21,Rpl26-ps2,Rpl9-p…
GO:0003743	translation_initiation_factor_activity	Eif2c1,Trmt6,Eif4a1,Eif2c3,Eif3k,Eif4a2,Eif2s2,Mtif3,Eif4e2,Eif3l,Eif3j,Eif3b,Eif2ak4,Eif2b1,Denr,Eif6,Eif3h,Eif4g2,Eif3g,Gm5705,Eif3f,Eif2d,Eif3c,Fgd2,Gtf2b,Eif4g3,Eif2b3,Eif4a3,Eif4b,Eif3e,Eif3a,Eif4e1b,Gm6900,Eif2b4,Eif1b,Eif3d,Eif3m,Eif2c2,Eif4enif1,Eif3i,Eif2s3y,Eif4h,Mtif2,Eif1ad,Gm16484,Eif5b,Eif4e3,Gm16378,Eif4g1,Brf1,Eif2b5,Eif2s3x,Gm5662,Gm6804,Gm2046,Gm2075,Gm2016,BB287469,Gm4027,Gm830…
GO:0003755	peptidyl-prolyl_cis-trans_isomerase_activity	Fkbp6,Gm10123,Fkbp1a,Ppie,Ppih,Gm5160,Fkbp3,Gm5551,Ppp2r4,Nktr,Pin1,Fkbp11,Fkbp5,Ppid,Fkbp4,Gm9234,Ppig,Ppib,Ppil1,Fkbp2,Ppil3,Ppia,Fkbp15,Ppif,Ranbp2,Ppil6,Fkbp9,Fkbp8,Fkbp14,Ppil4,Pin4,Ppil2,Fkbp1b,Ppic,Cwc27,Ppwd1
GO:0003774	motor_activity	Dnalc4,Dnaic1,Myh6,Myo18a,Myh2,Myo3b,Myh10,Myo15,Myo1d,Dynlrb1,Myo18b,Myo1g,Myo5a,Myh14,Col6a3,Myo7a,Myo1e,Myo3a,Cgnl1,Myh9,Dnali1,Myh7,Myo9a,Myo1f,Myo5c,Myl6b,Myo19,Myo1a,Myh8,Myh3,Myo1h,Myh7b,Myh4,Dynll1,Dync1i2,Myh13,Dync2li1,Myo1c,Gm3417,Gm3448,Myl3,Tcte3,Dynlt1c,Dynll2,Dync1li1,Myo16,Myo6,Dynlt1e,Myo10,Dynlt1b,Dynlt1f,Dynlt1a,Myo15b,Dynlrb2,Myo9b,Myo1b,Dync1li2,Dynlt3,Myh11,Myo5b,Myh15,Myo7b
GO:0003777	microtubule_motor_activity	Kif26b,Dnalc4,Gm1305,Kif5b,Kif2b,Dnahc2,Kif5c,Kif3b,Kif16b,Dnahc9,Dnahc3,Kif21a,Klc2,Kif19a,Kif15,Kif23,Kif12,Kif3a,Kif18a,Kif27,Klc3,Dnahc10,Kif1b,Klc4,Kif7,Kif13b,Dync2h1,Dnaic2,Dnahc17,Dnahc8,Bbs4,Kif9,Kif13a,Kifc1,Gm9571,Kifc5b,Kif17,Dnahc12,Cenpe,Kif1c,Kifc2,Kif2c,Kif21b,Kif18b,Stard9,Kif22,Kif24,Kif6,Dnahc5,Kif14,Kif1a,Dnahc6,Kif5a,Dnahc7b,Dync1i1,Kifc3,Kif11,Kif20b,Dnahc11,Kif26a,Kif4,Klc1…
GO:0003779	actin_binding	Spna2,Arpc1b,Triobp,Fmn1,Svil,Cfl2,Cap1,Dstn,Wasf3,Baiap2l1,Tln1,Trpm7,Tpm2,Gmfg,Myh6,Spnb4,Jmy,Tmsb15b1,Ppp1r9b,Xirp2,Myh2,Myo3b,Fmnl2,Arpc5l,Vps16,Mkl1,Epb4.1l1,Ssh2,Pfn1,Myh10,Myo15,Tmsb15b2,Myo1d,Fscn1,Twf2,Vps18,Ang,Dbnl,Fmn2,Synpo2,Diap2,Spnb3,Myo1g,Pof1b,Coro1b,Myo5a,Tns1,Fer,Mybpc2,Xirp1,Pfn2,Pls1,Cnn3,Gmfb,Vil1,Maea,Wasf2,Myh9,Homer2,Kif18a,Tmod3,Myo9a,Ccdc88a,Tnni2,Anln,Epb4.1l3,Cnn1,Wh…
GO:0003824	catalytic_activity	Atp13a4,Masp1,Ppm1d,Nanp,Atp2a3,Hyal1,Alox12b,Pcca,Pdxp,Crcp,Arsj,Atp1a4,Pycr1,Sbno1,Bckdhb,Atp1a3,Acsl4,Atp13a3,Atp13a5,Pde11a,Acss1,Dbh,Scp2,Pmpca,Pfas,Galt,Sccpdh,Pde8b,G6pc2,Rsad1,Spata20,Ppm1e,Acss2,Kynu,Pld2,Gmpr2,Ppm1m,Lhpp,Apobec3,Ctrc,F10,F7,Atp11a,Arsb,Upp2,Ppapdc3,Srr,Dolpp1,Exosc10,Atp8b4,Dhcr24,Kcnt1,Ckmt1,Ctbp2,Ganc,Blvrb,Ppapdc1a,Aptx,Agxt2l1,Proz,Dhrs13,Mutyh,Atp2c1,Dhrs3,Alpi,Mdh…
GO:0003899	DNA-directed_RNA_polymerase_activity	Polr1b,Crcp,Polr3h,Polr2j,Polr2a,Polr2f,Znrd1,Nudt12,Polr1d,Polr3k,Grinl1a,Polr2i,Polr3c,Polr1e,Iqgap3,Gm10774,Polr3e,Polr3f,6330439K17Rik,Polr2l,Polr3a,Polr2k,Polr2g,Rpap1,Polr3d,Polr1c,Polr2b,Polr2e,Polr1a,Polrmt,Polr2c,Polr3b,Polr2h,Twistnb,Polr2d
GO:0003924	GTPase_activity	Gnai2,Rac1,Opa1,Rhot1,Rab34,Rab9b,Rab14,Dnm1,Rasl11a,Rab3b,Tubd1,Gtpbp1,Rem2,Rab18,Rhov,Ift27,Rab20,Rab6b,Rab33b,Rit1,Rab1b,Rhof,Rhoq,Ehd2,Rab30,Tubb4,Mras,Rab7l1,Cdc42,Gbp8,Rhod,Srpr,Tbcc,Rab11a,Rab44,Dnm2,Mfn2,Rac2,Eftud1,Kras,Rab38,Rab3d,Tuba3b,Rem1,Rab11b,Rhebl1,Rab5a,Rab31,Eef1a2,Gnat1,Gtpbp5,Rab5b,Rergl,Tuba1b,Gna13,Rhot2,Gnas,Rab22a,Atl2,Rab8b,Lrrk2,Rasd1,Tubb1,Rab2b,Rasef,Tubb5,Rab2a,Gbp1…
GO:0004091	carboxylesterase_activity	Acot11,Abhd3,Gm13178,Aadacl3,Abhd15,Esd,Acot7,Abhd2,Acot8,Bche,Cel,Nceh1,Ppme1,Acot10,Baat,Ache,Siae,Aadacl2,Acot12,Gm5538,Ces4a,Ces3b,Ces3a,Ces2e,Ces2a,Ces1g,Ces1e,Ces1d,Mgll,Acot6,Acot3,Acot4,Acot9
GO:0004129	cytochrome-c_oxidase_activity	Cox4i2,Surf1,Cox7b,Cox6b2,Cox7a2l,Atg9a,Cox7b2,Cox6b1,Cr1l,Cox10,Cox7a1,Cox6c,mt-Co1,Cox6a1,2310046O06Rik,mt-Co3,mt-Co2,Cox8b,Cox7c,Cox8a,Gm3386,Cox5a,Cox6a2,Cox4i1,Cox15,Gm10242,Cox5b,1810063B05Rik,Snx13,Rpgr,Gm11273
GO:0004175	endopeptidase_activity	Casp6,Pmpca,Psma6,F7,Psen2,Pcsk2,Adamts13,Pcsk1,Pappa,Ren1,Klk13,Furin,Casp12,Psenen,Pcsk6,Cd46,Cps1,Bace1,Ctsb,Aph1a,Aph1c,Adam10,Aph1b,Tpp1,Adamts20,Plg,Ece1,Mbtps1,Cfd,Elane,Prep,Psen1,Psma3
GO:0004197	cysteine-type_endopeptidase_activity	Casp6,Ctsh,Casp9,Ctsf,Uchl1,Usp34,Ctsc,Cts3,Ctsr,BC051665,Atg4d,Cts7,Cts6,Ctsl,Ctsq,Ctsj,4930486L24Rik,Ctsll3,Usp20,Ctsz,Casp12,Casp4,Usp12,Usp33,Atg4a,Pigk,Ctsb,Tinagl1,Ctso,Ctsk,Ctss,Casp8,Cflar,Blmh,Casp7,Atg4c,Ctsw,Atg4b,Gm5146,Casp14,Casp2,Casp3,Lgmn,Malt1,Usp16,Sfrp1
GO:0004221	ubiquitin_thiolesterase_activity	Mysm1,Usp22,Usp50,Zranb1,Usp43,Usp14,Uchl1,Usp34,Usp20,Usp45,Usp30,Uspl1,Uchl3,Usp12,Uchl4,Pan2,Usp33,Usp49,Usp40,Bap1,Usp48,Usp32,Med20,Usp29,Usp21,Usp42,Usp24,Usp13,Uchl5,Dub3,Usp37,Usp28,Dub1a,Dub2a,Usp31,Usp19,Usp53,Usp17l5,Usp46,Usp36,Ggnbp1,Otud7b,Usp47,Usp9y,Usp8,Usp10,Usp38,Usp39,Usp15,Usp54,Usp18,Usp44,Tnfaip3,Cyld,Usp11,Usp9x,Brcc3,Usp7,Usp27x,Usp16,Usp25,Usp51,Usp26
GO:0004222	metalloendopeptidase_activity	Adamtsl2,Adamtsl1,Pmpca,Mmp28,Oma1,Mmp24,Zmpste24,Mmp21,Adam12,Adamts7,Adamts13,Adam19,Mmel1,Ecel1,Adam1a,Adamts16,Astl,Adamts8,Uqcrc1,Adamts15,Nrd1,Osgep,Mmp12,Adam28,Adamdec1,Mmp7,Mmp20,Mmp10,Mmp1b,Adamts17,Adam33,Mmp27,Mmp19,Mmp8,Mmp3,Mmp13,Pmpcb,Mmp1a,Mmp9,Bmp1,Adam1b,Adamts3,Adam7,Mmp14,Adamtsl4,Thsd4,Adam10,Adam30,Mmp17,Yme1l1,Mmp25,Adamts12,Adamts4,Mep1a,Uqcrc2,Adamts20,Mipep,Mmp23,Adam15,…
GO:0004252	serine-type_endopeptidase_activity	Masp1,Pcsk9,Rhbdd2,Rhbdl3,Ctrc,F10,F7,Proz,Cfi,Prss53,Pcsk2,Fap,Gm13011,Gzmc,Ctsg,Mcpt4,Mcpt2,Gzmf,Gzmg,Gzmd,Mcpt8,Klk1b3,Klk1b16,Klk1b27,Klk1b26,Gzmb,Mcpt9,Mcpt1,Pcsk1,Klk1b5,Klk1b4,Klk1b22,Klk1b21,Gzmn,Gzme,Klk1b11,Klk1b7-ps,Rhbdd3,Prss46,Cma2,Cma1,Klk1b24,Klk1b9,Klk1b8,Klk15,Klk4,Klk5,Klk6,Cela1,Prss44,Klk7,Klk11,Klk13,Prss23,Lonp1,Rhbdl1,Klk10,Klk12,Prss47,Klk14,Furin,Prss35,Tmprss12,4930519F…
GO:0004386	helicase_activity	Eif4a1,Chd8,Sbno1,Ddx52,Setx,Ddx31,Chd6,Snrnp200,Rad54l2,Eif4a2,Ddx17,Brip1,Ifih1,Dhx40,Smarcal1,Dhx9,Atrx,Fancm,Dhx16,Ddx25,Dhx15,Chd3,Dhx37,Recql4,Ddx54,Ddx18,Ddx51,Ercc6,Blm,Dhx57,Chd5,Smarca4,0610007P08Rik,Rtel1,Rad54b,Mov10,Ddx39b,Zranb3,Gm8994,Chd2,Xrcc5,Ddx47,Ddx55,Dhx34,Ino80,Ddx23,Ddx27,D1Pas1,Ddx56,Fbxo18,Ddx43,Eif4a3,Gtf2f2,Ep400,Ddx6,Ddx41,Ddx58,Dhx8,G3bp1,Srcap,Recql5,Ddx46,Helq,Dhx3…
GO:0004402	histone_acetyltransferase_activity	Ep300,Myst1,Hat1,Kat2b,Tada2a,Myst2,Supt7l,Taf12,Tada1,Ncoa3,Clock,Elp4,Epc1,Med24,Mettl8,Taf6l,Kat2a,Kat5,Elp3,Myst4,Taf5,Ing3,Mgea5,Tada3,Taf5l,Ncoa1,Cdyl,Crebbp,Myst3,Taf9,Sap130
GO:0004497	monooxygenase_activity	Cyp4a10,Cyp2w1,Cyp2s1,Cyp4b1,Cyp4a14,Cyp4a12a,Dbh,Ywhab,Cyp3a13,Cyp2j13,Cyp2u1,Cyp2t4,Cyp4x1,Cyp39a1,Cyp11b1,Kmo,Cyp1a1,Tyr,Fmo4,Cyp27a1,Mical2,Ptgis,Cyp4a12b,Cyp4f15,Sqle,Cyp2a5,Cyp4a31,Th,Fmo3,Cyp8b1,Cyp2d12,Fmo2,Cyp4f13,Gm4846,Cyp11b2,Cyp4a32,4930438A08Rik,Fmo1,Gm5062,Cyp11a1,Cyp2e1,Fmo5,Ywhae,Cyp3a11,Cyp2r1,Pam,Cyp20a1,Fmo9,Cyp1a2,Cyp2d37-ps,Cyp2d22,Gm9705,Cyp51,Cyp26b1,Cyp27b1,Cyp4f18,Mical1…
GO:0004519	endonuclease_activity	Mutyh,Exo1,Elac2,Rnase1,Ang,Ang6,Ear10,Rps3,Gm17492,Exog,Ear6,Ear11,Ern1,Zfp61,A730011L01Rik,Zranb3,Tsen34,Zc3h12a,Dis3,Mre11a,Endod1,Dclre1c,Ear5,Fan1,Endog,G3bp1,Dnase1l2,Eme1,N4bp2,Eme2,Smg6,Rnase6,Tsen54,Slx1b,Mus81,Hrsp12,Nthl1,Drosha,Rnaset2b,Ear14,Fen1,Rnaset2a,Apex1,Ang5,Rnasel,Ercc1,Ern2,Ear2,Rnaseh2a,Dnase1l3,Tsen2,Ercc5,Gen1,Ercc4,Dnase1l1,Elac1,Plxnb3,Apex2
GO:0004672	protein_kinase_activity	Mylk2,Tie1,Mknk1,Mertk,1810024B03Rik,Mink1,Map2k4,Fgfr2,Tyro3,Atr,Bckdk,Pak6,Gsk3a,Pak2,Gucy2f,B230120H23Rik,Tlk1,Acvr2a,Stk40,Csnk2a1,Ksr1,Nlk,Nek8,Plk3,Flt3,Cdk8,Lmtk2,Nprl2,Gm711,Mapkapk3,Tssk4,Cdc42bpa,Tek,Stk39,Hck,Pak7,Flt1,Bub1,Dclk1,Tnk1,Map4k1,Prkaa2,Nek11,Ryk,Ror1,Tbck,Rock1,Myo3b,Acvr1c,BC030499,Taok1,Mast2,Pkn3,Ripk3,Csnk1e,Limk1,Tnk2,Ttn,Pdk1,Fastkd1,Src,Pak4,Jak1,Hipk4,Ltk,Mastl,Map…
GO:0004674	protein_serine/threonine_kinase_activity	Mylk2,Tie1,Mknk1,Mertk,1810024B03Rik,Mink1,Map2k4,Fgfr2,Tyro3,Atr,Bckdk,Pak6,Gsk3a,Pak2,Gucy2f,B230120H23Rik,Tlk1,Acvr2a,Stk40,Csnk2a1,Ksr1,Nlk,Nek8,Plk3,Flt3,Cdk8,Lmtk2,Trpm7,Gm711,Mapkapk3,Tssk4,Cdc42bpa,Tek,Stk39,Hck,Pak7,Flt1,Bub1,Mtor,Dclk1,Tnk1,Map4k1,Prkaa2,Nek11,Ryk,Adck3,Ror1,Tbck,Rock1,Myo3b,Acvr1c,BC030499,Taok1,Mast2,Pkn3,Ripk3,Csnk1e,Limk1,Tnk2,Ttn,Src,Pak4,Jak1,Hipk4,Ltk,Mastl,Map2k…
GO:0004713	protein_tyrosine_kinase_activity	Tie1,Map2k4,Fgfr2,Tyro3,Flt3,Lmtk2,Tek,Tnk1,Ryk,Baz1b,Tnk2,Ttn,Src,Jak1,Map2k3,Tesk1,Plk4,Txk,Obscn,Egfr,Itk,Fer,Ptk2b,Insr,Dyrk1b,Lyn,Fes,Srms,Clk4,Ephb1,Fgr,Fgfr3,Igf1r,Trp53rk,Ephb4,Ntrk1,2810408M09Rik,Dyrk3,Pdgfra,Tec,Clk3,Sykb,Map2k6,Clk2,Lmtk3,Fgfr4,Tesk2,Yes1,Abl2,Aatk,Dstyk,Abl1,Lck,Clk1,C230081A13Rik,Epha5,Gm8603,Twf1,Smok4a,Map2k5,Erbb2,Btk,Ttk,Map2k1,Epha7,Map2k7,Axl,Wif1,Jak3,Dyrk2,Ne…
GO:0004714	transmembrane_receptor_protein_tyrosine_kinase_activity	Mertk,Tyro3,Flt3,Tek,Flt1,Ryk,Ror1,Ltk,Egfr,Insr,Epha2,Ddr2,Ntrk2,Erbb3,Kit,Ntrk3,Ddr1,Igf1r,Ntrk1,Pdgfra,Alk,Ror2,Insrr,Mst1r,Erbb4,Erbb2,Musk,Ros1,Ret,Met,Pcsk5,Csf1r,Pdgfrb
GO:0004715	non-membrane_spanning_protein_tyrosine_kinase_activity	Hck,Tnk1,Baz1b,Tnk2,Jak1,Txk,Itk,Fer,Lyn,Ptk6,Fes,Srms,Tyk2,Styk1,Tec,Sykb,Ptk2,Yes1,Abl2,Abl1,C230081A13Rik,Btk,Wee1,Jak3,Fyn,Frk,Zap70,Jak2,Wee2,Matk,D8Ertd82e,Dyrk1a,Bmx
GO:0004721	phosphoprotein_phosphatase_activity	Pdxp,Timm50,Ppm1m,Ppp3ca,Ssh2,Cdc25b,Ctdspl2,Ppp1ca,Ppm1b,Dlgap5,Ppp3cc,Rpap2,Cdkn3,Ppp1r3d,Pptc7,Pgam5,Acp2,Dusp12,Ptpn11,Ppef2,Ptpn14,Ppm1n,Tenc1,Ppp5c,Ssh1,Phlpp1,Dusp3,Ptpn12,Ppp3r1,Ppm1g,Ppp1cb,Ssu72,Ublcp1,Cdc25a,Phpt1,Ctdsp1,Ctdsp2,Ppm1h,Ppp1r12a,Dusp6,Ppp1r3c,Pten,Ppp2cb,Ppp1r3g,Ctdp1,Ppef1,Mtm1,Cdc25c,Ppm1a
GO:0004722	protein_serine/threonine_phosphatase_activity	Ppm1d,Timm50,Ppm1e,Ppp3ca,Ppp1r15b,Ppp4c,Ppp1ca,Ppm1b,Ppp2r2a,Cdc14b,Cdkn3,Mtmr3,Ppm1j,Ppef2,Ppp1cc,Ppp2ca,Ppp5c,Pdp1,Lck,Ctdnep1,Ppm1g,Ppm1l,Ppp1cb,Ilkap,Ppp6c,Ppp2r1a,Ppp3cb,Ppm1k,Pten,Epm2a,Ppp2cb,Ppm1f,Ppef1,Ppm1a
GO:0004725	protein_tyrosine_phosphatase_activity	Ptpra,Ptprf,Timm50,Mtmr4,Dusp2,Mdp1,Ssh2,Cdc25b,Rngtt,Ptprv,Ssh3,Ptp4a3,Dusp15,Ptprd,Ptpn4,Ptprt,Dusp14,Ptprj,Ptpn13,Dnajc6,Ptprm,Cdc14b,Cdkn3,Ptpro,Mtmr2,Mtmr3,Dusp10,Ptprh,Dusp16,Dusp12,Ptpn11,Eya2,Ptpn14,Ptpn23,Ptpn3,Ptpdc1,Ptprs,Ptpn7,Eya3,Ssh1,Dusp3,Dusp18,Ptpn12,Ptp4a2,Ptpn22,Ubash3b,Ptprc,Dusp8,Cdc14a,Cdc25a,Ptpn5,Ptpru,Dusp7,Dusp28,Ptpn20,Mtmr6,Ptpn9,Ptpre,Dusp23,Ptprn,Dusp11,Ptpn6,Dusp13…
GO:0004812	aminoacyl-tRNA_ligase_activity	Pars2,Rars2,Cars2,Eif2ak4,Sars,Nars2,Ppan,Vars2,Ears2,Wars2,Dalrd3,Ncoa5,Rpf1,Eprs,Qars,Iars2,Tarsl2,Polg2,Sars2,Tars2,Dars,Yars,Brix1,Dars2,Aarsd1,Lars2,Farsa,Kars,Mars,Mars2,Gars,Imp4,Yars2,Fars2,Hars2
GO:0004842	ubiquitin-protein_ligase_activity	Rnf128,Zer1,Ube2g1,Rnf167,Trim56,Rnf40,Itch,Tnfaip1,Rnf6,Ube2r2,Rnf168,Ube2a,Ube2z,Fbxo6,Mib1,Ubr3,Lrsam1,Traf2,Trim50,Topors,Hectd3,Trim72,Lnx1,Kctd13,Wdsub1,Skp1a,Rnf111,Fem1a,Bmi1,Ubox5,Rnf187,Ddb2,March2,Fem1b,Klhl9,Trim31,Fbxo4,Rnf139,Pcgf2,Nsmce2,Traf6,March4,Klhl21,Rnf152,Rlim,Ube2i,Rchy1,Birc2,Nedd4,Ring1,1700013N18Rik,Gm9762,Bard1,Arih2,Ube4b,Ube2d3,4933422H20Rik,Fbxw11,Rnf41,Trim63,Birc…
GO:0004867	serine-type_endopeptidase_inhibitor_activity	Serpine2,Serpinf1,Serpine1,Wfikkn2,Serpinf2,Spink4,Serpinb7,Col6a3,Crim1,Serpinb11,Serpinb12,Aplp2,Furin,Wfikkn1,Itih2,Tmem59,Itih5,Wfdc12,Ambp,Serpini1,Wfdc6a,Spint3,Slpi,Spint2,Serpinb2,Wfdc8,Spinlw1,Gm14316,Spint4,Wfdc2,Vwf,Wfdc6b,Serpina7,Serpinb5,Serpinb10-ps,Muc5ac,Serpini2,Spint1,Serping1,Serpine3,Serpinb8,Serpinb13,Cd109,Tfpi,Serpinb3d,Serpinb3c,Col7a1,Serpinc1,Itih1,Itih3,Spink8,Itih4,Sp…
GO:0004869	cysteine-type_endopeptidase_inhibitor_activity	Cst8,Cst10,Cst13,Cst12,8030411F24Rik,Ngp,Ctla2b,Cstl1,Cst9,Cst3,9230104L09Rik,Cst11,Pttg1,Cst6,Ahsg,Kng1,Kng2,Fetub,Cst7,Hrg,Cstb,Gm5689,Stfa3,Stfa2,BC100530,Gm1975,Gm4758,Stfa1,2010005H15Rik,Gm5416,Gm5483,Stfa2l1,Gm10092,Csta
GO:0004871	signal_transducer_activity	Gnai2,Plcg1,Plcb4,Slc20a1,Sh2b2,Pde8b,Kcnh7,Acap1,Gnb2,Dvl2,Il1rap,Mavs,Atg16l1,Atp2c1,Per1,Lgals1,Plcb1,Rgs10,Wnt9a,Sh2b3,Rnf17,Plch2,Ahrr,Egfr,Tspan6,Npas4,Ptk2b,Omp,Ect2,Plcxd3,Adrbk1,Ppfia4,Ndfip2,Ticam1,Lamc1,Grk5,Sh2b1,Krt80,Adrbk2,Kcnh6,Ovgp1,Rgs9,Rgs16,Arnt2,Arntl2,Snx14,Traf6,Epas1,Wnt6,Rgs19,Grk4,Ecsit,Pde8a,Tmed4,Kcnh3,Plcl2,Slc44a2,Rapgef1,Golga4,Plcz1,Gnat1,Akap10,Avp,Npas1,Gna13,Gna…
GO:0004888	transmembrane_receptor_activity	Il1rapl2,Thbd,Tlr9,Glp2r,Fzd8,Ryk,Sarm1,Lepr,Fzd10,Tlr4,Cd79a,Tlr11,Gcgr,Cd247,Crhr1,Egfr,Pth2r,Tlr13,Ticam1,Gpr110,Gpr115,Bai1,Emr1,Fzd4,Tirap,Epor,Tlr6,Celsr3,Fzd9,Gpr157,Tlr5,Glp1r,Cd44,Fzd5,Cd3d,Eltd1,Lphn2,Gpr116,Gipr,Emr4,Tnfrsf8,Pth1r,Calcrl,Fcer1g,Sctr,Celsr2,Fzd3,Fzd7,Myd88,Cd3e,Slc22a17,Vipr1,Il17rd,Cd3g,Tlr2,Fcamr,Gpr125,Gpr98,Sigirr,Lyve1,Celsr1,Gpr133,Sele,Fzd2,Bai2,Gpr123,Erbb2,Fzd6…
GO:0004930	G-protein_coupled_receptor_activity	F2rl1,Rrh,Gpr176,Tas1r2,F2rl2,Vmn2r18,Gpr30,Glp2r,Fzd8,Gpr12,Gpr62,Ccrl1,Tm2d1,Gpr21,Hrh4,Sstr4,Htr2b,Gpr183,Vmn2r88,Opn3,Oxgr1,Chrm5,Ccr2,Tas2r134,Fzd10,S1pr1,Gprc5b,Cxcr7,Ptger4,A630033H20Rik,Lpar4,Gcgr,Htr6,Vmn1r121,Vmn1r112,Galr2,Gpr139,Vmn2r-ps44,Vmn2r36,Crhr1,Gpr179,Gpr150,Sstr1,Vmn2r89,Gm8453,Rgr,Vmn2r33,Pth2r,Adra1d,Vmn2r17,Vmn2r16,Mrgpre,Vmn2r121,Gpr174,P2ry10,Htr1b,Gpr152,Vmn2r-ps106,Vm…
GO:0004984	olfactory_receptor_activity	Olfr357,Olfr139,Olfr225,Olfr364-ps1,Olfr361,Olfr345,Olfr342,Olfr340,Olfr1330,Olfr1331,Olfr1337,Olfr463,Olfr366,Olfr360,Olfr50,Olfr62,Olfr412,Olfr406-ps,Olfr401,Olfr395,Olfr390,Olfr20,Olfr1508,Olfr464,Olfr365,Olfr356,Olfr355,Olfr354,Olfr352,Olfr346,Olfr338,Olfr1333,Olfr1340,Olfr410,Olfr43,Olfr398,Olfr397,Olfr392,Olfr384,Olfr382,Olfr424,Olfr432,Olfr1404,Olfr1408,Olfr380,Olfr231,Olfr1278,Olfr1276,Ol…
GO:0005044	scavenger_receptor_activity	Cxcl16,Srcrb4d,Cfi,5430419D17Rik,Tinag,Enpp2,Loxl2,Fcrls,Cd5l,Hpn,A430110N23Rik,Prss12,Tmprss3,Tinagl1,Vtn,Tmprss5,Corin,Dmbt1,Lgals3bp,Prg4,Endou,Tmprss13,Scara5,Stab1,Tmprss4,5830411N06Rik,Marco,Cd163l1,Scarf1,Sell,Loxl3,Loxl4,Enpp3,Enpp1,Susd2,Stab2,Gm106,Msr1,Cd6,Scarf2,Hhipl1,Tmprss2,Tmprss15
GO:0005080	protein_kinase_C_binding	Pld2,Src,Gnb2l1,Ldb3,Prkcsh,Pick1,Prkcdbp,C1qbp,Akt2,Nell1,Pdlim5,Plek,Hdac7,Sdc4,Pea15a,Trpv4,Rbck1,Irs1,Sqstm1,Ywhag,Top2a,Slc22a8,Fez1,Glrx3,Pkn1,Add3,Pard6a,Pard3,Akt1,Flna
GO:0005085	guanyl-nucleotide_exchange_factor_activity	Ralgds,1700018F24Rik,Vav2,Arhgef7,Dennd1a,Gapvd1,Gm3402,Gm6370,Gm6309,Plekhg2,Rapgef4,Gm3409,Gm3404,Arhgef15,Abr,Gm3415,4930449I24Rik,Dock3,Rangrf,D630013G24Rik,Arhgef19,Rasgrf2,Arhgef40,Dock9,Rasgrp4,Eif2b1,Arhgef18,Obscn,Pcp2,Rgl2,Arhgef16,Ect2,Rasgef1c,Rasgrp2,Mcf2l,Ralgps1,Sh2d3c,Dock7,Madd,Tiam2,Rgl3,Ankrd27,Dock6,Vav1,4933421I07Rik,Chrm4,Rapgef1,Rgl1,4930596D02Rik,Dis3,Ralgps2,Arhgef3,Rasgr…
GO:0005089	Rho_guanyl-nucleotide_exchange_factor_activity	Vav2,Arhgef7,Plekhg2,Arhgef15,Abr,D630013G24Rik,Arhgef19,Ttn,Rasgrf2,Arhgef40,Dock9,Farp1,Arhgef18,Obscn,Arhgef16,Ect2,Als2cl,Mcf2l,Tiam2,Arhgef2,Plekhg5,Vav1,Akap13,Arhgef3,Rasgrf1,Prex1,Sos1,Fgd2,Plekhg6,Fgd3,Farp2,Spata13,Dock11,Ngef,Arhgef10l,Arhgef11,Arhgef12,Arhgef33,E130306D19Rik,Vav3,Arhgef17,Kifap3,Dock10,Trio,Lekr1,Arhgef26,Arhgef25,Plekhg4,Fgd6,Dnmbp,Bcr,Arhgef5,Ect2l,Fgd5,Plekhg1,Prex…
GO:0005096	GTPase_activator_activity	Iqgap2,Rinl,Rasa4,Arhgdia,Tbc1d8b,Tbc1d20,Gapvd1,Garnl3,Rasa2,Ralgapa1,Ralgapb,Sipa1l3,Arhgef15,Arhgap44,Chn1,Arhgap15,Dab2ip,Ralgapa2,Abr,Rabep1,Gpsm1,Chml,Arhgef19,Arhgap12,Tbcd,Rabgap1,Plcb1,Tbc1d2b,Nf1,Rasal2,Rin1,Tbc1d10c,Ralbp1,Arrb1,Pcp2,Arhgap23,Gm1527,Gpsm2,Tbc1d9b,Racgap1,Als2cl,Arhgap27,Tiam2,Srgap2,Ankrd27,Rgs9,Rabgap1l,Rgs16,Arhgap21,Myo9a,Grlf1,Iqgap1,Rap1gap2,Usp6nl,Arhgap32,Arhgap…
GO:0005097	Rab_GTPase_activator_activity	Tbc1d8b,Tbc1d20,Tbck,Sgsm2,Rabgap1,Tbc1d2b,Tbc1d10c,Tbc1d10a,Sgsm3,Tbc1d9b,Sgsm1,Tbc1d17,Rabgap1l,Wdr67,Usp6nl,Tbc1d13,Rab3gap1,Evi5,Tbc1d16,Tbc1d24,Tbc1d7,Tbc1d22a,Tbc1d5,Tbc1d19,Tbc1d10b,Tbc1d21,Tbc1d4,Tbc1d22b,Evi5l,Tbc1d14,D630037F22Rik,Tbc1d30,Tbc1d15,Tbc1d12,Tbc1d25,Tbc1d23,Gdi2,Grtp1
GO:0005102	receptor_binding	Col5a1,Mfap4,Serpine2,Lama3,Adipoq,Angpt4,Angptl7,Dlg4,Serpine1,Vcp,Cnpy4,F7,F2r,Traf2,Src,Pfn1,Fcna,Fibcd1,Nppa,Col1a1,Rspo1,Bdnf,Slc9a3r1,Angptl4,Calca,Wnt11,Slc6a3,Pebp1,Ctnnd1,Nrg3,Tnr,Srpx2,Ren1,Crh,Col11a2,Tnfsf9,Clcf1,Fiz1,Ddx54,Wnt6,Lyn,Tdgf1,Ubqln1,Ctnnb1,Caprin2,Angptl6,Slc39a1,Col2a1,Cntnap3,Pspn,Cd276,Rchy1,Pgr,Grin2b,Pick1,Strap,Il27,Col11a1,Wnt10b,Vtcn1,Panx1,Lama5,Trak1,Angptl2,Ngf…
GO:0005125	cytokine_activity	Tnfsf12,Ccl24,Ifnk,Bmp8a,Bmp8b,Tnfsf13,Il28b,Gm13288,Gm13287,Gm13290,Ifna2,Il1f10,Ifna9,Gm12597,Il21,Il1b,Lefty2,Ifne,Ifna5,Ifna7,Il31,Ifna4,Il13,Slurp1,Il24,Csf1,Cmtm7,BC096441,Ifna1,Il1f8,Il19,Gm13278,Tnfsf9,Clcf1,Pglyrp1,Cd70,Ctf1,Il7,Wnt1,Ifna11,Gdf9,Gpi1,Ccl1,Ccl20,Bmp5,Lta,Tnfsf4,Il16,Bmp7,Gm13276,Scg2,Il27,Fasl,Gdf11,Gm13285,Bmp4,Il23a,Lefty1,Ifnz,Cmtm5,Gm13275,Lif,Il4,Spp1,Gdf6,Wnt5a,Tnfs…
GO:0005126	cytokine_receptor_binding	Ifnk,Gm13288,Gm13287,Gm13290,Ifna2,Ifna9,Gm12597,Il21,Ifne,Ifna5,Ifna7,Ifna4,Il13,Ifna1,Gm13278,Il7,Ifna11,Gm13276,Gm13285,Ifnz,Gm13275,Il4,Ifnab,Gm13279,Gm13271,Il9,Gm13277,Gm13283,Gm13272,Gm13289,Ifna13,Ifna12,Ifna6,Ifna14,Gm13280,Ifnb1,Il15
GO:0005178	integrin_binding	Thbs4,Itga6,Npnt,Kdr,Tnr,Itgb6,Lyn,Icam1,Jam3,Gfra1,Mfge8,Ppap2b,Lama5,Sema7a,Cd9,Angptl3,Gfap,Vwf,Cyr61,Sykb,Tnn,Mmp14,Vtn,Thy1,Lamb2,Thbs1,Nisch,Itgb3,Ilk,Col4a3,Vcam1,Col16a1,Adam8,Icam2,Fermt3,Timp2,Calr,Col3a1,Gpnmb,Igf1,Dst,Itgb1,Itgb1bp2,Lamb1,Adam17,Dmd,Cd226,L1cam,Itga1,Gsk3b,Itgb5
GO:0005179	hormone_activity	Uts2d,Gcg,Sst,Adipoq,Insl5,Edn2,Ostn,Epo,Cga,Ghrh,Nppa,Calca,Tor2a,Gal,Crh,Tshb,Gnrh1,Pthlh,Olfr1134,Calcb,Ppy,Hamp,Avp,Stc1,Edn3,Iapp,Igf2,Cort,Cck,Ucn,Galp,Oxt,Nppb,Adm,Gip,Nppc,Inhbb,Ins2,Ucn2,Sct,Stc2,Pde2a,Adcyap1,Pyy,Retn,Fshb,C1qtnf9,Lhb,Adm2,Gast,Gpha2,Rln3,Inhbc,Inhbe,Lep,Ins1,Insl3,Crhr2,Ghrl,Npy,Igf1,Sspo,Rln1,Insl6,Agt,Vip,Pnpla8,Thpo,Edn1,Pomc,Prl5a1,Prl4a1,Prl2c1,Prl2a1,Prl7c1,Prl7d…
GO:0005198	structural_molecule_activity	Gm14025,Col5a1,Lor,Copa,Cldn10,Lama3,Thbs4,Gm14226,Ap4e1,Tln1,Dlg4,Cldn4,Cldn2,Cldn16,Cldn19,Cldn18,Tubd1,Epb4.1l1,Mospd3,Copb2,Cldn13,Nes,4930412D23Rik,Thbs3,Krt77,Krt6a,Gm5167,Gm2411,Cldn3,Col27a1,Ctnnal1,Tubb4,Col15a1,Cldn20,3110007F17Rik,Gm52,Col11a2,Gm6604,Krt80,1810064F22Rik,Myh9,Krt72-ps,Isca1,BC035947,Krt5,Ifltd1,Col5a3,Krt1,Epb4.1l3,Tuba3b,Krt81,Vapa,Cntnap3,Synm,Krt78,Krt73,Tuba1b,Vim,C…
GO:0005215	transporter_activity	Apod,Slc46a1,Slc25a11,Slc2a6,Syt2,Slc15a1,Sv2c,Grik3,Slc12a1,Slc5a9,Lcn5,Aqp7,Gria3,Lcn2,Slc13a5,Lcn4,Lcn11,Lcn12,Slc25a31,Rbp2,Slc2a4,Lcn13,Lcn6,C8g,Gria1,Doc2a,Aqp4,Abcc3,Grik5,Mup6,Rbp1,Slc2a9,Aqp11,Osta,Slc2a8,Ptgds,Mup12,Wfs1,Ostb,Syt12,Slc4a3,Aqp9,Syt6,Slc6a18,Fabp6,Slc5a6,Slc12a7,Syt11,Slc11a1,Slc5a1,Slc22a15,Slc23a3,Slc5a11,Aqp6,Hiat1,Mup19,Slc11a2,Sypl2,Slc4a8,Sec14l3,Mup20,Syt9,Slco1c1,…
GO:0005216	ion_channel_activity	Kcnq4,Ryr1,Trpc1,Scn2a1,Scn3a,Grik3,Kcnip3,Trpm7,Chrna1,Kcns1,Scn1a,Kcnh7,Chrne,Kcnk6,Gria3,Kcnt1,Chrng,Chrnd,Cacna1g,Trpv1,Clcnka,Gabrr1,Clcn6,Chrnb2,Gria1,Accn4,Scn7a,Chrna9,Scnn1b,Gabrb2,Kcnv1,Gabrd,Scn9a,P2rx5,Kctd21,Kcnmb2,Kcnn4,Kcna3,Kcnip1,Trpm8,Trpc3,Mcoln1,Kcnc3,Cnga1,Kctd20,Kctd14,Scn11a,Kcnh6,Trpv3,Ttyh2,Gabra6,Catsper2,Kcnh3,Kcnd3,P2rx2,Itpr2,Hcn3,Gabrp,Ano1,Clcn4-2,Scn5a,Trpc6,Gria4,…
GO:0005230	extracellular_ligand-gated_ion_channel_activity	Chrna1,Chrne,Chrng,Chrnd,Gabrr1,Chrnb1,Chrnb2,Chrna9,Gabrb2,Gabrd,Gabra6,Gabrp,Chrna4,Gabrg1,Gabrb3,Gabra5,Gabra2,Chrna7,Gabrg3,Chrna3,Chrnb4,Htr3b,Gabra4,Glra1,Htr3a,Gabrb1,Chrna2,Glrb,Gabra1,Chrna5,Chrna10,Glra4,Gabrr2,Gabrg2,Glra3,Chrna6,Chrnb3,Glra2,Gabrq,Gabra3,Gabre,Gabrr3
GO:0005244	voltage-gated_ion_channel_activity	Kcnq4,Scn2a1,Scn3a,Kcnip3,Kcns1,Scn1a,Kcnj4,Clic3,Cacna1g,Kcnj3,Clcnka,Kcnj12,Kcne4,Scn7a,Kcnv1,Scn9a,Cacnb2,Cacng5,Kcnk4,Kcna3,Clic4,Kcnip1,Kcnc3,Kcnj5,Kcnab2,Catsper2,Kcnd3,Kcnj13,Kcnj10,Hcn3,Scn1b,Clic5,Scn4a,Kcnq2,Kcnc4,Cacng4,Kcnj8,Clic1,Kcnk9,Cacng7,Kcnh1,Catsper4,Kcng1,Tpcn1,Cacna2d3,Kcna6,Kcna5,Scn10a,Tmem37,Trpm5,Scn4b,Kcnb1,Kcng3,Kcns2,Catsper3,Kcnk3,Kcnh2,Scn2b,Kcna10,Nalcn,Kcnj11,Tpcn…
GO:0005249	voltage-gated_potassium_channel_activity	Kcnq4,Kcne1l,Tnfaip1,Kctd11,Shkbp1,Kcns1,Kcnh7,Snap25,Kctd7,Kcne4,Kctd13,Kbtbd4,Kcnv1,Kctd21,Kcna3,Kcnc3,Kctd20,Kctd14,Kctd17,Kctd4,Kcnh6,Kctd15,Kcnab2,Kcnh3,Kcnd3,Hcn3,Kcnq2,Kcnc4,Kcnh1,Kcng1,Kctd3,Kcna6,Kcna5,Kcnk2,Kcna1,Zbtb37,Kcnb1,Kcng3,Kcns2,Kcnq1,Kcnh2,Kcna10,Kctd8,Kctd10,Kctd5,Htr3a,Kcnh4,Kcne3,Btbd10,Kctd9,Kcnab3,Kcnh8,Kcnc1,Kcnab1,Kcna4,Kcna7,Kcnrg,Kcna2,Kcnq3,Kcng4,Hcn2,Kctd18,Kcnc2,Kc…
GO:0005254	chloride_channel_activity	Clic3,Clcnka,Gabrr1,Gabrb2,Gabrd,Clic4,Ttyh2,Slc1a4,Gabrp,Clcn4-2,Clic5,Fxyd3,Fxyd1,Gabrg1,Slc26a8,Clic1,Clca5,Gabrb3,Gabra5,Ano5,Gabra2,Gabrg3,Ttyh1,Ttyh3,Gabra4,Clcc1,Slc26a7,Ano3,Gabrb1,Ano6,Best2,Clcnkb,Ano7,Glra4,Gabrg2,Ano9,Abcc4,Ano10,Ano8,Best3,Cftr,Ano4,Clcn3,Gabrq,Gabra3
GO:0005262	calcium_channel_activity	Ryr1,Slc24a2,Trpm7,Trpv1,Htr2b,Cacng5,Trpc3,Trpv3,Catsper2,Itpr2,Panx1,Cacng7,Catsper4,Tpcn1,Trpc7,Tmem37,Itpr3,Catsper3,Grin1,Trpv4,Trpv2,Tpcn2,Ryr3,Trpm4,Trpc4,Grin3a,Cacng6,Grin3b,Trpm2,Cacna2d4,Itpr1,Gpm6a,Trpv5,Trpv6,Trpa1,Trpm6,Grin2a,Psen1,Ryr2,Trpc5
GO:0005267	potassium_channel_activity	Kcnq4,Kcnip3,Kcnh7,Kcnk6,Kcnt1,Kcnv1,Kcnk4,Kcnmb2,Kcnn4,Kcnd3,Kcnj10,Kcnk12,Kcnk9,Tmem38b,Kcnk15,Kcnq1,Kcnk3,Kcnh2,Kcnip4,Kcna4,Kcnk7,Abcc8,Kcnk16,Kcnd2,Kcnip2,Aqp1,Fxyd4,Kcnk13,Kcnk10,Kcnj15
GO:0005506	iron_ion_binding	Cyp4a10,Cyp2w1,Alox12b,Aloxe3,Cyp2f2,Cyp2a22,Cyp2s1,Nos2,Cyp4b1,Cyp4a14,Cyp4a12a,Cyp3a59,Cyp3a41a,Cyp3a41b,Cyp3a16,Ndor1,Cyp2j9,Lcn2,Lepre1,Cyp3a13,Cyp2j13,Cyp2u1,Duox1,Duox2,Por,Cyp2t4,Plod2,Cyp4x1,Alox8,Tyw1,Cyp2b23,Cyp2a4,1110031I02Rik,Cyp2a12,Cyp39a1,Haao,Cyp11b1,Cyp2b13,Bbox1,Tmlhe,Hba-x,Nox3,Hbq1b,Cyct,Cyp1a1,Jmjd6,Slc11a2,Cyp21a1,Nox4,Alox12e,Aco2,Cyp7b1,Cyp7a1,Iscu,Hba-a1,Cyp2j11,Cyp2b10,…
GO:0005507	copper_ion_binding	Dbh,Sco1,Mettl17,Cox11,Trp53,Ang,Atp7a,Loxl2,Commd1,Tyr,Slc11a2,P2rx2,Hephl1,Aoc3,Cr1l,Adnp,Loxl1,Sco2,S100a5,Atox1,Apoa4,mt-Co2,Prnp,Rnpep,P2rx4,Cp,Tyrp1,F5,Il1a,S100a13,P2rx7,Pam,Aoc2,Loxl3,Cutc,Loxl4,Svs1,Doxl2,1600015I10Rik,Abp1,Moxd1,Mt1,Moxd2,Zmym3,Rpgr,F8,Sod1,Atp7b,Cox17
GO:0005509	calcium_ion_binding	Masp1,Tie1,Spna2,Syt2,Spata21,Frem1,Copa,Tbc1d8b,Thbs4,Slc25a12,Plcg1,Galnt3,Synrg,Rhbdl3,Rhot1,Thbd,Hpcal4,Plcb4,Eps15,Kcnip3,Efcab7,Pcdh18,Ppp2r3a,Man1b1,Rcvrn,S100a10,Tek,9130204L05Rik,S100a9,Tgm2,Mmp28,Efcab5,Ntng2,Lrp8,Fbn1,Notch1,S100a11,Crnn,Clstn2,F10,F7,S100z,Clec14a,Mmp24,Edem2,Ankrd5,Aif1l,Srr,Zan,Flg,Npnt,Proz,Cetn1,Ppp2r3c,Fkbp7,Myl9,Gpd2,Slc25a25,Jag1,Atrn,Duox1,Atp2c1,Duox2,Actn4,C…
GO:0005516	calmodulin_binding	Iqgap2,Mylk2,Spna2,Cdk5rap2,Nos2,Ppp3ca,Edf1,Ttn,Trpv1,Myh10,Phkg1,Camk2d,Myo1d,Plcb1,Enkur,Kcnn3,Invs,Myo1g,Sphk1,Pate4,Camk2b,Kcnn4,Camk1d,Myo5a,Mtap6,Myh14,Camkk2,Plcb3,Myo7a,Myo3a,Cnn3,Myh9,Phka1,Dapk1,Ppp3cc,Cnn1,Rem1,Camkk1,Camta1,Snta1,Phkg2,Camk1g,Kcnh1,Myo1a,Esrrg,Itpka,Myh3,Itpkc,Adcy1,Spata17,Myh4,Dapk2,Camta2,Grin1,Ddx5,Strn,Trpv4,Vamp2,Sntb1,Eef2k,Smtnl1,Myo1c,Nos1,Pde1b,Nos3,Ubr4,Ca…
GO:0005525	GTP_binding	Gnai2,Rac1,Arf1,Gucy2f,Opa1,Rhot1,Rab34,Nudt2,Rab9b,Ola1,Tgm2,Rab14,Dnm1,Rasl11a,Rab3b,Srprb,Arl8a,Lsg1,Sept6,Arl5a,Tubd1,Rasl10b,Eral1,Dock3,Gtpbp1,Gm5549,Rem2,Rab18,Srp54c,Nme1,Adss,6330545A04Rik,Rhov,Dock9,Rngtt,Ift27,Drg2,Rab20,Rab6b,Npr1,Rragd,Eif2b1,Rab33b,Sept9,Gnl1,Rit1,Rab1b,Agap1,Rhof,Rhoq,Gm5431,Ehd2,Rab30,Rraga,Tubb4,Arl4c,Rhobtb3,Mras,Nav2,Dock7,Rab7l1,Cdc42,Gbp8,Rhod,Insr,Arf3,Dock6…
GO:0005529	sugar_binding	Lgals9,Frem1,Colec12,Galnt3,Prps1,Lgals7,Clec14a,Ly75,Galnt5,Fcna,Lgals1,Grifin,Lgals4,Wbscr17,Cdipt,Asgr2,Clec3b,Pfkm,Gm5065,Clec11a,Pla2r1,Canx,Sftpd,Bcan,Pygm,Gfpt2,Mbl1,Prg3,Galnt12,Cd33,Zg16,Agl,Krt1,Mag,Kif1b,Galnt10,Selp,Mrc2,H6pd,Pick1,Sftpa1,Klra9,Klra8,Klrd1,Clec2e,Siglech,Gckr,Klra4,Gm156,Clec1b,Clec2d,Klrb1f,Klrb1c,Clec10a,Galntl4,Klra6,Klra5,Klri1,Cd69,Lphn2,Mgl2,Tkt,Atrnl1,Klri2,Cle…
GO:0005543	phospholipid_binding	Nr5a1,F10,Faah,Sgip1,F3,Prkci,Apoh,Sytl4,Bad,Picalm,Apoa2,Apoa5,Dgka,Prex1,Lpar3,Syt14,Apoa1,Snap91,Cps1,Vamp2,Lpar1,Plekha3,Apoc3,Hip1r,Ptafr,Myo1c,Bdh1,Apoe,Plcb2,Anxa9,Pitpna,Dab1,Fabp1,Pon1,Myof,Anxa1,Otc,Apob,Tiam1,Arl6,Syt16
GO:0008009	chemokine_activity	Ccl3,Gm2442,Ccl24,Ccl26,Ccl6,Ccl5,Ccl8,Ccl11,Cxcl16,Ccl19,Ccl21c,Ccl4,Ccl9,Ccl27b,Ccl21a,Gm2023,Ccl21b,Gm2506,Gm1987,Ccl20,Ccl27a,Pf4,Ccl12,Cxcl2,Ppbp,Xcl1,Cxcl15,Cxcl14,Cxcl13,Cxcl10,Cxcl9,AC087559.6,AC087559.7,Cxcl5,Gramd2,Gm13306,Gm13304,Cxcl3,AC087559.10,AC087559.11,Ccl25,Gm10591,Ccl7,Cxcl12,Cklf,Ccl28,Ccl17,Cx3cl1,Ccl22
GO:0008013	beta-catenin_binding	Ep300,Cby1,Chd8,Csnk2a1,Tax1bp3,Slc9a3r1,Ptprt,Ptprj,Grin2b,Pxn,Lzic,Ctnnbip1,Tbl1xr1,Axin1,Slc9a3r2,Axin2,Cdh24,Prop1,Calcoco1,Sox9,6030458C11Rik,Sox17,Lef1,Dlg5,Smad3,Ptpru,Tcf7l2,Apc2,Tcf7l1,Sufu,Btrc,Met,Cdh5,Sall1,Esr1,Dvl3,Ar,Hdac6,Smad7,Numb,Psen1,Shroom2,Gli3,Ctnna1,Gsk3b
GO:0008017	microtubule_binding	Mapre1,Pafah1b1,Cdk5rap2,Kif5b,Gabarap,Mast2,Sgip1,Mtus2,Clip1,Tppp,Ccdc88b,Mtap6,Akap1,Cnn3,Arhgef2,Mapre3,Kif18a,Ccdc88a,Mark4,Klc3,Macf1,Mapt,Kif1b,Cep57,Cryab,Tubgcp5,Clasp2,Clip3,Nusap1,Clip2,Neil2,Fam33a,Bcl2l11,Rgs14,Hook1,Psrc1,Trpv4,Trim54,Clasp1,Tubgcp6,Birc5,Prnp,Ndel1,Rp1,Spast,Sbds,Hook2,Apc2,Gli1,Arl3,Mtap1s,Ogg1,Dync1i1,Dst,Katna1,Terf1,Map6d1,Kif26a,Nde1,Hdac6,Ccdc88c,Ska1,Hook3,V…
GO:0008022	protein_C-terminus_binding	Rad51,Hpcal4,Kcnip3,Dlg4,Ywhab,Pex12,Src,Cep250,Cdc20,Cep135,Tax1bp3,Ncl,Dbnl,Rabac1,Pfkm,Mif4gd,Shank1,Pex6,Dab2,Atp2a2,Optn,Prkaa1,Sae1,Dgkz,Ercc6,Kras,Ctnnb1,Ncf2,Ube2i,Nsf,Pick1,Slc4a1,Mre11a,Vim,Xrcc5,Taf13,Bcl10,Fign,Hspg2,Sp1,Neil1,Axin1,Nras,Atxn2,Dynll1,Shank3,Slc9a3r2,Tnni3k,Prkcd,Hesx1,Atxn1,Snx17,Coro1a,Ppp2ca,Kcnk3,Igfals,Ecm1,Kcnj11,Coil,Npat,Prdx3,Prop1,Nefl,Pias3,Spnb5,Mdc1,Calcoc…
GO:0008026	ATP-dependent_helicase_activity	Eif4a1,Ddx52,Ddx31,Chd6,Snrnp200,Eif4a2,Ddx17,Cetn1,Brip1,Ifih1,Dhx40,Dhx9,Fancm,Ddx25,Dhx15,Chd3,Dhx37,Recql4,Ddx54,Ddx18,Ddx51,Tdrd12,Blm,Dhx57,Chd5,0610007P08Rik,Rtel1,Ddx39b,Gm8994,Ddx47,Ddx55,Dhx34,Ddx23,Ddx27,D1Pas1,Ddx56,Ddx43,Eif4a3,Gtf2f2,Ddx6,Ddx41,Ddx58,Dhx8,Recql5,Ddx46,Helq,Dhx35,Ddx42,Ddx20,Hfm1,Cetn4,Ddx59,Ercc2,Dhx30,Ddx3y,Skiv2l,Ttf2,Dhx33,Ddx11,Ddx10,Dhx58,Dhx36,Gm5576,Ddx19b,Dd…
GO:0008080	N-acetyltransferase_activity	Csrp2bp,Naa20,Aanat,Kat2b,Gnpnat1,Satl1,Naa30,Nat14,Sat2,Nat8l,Naa11,Nat10,Naa40,Nat9,Nags,Kat2a,Smarce1,Elp3,Nat6,Nat8b,Cml1,1700019G17Rik,Cml2,Cml5,Gm11128,Cml3,Gm4477,Ogt,Nat15,Gm16286,Naa10,Sat1,Naa50
GO:0008081	phosphoric_diester_hydrolase_activity	Pde11a,Plcg1,Plcb4,Pde8b,Plcb1,Pde4b,Plch2,Plcb3,Plcxd3,Pde9a,Gdpd5,Gdpd4,Pde4a,Hddc3,Pde8a,Plcl2,Gpcpd1,Plcxd1,Plcz1,Pde3a,Plcd1,Pde7a,Pde3b,Plcd3,Plcd4,Gdpd3,Pde1a,Gdpd1,Samhd1,Pde2a,Pde1b,Plch1,Pde10a,Plcb2,Apex1,Gde1,Plcg2,Plcl1,Pde1c,Pde4c,Hddc2,Plce1,Pde6c,Pde7b,Gdpd2,Tdp1,Mppe1,Pde6a,Pde4d,Plcxd2
GO:0008083	growth_factor_activity	Fgf12,Bmp8a,Bmp8b,Gm3090,Gmfg,Pdgfa,Gdf5,Rabep1,Fgf7,Il1b,Lefty2,Il2,Bdnf,Nrtn,Il3,Csf1,Klk1b3,Nrg3,Clec11a,Klk1b4,Fgf16,Cdnf,Il7,Gdf10,Fgf15,Fgf14,Gdf9,Tdgf1,Gpi1,Gdf2,Bmp5,Mdk,Hdgf,Hdgfrp3,Pspn,Bmp7,Fgf17,Gfer,Fgf2,Gdf11,Igf2,Areg,Pdgfd,Bmp4,Ngf,Nenf,Fgf23,Angptl3,Prok1,Fgf6,Ntf3,Lefty1,Fgf3,Tgfb2,Lif,Il4,Cd320,Ereg,Gdf6,Ogn,Artn,Btc,Cxcl1,Fgf21,Osm,Il9,Epgn,Pdgfb,Il12b,Inhbb,Rabep2,Hgf,Pdgfc,V…
GO:0008092	cytoskeletal_protein_binding	Aldoc,Ermn,Epb4.1l1,Farp1,Cdk5r1,Frmd3,Fer,Ptpn4,Frmd5,Epb4.1l3,Anxa2,Epb4.1l5,Cryab,Capn2,Myh3,Nf2,Sdc4,Ptpn3,Sdc2,B4galt1,Mylip,Coro1a,Farp2,Pkd2,Aldob,Sdc3,Cdk5r2,Dlg5,Dynll2,Ezr,Ccdc158,Pacsin3,Capn1,Frmd4a,Epb4.1l4b,Pacsin1,Rdx,Pkd2l1,Epb4.1l2,Pdlim3,Msn,Sdc1,Gphn,Epb4.1l4a
GO:0008134	transcription_factor_binding	Gata6,Psmd10,Ebf4,Sirt2,Ep300,Nlk,Foxa2,Nkx2-2,Cdkn2a,Neurod1,Foxa1,Snf8,Mlxipl,Rem2,Rab18,Zeb1,E2f1,Trp53bp1,Myocd,Stk4,Rbl1,Kctd1,Creg1,Dip2b,Prickle1,Kat2b,Arrb1,Trp73,Hmga1-rs1,Pim1,Ighmbp2,Parp1,Nkx3-1,Nkx2-5,Hmg1l1,E2f2,Epas1,Insig2,Smarca4,Cebpa,Dnmt1,Apbb2,Ctnnb1,Epn1,Srf,E2f5,Cebpg,Mybbp1a,Nbn,Ube2i,Nfia,Ctbp1,Mdfi,Pou5f1,Kdm1a,H2-Ab1,Uba2,Gtf2a2,Id3,Bcl10,Lmo4,Pbx1,Cebpb,Hnf4a,Sp1,Csnk2…
GO:0008138	protein_tyrosine/serine/threonine_phosphatase_activity	Dusp2,Ssh2,Rngtt,Styxl1,Ssh3,Ptp4a3,Dusp15,Ptpmt1,Dusp14,Cdc14b,Cdkn3,Dusp10,Dusp16,Dusp12,Dusp19,Ptpn14,Ptpn3,Ptpdc1,Eya3,Ssh1,Dusp3,Dusp18,Ptp4a2,Dusp8,Cdc14a,Dusp27,Dusp7,Dusp28,Dusp23,Dusp11,Dusp13,Dupd1,Dusp5,Dusp6,Pten,Ptp4a1,Epm2a,Dusp4,Dusp26,Dusp21,Dusp22,Dusp9,Gm14698,Tpte
GO:0008144	drug_binding	Cnr1,Dhfr,Cyp4b1,Fkbp1a,Htr2b,Fscn1,Slc6a3,Gstp1,Chka,Htr1b,Pygm,Drd5,Gabra6,P2rx2,Grin2b,Hrh3,Ppard,Drd2,Pde3b,Htr2a,Chrna7,Pygb,Acr,Dck,Adrb1,Drd1a,Adh1,Alb,Ppara,P2rx4,Slc18a2,P2rx1,Top2a,Gabra1,Drd4,Chrm1,Htr5b,Ace,Il2ra,Chrm2,Fabp1,Pde4c,Pparg,Abp1,Nampt,Tlr7,Adrb2,Grik1,Fnta,Pggt1b,Sfrp1,Fntb,Htr1a,Drd3,Nr1i2,Chrm3,Pygl,Htr2c
GO:0008146	sulfotransferase_activity	Wscd1,Chst12,Hs3st3b1,Chst14,Chst2,CU041227.1,Chst8,Ndst4,Hs3st2,Gm766,2810007J24Rik,Hs6st3,Chst15,Ndst3,Hs2st1,Sult2a1,Dsel,Sult2b1,Sult1b1,Sult2a2,Hs3st1,Sult1a1,Sult2a6,Hs3st6,Sult1d1,Sult2a5,Sult1c1,Sult1c2,Hs3st4,Sult4a1,Sult2a3,Tpst2,Sult1e1,Hs3st3a1,Sult6b1,Sult2a4,Chst3,Chst5,Chst4,Ndst2,Hs3st5,Sult3a1,Gm4794,Chst10,Hs6st1,Chst11,Ust,Chst13,Sult5a1,Chst7,Ndst1,Hs6st2,Chst9
GO:0008168	methyltransferase_activity	Wbscr22,Bhmt2,Rnmtl1,Ftsj2,Nsun4,Rg9mtd2,Lcmt2,Mettl5,Mettl10,Mettl17,Dnmt3b,Bhmt-ps1,Tfb1m,Mettl15,Nsun2,1700106N22Rik,Prmt5,Fbll1,Suv420h1,Nsun5,Ehmt1,Mettl3,Mettl14,Coq5,Hemk1,Gnmt,Icmt,Nsun6,Mettl21a,Dnmt1,Mettl11b,Carm1,Prmt3,Pcmtd2,Ehmt2,Alkbh8,Ccdc76,Prmt6,Mll2,Suv420h2,Rrp8,Mettl7b,Trdmt1,Dph5,2810422O20Rik,AB099516,Rg9mtd3,Mettl16,Mepce,Smyd2,Tyms,Mettl6,Mll3,Tyw3,Ftsj3,Nnmt,Mrm1,Setd7,M…
GO:0008201	heparin_binding	Col5a1,Serpine2,Fgf12,Thbs4,Rspo4,Mpo,Ccl5,Ccl8,Ccl2,Fgf7,Itgam,Ang,Rspo1,Apoh,Ctsg,Thbs3,Pla2g5,Nav2,Rpl22,Lrpap1,Ltf,Col5a3,Ptch1,Prelp,Mdk,Hdgf,Apoa5,Bmp7,Selp,Fgf2,Fbln7,Aplp1,Pf4,Pcsk6,Bmp4,Cyr61,Pcolce2,Ecm2,Hmgb1,Vtn,2300002M23Rik,Fgfrl1,Cxcl13,Tgfbr3,Colq,Tpsb2,Thbs1,Vegfb,Ptprc,Apoe,Serpinc1,Postn,Rspo2,Prss34,Cfh,Hsd17b12,Zfp207,Col23a1,Slit2,Smoc2,Vegfa,Ccl7,Col25a1,Col13a1,Crispld2,El…
GO:0008233	peptidase_activity	Masp1,Psmb6,Adamtsl2,Senp3,Pcsk9,Mysm1,Adamtsl1,Usp22,Ctsh,Rhbdl3,Usp50,Pmpca,Zranb1,Usp43,Usp14,Psma6,Mmp28,H13,Agbl4,Oma1,Ctrc,Josd1,F10,F7,Senp5,Mmp24,Zmpste24,Psen2,Trfr2,Casp9,Capn12,Mmp21,Cfi,Enpep,Prss53,Tfrc,Psmd14,Pcsk2,Tasp1,Adamts7,Psma8,Fap,Adamts13,Gm13011,Capn7,Gzmc,Ctsg,Mcpt4,Mcpt2,Metap1,Adam19,Gzmf,Gzmg,Mcpt8,Capn5,Napsa,Mmel1,Josd2,Prcp,Klk1b3,Klk1b16,Klk1b27,Klk1b26,Psmb5,Agbl5…
GO:0008234	cysteine-type_peptidase_activity	Senp3,Casp6,Usp22,Ctsh,Usp50,Zranb1,Usp43,Usp14,Senp5,Casp9,Senp6,Capn7,Tinag,Ctsf,Senp1,Ctsc,Cts3,Ctsm,Ctsr,BC051665,Cts7,Cts8,Cts6,Ctsl,Ctsq,Ctsj,Ctla2a,Ctla2b,4930486L24Rik,Ctsll3,Usp45,Ctsz,Usp30,Casp12,Casp4,Uchl3,Uchl4,Senp8,Atg4a,Yod1,Usp49,Otud7a,Usp40,Bap1,Ctsb,Usp48,Tinagl1,Usp32,Ufsp1,Ctso,Ctsk,Med20,Usp29,Ctss,Casp8,Cflar,Usp21,Usp42,Usp24,Usp13,Uchl5,Usp37,Usp28,Espl1,Usp19,Casp7,Dub…
GO:0008236	serine-type_peptidase_activity	Dpp7,F7,Fap,Prcp,Dpp9,Fam108c,Sec11a,Immp1l,St14,Rbp3,Dpp6,Prepl,Prss8,Prss32,Endou,Tpp1,Dpp10,Prss33,Prss28,Prss34,Tmprss11d,Tmprss11e,Dpp8,Apeh,Dpp4,Htra2,Gzmm,Fam108b,Immp2l,Sec11c,Prss16,Gzmk,Gzma,Abhd10
GO:0008237	metallopeptidase_activity	Mysm1,Adamtsl1,Mmp28,Agbl4,Mmp24,Mmp21,Enpep,Psmd14,Acy1,Adamts7,Erap1,Mmel1,Agbl5,Ecel1,Pappa,Adam1a,Npepps,Astl,2010111I01Rik,Pappa2,Agtpbp1,Mmp12,Amz1,Adam28,Anpep,Mmp7,Mmp20,Mmp10,Mmp1b,Mmp27,Mmp19,Mmp8,Mmp3,Mmp13,Agbl1,Mmp1a,Taf2,Mmp9,Cpa3,Bmp1,9130409I23Rik,Amz2,Mmp14,Pgcp,Dnpep,Adam10,Mmp17,Cpb2,Rnpep,Mmp25,Lnpep,Rnpepl1,Adamts4,Mep1a,Mmp23,Adam15,Zscan4f,Mmp16,Naaladl1,Agbl2,Adam23,Adam8,…
GO:0008289	lipid_binding	Apod,Nsfl1c,Epn2,Acbd5,Apol7b,Osbpl6,Epn3,5430413K10Rik,U46068,2310021H06Rik,Plunc,1700058C13Rik,Gm5840,Bpil3,Bpil1,Scp2,Snx8,Vcp,Osbpl1a,Atp5g3,4833413D08Rik,BC018465,Dbil5,Fnbp1,Faah,Pitpnm3,Atp5g1,Rbp2,Sh3gl2,Pcyt1a,Snx11,Apol7a,Snx7,Apoh,Rbp1,Apol9a,Pitpnm2,Sh3gl1,Bad,Snx9,Sh3gl3,Apoa2,Apoc4,Epn1,Stard5,Osbpl5,Apoa5,Ffar3,Fnbp1l,Apol10b,Osbp2,Crabp1,Osbpl9,Apol8,Atp5g2,Ffar1,Ffar2,Apol11a,Osb…
GO:0008415	acyltransferase_activity	Zdhhc4,Ep300,Tgm2,Tgm1,Esco1,Naa20,Sptlc3,Crat,Zdhhc12,Agpat2,Zdhhc21,Ggt6,Dbt,Zdhhc19,Aanat,Dgat2,Kat2b,Zdhhc14,Zdhhc24,Gnpnat1,Lpcat1,Lpcat2b,Cpt1a,Myst2,Qpct,Acaa1b,Acnat1,Agpat9,Esco2,Mboat7,Ate1,Agpat1,Pigw,Alas1,Acaa1a,Hadhb,Dlat,Hhat,Lpgat1,Naa30,Nat14,Gpat2,Tgm4,Cpt2,Clock,Sat2,Nat8l,Naa11,Nat10,Lclat1,Gcat,Qpctl,Naa40,Lpcat4,Nat9,Zdhhc20,Agpat4,Baat,Pnpla3,Acat2,Hrasls5,Acnat2,Nmt2,Tmem6…
GO:0008565	protein_transporter_activity	Ap2b1,Timm22,Ap1g2,Ap1s1,Kpna7,Kpnb1,Xpo1,Ap3b1,Cog3,Snupn,Ipo5,Ndufa11,Chmp7,Ap3b2,Ipo8,Ramp3,Ap3s2,Uso1,Cse1l,Zfyve16,Kpna2,Ranbp17,Snx1,Xpo7,Xpo6,Ap1s3,Xpo5,Ap1b1,Kpna4,Pgap2,Ipo7,Ipo9,Sec62,Rufy1,Ap4b1,Tnpo2,Ap4s1,Timm23,Ap2a2,Kpna6,Ap2s1,Ramp2,Ipo13,Ipo4,Tomm5,Kpna3,Ramp1,Ap2a1,Cox18,Timm17a,Ap3d1,Ap1g1,Xpot,Ap3s1-ps2,Cog2,Rab4a,Timm17b,Ap1s2,Snx2,Ipo11,Tmco6,4930455C21Rik,Kpna1,Tnpo1
GO:0008943	glyceraldehyde-3-phosphate_dehydrogenase_activity	Gm10293,AC147142.1,Gm10291,Gapdhs,Gm4609,Gm2574,Gm6981,Gm7251,Gm10290,Gm12033,Gm5069,Gm2606,Gm7293,Gm10359,Gm3200,Gm5559,Gm10481,Gm3222,Gm5138,Gm10358,Gm4795,Gm9034,Gm8055,Gm3839,Gm10327,Gm3272,Gm10313,Gm10566,Gm5507,Gm6316
GO:0009055	electron_carrier_activity	Cyp4a10,Cyp2w1,Pdia3,Cyp2f2,Cyp2a22,Cyp2s1,Ptges2,Cyp4b1,Cyp4a14,Cyp4a12a,Cyp3a59,Acadsb,Txndc17,Cyp3a41a,Cyp3a41b,Cyp3a16,Cyp2j9,Smox,Cyp3a13,Cyp2j13,Cyp2u1,Duox1,Duox2,Por,Cyp2t4,Cyp4x1,Cyp2b23,Cyp2a4,Sdhb,Cyp2a12,Cyp39a1,Cyp11b1,Cyp2b13,Glrx,Sdha,Kmo,Ndufs8,Nox3,Cox7a2l,Txn2,Cyct,Cyp1a1,Fdx1l,Cyp21a1,Etfb,Nox4,Rchy1,4930528F23Rik,Cyp7b1,Cyp7a1,Cyp2j11,Cyp2b10,Kdm1a,Cyp4f40,Cyp4f16,Suox,Cr1l,Dp…
GO:0010843	promoter_binding	Gata6,Rxra,Ep300,Pax8,Cdk5rap2,Foxa2,Nkx2-1,Foxa1,Trp53,Zfp639,Wnt11,Wt1,Arrb1,Trp73,Phb,Mterfd1,Nkx2-5,Hnrnpl,Cebpa,Ctnnb1,Carm1,Sox18,Cdk9,Ctcfl,Mll2,Gata5,Gabpb1,Mzf1,Mesp1,Nr2f2,Tal1,Pou5f1,Kdm1a,Atf1,Xrcc5,Tbl1xr1,Yap1,Taf2,Tcfeb,Prox1,Hnf4a,Sp1,Nr1h3,Zfp217,Foxa3,Wnt5a,Sox2,Hnf1a,Msx2,Runx2,Gata4,Klf17,Trp63,Ovol2,Foxf1a,Jun,Tbp,Arap1,Rara,Sox17,Etv5,Lef1,Tnf,Creb3l2,Rnf10,Klf4,Zfp281,Hdac4…
GO:0015078	hydrogen_ion_transmembrane_transporter_activity	Atp5g3,Atp5g1,Gm10250,Tcirg1,Slc11a2,Atp6v0b,Atp5k,Atp5g2,Atp5f1,Atp5l-ps1,Atp6v0a2,Slc36a1,Gm4953,Atp6v0e,Atp5h,Atp6v0a1,mt-Atp6,mt-Atp8,Atp6v0d2,Vmn2r94,Vmn2r106,Atp6v0c,Vmn2r93,Vmn2r96,Vmn2r104,Gm17271,Atp6v1b1,Atp6v0d1,Atp6v0e2,Atp6v0a4,Atp5j
GO:0015293	symporter_activity	Slc20a1,Slc24a5,Slc16a8,Slc38a3,Slc13a5,Slc16a14,Slc10a4,Slc6a3,Slc6a19,Slc6a9,Slc38a1,Slc6a18,Slc12a7,Slc5a11,Slc1a4,Slc16a2,Slc34a2,Slc45a1,Slc15a5,Slc1a7,Slc4a11,Slc6a5,Slc1a2,Slc17a5,Slc5a7,Slc12a5,Slc10a5,Slc17a6,Slc16a11,Slc36a1,Slc22a4,Slc16a13,Slc25a22,Slc13a2,Slc6a17,Slc23a2,Slc38a4,Slc10a6,Slc6a20a,Slc5a2,Slc15a4,Slc10a2,Slc4a4,1700039E15Rik,Slc22a18,Slc1a3,Slc4a10,Slc16a3,Slc6a4,Slc38a…
GO:0016301	kinase_activity	Mknk1,Mobkl2c,Fn3krp,Cerkl,Akap14,Stk40,Csnk2a1,Ksr1,Trpm7,Mapkapk3,Galk2,Pstk,Papss1,Prps1,Pdk2,Nme1,Mtor,Adck3,Ckmt2,Pkig,Pip5kl1,Git1,Mast2,Pkn3,Ckmt1,Baz1b,Tnk2,Src,Uck1,Itpkb,Pak3,Cdk5r1,Guk1,Col4a3bp,Pfkfb3,Skp1a,Clp1,Egfr,Prkrir,Sgms2,Itk,Rps6ka6,Pak1,Madd,Tlk2,Xylb,Stk19,Ccne1,Nol9,Rps6kb1,5133401N09Rik,Mvk,Phka1,Uckl1,Ntrk2,Cnksr1,Clk4,AF064781,Galk1,Atm,Pfkfb4,Pik3r3,Pi4k2b,Gne,Akt2,Alp…
GO:0016491	oxidoreductase_activity	Mthfr,Sqrdl,Qsox2,Alox12b,Aloxe3,Alkbh5,Pycr1,Dmgdh,Dhfr,Nos2,Nxn,Blvra,Gpx7,Dhrs7c,Sccpdh,Alkbh4,Kdm5b,Rsad1,Dhrs11,Txndc12,Gmpr2,Sord,Ndor1,Lepre1,Smox,Prdx1,Phyhd1,Dhcr24,Adh4,Ctbp2,Dhrs2,Blvrb,Cybrd1,Gpd2,Dhrs13,Akr1a4,Duox1,Duox2,Adh5,Dhrs3,Dhrs4,Mdh2,Por,Plod2,Dhrs7b,Msrb2,Hao1,Alox8,Adh6b,Adh6a,Tyw1,Sdhb,Vkorc1,Kdm4c,Frrs1,Hpd,Gm6498,Pycrl,Haao,Ccdc65,Prdx5,Aldh3b1,Adh6-ps1,Bbox1,Prdx6,Akr…
GO:0016503	pheromone_receptor_activity	Vmn1r184,Vmn1r171,Vmn1r113,Vmn1r64,Gm8453,Gm5725,Vmn1r104,Vmn1r180,Vmn1r179,Vmn1r-ps70,Vmn1r2,Vmn1r84,Vmn1r76,Vmn1r155,Gm4177,Vmn1r100,Gm4498,Vmn1r68,Gm10670,Vmn1r72,Vmn1r169,Vmn1r176,Vmn1r168,Vmn1r119,Vmn1r173,Vmn1r85,Vmn1r83,Vmn1r126,Vmn1r88,Vmn1r55,Vmn1r66,Vmn1r63,Vmn1r148,Gm8653,Vmn1r81,Vmn1r122,Vmn1r3,Vmn1r143,Gm17331,Vmn1r71,Vmn1r116,Vmn1r101,Vmn1r82,Vmn1r80,Vmn1r129,Vmn1r89,Vmn1r78,Vmn1r75…
GO:0016563	transcription_activator_activity	Gata6,Zscan21,Ep300,Pax8,Chd8,Sp3,Ncoa6,Nr5a1,Foxa2,Ptges2,Pdx1,Rnf6,Atf4,Nfkb1,Spen,Cdkn2a,Nkx2-1,Ing1,Nfe2l2,Skap1,Thrap3,Notch1,Neurod1,Foxa1,Hoxd9,Med13,Tef,Mkl1,Mlxipl,Hoxb9,E2f1,Hnf1b,Hivep3,Elf2,Myocd,Nfib,Pcid2,Trp53,Foxo1,Zfp639,Col1a1,Crlf3,Hoxc9,Mef2d,Wnt11,Wt1,Tcfcp2,Ikzf2,Npas4,Trp73,Ptf1a,Preb,Prdm16,Phb,Fubp3,Usf1,Myc,Nr1h2,Nkx3-1,Zfp326,Rsf1,Nr4a1,Sfpi1,Nkx2-5,Fus,Stk16,Med30,Nr4a…
GO:0016564	transcription_repressor_activity	Gata6,Chd8,Hes1,Kcnip3,Zfp12,Spen,Pax9,Id1,Ctbp2,Mlxipl,Nkap,Zeb1,Phf12,Zfp219,Bcl6,Cops2,Zfp639,Hes7,Ncor2,Prrx1,Zfp488,Wnt11,Ahrr,Map3k10,Bmi1,Wt1,Tbx22,Prdm16,Phb,Nkx3-1,Trps1,Rsf1,Dmbx1,Nkx2-5,Tshz3,Traf6,Six3,Dnmt1,Gzf1,Ctnnb1,Zglp1,Set,Mybbp1a,Scmh1,Ring1,Sox14,Ctbp1,Sox8,Zic2,Kdm1a,Hmbox1,Dnajb6,Ikzf4,Nostrin,Bmp4,Id3,Ppard,Sik1,Trim66,Atf3,Cbx1,Limd1,Trim28,Sfrp2,Pax5,Zfp217,Csda,Nab2,Tbx…
GO:0016566	specific_transcriptional_repressor_activity	Purb,Esx1,Kcnip3,Nfkb1,Foxs1,E2f1,Nkrf,Eid1,Akirin2,Ncor2,Wt1,Zc3h8,Crebzf,Ube2i,Fbxw11,Cck,Axin1,Hdac7,Hexim1,Hdac10,Wnt5a,Pax3,Hnf1a,Runx2,Zfp57,Pfdn5,Bmp2,Zbtb16,Hdac4,Hinfp,Tgif1,Smad3,Msx3,Tcf7l2,Usp47,Basp1,Zfp703,Nacc1,Phb2,Prdm5,Sufu,Btrc,Pparg,Foxp2,Foxp1,Yeats2,Yy1,Tcfap4,Zfp174,Foxp3,Sfrp1,Taf7,Pura
GO:0016740	transferase_activity	Rpn2,Oxct2a,Tie1,Polr1b,Zdhhc4,Fgfr2,Wbscr22,Tyro3,Ilf2,Mpst,Myst1,Bhmt2,B230120H23Rik,Stk40,Trit1,Rnmtl1,Flt3,Cdk8,Scp2,Mapkapk3,Galk2,Tssk4,Ftsj2,Glyctk,Galt,Cdc42bpa,Pstk,Nmnat3,Tek,Hat1,Tgm2,Nme1,Hck,Dclk1,Tgm1,Tnk1,Adck3,Esco1,Rock1,Myo3b,Dgke,Naa20,Ak1,Pip5kl1,Elovl1,Crat,Mast2,Zdhhc12,Nsun4,Cmpk1,Agpat2,Gatm,Rg9mtd2,Lcmt2,Baz1b,Agxt2l1,Tnk2,Polk,Papd4,Ttn,Mettl5,Src,Gtdc1,Uck1,Crls1,Shpk,M…
GO:0016779	nucleotidyltransferase_activity	Polr1b,Zcchc11,Galt,Nmnat3,Papss1,Polk,Rngtt,Pcyt1a,Papolb,Polr2a,Polm,Pold4,Oas2,Gm17492,Ugp2,Papd7,Pold1,Papolg,Flad1,Thg1l,Zcchc6,Gmppa,Cds1,Oas1b,Nmnat1,Poln,Cmas,Pcyt2,Polr3c,Prim1,Mocs3,Eif2b3,Oas1h,Polh,Uap1l1,Coasy,Oas3,Ficd,Oas1a,Polr3a,Tut1,Oas1g,Cds2,Pold3,Nmnat2,Polr2g,Gmppb,Rpap1,Chrac1,Polr2b,Pole4,Polr1a,Polrmt,Poll,Rev1,Dntt,Trnt1,Polr3b,Prim2,Papd5,Ispd,Pcyt1b,Pola1,Papola,Polb,P…
GO:0016787	hydrolase_activity	Atp13a4,Ppm1d,Nanp,Abhd12,Ptpra,Atp2a3,Eif4a1,Inpp5d,Sirt2,Tmem62,Pdxp,Arsj,Sbno1,Atp1a3,Atp13a3,Atp13a5,Pde11a,Lpin3,Plcg1,Ddx52,Rhot1,Rbbp9,Ptprf,Setx,Nudt2,Psmc4,Acpl2,Inpp5f,Abhd11,Ola1,G6pc2,Mtmr4,Ppm1e,Ahcy,Kynu,Adprhl2,Dnm1,Snrnp200,Pld2,Acap1,Mdp1,Ppm1m,Acot11,Vcp,Gm13124,Lhpp,Ppp3ca,Adal,Apobec3,Dbr1,Ppa2,Agmat,Pnpla7,Lsg1,Abhd3,Atp11a,Arsb,Eif4a2,Ptrh1,Dem1,Ppapdc3,Dolpp1,Faah,Katnal1,A…
GO:0016791	phosphatase_activity	Ptpra,Pdxp,Tns3,Ptprf,Mtmr4,Dusp2,Mdp1,Ssh2,Ctdspl2,Alpi,Rngtt,Phospho2,Ptprv,Ssh3,Ptp4a3,Dusp15,Ptprd,Alppl2,Ptpmt1,Ptpn4,Ptprt,Dusp14,Ptprj,Ptpn13,Phospho1,Dnajc6,Sbf2,Nt5c,Ptprm,Cdc14b,Cdkn3,Ptpro,Psph,Mtmr2,Mtmr3,Dusp10,Ptprh,Dusp16,Dusp12,Ptpn11,Dusp19,Ptpn14,Akp3,Ptpn23,Mtmr10,Mtmr11,Ptpn3,Nt5m,Ptpdc1,Ptprs,Ptpn7,Sbf1,Pgp,Ssh1,Dusp3,Dusp18,Ptpn12,Ptp4a2,Ptpn22,Ptprc,Ctdnep1,Sacm1l,Dusp8,Cdc…
GO:0016829	lyase_activity	Ptpla,Aldoc,Srr,Aldoart2,Car4,Asl,Hmgcll1,Sds,Acmsd,Fh1,Car12,Ccbl1,Eno3,Ptplad2,Pisd,Pck2,Ptplad1,Cry2,Csad,Ppcdc,Echdc2,Car9,Aco2,Eno1,Prhoxnb,Gadl1,Dera,Pck1,Ccbl2,Nfs1,Glo1,Neil1,Cth,Cbs,Hacl1,Pts,Gad2,Sdsl,Npl,Pcbd2,Auh,Gad1,Car13,Glul,Car3,Car2,Aldob,Dak,Urod,Ltc4s,Ddc,Car14,Hadha,Gm853,Scly,Car5a,Apex1,Acly,Echs1,Xrcc6,Tha1,Sgpl1,Pcbd1,Mlycd,Ggcx,Eno2,Thnsl2,Amd1,Poll,Amd2,Ftcd,Car7,Hal,Ux…
GO:0016853	isomerase_activity	Pdia3,Fkbp6,Gm10123,Fkbp1a,Trub2,Srr,Ppie,Ppih,Top3a,Rpe,Fkbp3,Ptgds,Pus3,Pdilt,Gpi1,Pgam2,Gale,Pus10,Ppp2r4,Gm8910,Nktr,Pin1,Fkbp11,Gne,Fkbp5,Ppid,Mcee,Fkbp4,Ptges3,Ptgis,Acadm,Dsel,Pdia2,Pus7l,Ppig,Galm,Ppib,Ppil1,Eci1,Fkbp2,Ech1,Hsd3b3,Tsta3,Ppil3,Pusl1,Mut,P4hb,Pgm2l1,Ppia,Pgm1,Fkbp15,Mpi,Hyi,Trub1,Ppif,1810014F10Rik,Bpgm,Mri1,Tpi1,Rpia,Hpgds,Ppil6,Fkbp9,Isyna1,Fkbp8,Fkbp14,Pgam1,Mif,Pdia4,Pp…
GO:0016874	ligase_activity	Trim37,Ube2g1,Rnf167,Trim56,Pcca,Rars2,Rnf40,Ube2cbp,Itch,Acss1,Ctps,Rnf6,Pfas,Ube2r2,Rnf168,Cars2,Ube2a,Ube2z,Lig3,Ppcs,Mib1,Ubr3,Rffl,Lrsam1,Trim50,Topors,Ttll9,Fpgs,Hectd3,Adss,Ttll6,Rnf216,Mthfs,Aacs,Lnx1,Gss,Rnf111,4930524E20Rik,Pcx,March7,Rnf187,Carns1,Trim31,Sars,Uhrf1,1810074P20Rik,Uchl1,Acsm4,Fancl,Ube2dnl,Nars2,Rnf43,Pccb,Sae1,Nsmce2,Aars2,Neurl1b,Traf6,March4,Rnf152,Ttll13,Ears2,Rlim,U…
GO:0016881	acid-amino_acid_ligase_activity	Ube2g1,Itch,Rimkla,Ube2r2,Ube2a,Ube2z,Ube2u,Hectd3,Trip12,4930524E20Rik,Ube2ql1,Uhrf1,Ube2dnl,Gm2058,Ube2i,E330021D16Rik,Nedd4,1700013N18Rik,Gm9762,Ube2d3,Rnf41,Ube2v1,Herc2,Ube2c,Ube2e3,Tmem189,Ube2nl,Smurf1,Ube2j1,Ube2o,Rnf8,Ube3c,Ube3a,Ube2t,Mul1,Ube2q1,Ube2b,Gm5959,Cdc34-ps,Ube2k,Rag1,Ube2s,Gm15800,Ube2m,Hectd1,Ube2f,Wwp1,Ube2l6,Birc6,Syvn1,Ube3b,Ube2q2,Park2,G2e3,Ubr5,Herc1,Ube2j2,Gm8325,Smu…
GO:0016887	ATPase_activity	Atp13a4,Rfc3,Mcm7,Atp13a3,Atp13a5,Myh6,Psmc4,Vcp,Dnahc2,Abca2,Dnahc9,Abcc3,Spata5,Dnahc3,Ralbp1,Pex6,Rhobtb3,Dmc1,1300010F03Rik,Atp6v1g2,Ddx25,Abcb7,Atp5c1,Abca6,Myh9,Abca14,Lonp1,Blm,Myh7,Clpx,Smarca4,Dnahc10,Abca4,Abcf2,Abcb11,Ppp2r4,Kif1b,Atp5k,Nsf,Abcg3,Atad2,Dync2h1,Abca16,Atf7ip,Mdn1,Abcc9,Atp5e,Mcm8,Abcd2,Ino80,Nvl,Abca13,Dnahc17,Atp5f1,Dnahc8,Atp5b,Psmc5,Fignl1,Abca3,Abcd3,Tap2,Abca5,Psmc…
GO:0017111	nucleoside-triphosphatase_activity	Rfc3,Mcm7,Nphp3,Rad51,Atad5,Trit1,Setx,Psmc4,Snrnp200,Vcp,Dnahc2,Myo3b,Rad51c,Rad51l3,Ak1,Katnal1,Abca2,Rem2,Srp54c,Orc4,Tor1a,Entpd2,Myo15,Slfn5,Rad54l,Dnahc9,Thnsl1,Guk1,Abcc3,Dhx40,Orc1,Spata5,Dnahc3,Clp1,4931409K22Rik,Iqca,Gm5431,Psmc3,Smarcal1,Dhx9,Tor2a,Pex6,Myo5a,Dmc1,1300010F03Rik,Dhx16,Nav2,Ighmbp2,Tor3a,Trip13,Abcb7,Srpr,Dhx15,Abca6,Dhx37,Abca14,Ddx18,Lonp1,Nlrp2,Clpx,Xrcc2,Rfc5,Myo1f,U…
GO:0017124	SH3_domain_binding	Inpp5d,Baiap2l2,Fmn1,Dennd1a,Eps15,Baiap2l1,Ncf1,Tom1l1,Sgip1,Sh3bp1,Plscr1,Pak3,Sirpa,Adam12,Enkur,Grik5,Khdrbs3,Sh3bp2,Synj2,Adam19,Sh3bgrl,Arhgap27,Rad9,Dnajc6,Lyn,Lancl1,Sh3bp5,Espn,Sh3glb2,Sh3bgrl2,Arhgap1,Arhgap42,Cblc,Enah,Arhgap17,Elmo2,Trp53bp2,Sh3glb1,Sh2d2a,Shank3,Prkce,Pttg1,Cd3e,Lrp2,Dock1,Vasp,Mtss1,Cd2ap,Gpx1,Ptpn12,Afap1l2,Ptpn22,Khdrbs1,Asap1,Pdcd6ip,Ilk,Adam15,Dtx1,Shank2,Cyba,E…
GO:0017137	Rab_GTPase_binding	Chm,Rilp,Fer,Dennd5a,Sytl4,Rhobtb3,Sgsm3,Als2cl,Sytl2,Bicd1,Dmxl2,Nsf,Sytl1,Anxa2,Rims2,Rab11fip4,Rab3gap1,Bicd2,Stx4a,Rph3a,Ccdc64,Exph5,Myrip,Rab11fip3,Rph3al,Pex5l,Sytl3,Gm2792,Slc6a4,Gm2833,Mlph,Ccdc64b,Erc1,Wdr44,Sytl5,Golga5,Myo5b
GO:0019899	enzyme_binding	Rxra,Noxa1,Pcca,Myst1,Hnrnpul1,Ncoa6,Nr5a1,Ywhab,Ugt1a1,Dhcr24,Traf2,Msh3,Cdc20,Por,Phkg1,Plcb1,Trp53,Kdm4c,Cabyr,Usf1,Pias1,Rad9,Ccs,Ctnnbl1,Ldb2,Lyn,Ccnd1,Cyp1a1,Ctnnb1,Dffb,Il6ra,Pde4dip,Ube2i,Apoa5,Pgr,Mdm4,Pick1,Ppp1r3d,Tal1,Phkg2,Kdm1a,Vapb,Noxo1,Supt5h,Bcl10,Stub1,Cd40,Ephx1,Cbx1,Axin1,Dynll1,Cbs,Prkcd,Apoa1,Hdac10,Plaur,March6,Prkca,Prkce,Ddx5,Mll5,Ranbp9,Ywhah,H2afx,Trak2,Hk3,Axin2,Npm2,…
GO:0019900	kinase_binding	Sit1,Trip6,Pfkm,Pebp1,Ubqln1,Ctnnb1,Dgkq,Strada,Errfi1,Ppp2r5a,Bcl10,Stub1,Dusp12,Snai1,Rb1,Prdx3,Tollip,Cdc6,Ptpn22,Rasgrp3,Rab3il1,Park2,Cab39,Mobkl1a,Pip5k1a,Slc2a1,Pfkfb2,Slc2a3,Pfkl,Tradd,Tax1bp1,Cav1,Fas,Itgb1,Akap5,Pfkfb1
GO:0019901	protein_kinase_binding	Gata6,Ep300,Pak2,Ccny,Fam58b,Myh6,Dlg1,Skap1,Stk39,Actb,Taok1,Spdyb,Cep250,Mavs,Cdk5r1,Nbea,Trp53,Adipor1,Npr1,Stk11ip,Mapk8ip1,Rps3,Ibtk,Pebp1,Kat2b,Srcin1,Cabyr,Fer,Ghr,Usf1,Ccnb2,Bad,Prkcz,Ski,Rad9,Pak1,Akap1,Map3k12,Ptprj,Ticam1,Insr,6720463M24Rik,Prkab1,Fiz1,Ccne1,Dnm2,Traf6,Ccnd1,Prkag2,Mef2a,Actg1,Ccnyl1,Ccna1,Cdkn2b,Errfi1,Nek6,Vim,Plk1,Aurka,Maml1,Bcl10,Fzd5,Axin1,Ccnd2,Prkrip1,Ccnd3,Chr…
GO:0019903	protein_phosphatase_binding	Dlg4,Vcp,Gnb2l1,Ctnnd1,Egfr,Ap3b1,Vrk3,Ghr,Bad,Akap1,Insr,Ctnnb1,Iqgap1,Csk,Gck,Klre1,Nek2,Cdkn1b,Pstpip1,Ppme1,Ppp6r1,Jup,Rpa2,Erbb2,Anapc4,Myo16,Map2k7,Anapc5,Bcar1,Shoc2,Snx3,Cdh5,Hsp90b1,Map3k5,Dlg3,Pik3r1
GO:0019904	protein_domain_specific_binding	Mpp7,Foxa2,Hpcal4,Tacc2,Stx1a,Nfe2l2,Ywhab,Tgm2,Mtor,Vcp,Foxa1,Hoxb1,Dvl2,St13,Zfp521,Src,Dlgap4,Snap25,Gabrr1,Stx1b,Il1b,Shc4,Card9,Dbnl,Kpnb1,2610002M06Rik,Ehd2,Xpo1,Ctnnd1,Cenpj,Scaf8,Gab2,Cabyr,Ski,Myo7a,Akap1,Cntrob,Esrra,Insr,Wnt1,Homer2,Cebpa,Ubqln1,Hnrnpm,Xpa,AF064781,Odf1,Nphs1,Nedd4,Scamp1,Pick1,Lin7c,Ctbp1,Epb4.1l5,Rims2,Pou2f2,Id3,Dixdc1,Csnk2b,Axin1,Prkar2a,Etv6,Ptpn11,Nr0b2,Ssx2ip,H…
GO:0020037	heme_binding	Cyp4a10,Cyp2w1,2310043J07Rik,Cyp2f2,Cyp2a22,Cyp2s1,Nos2,Cyb5d2,Cyp4b1,Cyp4a14,Cyp4a12a,Cyp3a59,Pgrmc2,Mpo,Cyp3a41a,Cyp3a41b,Cyp3a16,Cyp2j9,Cyp3a13,Cyp2j13,Cyp2u1,Src,Duox1,Duox2,Cyp2t4,Cyp4x1,Cyp2b23,Cyp2a4,Cyp2a12,Cyp39a1,Cyp11b1,Cyp2b13,Hba-x,Hbq1b,Cyct,Cyp1a1,Cyp21a1,Gucy1b3,Cyb5r4,Cyp7b1,Cyp7a1,Hba-a1,Cyp2j11,Cyp2b10,Hba-a2,Cyp4f40,Cyp4f16,Suox,Gucy1a2,Ambp,Herc2,Nenf,Trappc6a,Tdo2,Cyp24a1,Cy…
GO:0022857	transmembrane_transporter_activity	Slc2a6,Sv2c,Spns2,Slc2a4,Slc2a9,Slc2a8,Slc22a12,Slc22a15,Slc2a7,Sv2b,9330176C04Rik,Slc2a5,Slc2a10,Slc2a2,Slc22a13,Sv2a,Svop,Slc22a7,Slc22a21,BC026439,Slc22a4,Slc2a13,Slc22a14,C730048C13Rik,D630002G06Rik,Gm5631,BC014805,Slc22a5,Slc22a6,Slc22a19,Mfsd10,Slc22a8,AB056442,Slc22a3,Slc22a20,Gja1,Slc2a3,Slc22a16,Slc2a12,Svopl,Slc22a23
GO:0030145	manganese_ion_binding	Galnt3,Ppm1m,Xpnpep3,Atp2c1,Mtpap,Cdipt,Pim1,Lap3,Ppm1b,Slc11a2,Pepd,Adcy10,Mre11a,Npepl1,Pck1,Ppef2,Ppm1n,Abl2,Abl1,Me1,Sod2,Prune,Fen1,Galnt2,Nudt7,Xpnpep1,Dyrk2,Arg1,Wrn,Papola,Mppe1,Ppef1,Dcp2,Ppm1a,Galnt1
GO:0030165	PDZ_domain_binding	Dlg4,Fzd8,Cxxc4,Kcnj4,Gria3,Srr,Lnx2,Kcnj12,Atp2b4,Prosapip1,Lnx1,Grik5,Slc9a3r1,Synj2,Slc22a12,Arhgef16,Dlg2,Fzd4,Grasp,Kirrel3,Sstr2,Lin7c,Accn3,Snta1,Lphn2,Slc9a3r2,Sdc2,Fzd3,Slc22a4,Fzd7,Plekha1,Cript,Lpar1,Nos1ap,Sntb1,Tgfbr3,Cadm1,Aqp2,Mpp3,Fzd1,Llgl2,Fzd2,Magi2,Park2,Pdzk1,Musk,Exoc4,Gipc1,Gja1,Grik2,Hcn2,Ushbp1,Erc1,Lin7a,Cftr,Atp2b2,Lpar2,Grm7,Pten,Clcn3,Apba1,Ncoa2,Dock4,Dlg3,Sntg2,Gpr3…
GO:0030170	pyridoxal_phosphate_binding	Hdc,Kynu,Sptlc3,Srr,Agxt2l1,Thnsl1,Sds,Ccbl1,Pygm,Accsl,Oat,Sepsecs,Csad,4931429L15Rik,Gadl1,Alas1,Ccbl2,Nfs1,Cth,Mosc1,Shmt2,Mosc2,Pygb,Cbs,Gad2,Agxt2l2,Sptlc1,Sdsl,Dtnbp1,Gad1,Shmt1,Gcat,Ddc,Alb,Gpt,Scly,Syce1,Tha1,Sgpl1,Tat,Pdxk,Thnsl2,Gad1-ps,Got1,Got2,Aadat,Gldc,Psat1,Gpt2,Got1l1,Pdxdc1,Abat,Sptlc2,Alas2,Mocos,Pygl
GO:0030246	carbohydrate_binding	Fbxo2,Fbxo6,Emcn,Ganc,Il2,2900064A13Rik,Cntn2,Glt28d2,Man2a1,Man2a2,Gpcpd1,Mgl2,Cd34,Galm,Cntn1,Pvrl1,Gaa,Stbd1,Man2b2,Nomo1,Ganab,Mlec,Man2c1,Ugt3a1,Ugt3a2,Cd24a,Cilp2,Epm2a,Mgam,Man2b1,Alg13
GO:0030414	peptidase_inhibitor_activity	Serpine2,Expi,R3hdml,Wfikkn2,Serpinf2,Spink4,Wfdc15a,Cst13,8030411F24Rik,Jag1,Wfdc15b,Wfdc5,Serpinb7,Cast,Pi16,Serpinb11,Serpinb12,1100001G20Rik,Wfikkn1,Itih2,Itih5,Wfdc12,Cst9,Ambp,Serpini1,Wfdc3,Wfdc13,Wfdc6a,Slpi,Cst3,Spint2,Serpinb2,Wfdc16,Wfdc8,Spinlw1,Fras1,Spint4,Wfdc10,Wfdc2,Vwf,Wfdc6b,Muc5ac,Serpini2,Cst11,Serpinb8,Serpinb13,Tfpi,Birc5,Muc2,Wap,Serpinc1,Reck,Gm11428,Vwc2,Kng1,Kng2,Spink8…
GO:0030528	transcription_regulator_activity	Mkx,Ebf4,Rxra,Hmx3,Ilf2,Hes1,Esx1,Dlx2,Lhx1,Tcf15,Pbx3,Nkx2-2,Heyl,Mycl1,Bhlha15,Zfhx2,Nkx2-1,Nfe2l2,Hoxd10,Hoxd12,Dlx4,Id1,Barhl1,Sohlh2,Uncx,Lhx3,Neurod1,Hoxd8,Evx2,Hoxb1,Hoxb8,Cdx2,Med27,Mlxipl,Hoxb5,Hoxb13,Bhlha9,Prrx2,Mnt,Mga,Hoxd4,Hoxd3,Hoxd11,Tax1bp3,Ssbp3,Pax7,Pou3f2,Hes7,Neurog2,Hoxc5,Prrx1,Obox2,Dbx2,Gbx2,Nup62,Ahrr,Hoxc10,Hoxc11,Npas4,Irx2,Nkx1-2,Ptf1a,Hoxc4,Wwtr1,Dlx1,Usf1,Lhx4,Ski,Zf…
GO:0031072	heat_shock_protein_binding	Dnajc16,Pdxp,Dnajc17,Dnajc19,Dnajc3,Nfkb1,Dnaja1,Dnajc13,Dnajb14,Dnajc30,Limk1,Tomm34,Dnajb5,Dnajc6,Dnajc24,Dnajc25,Dnajc15,Cdc37,Dnajc5,Dnajc11,Dnajb7,Hscb,Dnajc14,Dnajb6,Bak1,Slc8a1,Fkbp5,Ppid,Stub1,Fkbp4,Dnajb4,4930503B20Rik,Pttg1,Dnajc5g,Dnaja4,Dnajb2,6330439K17Rik,Dnajc5b,Nfkbia,Dnajb11,Dnajc4,Dnajc10,Sacs,Bax,Slc18a2,Dnajc8,Dnajc21,Dnajc7,Dnajb3,Gak,Dnajb13,Faf1,Dnajc22,Dnajb12,Sec63,Dnajc9…
GO:0031625	ubiquitin_protein_ligase_binding	Ube2g1,Triobp,Rnf40,Cul4b,Nlk,Nedd8,Anapc2,Ube2a,Spg20,Cul4a,Polr2a,Trp53,Cul7,Stx8,Nkd2,Arrb1,Wfs1,Pias1,Snx9,Ski,Mfn2,Lyn,Pa2g4,Pou5f1,H2-Ab1,Tsg101,Myod1,Aurka,Bcl10,Pink1,Cul5,Axin1,Hspa5,Cul3,Arrb2,Cbs,Rb1,Axin2,Pml,Trib3,Ube2b,2700078E11Rik,Usp2,Ube2k,Blzf1,Txnip,Nfkbia,Sumo2,Acvr1b,Cul2,Slc22a18,Smad6,Sumo1,Dtx1,Atp6v0c,Casc3,Erbb2,Trib1,Rela,Smad3,Rnf20,Brca1,Pax6,Pias4,Cul9,Tgfbr1,Daxx,C…
GO:0032403	protein_complex_binding	Pafah1b1,Ep300,Ctsh,Bckdha,Rnf40,Bckdhb,Ap2b1,Dlg4,Rapgef4,Itga6,Skap1,Ywhab,Pdk2,Nog,Med31,Vcp,St13,Pdk1,Actn4,Pcsk2,Slc6a3,Tg,Pex6,Clic4,Ulk1,Pcsk1,Myo1e,Insr,Txn2,Ccne1,Uqcrh,Ankrd54,Rgs9,Ercc6,Dnm2,Nploc4,Lyn,Ccnd1,Uqcrc1,Cebpa,Ctnnb1,Ctsl,Cd63,9430023L20Rik,Atm,Atf1,Mmp3,Tubb5,Mmp9,Lrp1,Slc27a5,Lamb3,Rpain,Htr2a,Sin3a,Nckap1l,Nr0b2,Tnfrsf1a,Rph3a,Cps1,Rptor,Ldlrap1,Scap,Strn,Cript,Cdkn1a,Dyn…
GO:0035091	phosphatidylinositol_binding	Ncf4,Pld2,Snx8,Ncf1,Snx6,Snx11,Kif16b,Snx7,Sh3pxd2b,Snx9,Snx22,Pik3c2a,Sbf2,Snx14,Ccdc88a,P2rx2,Arhgap32,Snx19,Itpr2,Arhgap33,Snx30,Snx5,Snx31,Noxo1,Pik3c2g,Snx21,Rps6kc1,Itpr3,Snx17,Snx33,Hip1r,Pld1,Snx32,Nisch,Snx27,Rag2,Snx16,Zcchc2,Pik3c2b,Snx15,Zcchc14,Sh3pxd2a,Pxk,Snx10,Itpr1,Sgk1,Snx25,Snx20,Sgk3,Snx13,Snx12,Snx29,Hs1bp3,1300014I06Rik,Mtm1,Snx24,Snx18,Snx4
GO:0042169	SH2_domain_binding	Nlk,Skap1,Src,Lat2,Gnb2l1,Nup62,Sh3pxd2b,Ghr,Insr,Ctr9,Syngr3,Ptk2,Trpv4,Pag1,Afap1l2,Lck,Irs1,Sqstm1,Shcbp1,Crk,Lax1,Inppl1,Dab1,Arhgap5,Ptpn6,Khdrbs2,Jak2,Dlc1,Ms4a2,Syp
GO:0042277	peptide_binding	Gm10123,Gss,Tmem158,Crhr1,Rps6kb2,Ppyr1,Rps6kb1,Furin,Ctsl,Anpep,Tubb5,Ppid,Adnp,Clta,Ctsb,Hmgb1,Cltb,Ppib,Tpp1,Rnpep,Nup98,Mas1,Nlrp6,Ppia,Thop1,Mme,Ace,Ppif,Dpp4,Csnk1g2,Calr,Prep,Tpp2,Nr1h4,Itgb1,Tubb3,Ogt,Bdkrb1,Tubb2b,Tubb2a,Fnta,Csnk1g3,Ppic,Pggt1b,Fntb,Ercc3
GO:0042393	histone_binding	L3mbtl2,Mysm1,Chd8,Rnf168,Hjurp,Baz1b,Nasp,Uhrf1,Rsf1,Tonsl,Prkcb,Ctcfl,Prmt6,Brdt,Tbl1xr1,Wdtc1,Rnf8,Dek,H2afx,Uimc1,L3mbtl1,Lef1,Usp3,Ipo7,Dnajc2,Ipo9,Hinfp,Rnf20,Asf1b,Pkn1,Smarca5,Asf1a,Ncapd2,Aire,Snca,Uhrf2,Jak2,Brd7,Sirt1,Gyk,Usp16,Dtx3l,2410022L05Rik
GO:0042802	identical_protein_binding	Pcsk9,Lce1a2,Cby1,Rad51,Arhgdia,Pak2,B230120H23Rik,Ttc21b,Pds5b,Cdc42bpa,Cldn4,Itga4,Mbip,Cldn16,Myo18a,Cldn19,Dnm1,Flt1,Pldn,Vcp,Nek11,Cldn18,Rock1,Fnbp1,Exosc10,Dvl2,St13,Amotl2,Nme1,Trip6,Sh3gl2,Mtpap,Stk4,Adipor1,Sox10,Kctd13,Pou3f2,Col1a1,Dynlrb1,Grik5,Rabac1,Pfkfb3,Pycrl,Nufip1,Pfkm,Acy3,Cd247,Ptp4a3,Mpg,Egfr,Exosc8,Cldn3,Lhcgr,Gpsm2,Il4ra,Wwtr1,Tprgl,Als2cl,Parp1,Commd1,Trip13,Cpt1a,Zfp113…
GO:0042803	protein_homodimerization_activity	Masp1,Pafah1b1,Rnf40,Gucy2f,Adipoq,Ncoa6,Olfml2a,Nos2,Eng,Bhlha15,Nfkb1,Myh6,Prps1,Prkra,Pdk2,Nog,Kynu,Nr6a1,Ccl5,Ugt1a1,Pdgfa,Cisd2,Calcoco2,Lcn2,Git1,Srr,Faah,Rabep1,Tef,Snx6,Pdk1,Hnf1b,Cryba1,Actn4,Adh5,Myocd,Lgals1,Cadm3,Gabrr1,Mtpap,Stk4,Plcb1,Card9,Pycard,Scarb1,Eif2ak4,Ccr2,Gss,Mtus2,Atp2a1,Sds,Atic,Rnf17,Dgkd,Csf1,Ikzf2,Thrsp,Ccbl1,Rraga,Pld6,Lhcgr,Mypop,Actn3,Wwtr1,Oxct1,Ghr,Tert,Usf1,Me…
GO:0042826	histone_deacetylase_binding	Sirt2,Hes1,Ywhab,Myocd,Ncor2,Sp2,Kat2b,Phb,Usf1,Rad9,Traf6,Suds3,Tal1,Pkn2,Sp1,Wdtc1,Hdac10,Camta2,Hr,Ncor1,Mapk8,Nipbl,Hdac4,Mef2c,Top2a,Ywhae,Kat2a,Cbx5,Rbbp4,Pkn1,Prdm1,Hey2,Rfxank,Tcf21,Nudt21,Bcor,Lpin1,Hdac6,Tcfap4,Foxp3,Gmnn,Nrip1,Gli3,Hdac3,Hif1a,Ankra2
GO:0043169	cation_binding	Manba,Chit1,Chia,Ovgp1,Gm1110,Man2a2,Glb1l2,Idua,Amy2a4,Kl,Slc3a1,Ctbs,Gba,Hpse,Amy2a5,Gm7205,Chi3l4,Amy2a3,Chi3l1,Chid1,Hexdc,Amy1,Amy2a2,Klb,Naga,Chi3l3,Lctl,Chi3l7,Slc3a2,BC051070,Fuca1,Amy2a1,Hpse2,Fuca2,Galc,Gbe1,Hexb
GO:0043565	sequence-specific_DNA_binding	Gata6,Rhox11,Rhox9,Rhox4b,Mkx,Lass6,Rxra,Hmx3,Pax8,Rhox8,Rhox2h,Rhox3h,Rhox2f,Rhox4c,Esx1,Dlx2,Zeb2,Lhx1,Nr5a1,Sebox,Pbx3,Foxa2,Nkx2-2,Pdx1,Zfhx2,Atf4,Nfkb1,Maff,Gm14543,Rhox4g,Rhox3f,Nkx2-9,Nkx2-1,Rhox3e,Rhox2e,Rhox2d,Rhox3c,Rhox2c,Rhox2b,Rhox4a,Rhox3a,Nfe2l2,Hoxd10,Hoxd12,Dlx4,Hsf5,Nr6a1,Barhl1,Notch1,Mafk,Uncx,Lhx3,Neurod1,Rhox12,Rhox10,Foxa1,Rhox6,Rhox2g,Rhox4f,Hoxd8,Hoxd9,Evx2,Atf2,Hoxb1,Hox…
GO:0044212	transcription_regulatory_region_DNA_binding	Gata6,Nkx2-1,Hnf1b,Sox10,Gli2,Cebpa,Ctnnb1,Sox18,Gata5,Gabpb1,Sox5,Runx2,Gata4,Sox6,Calcoco1,Foxf1a,Jun,Sox9,Tbp,Sox17,Lef1,Foxd3,Gabpb2,Pax6,Tcf20,Irf3,Foxi1,Hoxa13,Yy1,Gabpa
GO:0046332	SMAD_binding	Foxa2,Rnf111,Acvrl1,Prdm16,Ski,Ctnnb1,Stub1,Axin1,Purb,Eid2,Tgfbr2,Pml,Tgfbr3,Bmpr1a,Skil,Bmpr1b,Acvr1b,Bmp2,Smad3,Tgfbr1,Foxh1,Smurf2,Col5a2,Tgfbrap1,Col1a2,Hipk2,Crebbp,Skor2,Smad4,Pura
GO:0046982	protein_heterodimerization_activity	Spna2,Rxra,Tyro3,Gucy2f,Mpp7,Myh6,Stx1a,Pdk2,Ralgapb,Ugt1a1,Pdgfa,Ppp3ca,Neurod1,Ralgapa2,Tef,Mlxipl,Limk1,Pdk1,Hnf1b,Gabrr1,Trp53,Adipor1,Pdss1,Rragd,Dgkd,Ikzf2,Egfr,Npas4,Cabyr,Rraga,Kcnip1,Dlg2,Usf1,Myc,Bad,Pknox1,Bcl11a,Clcf1,Dmbx1,Eno3,Nr4a1,Sae1,Nkx2-5,Fzd4,Scx,Arnt2,Homer2,Myh7,Epas1,Cebpa,Apoa2,Bnip3l,Vapa,Jam3,Cebpg,Ext1,Gucy1b3,Erbb3,Grin2b,Bcl2l1,Fzd9,Usf2,Gabpb1,Bard1,Rims2,Sycp2,Atf1…
GO:0046983	protein_dimerization_activity	Slc24a2,Atf4,Nfkb1,Nfe2l2,Polr2j,Atf2,Tef,Nfe2l1,Stk4,Sds,Atf5,Gpr139,Prkrir,Hlf,Pdcd6,Crebzf,Polr1d,Atf6b,Cebpa,Hps4,Cebpg,Fosb,Tcfap2c,Creb3l4,Atm,Atf7,Atf1,Fosl2,Cebpb,Atf3,Batf3,Cebpe,Eltd1,Creb1,Crebl2,Dbp,Hmgb1,Hnf1a,Nfil3,Bach2,Ppp2ca,Pef1,Zfp618,Creb3l1,Bok,Ggn,Jun,Pou2f3,Crem,Zbed4,Batf2,Creb3l2,Xbp1,Stat3,Zmym1,Creb3l3,Fosl1,Polr1c,Stk3,Junb,Tcf3,Ddit3,Taf5,Abcg2,Jund,Gars,Creb5,Syn2,Nf…
GO:0047485	protein_N-terminus_binding	Morf4l1,Csnk2a1,Stx1a,Sla2,Tsc1,Dab2ip,Snap25,Actn4,Trp53,Gtf2h3,Ncor2,Slc6a3,Hax1,Glrx,Pex19,Kcnip1,Parp1,Chmp6,Ercc6,Traf6,Nbn,Rps21,Birc2,Atm,Alg2,Tbl1xr1,Slc26a8,Pex14,Ncoa3,Pdlim5,Vwf,Tgfb2,Smarcc1,Syngr3,Acox1,Hesx1,Eif3e,Nfe2,Rassf1,Npat,Tdrd7,Pias3,Tgfb1,Srrm2,Ercc2,Pdcd10,Nipbl,Scfd1,Rpa2,Rela,Akap6,Alox5ap,Fez1,Smarce1,Taf11,Stx5a,Rnd2,Sdcbp,Daxx,Exoc4,Dcn,Ercc5,Mau2,Csnk2a2,Zwint,Men1,…
GO:0048306	calcium-dependent_protein_binding	Kcnip3,Stx1a,Myo1d,Plscr3,Pdcd6,Mbl1,Selp,Alg2,Mmp13,Tsg101,Mgp,Sec31a,Masp2,Cln3,Calm3,Calm2,Ddx5,Cabp1,Pdcd6ip,Anxa11,S100a4,Syt8,S100pbp,Tnni3,S100a6,Anxa7,Syt1,S100b,Mbl2,Calm1,Rbm22
GO:0050660	flavin_adenine_dinucleotide_binding	Acad11,Dmgdh,Nos2,Acadsb,Smox,Acoxl,Dhcr24,Duox1,Duox2,Por,Dus1l,Mto1,Acadl,Acadvl,Dus3l,Sdha,Mtrr,Kmo,Nox3,Foxred2,Acad12,Ero1l,Gm4847,Nox4,Kdm1a,Fmo4,Sardh,Acad10,Acadm,Acox1,Acox3,Sqle,Kdm1b,Gulo,Agps,Fmo3,Etfa,Steap2,Ivd,Fmo2,Aox4,Nos1,Gm4846,Acad9,4930438A08Rik,Fmo1,Steap3,Nos3,Aox3,Fmo5,Chdh,D2hgdh,Aox3l1,Fmo9,Gm7889,Steap4,Nox1,Xdh,Steap1,Aifm2,Gcdh,Ldhd,Aox1,Dus2l,Acox2,Txnrd1,Txnrd3,Gsr,…
GO:0050661	NADP_binding	Dhfr,Nos2,Por,Aspdh,Gm4847,Kif1b,Crym,H6pd,Pgd,Fmo4,Fmo3,Me1,Fmo2,Nos1,Gm4846,Idh1,G6pd2,Cat,Fmo1,Nos3,Miox,Fmo5,Fmo9,Txnrd1,Txnrd3,Gsr,Txnrd2,G6pdx,Nnt,Hmgcr
GO:0050662	coenzyme_binding	Blvrb,Dhrs13,Dhrs3,Hadh,Sdr39u1,Hsd3b5,Gm4450,Tgds,Gale,Hsd3b1,Far1,Tdh,Ndufa9,Hsd3b2,Gm10681,Hsd3b7,Mat2b,Gclc,Gpd1l,Cbr2,Cryl1,4933434E20Rik,Gch1,Hmbs,H2-Ke6,Hsd3b3,Tsta3,Hadha,Hsd3b4,Hsd3b6,Hsd17b14,Acat1,Sdr42e1,Nqo1,Uxs1,Ehhadh,Rdh14,Glyr1,Nqo2,Gmds,Nsdhl,Hsd17b10,Hmgcr
GO:0051015	actin_filament_binding	Svil,Myh6,Ermn,Aif1l,Vps16,Actn4,Myh10,Fscn1,Dbnl,Egfr,Jub,Myo5a,Actn3,Myh14,Vil1,Myh9,Myh7,Shroom1,Espn,Nexn,Myh8,Myh3,Cyfip1,Gas7,Coro1a,Trpv4,Tnnc1,Myl4,Lcp1,Spnb5,Fscn2,Klhl17,Ezr,Pknox2,Myo16,Slc6a4,Tulp1,Lasp1,Add2,Fscn3,Mtap1s,Antxr1,Fgd4,Shroom4,Flna,Myo5b,Actn1,Shroom2,Actn2,Ctnna1
GO:0051082	unfolded_protein_binding	Dnajc16,Dnajc17,Cct6a,Copa,Dnajc3,Scg5,Dnaja1,Tbca,Dnajb14,Mipol1,Pdrg1,Cct6b,St13,Dnajb5,Pfdn2,Srsf10,Aip,Canx,Dnajc24,Dnajc25,4933427G17Rik,Clpx,C80913,Dnajc5,Dnajc11,Macf1,Dnajb7,Npm1,Cep110,Dnajc14,Mdn1,Dnajb6,Cryab,Pfdn4,Dnajb4,Cct8l1,Ptges3,Hspa5,Cryaa,Calr4,Cct5,Dnajc5g,Dnaja4,Hsp90ab1,Dnajb2,Tmem67,6330439K17Rik,Dnajc5b,Pfdn5,Dnajb11,Hspa8,Dnajc10,Slmap,Tcp1,Cct3,Cct4,Dnajc8,Dnajc7,Dnajb3…
GO:0051087	chaperone_binding	Dnajc1,Dnajc3,Tsc1,St13,Tfrc,Trp53,Ahsa2,Tg,Pcsk1,Hscb,Dnajb6,Bak1,Pfdn4,Fgb,Vwf,Prnp,Dnajc10,Alb,Timm44,Sacs,Bax,Cp,Park2,Stip1,H2-Ke2,Grpel1,Ins1,Hspe1,Hspd1,Bag5,Ahsa1,Dlst,Grpel2,Sod1
GO:0051219	phosphoprotein_binding	Pafah1b1,Plcg1,Ywhab,Mtor,Bag1,Sag,Arrb1,Rraga,Crmp1,Lyn,Dpys,Pde3b,Fkbp4,Rb1,Gprin1,Grb14,Shc1,Cbx4,Grb2,Dpysl4,Ywhae,Igf2r,Csnk1g2,Tbk1,Snca,Cav2,Tox3,Ms4a2,Arr3,Csnk1g3,Dpysl3,Pik3r1
GO:0051287	NAD_binding	Sirt2,Pycr1,Sord,Adh4,Ctbp2,Gm10293,Pycrl,Parp1,Ndufv1,Bdh2,Me3,Ndufs2,Ugdh,Aldh9a1,AC147142.1,Gm10291,Gapdhs,Ctbp1,Ldhb,Gm4609,Mdh1,Hadhb,Idh2,Adh7,Gm2574,Pycr2,Gm6981,Gm7251,Gpd1,Gm10290,Adh1,Gm12033,Idh3a,Gpd1l,Gm5069,Idh3b,Gm2606,Me1,Gm7293,Aox4,Idh1,Gm10359,Hadha,Ndufv2,Aox3,Aox3l1,Gm3200,Phgdh,Gm5559,Gm10481,Gm3222,Grhpr,Sirt3,Gm5138,Gm10358,Gm4795,Gm9034,Aox1,Gm8055,Hsd11b2,Gm3839,Gm10327,…
GO:0051536	iron-sulfur_cluster_binding	Rsad1,Aco1,Tyw1,Sdhb,Ndufs8,Isca1,Fdx1l,Rtel1,Ppat,Iscu,Lias,Dpyd,BC034090,Mocs1,Ndufs1,Etfdh,Aox4,Nfu1,Cdk5rap1,Aox3,Aox3l1,Glrx3,Xdh,Elp3,Abce1,Aox1,Fxn,Rsad2,Nubp1,Cdkal1,Isca2,AK157302
GO:0000139	Golgi_membrane	B3galt1,Acbd3,St8sia6,Arf1,Sec23a,Mal,Serinc3,Mall,Tmem130,Gabarap,Mtor,B2m,Clstn2,Mmgt2,Rock1,Zmpste24,St6galnac6,Faah,Surf4,Gpsm1,Psen2,Atp2c1,Copb2,Acer2,Slc35a1,Chst14,Pomgnt1,Lfng,Inpp5e,Rab6b,B3gnt7,Chst2,Wbscr17,Mfng,Cdipt,Slc35a3,Maneal,Hpd,Copz1,Ergic1,Rer1,B3gnt6,Rnf24,Ugcg,B3gnt2,Egfr,Sgms2,B3gnt8,Gnpnat1,Dennd5a,Lpcat1,Qsox1,Yif1a,Acer3,Ndfip2,Cdc42,B3gnt1,Mgat4b,Man1c1,Slc35d2,Gal3st…
GO:0000151	ubiquitin_ligase_complex	Rnf40,Rnf168,Trim50,Trim72,Wdsub1,Bmi1,Ubox5,Trim31,Fbxo4,Nsmce2,Traf6,Rchy1,Nedd4,Ring1,Ube4b,Rnf11,4933422H20Rik,Rnf41,Fbxl12,Ube2v1,Rnf114,Stub1,Ubr2,Rnf8,Rbx1,Rnf151,Traf4,Rnf2,Brap,Cbx8,Pdzrn4,Trim59,Mib2,Traf7,Trim21,Rbbp6,Trim35,Ubr1,Trim47,Nosip,Rfwd2,Trim12c,Rnf20,Ube4a,Lonrf3,Smurf2,Cand1,Trim8,Ube2e1,Ube2n,Lonrf2,Pdzrn3,Trim60,Trim75,Fbxo8,Lonrf1,Prpf19,Rnf166,Ppil2,Brcc3,Trim38,Rnf125
GO:0000502	proteasome_complex	Psmd10,Psmd5,Pomp,Psmd8,Usp14,Vcp,Psme2,Psmd11,Psmd14,Psmc3,AI314180,Psmd12,Ubqln1,Psme1,Adrm1,Psmc6,Psme4,Psmc5,Psmc2,Psmf1,Psmc3ip,Dnajb2,Psme3,Uchl5,Psme2b-ps,Psmd13,Slc10a2,Hspb1,Psmd3,Ubr1,Psmd4,Psmd7,Psmd6,Shfm1,Psmd2,Psmc1,Elp2
GO:0000776	kinetochore	Pafah1b1,Myst1,Bub1,Psen2,Cenpv,Rangap1,Trp53bp1,Bub1b,Mad1l1,Xpo1,Kat2b,Nup160,Pbrm1,Plk1,Nup85,Sin3a,Pinx1,Nek2,Tpr,Clasp1,Cenpe,Bub3,Nup98,Sgol1,Zw10,Kif2c,Ndel1,Dync1li1,Zwilch,Incenp,Cbx5,Ndc80,Cenpi,Dctn1,Dctn2,Sgol2,Mad2l1,Nup107,Sec13,Dync1i1,Nup37,Zwint,Nup43,Dynlt3,Seh1l,Psen1,Smc1a,Cenph,Apc
GO:0000777	condensed_chromosome_kinetochore	Kif2b,Bub1,Hjurp,Sept6,Cenpv,Bub1b,Mad1l1,Kntc1,Spc24,Sept7,Ahctf1,Ss18l1,Dctn3,Bod1,Plk1,Nup85,Clasp2,Spc25,Pinx1,Sept2,Ppp1cc,Clasp1,Nuf2,Sgol1,Zw10,Kif2c,Cenpm,Ndel1,Dync1li1,Zwilch,Incenp,Ndc80,Cenpn,Sgol2,Mad2l1,Nup107,Cenpt,Zwint,Mlf1ip,Nup133,Ercc6l,Dynlt3,Nde1,Cenpo,Seh1l,Csnk1a1,Cenpk,Cenph,Zfp828
GO:0000785	chromatin	Atp1b4,Ep300,Chd8,Myst1,Pds5b,Npcd,Ube2a,Nfe2l2,Chd6,Esco1,Cbx6,Hmgn3,Arrb1,Trp73,Hmga1-rs1,Cby3,Hmgn5,Gm6901,Chd3,Gm16494,Chd5,Fancc,Esco2,Ahctf1,Nedd4,Gm6984,Chd2,Smarcc2,Capn2,Cbx1,Ran,Trim28,Sin3a,Stag1,Smarcc1,Satb1,Creb1,Cbx7,Wapal,Wdr82,Pds5a,Oip5,H2afx,L3mbtl1,Ube2b,Dscc1,Mael,Tox4,Parg,Rcor2,Chd7,Cbx4,Klf4,Hmgn2,Gm10068,Ppp1r10,Rest,Kat5,Kif22,Orc2,Suv39h2,Mbd3,Asf1b,Chd4,Gm10282,Hmga2,S…
GO:0000786	nucleosome	Rnf6,H2afz,1700014N06Rik,H2afb1,Hils1,Hist3h2ba,Cenpa,Gm6132,Abtb2,H2afv,Hist3h2a,Gm10676,Hist2h2aa2,Hist4h4,H2afj,Hp1bp3,Sos1,Tnp1,H3f3b,Hist2h2ac,H2afy,Hist1h2al,Hist2h2be,Hist2h3c1,0610011F06Rik,H2afx,Hist2h2ab,Hist2h2aa1,Hist2h3b,H3f3a,Gm16501,Gm6026,Hist2h2bb,Hist2h4,H2afy2,Myst4,Gm6970,H1foo,Btbd11,Shprh,H1fx,Gm5382,Gm4906,Gm14475,Gm14478,Gm14482,Gm14479,Gm14484,Gm14476,Gm14477,Gm14474,Gm14…
GO:0000790	nuclear_chromatin	Rxra,Ube2a,Trp53,Kdm4c,Sfpi1,Tipin,Brd4,Srf,H1fnt,Mef2a,Klhdc3,Mre11a,Tal1,Kdm1a,Cebpb,Nr1h3,Timeless,Creb1,H2afx,Npm2,Ube2b,Calcoco1,Jun,Hdac1,Usp3,Nr1d1,Cdca5,Ppp1r10,Ddx11,Pogz,Pax6,Msh6,Satb2,Ldb1,Hdac2,Rfx3,Hira,Ar,Slx4,Mecp2
GO:0000922	spindle_pole	Fam82a2,Cdk5rap2,Tubgcp3,Fam83d,Cep63,Odf2,Cetn1,Tubgcp4,Kntc1,Umod,Nup62,Fam82b,Ccdc99,Plk1,Tubgcp5,Nup85,Clasp2,Nek2,Fam82a1,Topbp1,Calm3,Calm2,Rgs14,Ppp2ca,Psrc1,Tubgcp6,Cdc6,Lats2,Sgol1,Zw10,Aspm,Tubgcp2,Dync1li1,Tubg1,Ddx11,Numa1,Mapk14,Tpx2,Sbds,Dctn1,Smc3,Mad2l1,Haus8,Nedd1,Dync1i1,Katnb1,Kif11,Katna1,Lats1,Ppp2cb,Fam110c,Nedd9,Calm1,Haus1,Kif2a,Ckap2,Ccnb1
GO:0001669	acrosomal_vesicle	Crcp,Notch1,Pomt1,Spaca3,Atp8b5,Pate4,Racgap1,Arsa,Kit,Spata16,Sv2b,Capza3,Drd2,Cd46,Catsper4,Spinlw1,Fabp9,Casc5,Capn11,Svs2,Bmf,Atp6v0a2,Clk3,Acr,Catsper3,Fndc3a,Spesp1,Spaca4,Adam2,Arc,Adam15,Acrv1,Syt8,Atp6v1e2,Txndc8,Atp8b3,Calr,Acrbp,Hyal5,Spam1,Vezt,Calcr,Prss39,Itgb1,Tbxa2r,Cxadr,Itga1,Trim36,Ctnna1,Hexb
GO:0001725	stress_fiber	Sh2b2,Myh6,Myl9,Actn4,Myh10,Tmsb15b2,Fscn1,Sept9,Pdlim2,Myh14,Myh9,Sept7,Myh7,Enah,2900073G15Rik,Pstpip1,Pdlim7,Sept11,Mst1r,Ilk,Fermt2,Tmsb15l,Myl12b,Fhl3,Cnn2,Vcl,Sorbs1,Zyx,Pgm5,Acta1,Dlc1,Myh11,Shroom4,Synpo,Actn1,Amot
GO:0001726	ruffle	Plcg1,Rab34,Tln1,Trpm7,Pdpn,Sh2b2,Nme1,Dbnl,Slc9a3r1,Myo5a,Snx9,Sh2b1,Vil1,Wasf2,Myh9,Kif18a,Baiap2,Rab5a,Inpp5k,Arhgap1,Gnas,Snx5,Inpp5j,Nf2,Tesc,Tln2,Cyfip1,Gas7,Cyth3,Pdlim7,Arfip2,Cd2ap,Lcp1,Tnfrsf12a,Aif1,Gsn,Cit,Ezr,Cdk6,Brca1,Rasa1,Rdx,Nme2,S100a6,Podxl,Bcar1,S100b,Mtmr14,Frmd4b,Palld,Itgb1bp1,Mtm1,Arap3,Fgd1,Arf6,Amot
GO:0005578	proteinaceous_extracellular_matrix	Adamtsl2,Mfap4,Adamtsl1,Thbs4,Podn,Chad,Tgm2,Fbn1,Mfap1a,Mfap1b,Lepre1,Npnt,Eln,Gpc2,Lgals1,Adamts7,Gpc5,Col1a1,Adamts13,Wnt9a,Gpc6,Clec3b,Angptl4,Wnt11,Ntn1,Emid1,Tnr,Efhb,Bcan,Adamts16,Cpz,Hapln2,Sparcl1,Ltbp4,Lamc2,Zp2,Zg16,Wnt6,Adamts15,Tfip11,Mmp12,Emid2,Fmod,Mmp7,Mmp20,Mmp10,Adamts17,Fbln7,Wnt10b,Lama5,Mmp19,Mmp13,Acan,Mmp1a,Bmp4,Dpt,Otoa,Hspg2,Wnt9b,Vwf,Spock1,Wnt3a,Cilp,Hpse,Wnt10a,Wnt5a,…
GO:0005581	collagen	Col5a1,Colec12,Adipoq,Col8a2,Fcna,Col1a1,Emilin2,Col6a4,Emid1,Col27a1,Col15a1,Col4a4,Sftpd,Col11a2,C1ql1,Mbl1,Col5a3,Col2a1,Col4a5,Col9a3,Emid2,Col11a1,Col6a6,C1qtnf7,Col20a1,Sftpa1,Col24a1,Col4a6,C1ql3,Scara3,Fcnb,C1qtnf6,P4ha2,Emilin1,C1ql2,Gldn,Plod1,Colec10,Otol1,Colq,C1qtnf5,C1qtnf1,Col4a1,C1qtnf2,Marco,C1qtnf3,Col4a3,Col23a1,C1qc,Col16a1,Col12a1,C1qtnf9,Col4a2,Col14a1,C1ql4,Col13a1,Col17a1,…
GO:0005604	basement_membrane	Col5a1,Frem1,Lama3,Thbs4,Lamc3,Itga6,Col8a2,Fbn1,Npnt,Frem2,Ntn1,Tinag,Col15a1,Col4a4,Lamc1,Spn,Col2a1,Col4a5,Lama5,Acan,Ush2a,Cst3,Col4a6,Hspg2,Mmrn2,Dag1,Tgfb2,Leprel1,Hmcn1,Tgfbi,Fn1,Lamb2,Lama1,Tnc,Fgf9,Hmcn2,Alb,Agrn,Col4a1,Vwc2,Egflam,Col4a3,Fbln1,Vwa1,Thbs2,Smoc2,Vegfa,Col4a2,Lad1,Timp2,Cfdp1,Frem3,Smc3,Col17a1,Col18a1,Lama4,Ntn4,Lama2,Col28a1,Timp3,Itgb1,Timp1,Lamb1,Amelx,Egfl6,Adamts1,Pa…
GO:0005615	extracellular_space	Apod,Masp1,Gcg,Olfm1,Tnfsf12,Pcsk9,Ccl24,Ifnk,Igfbp3,Igfbp1,Grem1,Serpine2,Thbs4,Sst,Adipoq,U46068,Ccl6,Angpt4,Thbd,Bmp8a,Eng,Serpinf1,Cpxm1,Podn,Serpine1,Vgf,S100a9,Nog,Mpo,Ccl5,Ccl8,Ccl11,Cxcl16,Lrp8,Fbn1,Tnfsf13,Pdgfa,B2m,Ccl19,Ccl21c,Lcn5,Cpxm2,F7,Crhbp,Ccl4,Ccl9,Edn2,Lcn2,Serpinf2,Fgf7,Ccl27b,Il28b,Dkk2,Gm13288,Gm13287,Gm13290,Ifna2,Il1f10,Ostn,Cst10,Atrn,Ccl21a,Gpc2,Gm2023,Fcna,Ccl21b,Epo,I…
GO:0005624	membrane_fraction	Gnai2,Rac1,Slc24a2,Slc47a1,Gm8226,Serpine2,Gucy2f,Scn2a1,Scn3a,Itch,Eng,Ptprf,Dlg4,Fkbp6,Zmynd19,Stx1a,Itm2c,Stk39,Scn1a,Rab14,Fkbp1a,Tsc1,Ltb4r2,Sord,Ryk,Gria3,F10,Atf2,Rc3h2,Zmpste24,Flot2,Dhcr24,Psen2,Rsc1a1,Hrh4,Dlgap4,Car4,Mgst2,Cpne6,Por,Stx1b,Homer1,Cdk5r1,Plcb1,Slc2a4,Rasgrp4,Gal3st4,Atp1a2,Eif2b1,Aven,Gria1,Prkci,Ptk7,Mapk8ip1,Scnn1b,Htt,Gabrb2,Dgat2,Acy3,Sphk1,Ehd2,Ctnnd1,Arrb1,Adcy2,Sh…
GO:0005625	soluble_fraction	Ccl3,Pafah1b1,Hdc,Inpp5d,Dhfr,Pde11a,Ncoa6,Galt,Serpine1,Manba,Dnaja1,Usp14,Nkx2-1,Prps1,Mpo,Kynu,Ccl5,Id1,Actb,Mtor,Sord,Ppp3ca,Calcoco2,Pkig,Ccl4,Srr,Casp9,Cryba1,Snap25,Tor1a,Por,Phkg1,Pcsk2,Slc2a4,Acy1,Rasgrp4,Pde4b,Aco1,Eif2b1,Gss,Prkci,Pklr,Haao,Pfkm,Pcx,Tppp,Sphk1,Pebp1,Rps6kb2,Adsl,Pitpnm2,Gnpnat1,Clic4,Ugp2,Uaca,Pecam1,Snx9,Akt1s1,Prkcz,Pygm,Insr,Pdcd6,Mtl5,Cryba4,Lamc2,Rps6kb1,Prkcq,Erc…
GO:0005626	insoluble_fraction	Pafah1b1,Hdc,Plcb4,Ptprf,Ppp3ca,Slc13a5,Eln,Trp53,Pde4b,Synj2,Zfp326,Clic5,Pde3a,Prkar1b,Cryab,Rab2a,Pde3b,Ptpn1,Capn2,Arhgap17,Prkar2a,Plec,Dag1,Slc13a3,Mapk3,Des,Pml,Hspb1,Myo16,Rab6,Capn1,Lmna,Prkaca,Eno2,Mdm2,Ppp3cb,Anxa7,Rab3a,Rassf9,Raf1,Nae1,Akap7,Rab4a,Araf,Prkar2b,Mapk1,Dmd,Ccdc88c,Gpc4
GO:0005635	nuclear_envelope	Pafah1b1,Npc1,Sun1,Ppapdc3,Dhrs2,Sigmar1,Sun2,Nup62,Slc2a9,Bnip2,Uaca,Prkcz,Parp1,Mns1,Aaas,Fancl,Rnf43,Ubxn4,Nup160,Bnip1,Htatip2,Rac2,Ifltd1,Nucb2,Bnip3l,E2f5,Safb2,Rae1,Lemd1,Nrm,Pik3c2g,Cyhr1,Grinl1a,Clic1,Lbr,Nup85,Tfdp2,Nup54,Ankle2,Wdfy3,Kcnh2,Tpr,Rtn4,Ltc4s,Nup155,Ggn,Abcf1,Nup98,Ctdnep1,Slc22a18,Ptgs1,Ndel1,Shisa5,Anxa11,Trpc2,Lemd2,Tor1aip1,Akap6,Gmcl1,Alox5ap,Nupl1,Nxf2,Mtmr6,Faf1,S100…
GO:0005643	nuclear_pore	Nup214,Nup62cl,Kpna7,Eif5a,Pom121,Nup188,Nup88,Gle1,Mad1l1,Nxt1,Snupn,Aaas,Nup160,Ahctf1,Tmem48,Lbr,Eif5a2,Kpna2,Nup54,Gm4353,Tpr,Ranbp17,Xpo7,Nup35,Nup50,Nup155,Myo1c,Nup98,Gm6189,Kpna4,Kpna6,Nxf1,Nupl2,Kpna3,Nupl1,Senp2,Xpot,Mad2l1,Nup107,Nup93,1700123L14Rik,Nup210,Nup133,Tmco6,Kpna1
GO:0005654	nucleoplasm	Taf4b,Rfc3,Snrpb,Polr1b,Rxra,Senp3,Mcm7,Ep300,Srrt,Cobra1,Atr,Casp6,Pax8,Rtf1,Rad51,Setx,Ttf1,Cdk8,Smad9,Anapc2,Maff,Cdkn2a,Thoc1,Nkx2-1,Lig3,Med31,Med11,Med22,Mafk,Prkaa2,Polr3h,Ncbp2,Sip1,Atf2,Rad51c,Med13,Clspn,Anapc1,Med27,Rbm15b,Rangrf,Itgb3bp,Mlxipl,Aptx,Eif3l,Orc4,E2f1,Cdc20,Gemin4,Rpa1,Cdc25b,Mutyh,Trp53bp1,Med29,Supt16h,Stk24,Rngtt,Csnk1d,Camk2d,Polr2a,Nudt16,Lin9,Foxo1,Ncl,Pabpn1,Mapk7,…
GO:0005667	transcription_factor_complex	Gata6,Pax8,Ncoa6,Pbx3,Smad9,Pax9,Nkx2-1,Hoxd12,Nr6a1,Trrap,Lhx3,Snf8,Nfyc,Foxe3,Med27,Naa15,Mlxipl,Zeb1,Hoxb13,E2f1,Hnf1b,Mga,Rbl1,Pax7,Pou3f2,Creg1,Atf5,Tcfcp2,Npas4,Spib,Jub,Ptf1a,Wwtr1,Usf1,Ski,Parp1,Pknox1,Rbm14,Dmbx1,Nr4a1,Sfpi1,Nkx2-5,Barx2,E2f2,Nr4a3,Ets1,Arnt2,Tbx2,Ldb2,Epas1,Cebpa,Ctnnb1,Nr2e3,Ecsit,E2f5,Med17,Tead1,Ctbp1,Pou5f1,Kdm1a,Atf1,Atf7ip,Cdk2,Lmo4,Tcfeb,Pbx1,Atf3,Rbpjl,Smad5,Hnf…
GO:0005681	spliceosomal_complex	Cwc22,Snrpb,Aqr,Wac,Prpf38a,Snrnp200,Sip1,Srsf1,Prpf8,Magoh,Ppie,Ppih,Snrpa,Hnrnpa3,Snrpb2,Hnrnpc,Cdc5l,Scaf8,Prpf18,Gemin6,Sf3b2,Sf1,Xab2,Hnrnph1,Plrg1,Prpf6,Hnrnpk,Hnrnpa1,Prpf38b,Hnrnpm,Zcchc8,Snrpd2,U2af1,U2af1l4,Ddx39b,Tfip11,Snrpa1,Strap,Cwc15,Sf3b4,Crnkl1,Bcas2,Sf3a1,Sf3a3,Eif4a3,Prpf4,Thoc4,Dhx8,Snrnp40,Rbm17,Slu7,Syncrip,Srrm1,Ppil1,B020018G12Rik,U2af2,Rbm5,Ppil3,Snrnp70,Nhp2l1,Lsm2,Ttf2…
GO:0005694	chromosome	Mis18bp1,Nsfl1c,Cdca8,Kif2b,Ncaph,Hjurp,Lrwd1,Esco1,Sept6,1500010J02Rik,H2afz,Itgb3bp,Cenpv,1700014N06Rik,Mbd5,Top3a,Mad1l1,Rcc2,H2afb1,Kntc1,Hils1,Rad21l,Hist3h2ba,Cenpa,Hmga1-rs1,Suv420h1,Tada2a,Mis12,Ehmt1,Ssrp1,Spc24,Pmf1,Sept7,Ccdc99,H2afv,Hist3h2a,Rbm19,Eed,Hormad2,Nbn,Ehmt2,H1fnt,Esco2,Ahctf1,Stra13,Suv420h2,Hist2h2aa2,Hist4h4,Ss18l1,H2afj,Zfp830,Dctn3,Bahd1,Xrcc5,Bod1,Rsph1,Apitd1,Spo11,C…
GO:0005730	nucleolus	Taf4b,Polr1b,Zcchc11,Senp3,Acin1,Ilf2,Rtf1,Dedd2,Cerkl,Zeb2,Nle1,Cdca8,Nop56,Setx,Ttf1,Zfp655,Ftsj2,Zranb1,Kdm5b,Cdkn2a,Gm6457,Mbip,Kif2b,Ppm1e,Rasl11a,Gm347,Surf6,Hjurp,2200002D01Rik,Nek11,Senp5,Zbtb33,Dcaf17,Tsr1,Med27,Exosc10,Edf1,Aptx,Eif3l,Kbtbd10,Ebna1bp2,Toe1,Actn4,Gm4963,Nfib,Nkrf,Rrp9,Nudt16,Trp53,Ncl,Plk4,Exosc5,Ang,Rcc2,2410042D21Rik,Adar,Zhx3,Eif6,Orc1,Asgr2,Nufip1,2310008H09Rik,Ypel4…
GO:0005741	mitochondrial_outer_membrane	Ass1,Cstad,Smcp,Bri3bp,Spata18,Opa1,Rhot1,Fis1,Mtor,Cisd2,Tomm34,Mavs,Asl,Mff,Pebp1,Kmo,Pld6,Vdac1,Bad,Cpt1a,Mfn2,Bnip3l,Spata19,Tomm6,Tomm40l,Acsl6,Usp30,Rhot2,Mgst1,Myo19,Bak1,Pink1,Pgam5,Bcl2,Sh3glb1,Mosc2,Gpat2,Ppp1cc,Mul1,Casp8,Mtx3,Msto1,Samm50,Pi4kb,Tspo,Tomm7,Bax,Cyb5r3,Nlrx1,Abcb6,Cpt1b,Mtx1,Gk2,Mfn1,Letmd1,Aifm2,Rab11fip5,Hk2,Gja1,Gpam,Cyb5b,Vdac2,Wasf1,Bid,Gimap3,Gimap5,March5,Cisd1,Ac…
GO:0005743	mitochondrial_inner_membrane	Slc25a11,Sqrdl,Mpst,Dnajc19,Bckdhb,Opa1,Slc25a12,Timm22,1810027O10Rik,Timm50,Sco1,Cox4i2,Slc25a34,Ckmt2,Eral1,Crat,Gatm,Stoml2,Tomm22,Slc25a31,Ttc19,Ndufa1,Atp5g1,Src,Gpd2,Slc25a25,Crls1,Slc25a17,Efhd1,Mdh2,Tmem11,Cox11,Sdhb,Ugt1a6a,Ndufb5,Timm10,Gm10250,Ndufs6,Acadvl,Sdha,Hadh,Kmo,Vdac1,Exog,Slc25a39,Apool,Ndufc2,Phb,Ndufa11,Akap1,Slc25a30,Hsd3b5,Ndufv1,Cpt1a,Uqcrb,Abcb7,Cox7a2,Atp5c1,Srgap2,Uqc…
GO:0005747	mitochondrial_respiratory_chain_complex_I	Ndufa1,Ndufb5,Ndufs6,Ndufs8,Ndufc2,Ndufa11,Ndufv1,Ndufs2,Ndufab1,Ndufs3,Ndufv3,Ndufb6,Ndufs5,Ndufb3,mt-Nd4,Ndufs1,mt-Nd5,mt-Nd3,mt-Nd2,mt-Nd1,Ndufa6,Ndufv2,Ndufa8,Ndufb9,Ndufa10,Ndufa7,Ndufa3,Ndufb10,Ndufs7,Ndufb7,Ndufa5,Ndufb8,Ndufa12,Ndufa4,Ndufa13,Ndufb2,Ndufs4,Ndufa2,Ndufb4
GO:0005759	mitochondrial_matrix	Pcca,Rars2,Rad51,Bckdhb,Acss1,Pmpca,Cars2,Ppa2,Eral1,Mdh2,Acadl,Pcx,Fh1,Aldh1b1,Tmlhe,Hadh,Oxct1,Akap1,Acsm4,Nars2,Atp5c1,Lonp1,Fdx1l,Oat,Ethe1,Ears2,Acsm5,Wars2,Clpp,C1qbp,Acsm1,Sdhaf1,Alas1,Hadhb,Pmpcb,Dap3,Cs,Nfs1,Sardh,Atp5b,Cyp27a1,Qars,Shmt2,Iars2,Hagh,Acadm,Ak4,Ogdh,Cps1,Sirt5,Hmgcs2,Mccc1,Aldh4a1,Sars2,Tars2,Mcl1,Tdrd7,Cbr2,Pdp1,2610301G19Rik,Ivd,H2-Ke6,Bdh1,Hadha,Mipep,Shc1,Dars2,Acsm3,A…
GO:0005764	lysosome	Ass1,Pcsk9,Manba,Itm2c,Lamp2,Rab14,Gabarap,Mtor,Arsb,Fnbp1,Abca2,Chit1,Ada,Spaca3,Ctns,Rragd,Doc2a,Rilp,Neu1,Prcp,Rraga,Lhcgr,Uvrag,Ctsf,Il4i1,Slc11a1,4930471M23Rik,Arsa,Ankrd27,Gm2a,Ctsc,Plekhf1,Acp5,Vps33b,Slc11a2,Rnf152,Hps4,Ctsl,Ctsj,Ldlr,Irgm1,Cd63,Ctsz,Fgfr3,Ctsd,Mmp13,Unc13d,H2-Aa,Dnase2b,Bcl10,Cst3,Acp2,Nbr1,Ctbs,Slc17a5,Rab27a,Naaa,Ctsa,Sgsh,Gba,Ppt2,Abca5,Ctsb,Tmem97,Rptor,Slc36a1,Cln3,…
GO:0005765	lysosomal_membrane	Itm2c,Tm9sf1,Cd68,Arl8a,Pnpla7,Ctns,Acpp,Mfsd8,Tmem55a,Neu1,Mcoln1,Myo7a,Vamp7,4930471M23Rik,Vps33b,Slc11a2,Rnf152,Irgm1,Tmem74,Clcn7,Sidt2,Tmem63a,Tpcn1,Acp2,Oca2,Slc17a5,Tmem55b,Gba,Abca5,Slc36a1,Cln3,Cln5,Lamtor2,Laptm5,Slc26a11,Scarb2,Tpcn2,Slc15a4,Pla2g4e,Abcb9,Sort1,Dram2,0610031J06Rik,Slc48a1,Tspan1,Sphk2,Ncstn,2400001E08Rik,Mmd,Tmem9,Cybasc3,Slc29a3,Vamp8,March9,Cd164,Znrf2,March8,Stx7,Dr…
GO:0005768	endosome	Rabepk,Vps37d,Tmem90b,Gapvd1,Tnfaip1,Fam125b,Ptprf,Eps15,Lamp2,Chmp4b,Snx8,Pldn,Cd68,Arl8a,Snf8,Flot2,Vps16,Rabep1,Abca2,Chmp5,Tnk2,Tom1l1,Stam2,Snap25,Gga1,Rhov,Tfrc,Kif16b,Slc2a4,Sun2,Atp1a2,Prkci,Tmem55a,2610002M06Rik,Gcgr,Fshr,Ehd2,Egfr,Vps28,Lhcgr,Sh3gl1,Lrat,Tm9sf2,Mcoln1,Syt3,Vamp7,Ndfip2,Insr,Arsa,Sh3gl3,Chmp6,Slc11a2,Sla,Rab5a,Arhgap32,Rep15,Atp6v0b,Flot1,Gga2,Rab5b,Ociad2,Ube2d3,Vps29,R…
GO:0005769	early_endosome	Rab34,Lmtk2,Rab14,Mmgt2,Vps16,4930579C15Rik,Dner,Kif16b,Vps18,Ptp4a3,AI314180,Uvrag,Rhod,Wdfy1,Wasf2,Ankrd27,Rabgap1l,Furin,Atf6b,Slc11a2,Rab5a,Ldlr,Uts2r,Rab31,Anxa2,Rab22a,H2-Ab1,Trak1,ORF19,Tsg101,Parm1,Nipa1,Rabgef1,Gm5884,Rps6kc1,Nf2,Nipa2,Zfyve16,Lrp6,Slc17a6,Cln3,Kifc1,Ldlrap1,Snx17,Trim3,Stx6,Fam109a,Rabep2,Prdx3,Cytip,Hgs,Ptp4a2,Steap2,Fam109b,Sort1,Atp6v0d2,Aqp2,Nisch,Ehd1,Mib2,Snx27,Ap…
GO:0005770	late_endosome	Rnf128,Pcsk9,Lamp2,Sla2,Map1lc3a,Rab14,Vps16,Lamtor3,Slc30a4,Htt,Slc30a3,Rilp,Gnpnat1,AI314180,Uvrag,Atp7a,Slc11a1,Vps33b,Atg9a,Slc11a2,Irgm1,Rab31,Tsg101,Unc13d,Parm1,Nbr1,Rab27a,Abca5,Cln3,Lamtor2,Ttpa,Sdf4,Sqstm1,Stard3,Apoe,Snx16,Vps4b,Gm5900,Tmem9,Gja1,Vps24,Tmem192,Clcn3,Rab7,Rab9,Vipar,Cd74,Mtm1,Vps41,Vps36,Atp7b,1700021K19Rik,Lamp1
GO:0005777	peroxisome	Trim37,Szt2,Acad11,Acsl4,Pxmp4,Scp2,Fis1,Pex12,Crat,Acoxl,Slc25a17,Dhrs4,Dhrs7b,Prdx5,Pex16,Pex19,Pex6,Pex10,Pex11c,Nudt12,Pecr,Mvk,Far2,Pmvk,Acaa1b,Acnat1,Decr2,Acsl6,Far1,Prhoxnb,Pex11a,Acaa1a,Pex14,Pxt1,Acot8,Uox,Tkt,Hao2,Hacl1,Abcd3,Slc22a21,Acox1,Hsdl2,Pex11b,Mul1,Acox3,Dao,Pex13,Agps,Pxmp3,Ech1,1190003J15Rik,Phyh,Cat,Baat,Acnat2,Amacr,Fndc5,Paox,Slc27a2,Crot,Agxt,Pipox,Ephx2,Tysnd1,Mlycd,Nu…
GO:0005778	peroxisomal_membrane	Pxmp4,Fis1,Pex12,Slc25a17,Dhrs7b,Pex16,Pex19,Pex6,Pex10,Pex11c,Far2,Acsl6,Far1,Mgst1,Pex11a,Pex14,Abcd2,Abcd3,Acox1,Pex11b,Pex13,Pxmp3,Cat,Fndc5,Slc27a2,Pxmp2,Pex5,Pex26,Pex3,Gnpat,Acsl1,Pnpla8,Ap2m1,Mpv17l,Abcd1
GO:0005783	endoplasmic_reticulum	Rnf128,Lass6,Rpn2,Ass1,Atp2a3,Pomp,Olfm1,Kdelr2,Pdia3,Cyp2f2,Cyp2s1,Dnajc1,Copa,Dnajc3,Ptpla,Atp1a3,Pigz,Acsl4,Cerkl,Npc1,Sec23a,Serinc5,Adipoq,Pigu,Pofut1,Pigs,Mfsd2a,Cyp4b1,Cyp4a14,Mal,Kcnip3,Ugt1a2,Kdelr3,Dlg1,Fitm2,Slc35b1,G6pc2,Vmp1,H13,Tmem98,Txndc12,Mtor,Ugt1a1,Eif5a,Vcp,Srprb,Cisd2,Pom121,Clstn2,Pnpla7,Lsg1,Zmpste24,Rrbp1,Lepre1,Sptlc3,Ppapdc3,Elovl1,Crat,Dolpp1,Faah,Derl2,Surf4,Agpat2,Dh…
GO:0005788	endoplasmic_reticulum_lumen	Olfm1,Pcsk9,Pdia3,Dnajc1,Dnajc3,Txndc12,Tor1a,Pcsk2,Bdnf,Erap1,Pcsk1,Canx,Foxred2,Apoa2,Prkcsh,Edem3,Rcn1,Rdh5,Erp27,Ngf,Sep15,Ntf3,Hspa5,Ptgis,Rdh16,Pdia2,Apoa1,P4ha2,Bche,Cercam,Erlec1,Erp29,Ppib,Apoa4,Pcsk7,Dnajb11,Ptgs2,Rcn3,Cln6,Erp44,Hyou1,Fmo1,Ntf5,Glt25d2,P4ha3,Calr,Mbtps1,Pcsk4,P4ha1,Os9,Cd4,Calu,Glt25d1,Fkbp9,Fkbp14,Ces3b,Ces3a,Kdelc1,Sumf1,Hsp90b1,Pdia4,Uggt1,Ces1g,Ces1e,Ces1d,Sdf2l1,A…
GO:0005789	endoplasmic_reticulum_membrane	Lass6,Rpn2,Kdelr2,Cyp2w1,Cyp2f2,Cyp2s1,Dnajc1,Ptpla,Serinc5,Pigu,Pigs,Mfsd2a,Cyp4b1,Cyp4a14,Ugt1a2,Kdelr3,Dlg1,Fitm2,Slc35b1,G6pc2,H13,Mtor,Eif5a,Srprb,Cisd2,Pom121,Clstn2,Edem2,Zmpste24,Rrbp1,Sptlc3,Ppapdc3,Elovl1,Dolpp1,Faah,Derl2,Surf4,Dhcr24,Gpsm1,Cyp3a13,Psen2,Cyp2u1,Pomt1,Sigmar1,Por,Pcyt1a,Alg5,Slc35d1,Fitm1,Pld3,Vkorc1,Cdipt,Yipf7,Shisa3,Col4a3bp,Dio1,Ugt1a6a,Sgpp2,Hpd,Atp2a1,Cyp39a1,Rtn2…
GO:0005792	microsome	Pomp,Cyp2f2,Cyp2s1,Cnr1,Dnajc1,Plcb4,Ptprf,Cyp4b1,Cyp4a14,Cyp4a12a,Ugt1a2,Tsc1,Ugt1a1,Vcp,Slc7a11,Ppp3ca,Snap23,Pnpla7,F10,Cyp3a13,Jph4,Cyp2u1,Tor1a,Mgst2,Por,Pomgnt1,Slc2a4,Aco1,Cyp2a4,Vkorc1,Atp1a2,Dio1,Ugt1a6a,Atp2a1,Dgat2,Erap1,Lrat,Srd5a1,Atp2a2,Aqp9,Snx9,Prkcz,Dgat1,Insr,Pdcd6,Cpt1a,Sec11a,Cyp1a1,Kras,Hsd17b3,Jph2,Itpr2,Vamp3,Kif1b,Acsl6,H6pd,B4galnt2,Fxyd3,Ppp1r3d,Casp12,Mgst1,Kcnj8,Igf1r,…
GO:0005793	ER-Golgi_intermediate_compartment	Myo18a,Surf4,Car4,Ergic1,Gnpnat1,Tmed5,Yif1a,Serpinh1,Nucb2,Ergic2,Whamm,Anpep,Tmed2,Mcfd2,Hspa5,Lman2,Kdelr1,Tmed9,Ergic3,Nucb1,Scyl1,Erp44,Rgmb,Gjb2,P4hb,Rab37,Golga3,Man1a,Uggt1,Pdia6,Tmed10,Mppe1,Lman1,Golgb1,Cln8
GO:0005794	Golgi_apparatus	Rnf128,B3galt1,Mapre1,Nsfl1c,Acbd3,Cby1,Tmed3,St8sia6,Cdk5rap2,Arf1,Atp1a3,Cerkl,Sec23a,Serinc5,Galnt3,Synrg,Ift20,Mal,Kcnip3,Lmtk2,Tmem115,Glyctk,Ap1g2,Ap1s1,Tmem22,Zmynd19,Itm2c,St6gal1,Serinc3,Flt1,Pld2,Tmem130,Gabarap,Mtor,Notch1,Unc13b,Fv1,Myh2,Snap23,Clstn2,Mmgt2,Rock1,Arsb,Calcoco2,Galnt5,Zmpste24,St6galnac6,Faah,Surf4,Fgf7,Gpsm1,Psen2,Rsc1a1,Tom1l1,Car4,St6galnac4,Golga2,Atp2c1,Copb2,Acer…
GO:0005802	trans-Golgi_network	Cby1,Ap2b1,Ap4e1,Ap1g2,Ap1s1,Car4,Snap25,Atp2c1,Nbea,Chst2,Crhr1,Ap3b1,Pcsk1,Atp7a,Optn,Snx9,Ap3b2,Ap1m2,Rab11a,Furin,March4,Slc11a2,Bicd1,Rab31,Golga1,Gga2,Lrrk2,Ap3s2,Clasp2,Arfgef2,Clip3,Tgfb2,Atxn2,Gga3,Wipi1,Stx4a,Bace1,Cln3,Cnst,Becn1,Vamp2,Stx6,Fam109a,Fam109b,Aqp2,Ap1b1,Dpy30,Pion,Clvs1,Ap4b1,Ap4s1,Golph3,Cpd,Ap3d1,Gcc2,Chst4,Vamp5,March9,Ap1m1,Tas2r118,D230025D16Rik,Clvs2,Arl1,Mlana,Slc9…
GO:0005813	centrosome	Mapre1,Pafah1b1,Gnai2,Ep300,Cdk5rap2,Tubgcp3,Ift20,Tln1,Zranb1,Haus2,Sdccag8,Mid2,Nfe2l2,Ywhab,Cep63,Dcaf12,Rabep1,Psen2,Cetn1,Kbtbd10,Nme1,Cep250,Cdc20,Mastl,Ndrg2,Procr,Mtus2,Haus6,B9d2,Ppp4c,Slc9a3r1,Dhx9,AI314180,Clic4,Ankrd32,4922501C03Rik,Yif1a,Cep72,Plk1s1,Cntrob,Crocc,Ift81,Ckap5,Ccne1,Keap1,Kif3a,Cep350,Pla2g6,Mark4,Ctnnb1,Csk,Brca2,Npm1,Pde4dip,Spatc1,Cep68,Rbm39,Cep110,Mdh1,6330503K22R…
GO:0005814	centriole	Tubgcp3,Ift20,Sdccag8,Poc1a,Rock1,Tubd1,Odf2,Cep170,Cetn1,Cep250,Cep135,Poc5,Plk4,Cenpj,Cntrob,Sfi1,6330503K22Rik,Bbs4,Pla2g3,Sass6,Cetn4,Birc5,Ccnf,Cep164,Tubg1,Top2a,Cetn3,Cntln,Poc1b,Ftcd,Pcnt,Nedd1,Cep55,Ahi1,Ttc8,Ofd1,Cep76,Cetn2,Spice1,Nin
GO:0005815	microtubule_organizing_center	Tubgcp3,Kif2b,Lrwd1,Cep70,Haus4,Odf2,Abca2,Cdc25b,Tubgcp4,Rabgap1,Mad1l1,Jub,Ninl,Crmp1,Kif18a,Atf6b,Ccdc99,Mark4,1190002H23Rik,Smek2,Flot1,Sncg,Clic5,Dctn3,Bod1,Haus5,Ubxn6,Fsd1,Tubgcp5,Clasp2,Nubp2,Sept1,Evi5,Topbp1,Kifc1,Cct5,Gm13540,Rnf19a,Tubgcp6,Aldob,Lats2,Fam110b,Chek1,Krt18,Slmap,Akap9,Tcp1,Scyl1,Tubgcp2,AC168060.2,Cdc14a,Tubg1,Tbccd1,Exoc7,Spast,Haus3,Ptpn20,Chd4,Cep57l1,Fam125a,2700060…
GO:0005819	spindle	Mapre1,Pafah1b1,Cdca8,Haus2,Kif2b,Mad2l2,Haus4,Sept6,Cep170,Myh10,Rcc2,Invs,Kif15,Racgap1,Myc,Rps6ka1,Crmp1,Kif23,Maea,Myh9,Sept7,Dlgap5,Klhl21,Sncg,Ccna1,Atm,Dctn3,Haus5,Cltc,Aurka,Mad2l1bp,Cbx1,Pinx1,Evi5,Aurkb,Kifc1,Rgs14,Spin1,Psrc1,Mzt1,Mtap9,E4f1,Mtap7d1,Cdc6,Rps6ka2,Ercc2,Hspb1,Dynlt1c,Cdc14a,Map2k5,Ndel1,Anxa11,Incenp,Bmyc,Spast,Haus3,Jtb,Kif22,Mapk1ip1,Dynlt1e,Tpx2,Dynlt1b,Dynlt1f,Dynlt1…
GO:0005834	heterotrimeric_G-protein_complex	Rgs9,Gnat1,Gna13,Gnas,Gm3150,Gng5,Gngt2,Gnat2,Rgs11,Gna12,Gng7,Gng3,Gnat3,Gnai3,Gng8,Gng10,Gng13,Gnb1,Rgs7,Gnb3,Gng12,Gng2,Gng11,Gngt1,Gnaz,Gnao1,Gna11,Gna15,Gnaq,Rgs6,Gng4
GO:0005840	ribosome	Rpl10l,Rpl21-ps3,Gm5258,Gm8618,Rpl8,Gm17430,Rpl39,Rpl35,Mrps15,Rpl23a,Rpl30-ps6,Gm5561,Mrpl41,Gm6457,Mrpl27,Mrps23,Gm16382,Rpl12,Fnbp1,Rpl27-ps3,Mrpl3,Gm4963,Mrps12,Mrps22,Gm9396,Itgam,Gm4613,Mrps17,Gm9372,Mrpl23-ps1,Rpl29,Mrpl37,Rpl34,Gm10154,Mrpl22,Gm10064,Rpl27-ps1,Mrps18a,Gm10155,Rps3,Mrpl45,Gm17511,Rps27l,Gm5167,Mrpl55,Rpl36,Mrpl11,Rpl37,Mrpl10,Rps6ka6,Gm10126,Gm5614,Mrps5,Rpl6,Canx,Rpl4,Rps…
GO:0005856	cytoskeleton	Arpc1b,Sirt2,Dnalc4,Tekt3,Triobp,Abi1,Fam82a2,Cdk5rap2,Sgcb,Tubgcp3,Svil,Cfl2,Ttc21b,Gas2l2,Stom,Cdca8,Ift20,Wasf3,Nphp1,Tln1,Tpm2,Dnaic1,Haus2,Sdccag8,Hspb7,Tbca,Jmy,Stk39,Ppp1r9b,Fam83d,Ermn,Map1lc3a,Appbp2,Myo18a,Dnm1,Poc1a,Mad2l2,Cep63,Slc7a11,Dcaf12,Lrwd1,Cep70,Haus4,Rock1,Sept6,Myo3b,Calcoco2,Tubd1,Arpc5l,Kif3b,Bfsp1,Fnbp1,Odf2,Katnal1,Stoml2,Dhcr24,Cenpv,Cep170,Cetn1,Bbs5,Epb4.1l1,Ttll9,Ss…
GO:0005874	microtubule	Mapre1,Pafah1b1,Sirt2,Dnalc4,Tekt3,Fam82a2,Cdk5rap2,Tubgcp3,Dnaic1,Gm1305,Haus2,Tbca,Mid2,Kif5b,Kif2b,Map1lc3a,Appbp2,Dnm1,Gabarap,Haus4,Mipol1,Tubd1,Kif5c,Kif3b,Odf2,Katnal1,Cep170,Ttll9,Sarm1,Camsap1,Tubgcp4,Rcc2,Dynlrb1,Clip1,Sept9,Dnahc3,Invs,Kif21a,Tppp,Kif19a,Tubb4,2310057J16Rik,Mtap6,Kif15,Ninl,Eml6,Kif12,Fam82b,Nudc,Mapre3,Dnm2,Kif18a,Shroom1,Kif27,Klc3,Tuba3b,Tekt1,Vapa,Spag16,Eml2,Mapt,…
GO:0005882	intermediate_filament	Bfsp1,Nme1,Eif6,Nes,Ctsg,Myo5a,Mns1,Krt8,Slc1a4,Synm,Vim,Gfap,Bfsp2,Nefm,Des,Nefl,Krt36,Krt27,Krt16,Krt15,Krt33a,Krt18,Prph,Gm14193,Gm14190,Krt20,Krt26,Sync,Gm14188,Gm14181,Gm14185,Gm14187,Krt39,Krt13,Krtap29-1,Krt28,Krt32,Gm14196,Gm14192,Krt25,Krt24,Gm14194,Gm14179,Krt23,Krt12,Krt31,Gm14180,Krt40,Krt222,Krt17,Krt33b,Gm14183,Gm14177,Krt42,Krt19,Krt35,Krtap17-1,Gm14178,Gm14191,Krt34,Gm14189,Gm1418…
GO:0005884	actin_filament	Inpp5d,Sh2b2,Tsc1,Aif1l,Vps16,Vps18,Rhoq,Actr3,Gck,Gas7,Whrn,Coro1a,Lcp1,Afap1,Vps11,Ezr,Actc1,Wipf1,Fkbp15,Cald1,Apc2,Vcl,Gng12,Pawr,Ankrd26,Palld,Acta1,Dlc1,Dnaja3,Amot
GO:0005887	integral_to_plasma_membrane	F2rl1,Tnfrsf13b,Sgcb,Npc1,Stom,2310046K01Rik,Grik3,Cd72,Pcdh18,Tek,Slc32a1,Flt1,Slc38a3,Tm2d1,Aqp7,Psen2,Hrh4,Lepr,Clcnka,Atp2b4,Sirpa,Slc2a4,Scarb1,Kdr,Ccr2,Aqp4,Sgca,Abcc3,Tlr4,Gpr172b,Acvrl1,Rhbg,Slc6a3,P2rx5,Slc2a9,Gpr139,Tapbp,Cd81,Cysltr1,Slc2a8,Sgms2,Kcnmb2,Kcnn4,Lhcgr,Rgr,Tm4sf1,Ghr,Slc6a19,Phb,Slc6a9,Trpc3,Aqp9,Slc6a18,Insr,Epha2,Syt11,Maea,Kcnh6,Plxnb1,Slc7a10,Folh1,Aqp6,Igdcc3,Spn,Slc1…
GO:0005901	caveola	Hck,Pld2,Lrp8,F2r,Flot2,Src,Atp1b3,Atp1a2,Scarb1,Adrbk1,Insr,Kif18a,Ldlr,Flot1,Fasl,Igf1r,Lrp6,Bmpr2,Ctsb,Cln3,Drd1a,Bmpr1a,Ptrf,Efna5,Ptgs2,Irs1,Erbb4,Nos3,Tsc2,Spred1,Sele,Slc22a6,Trpc4,Atp1b1,Slc2a1,Cdh13,Hmox1,Slc2a3,Slc27a1,Smpd2,Plvap,Adcyap1r1,Sdpr,Cav1,Cav2,Cav3,Myof,Dlc1,Hdac6,Adrb2
GO:0005902	microvillus	Iqgap2,Plunc,Tek,Pdgfa,Slc9a3r1,Clic4,Vil1,Ctsl,Kcnj10,Myo1a,Fabp2,Prom1,Angpt1,Slc27a4,Car2,Enpp7,Myo1c,Dcxr,Erbb2,Ezr,Myo6,Vcam1,Rdx,Aqp5,Atp6v1b1,Gamt,Atp6v1e1,Cftr,Oxtr,Atp6v1b2,Gif,Msn,Atp6v1a
GO:0005905	coated_pit	Ap2b1,Ap1s1,Sgip1,Tfrc,Slc2a4,Arrb1,Dab2,Sh3bp4,Picalm,Epn1,Ldlr,Lrp12,Arrb2,Clta,Rab35,Lrp2,Ap1s3,Hip1r,Sort1,Aak1,Sele,Ap4s1,Cubn,Cdhr5,Ap2s1,Ap2a1,Necap1,Hspd1,Vldlr,Ap1s2,Itsn1,App
GO:0005911	cell-cell_junction	Cdc42bpa,Sdccag8,Aqp7,Cadm3,Aqp4,Sgca,Ptk7,Ctnnd1,Jub,Clic4,Prkcz,Ptprj,Slc5a1,Stx2,Ctnnb1,Epb4.1l3,Kirrel,Ptprm,Jam3,Lin7c,Scrib,Sv2a,Tjp1,Rab13,Prkcd,Iqgap3,Aqp3,Vangl2,Cdh24,Itga5,Amtn,Prkd1,Cadm1,Krit1,Mllt4,Jup,Ilk,Pvrl2,Ptpru,P2rx7,Slc2a1,Lin7b,Col13a1,Gja1,Add3,Vcl,Rap1b,Ldb1,Cdh5,Itgb1,Pard3,Stx3,Cldn5,Adam17,Tmem47,Tiam1,Cxadr,Shroom2,Pcdh12,Pvrl3,Pcdhb12,Ctnna1,Ocln,Heg1
GO:0005912	adherens_junction	Fmn1,Mpp7,Nphp1,Ppp1r9b,Tnk2,Tbcd,2310057J16Rik,Ctnnb1,Ajap1,Synm,Epb4.1l5,Wtip,Nf2,Ssx2ip,Tjp1,Ctnnd2,Trpv4,Tmem204,Shroom3,Plekha7,Arhgap24,Pvrl4,Mllt4,Adam15,Esam,Rnd1,Ctnna2,Vcl,Vezt,Kifc3,Ahi1,Itgb1,Pard3,Pkp2,Cxadr,Ctnna1,Cdh2
GO:0005913	cell-cell_adherens_junction	Dlg1,Itga6,Tgm1,Ctnnd1,Xirp1,Keap1,Myh9,Ctnnb1,Ptprm,Abi2,Scrib,Dag1,Ssx2ip,Tjp1,Pvrl1,Fat2,Mllt4,Jup,Dlg5,Ctnna2,Vcl,Cdh1,Cdh3,Oxtr,Zyx,Pard3,Pgm5,Smad7,Shroom2,Pvrl3,Ctnna1,Apc,Dsc2,Cdh2
GO:0005923	tight_junction	Micall2,Cldn10,Mpp7,Cldn4,Cldn2,Cldn16,Cldn19,Cldn18,Amotl2,Pmp22,Tbcd,Cldn13,Prkci,4930412D23Rik,Tjap1,Gm5167,Gm2411,Cldn3,Cldn20,3110007F17Rik,Prkcz,Gm6604,F11r,Lim2,Jam3,Amotl1,Lin7c,Gm626,Cldn7,Cldn15,Arhgap17,Pard3b,Pard6b,Tjp1,Mpdz,Rab13,Inadl,Magi3,Cldn11,Strn,Mtdh,Cldn27,Wnk4,Epcam,Cldn9,Cldn6,9030425E11Rik,Esam,Crb3,Plxdc1,Lin7b,Cldn12,Bves,Pard6a,Adcyap1r1,Lin7a,Cdh5,Abp1,Magi1,Cldn22,C…
GO:0005925	focal_adhesion	Tns3,Arhgef7,Tln1,Myh6,Git1,Aif1l,Limk1,Ssh2,Fermt1,Trip6,Apbb1ip,Asgr2,Jub,Tns1,Ptk2b,Epha2,Keap1,Luc7l3,Myh7,Nox4,Pxn,Epb4.1l5,Arpc2,Cass4,Enah,Dixdc1,Plec,Tln2,Ebag9,Dag1,Sdc4,Lpp,Lrrc7,Stk36,Parva,Tgfb1i1,Trpv4,Pdlim7,Tenc1,Vasp,Itga5,Arhgap24,Mdc1,C230081A13Rik,Lig4,Prune,Ilk,Aatf,Fermt2,Ezr,Tekt2,Rfwd2,Parvb,Tns4,Itga2b,Brca1,Gak,Lasp1,Sorbs3,Rdx,Ephx2,Cald1,Bcar1,Lims1,Zfp384,Vcl,Cdh1,Cav1…
GO:0005929	cilium	Nphp3,Dnalc4,Tekt3,Ttc30a2,Ttc21b,Ift20,Prom2,Hspb11,Dnaic1,Ttc30a1,Odf2,Slc25a31,Bbs5,Ttll9,Ttll6,Inpp5e,Rpgrip1,Enkur,B9d2,Bbs7,Dnahc3,Wdpcp,Tubb4,Ift81,Ift172,Cdk20,Sept7,Bbs9,Gli2,Kif27,Catsper2,Spag16,Kif7,Dync2h1,Rp1l1,Dnaic2,Catsper4,Dnahc17,Tulp3,Ttll7,Ttll11,Ptpn23,Prom1,Catsper3,Ttc30b,Bbs12,Grxcr1,Whrn,Trpv4,Ccdc40,Ttll4,Myoc,Dync2li1,Ift80,Spef1,Pdc,Ift46,Ift88,Stard10,Cc2d2a,Best2,Tt…
GO:0005932	microtubule_basal_body	Cby1,Ift20,Poc1a,Bbs5,Ttll9,6330545A04Rik,Ttll6,B9d2,Wdr19,Bbs4,Ttll7,Ttll11,Ptpn23,B9d1,Ttll4,Ift80,Cetn4,Pkd2,Ift46,Ift88,Cc2d2a,Mks1,C2cd3,Ezr,Cetn3,Cdh23,Gm16517,Rab8a,Poc1b,Ift122,Nedd1,Ahi1,Bbs2,Rpgrip1l,Pkhd1,Cys1,0610037P05Rik,Ofd1,Ttll5,Cetn2,Arl6,Ift57
GO:0005938	cell_cortex	Pafah1b1,Spna2,Ryr1,Epn3,Itch,Tsc1,Fnbp1,Traf2,Myh10,Sprr4,Ncl,Dbnl,Wdpcp,Gpsm2,Ptk2b,Prkcz,Lamc2,Myh9,Sept7,Traf6,Anln,Ctnnb1,Arhgap32,Itpr2,Ooep,Nrbp1,Fnbp1l,Nedd4,Gck,Axin1,Fgb,Rsl24d1,Fgg,Nlrp5,Hmcn1,Sept2,Coro1a,Gad1,Clasp1,Arfip2,Usp2,Cytip,Fga,Rai14,Prkd1,Hmcn2,Epb4.1,Map2k2,Fermt2,Ezr,Trip10,Map2k1,Drd4,Lasp1,Cttn,Glrx3,Daxx,Gipc1,Add3,Snca,Pard6a,Col10a1,Cav1,Ctgf,Grm7,Ric8b,Pard3,Tle6,S…
GO:0008021	synaptic_vesicle	Mylk2,Sv2c,Syngr1,Slc32a1,Rab3b,Sept6,Rabac1,Pebp1,Slc2a8,Tprgl,Syt6,Syt11,Kif3a,Dnajc5,Sypl2,Rab5a,Dmxl2,Syt9,Scamp1,Lrrk2,Mtmr2,Sv2b,Kcnk9,Sv2a,Svop,Syngr3,Slc17a6,Snap91,Rph3a,Gabbr1,Cln3,Grin1,Vamp2,Slc6a17,Doc2b,Syngr2,Th,Trappc4,Ddc,Cadm1,Hspa8,Vti1a,Slc18a2,Syt7,Cyp19a1,Syt8,Mme,Ppt1,Lgi3,Gipc1,Atp6v0d1,Rab3a,Synpr,Cttnbp2,Slc40a1,Syn2,Syn3,Npy1r,Mt3,Syn1,Sept5,Ston2,Amph,Rab3c,Bin1,Syt4,T…
GO:0008076	voltage-gated_potassium_channel_complex	Kcnq4,Tnfaip1,Kctd11,Shkbp1,Kcns1,Snap25,Kctd7,Kctd13,Cntn2,Kbtbd4,Kcnv1,Kctd21,Kcnmb2,Kcna3,Kcnc3,Kctd20,Kctd14,Kctd17,Kctd4,Kctd15,Kcnd3,Kcnq2,Kcnc4,Lrrc26,Kcng1,Kctd3,Kcna6,Kcna5,Kcnk2,Kcna1,Zbtb37,Kcnb1,Kcng3,Kcns2,Kcnq1,Kcna10,Kcnmb3,Kctd8,Kctd10,Kctd5,Btbd10,Kctd9,Kcnc1,Kcna4,Kcnmb1,Kcna7,Kcnrg,Kcna2,Kcnq3,Kcng4,Kctd18,Kcnmb4,Kcnc2,Kcnd2,Kcnip2,Kctd19,Kctd6,Cntnap2,Kcnv2,Kcnq5,Kcnb2,Kcnf1,K…
GO:0009897	external_side_of_plasma_membrane	Itgax,Tnfrsf13b,Il2rb,Eng,Itga4,Itga6,Tnfsf13,Ly75,Kcnj3,Rtn4rl1,Alpi,Enpep,Itgam,Ada,Slc2a4,Chrnb2,Aqp4,Tlr4,Cd79a,S1pr1,Scnn1b,Cd1d2,Tnfrsf14,Emr1,Cd55,Kcnj5,Cd19,Icam1,Spn,Ly6g,Rtn4rl2,Ulbp1,Ctsl,Ldlr,Cd276,Kit,Cd244,H2-D1,Selp,D3Bwg0562e,Scnn1g,Chrna4,Tnfrsf9,Mfge8,H2-Ab1,Fasl,Cd22,Tmem123,Gpihbp1,H2-Aa,Sema7a,Fcgr1,Cr1l,Klrd1,Klra1,Klra4,Clec2d,Klrb1c,Cd40,Cd44,Fgb,Klrc1,Cd69,Vwf,Itgae,Fgg,N…
GO:0009986	cell_surface	Wisp2,Tmem102,Grem1,Cst8,Thbd,Eng,Flt3,Tek,Itga4,Usp14,Chrna1,Itga6,H13,Pdgfa,Rc3h2,Flot2,Kcnj3,Car4,Rtn4rl1,Lgals1,Itgam,Tfrc,Ada,Adamts7,Scarb1,F3,Cntn2,Fzd10,Ceacam2,Tlr4,Scnn1b,Acvrl1,Apoh,Fshr,Pebp1,Aqp11,Treml1,Clic4,Tnr,Islr2,Ghr,Pla2g5,Pvr,Aamp,Cdon,Ptprt,Ptprj,Fzd4,Ntm,Hmg1l1,Rps6kb1,Lrpap1,Wnt1,Furin,Stx2,Tdgf1,Icam1,H2-M2,Slc11a2,Ntrk2,Il6ra,Tnfsf4,Rtn4rl2,Rgma,Fzd9,Kit,Scnn1g,Atpif1,F…
GO:0010008	endosome_membrane	Rabepk,Vps37d,Cd68,Chmp5,Tom1l1,Gga1,Rhov,Sun2,Ehd2,Gnpnat1,Tcirg1,Tm9sf2,Mcoln1,Map3k7,Ndfip2,Slc30a2,Ticam1,Insr,Slc11a1,Irak4,Traf6,Rab5a,Arhgap32,Ldlr,Atp6v0b,Cd63,Gga2,Tab1,Rab22a,Ube2d3,Vps29,Tsg101,Parm1,Vps52,Tpcn1,Oca2,Wipi1,Golim4,Atp6v0a2,Pikfyve,Kif13a,Vps53,Ehd3,Leprot,Atp6v0e,Myd88,Dtnbp1,Ikbke,Snx1,Vps37b,Appl1,Steap2,Sort1,Atp6v0d2,Ehd1,Slc48a1,Steap3,Shc1,Atp6v0c,Tyrp1,Pdzd3,Plin…
GO:0012505	endomembrane_system	Rnf167,Snap47,Arf1,Map1lc3a,Mtor,Pldn,Rc3h2,Pitpnm3,Nbea,Slc9a3r1,Pitpnm2,Gdpd5,Chmp6,Atf6b,Slc11a2,Vapa,Nrbp1,Esyt1,Rnf34,Camk1g,Slc2a10,Pard3b,Slc9a3r2,Cdc42ep1,Cdc42ep4,Trpv2,Cdc42ep5,Adora1,Sytl3,Rac3,Pi4kb,Cdc42ep2,Laptm4b,Lnpep,Adam15,Trpc2,Cdc42ep3,Slc6a4,Map1lc3b,Gm2833,Hip1,Vamp5,Jak3,Il3ra,Atp6v1b2,Slc2a12,Adora2a,Pip5k1b,Ppp1r14c,Chmp1a,Pip5k1c,Dock4,Dnm1l,Agtr1a,Snx18,Mpp5
GO:0014069	postsynaptic_density	Mylk2,Plcb4,Dlg4,Dlg1,Lrfn1,Gria3,Mib1,Src,Fbxo45,Homer1,Prosapip1,Dbnl,Cacng5,Cnih2,Ptk2b,Cnn3,Sharpin,Grm5,Homer2,Dnm2,Lyn,Chrm4,Ntrk2,P2rx2,Arhgap32,Grin2b,Gria4,Pick1,Lin7c,Mtmr2,Eps8,Drd2,Pdlim5,Nlgn1,Axin1,Chrna7,Camk2n1,Shank3,Gria2,Mpdz,Ctnnd2,Snap91,Chrna3,Grin1,Dlgap1,Strn,Grin2c,Dtnbp1,Cript,Adora1,Grm3,mt-Nd2,Adam10,Cabp1,Ncs1,Erbb4,Ywhaz,Arc,Klhl17,P2rx4,Shank2,Pja2,Chrm1,Tanc1,Lin7b…
GO:0015030	Cajal_body	Wrap53,Sip1,Lsg1,Xpo1,Gemin6,Zfp473,Eaf1,Lsm10,Nop10,Snrpc,Fbl,Rdm1,Prpf4,Ddx46,Oip5,Ddx42,Gar1,Coil,Npat,Tgs1,Srrm2,Nhp2,Prpf31,Gemin7,Hinfp,Eftud2,Sart1,Nop58,Smndc1,Nolc1,Frg1,Gemin8,Phax,Taf9,Smn1
GO:0015629	actin_cytoskeleton	Psmd10,Gm14025,Fmn1,Pak2,Svil,Baiap2l1,Tln1,Gabarap,Aif1l,Snap25,Rpa1,Pfn1,Actn4,Pak3,Fscn1,Mad1l1,Fmn2,Nufip1,Hax1,Bbox1,Srcin1,Ctnnal1,Pfn2,Pak1,Crocc,Cgnl1,Hnrnph1,Maea,Myh9,Sept7,Myl2,Dapk1,Anln,Grlf1,Cttnbp2nl,Arhgap32,Whamm,Espn,Macf1,Actg1,Abra,Clic5,Enah,Pdlim5,Tln2,Nefm,Nmt1,Nfatc2,Bmf,Parva,Mrps10,Sept2,Pfn3,Cdc42ep1,Coro1a,Ush1g,Lima1,Cdc42ep4,Pdlim7,Dbn1,Myrip,Mrpl38,Nfe2,Abl2,Ablim1,…
GO:0015630	microtubule_cytoskeleton	Pafah1b1,Kif2b,Ncaph,Strbp,Mast2,Adh4,Dbt,Spib,Clic4,Ccnb2,Ckap5,Sept7,Mfn2,Kif18a,Rell1,Mark4,Lancl1,Macf1,Pcna,Ccna1,Rbm39,Cep57,Cryab,1700057K13Rik,BC061194,Shmt2,Gtf2f2,Sept2,Psrc1,Cdc42ep4,Rassf1,Thap6,Asrgl1,Urod,Nucb1,Ndrg1,S100a14,Ttll8,Kif2c,Nav1,Pknox2,Spast,Dvl1,Tpx2,Otud7b,Ascc3,E130303B06Rik,Ttll3,Mtap7,Dst,Aga,Twistnb,Akt1,Dgcr8,Mid1ip1,Spag6,Ofcc1,Timm17b,Tacc1,Txndc3,Lyst,Ckap2,Ma…
GO:0015935	small_ribosomal_subunit	Gm8618,Mrps2,Gm4963,Mrps12,Gm9372,Gnb2l1,Rps3,Rps5,Gm4775,Gm5921,Npm1,Rps21,Dap3,Gm4968,Rpsa-ps10,Rps28,Gm6139,Gm8225,Rps2-ps6,Rps24,Gm6576,Rps23,Rps6,Rps20,Rps9,Rps2-ps5,Rps16,Rps15,Rps26-ps1,Gm8841,Rps4x
GO:0016023	cytoplasmic_membrane-bounded_vesicle	Rac1,Ift74,Slc39a2,Dbh,Usp14,Sla2,Nrsn2,Mall,Cxxc4,Uqcc,Rffl,Fnbp1,Abca2,Flg,Agfg1,Tfrc,Slc30a4,Rab6b,Bdnf,Nkd2,Dgkd,Hax1,Neu1,Arrb1,AI314180,Optn,Als2cl,Snx9,Esd,Slc30a2,Chic1,Ccdc88a,Spert,Rab11b,Hps4,Fnbp1l,Fasl,Nostrin,Rab11fip4,Ntf3,Slc30a8,Axin1,Slc17a5,Tbc1d2,Pigt,Ptpn23,Arrb2,Rab13,Gad2,Slc39a4,Pla2g4a,Pdpk1,Cd93,Snx17,Mapk8ip3,Becn1,Tbc1d7,Abl2,Anp32e,Syngr2,Sort1,Mapkap1,Ggn,Hap1,Taok2,…
GO:0016323	basolateral_plasma_membrane	Slc7a8,Trpc1,Prom2,Tek,Slc7a7,Dlg1,Rapgef4,Itga6,Stk39,Cldn19,Kcnj4,Slc13a5,Clcnka,Aqp4,Rhbg,Umod,Slc29a1,Egfr,Arrb1,Slc29a2,Atp7a,Aqp9,Adrbk1,Stx2,Ctnnb1,St14,Megf11,Ajap1,Kcnj10,Rhcg,Erbb3,Car9,Slc12a6,Lin7c,Slc4a1,Ddr1,Cdh17,Agtr1b,Slco1a1,Slco1b2,Scrib,Slc8a1,Gm626,Slc4a2,Slco4c1,Cd46,Myo1a,Slc2a2,Cd44,Atp1a1,Slc39a5,Pth1r,Tjp1,Slc22a7,Stx4a,Kcnq1,Slc26a5,B4galt1,Aqp3,Car11,Slc34a1,Slc23a2,Pd…
GO:0016324	apical_plasma_membrane	Slc46a1,F2rl2,Mal,Prom2,Slc12a1,Pdpn,Tek,Cldn4,Rapgef4,Stk39,Rab14,Prkaa2,Rab18,Car4,Akr1a4,Clcnka,Enpep,Kcne4,Prkci,Scnn1b,Slc9a3r1,Umod,Pfkm,Stxbp2,Atp12a,Acy3,Slc29a1,Wdpcp,Cd81,Slc29a4,Sytl4,Slc22a12,Tcirg1,Anxa6,Plb1,Prkaa1,Adrbk1,Myo7a,Mreg,Slc5a1,Sept7,Slc28a1,Slc11a2,Il6ra,Ajap1,Kcnj10,Slc34a2,Vamp3,Rhcg,Erbb3,Gnat1,Scnn1g,Igfbp2,Stc1,Cib1,Upk1a,Atp4a,Slc34a3,Otoa,Myo1a,Cd9,Rab27a,Chrna7,…
GO:0016363	nuclear_matrix	Cfl2,Spnb4,Thoc1,Psma6,Trp53,Nufip1,Scaf8,Clic4,Prkcz,Zfp326,Phf5a,Maea,Blm,Atf6b,Cebpa,Krt8,Hnrnpm,Akap8,Ahctf1,Phactr3,Fign,Cebpb,Kin,Satb1,Ndn,Tep1,Prkcd,Atxn1,Ppig,Tgfb1i1,Pml,Paxip1,Anp32a,Cfl1,Akap8l,Sfpq,Pspc1,Cad,Gmcl1,Pias4,Prpf40a,Lmna,Smc3,Satb2,Ghrhr,Alox5,Jak2,Chmp1a,Men1,Nono,Yy1,Pola1,Dnmt3a,Cxxc1,Hlcs,Lmnb1,Ercc8,Matr3
GO:0016459	myosin_complex	Myh6,Myo18a,Myh2,Myo3b,Myh10,Myo15,Myo1d,Myl7,Myo18b,Myo1g,Myo5a,Myh14,Col6a3,Myo7a,Myo1e,Myo3a,Cgnl1,Myh9,Myh7,Myl2,Myo9a,Myo1f,Myl1,Myo5c,Myl6b,Myo19,Myo1a,Myh8,Myh3,Myo1h,Myh7b,Myh4,Mylpf,Myh13,Myo1c,Myl3,Dynll2,Myo16,Myo6,Myo10,Myo15b,Myo9b,Myo1b,Myh11,Myo5b,Myh15,Myo7b
GO:0016605	PML_body	Rad51,Sp3,Rnf6,Spnb4,Mtor,Topors,Rpa1,Top3a,Trp53,Tert,Ski,Blm,Ube2i,Isg20,Hipk1,Rnf4,Rpain,Rdm1,Lrch4,Topbp1,Rb1,Chek2,Eif3e,Chfr,Pml,Ikbke,Skil,Thap1,Sumo1,Zbtb16,Zmym2,Klhl20,Tcf7l2,Pias4,Senp2,Cbx5,Daxx,Trim8,Pten,Tdg,Sirt1,N4bp1,Hipk2,Hira,Ubn1,Pias2,Morc3,Tdp2,Trim27,Max,Elf4
GO:0016607	nuclear_speck	Pnn,Cby1,Wac,Timm50,Thoc1,Cir1,Srsf1,Prpf8,Magoh,Topors,Ppih,Toe1,Plcb1,Sfrs18,Cdc5l,Wt1,Prpf18,Srsf10,Cd2bp2,Mecom,Pias1,Phf5a,Mettl3,Eaf1,Plrg1,Luc7l3,Wbp4,Trim69,Npm1,U2af1,Dgkq,Rchy1,U2af1l4,Ddx39b,Ring1,Tfip11,Hipk1,Ctr9,Srp54b,Wbp11,Atpaf2,Rnf34,Maml1,Hspa1a,Crnkl1,Psme4,Eif4a3,Prpf4,Prpf40b,Thoc4,Ppp1cc,Ppig,Mll5,Ddx46,Slu7,Ddx42,B020018G12Rik,U2af2,Pias3,Srrm2,Zmiz1,Tut1,Prpf31,Sry,Sumo1,…
GO:0017053	transcriptional_repressor_complex	Ywhab,Cdx2,Ctbp2,Phf12,Akirin2,Ncor2,Prdm16,Ski,Hmg1l1,Bhlhe41,Ctbp1,Smarcc2,Pou5f1,Tbl1xr1,Sin3a,Depdc1a,Etv3,Gps2,C1d,Jun,Ncor1,Coro2a,Hdac1,Zbtb16,Hdac4,Rest,Smarce1,Cbx5,Hdac2,Jazf1,Pparg,Tcfap4,Gli3,Hdac3,Arid4a
GO:0019717	synaptosome	Abi1,Rnf40,Dlg4,Zmynd19,Usp14,Snap23,Src,Dlgap4,Snap25,Pfn1,Doc2a,Grik5,Slc6a3,Pebp1,Rasgrp2,Sept7,Accn2,Nmb,Snapin,Vamp3,Snph,Pick1,Lin7c,Rims2,Psph,Hrh3,Eps8,Accn1,Acp2,Lphn2,Camk2n1,Cyfip1,Slc17a6,Mpdz,Cnr2,Ctnnd2,Rph3a,Gabbr1,Sept2,Sncb,Prkca,P2rx3,Grin1,Pvrl1,Dtnbp1,Vamp2,Chrnb4,Hnmt,Th,Samd4,mt-Nd5,Lamb2,Itga3,Sdc3,Cacna1b,Cadm1,Rnpep,Fzd1,Prkcc,Qdpr,Erc2,Als2,Dpysl2,Grin2d,P2rx1,Cyfip2,Mag…
GO:0030017	sarcomere	Trpc1,Arf1,Psma6,Ttn,Murc,Actn3,Ldb3,Abra,Abcc9,Nbr1,Myom1,Trim54,Ank2,Mybpc3,Slmap,Igfn1,Actc1,Myoz2,Tnnt2,Glrx3,Tnni3,Arhgef25,Timp4,Ankrd2,Palld,Mmp2,Acta1,Pdlim3,Sorbs2,Mypn,Syne1,Lman1,Myot,Actn1,Actn2
GO:0030018	Z_disc	Spna2,Myh6,Ppp3ca,Psen2,Ttn,Myl9,Homer1,Neb,Synpo2,Murc,Pak1,Ldb3,Myh7,Ctnnb1,Krt8,Jph2,Grin2b,Slc4a1,Cryab,2900073G15Rik,Pdlim5,Nexn,Des,Csrp3,Jup,Sync,Hspb1,Hdac4,Igfn1,Myoz2,Myl12b,Tcap,Krt19,Glrx3,Sri,Fhl3,Cacna1c,Fhl2,Cav3,Dst,Pgm5,Jph1,Pdlim3,Bmp10,Itgb1bp2,Dmd,Akap4,Actn1,Syne2,Actn2,Ryr2
GO:0030027	lamellipodium	Abi3,Rac1,Abi1,Plcg1,Pdpn,Ppp1r9b,Nme1,Tsc1,Pld2,Snap25,Apbb1ip,Dbnl,Fap,Stxbp2,Hax1,Ctnnd1,Jub,Pik3ca,Mcf2l,Tiam2,Vil1,Wasf2,Dgkz,Ccdc88a,Ctnnb1,Actr3,Ptprm,Nrbp1,Abi2,Pxn,Akt2,Arpc3,Enah,Nradd,Nf2,Tesc,Dag1,Cyfip1,Parva,Cdk5,Ptk2,Pstpip1,Coro1a,Trpv4,Nckap1,Vasp,Arpc5,Pkd2,Spata13,Pld1,Rac3,Aif1,Scyl3,Gsn,Capzb,Swap70,Pip5k1a,Inppl1,Cttn,Rdx,Dpp4,Nme2,Podxl,Bcar1,Ctnna2,Wasl,Wasf1,Palld,Sh3rf1,…
GO:0030054	cell_junction	9030409G11Rik,Syt2,Abi1,Tns3,Fmn1,Svil,Dennd1a,Grik3,Nphp1,Baiap2l1,Dlg4,Syngr1,Sdccag8,Cldn4,Dlg1,Gjd4,Cldn2,Cldn16,Chrna1,Rims4,Ppp1r9b,Xirp2,Cldn19,Chrne,Unc13b,Lrfn1,Cldn18,Snap23,Gria3,Ctbp2,Chrnd,Rsc1a1,Tnk2,Rims3,Ssh2,Snap25,Fermt1,Sigmar1,Trip6,Apbb1ip,Tbcd,Gabrr1,Fbxo45,Homer1,Ada,Prosapip1,Fscn1,Shc4,Nbea,Chrnb1,Cldn13,Gja10,Gjc2,Chrnb2,Gria1,Doc2a,Fap,Rabac1,Ptk7,Chrna9,Hoxc5,Gabrb2,Ga…
GO:0030133	transport_vesicle	Yipf1,Ap1g2,Nrsn2,Rab14,Ap1ar,Pcsk2,Pcsk1,Ovgp1,Rab11a,Stx2,Crisp1,Yipf2,Rab3d,Sspn,Gnas,Plekhf2,Pigr,Syt13,Cpa3,Yipf3,Cnst,Shh,Aqp2,Crisp3,Galntl2,Nptx1,Crispld2,Scamp4,Nts,Exoc3l,Cav2,Tmem168,0610007P14Rik,Bgn
GO:0030136	clathrin-coated_vesicle	Epn3,Dennd1a,Eps15,Mall,Dvl2,Sgip1,Slc2a4,Snx9,Sh3bp4,Picalm,Rgs19,Vamp3,Gga2,Cltc,Lrp1,Wipi1,Clta,Vamp2,Fam109a,Hip1r,Fam109b,Sort1,Aqp2,Dennd1b,Vti1a,Clvs1,Dvl1,Dennd1c,Clvs2,Scyl2,Ston2,Snx18,Ocrl
GO:0030141	stored_secretory_granule	Gcg,Scg5,Stx1a,Mpo,Spaca3,Pcsk2,Il1b,Acpp,Stxbp2,Ctsg,Myo5a,Sytl4,Pcsk1,Gal,Atp7a,Cdc42,Gh,Klk13,Zp2,Ltf,Resp18,Angptl6,Ctsl,Brca2,Avp,Scg2,Gck,Slc30a8,Svs3a,Clca3,Rab27a,Svs3b,Svs2,Tgfb2,Pla2g1b,Apoa1,Oxt,Rph3a,Vamp2,Rph3al,Ins2,Thbs1,Hgs,Tgfb1,Rnpep,Chgb,Tnf,Tff3,Pam,Vegfa,Ap2a1,Psp,Hcrt,Scg3,Ece1,Rab37,Elane,Fstl3,2310016C08Rik,Ins1,Hspd1,Syt1,Ghrhr,Gars,Exoc3l,Trh,Pcsk5,Zp1,Gkn1,Ptprn2,Sypl,A…
GO:0030173	integral_to_Golgi_membrane	St8sia6,St6gal1,St6galnac6,St6galnac4,Acer2,Lfng,Mfng,Rer1,Sgms2,Qsox1,Acer3,St6galnac1,St3gal4,Rfng,B4galnt2,Entpd4,St8sia2,St8sia4,St8sia1,St3gal3,Gm11735,St6galnac3,St6galnac5,Cux1,St6galnac2,Pcsk7,Steap2,St6gal2,Bet1l,St3gal1,St3gal2,B4galnt1,St3gal5,Sgms1,St8sia5,St8sia3,St3gal6,Ndfip1
GO:0030175	filopodium	Abi1,Pdpn,Itga6,Ppp1r9b,Ermn,Snap25,Fscn1,Slc9a3r1,Arl4c,Cdc42,Tiam2,Myo3a,Vil1,Baiap2,Abi2,Ly6g6d,Cib1,Enah,Nf2,Dag1,Ngdn,Cdk5,Trpv4,Vasp,Spata13,Ezr,Vcam1,Myo10,Rdx,Podxl,Ppp1r9a,Fat1,Msn,Fgd4,Mtm1,Actn2
GO:0030176	integral_to_endoplasmic_reticulum_membrane	Fitm2,Rrbp1,Dolpp1,Derl2,Fitm1,Wfs1,Acer3,Ern1,Dolk,Lrit1,Ext1,H47,Elovl6,Dpm3,Hspa5,Asphd2,Upk2,March6,Cln3,Rtn4,Elovl4,Asphd1,Dhrs9,Abcb9,Derl1,Sacm1l,Ssr3,Stim1,Bscl2,Dpm2,Tap1,Spcs1,Tecr,Fkbp8,Edem1,Amfr,Mboat4,Porcn,Agpat6
GO:0030424	axon	Rxra,Atp1a3,Scn2a1,Grik3,Aldoc,Rnf6,Dbh,Rapgef4,Scn1a,Actb,Vps16,Tnk2,Snap25,Cpne6,Myh10,Pvalb,Cdk5r1,Cntn2,Nf1,Grik5,Mapk8ip1,Htt,Calca,Kif21a,Slc6a3,Ptk2b,Omp,Myh14,Canx,Myc,Slc38a1,Adrbk1,Pak1,Uchl1,Scn11a,Ntm,Kirrel3,Ntrk2,Rab5a,Itpr2,Mapt,Actg1,Adcy10,Sncg,Slc12a6,Vim,Park7,Mtmr2,Calb1,Lrfn3,Drd2,Stmn2,Nfasc,Cck,Slc1a2,Adra2c,Ucn,Adnp,Scn10a,Nefm,Ncam1,Chrna7,Tnfrsf1a,Pygb,Ngdn,4930506M07Rik…
GO:0030425	dendrite	Mylk2,Hdc,Opa1,Dennd1a,Grik3,Plcb4,Plk3,Dbh,Rapgef4,Slc32a1,Mtor,Arhgef15,Kcnj4,Gria3,Adcy4,Tnk2,Dlgap4,Trpv1,Cpne6,Kcnj12,Dner,Cdk5r1,Dbnl,Ccr2,Nf1,Grik5,Mapk8ip1,Gnb2l1,Acvrl1,Htt,Kif21a,Crhr1,Cnih2,Aqp11,Adcy2,Dcx,Sez6,Wfs1,Kcnip1,Ddn,Htr5a,Pcsk1,Dlg2,Igsf9,Bcan,Cplx1,Pak1,Magee1,Crmp1,Sharpin,Slc7a10,Homer2,Grk4,Gabra6,Ntrk2,Rab5a,Ube2i,Abi2,Adcy10,Mtap2,Gria4,Avp,Pick1,Prss12,Pcdh8,Chrna4,Mt…
GO:0030426	growth_cone	Pafah1b1,Abi1,Arhgef7,Ptprf,Tsc1,Tnk2,Snap25,Sigmar1,Myh10,Cdk5r1,Ang,Ptk2b,Myh14,Map3k12,Tiam2,Gdpd5,Tshz3,Ntrk2,Mapt,Adcy10,Rasgrf1,Stmn2,Tmod2,Inpp5j,Chrna7,Clu,Gria2,Apbb1,Gprin1,Grin1,Mapk8ip3,Whrn,Trpv4,Dtnbp1,Thy1,Tpm3,Cxcr4,Nefl,Ngef,Rac3,Hap1,Erc2,Als2,Tsc2,Shank2,Dpysl2,Dvl1,Fkbp15,Basp1,Exoc4,Lrrtm1,Dctn2,Snca,Ppp1r9a,Katnb1,Amfr,Nrp1,Exoc8,Katna1,Stx3,Dlg3,Dscam,Nrsn1,Psen1,Dpysl3,Boc…
GO:0030496	midbody	Gnai2,Sccpdh,Arl8a,Sept6,Myh10,Gnb2l1,Pitpnm1,Ctnnd1,Clic4,Klhl9,Racgap1,Aurkc,Kif23,Keap1,Ankrd54,Mapre3,Sept7,Stx2,Ptch1,Iqgap1,Anxa2,Dctn3,Rab11fip4,Nek2,Hspa5,Ralb,Rnf8,Kif13a,Sept2,Aurkb,Ppp1cc,Psrc1,Rab11fip3,Ssh1,Gnai1,Birc5,Gnai3,Anxa11,Incenp,Spast,Ddx11,Jtb,Slc2a1,Zfp330,Vps24,Vps4a,Arl3,Lzts2,Arl8b,Katnb1,Hsp90b1,Cep55,Arl2bp,Cdk1,Cyld,Sept12,Gdi1,Erh,Rala,Zfyve26,Pik3c3
GO:0030529	ribonucleoprotein_complex	Larp1b,Hnrnpu,Ilf2,Hnrnpul1,Gm8226,Ybx1,Actb,Aqp7,Patl2,Actn4,Hnrnpa3,Rrp9,Ncl,Pabpn1,Tdrd6,Rps3,Nup62,Pcbp4,Xpo1,Dhx9,Hnrpll,Zrsr1,Mrpl10,Fbll1,Rpl4,Ncbp1,Gm16477,Hnrnph1,Slbp,Rpl22,Lsm10,Rps8,Hnrnpl,Nop10,Ilf3,Hnrnpa1,Rps5,Hnrnpm,Lsm14a,Rps3a,Eif2c4,Snrpc,Pa2g4,Rpl7a,Pcbp2,Hnrnpd,Mphosph10,Stau1,Csda,Atxn2,Snrpn,Tep1,Gm8741,Ybx2,Puf60,Zcchc17,Gm5619,Igf2bp1,Hnrnpr,Ddx5,Syncrip,Imp3,Ssb,Gar1,Gtf…
GO:0030659	cytoplasmic_vesicle_membrane	Ap1s1,Slc32a1,Appbp2,Tnk2,Tor1a,Slc2a4,Trim72,Snx7,Htt,Rhbg,Clic4,Ulk1,Snx9,Aqp6,Whamm,Snapin,Kif1b,Ap3s2,Cltc,Snx5,Syt13,Tmed2,Smagp,Wls,Rab13,Nsg2,Kcnq1,Bace1,Cltb,Snx17,Tmem67,Th,Ap1s3,N4bp3,Aqp2,Taok2,March11,Pla2g4b,Slc18a2,Camkv,Caly,Snx15,Ykt6,Dysf,Vamp1,Cadps2,Vopp1,Rab21,Phlda1,Cftr,March8,Entpd7,Slc18a1,Kifc3,Myof,Sypl,Ece2,Ap1s2,Sh3kbp1,March3,Snx24,Ap3m2
GO:0030672	synaptic_vesicle_membrane	Syt2,Syngr1,Stx1a,Slc32a1,Doc2a,Slc30a3,Syt12,Snapin,Dmxl2,Scamp1,Sv2b,Syt5,Drd2,Sv2a,Svop,Gria2,Slc17a6,Gad2,Rph3a,Dtnbp1,Vamp2,Slc6a17,Syt10,Scamp5,Otof,Slc18a2,Syt7,Abcc8,Znrf1,Vamp1,Slc2a3,D230025D16Rik,Syn2,Pi4k2a,Slc17a8,Sema4c,Syn3,Syn1,Syp,Amph,Syt4
GO:0031012	extracellular_matrix	Col5a1,Adamtsl2,Mfap4,Adamtsl1,Lama3,Olfml2a,Lamc3,Serpinf1,Serpine1,Mmp28,Col8a2,Fbn1,Cpxm2,Mmp24,Mmp21,Lgals1,Adamts7,F3,Aebp1,Col1a1,Apoh,Ctsg,Wnt11,Col15a1,Nav2,Col6a3,Adamts16,Lamc1,Cma1,Ltbp4,Olfml2b,Lamc2,Zp2,Adamts8,Zg16,Wnt6,Prelp,Col2a1,Adamts15,Bmp7,Mmp12,Fmod,Mfge8,Mmp7,Mmp20,Mmp10,Mmp1b,Adamts17,Col11a1,Lama5,Mmp27,Mmp19,Mmp8,Mmp3,Mmp13,Col6a6,Sost,Acan,Mmp1a,Mgp,Pcsk6,Dpt,Mmp9,Slpi,…
GO:0031225	anchored_to_membrane	Lypd6b,Mfi2,Car4,Gpc2,Gpc5,Cd177,Tex101,Cntn2,Gpc6,Lypd3,Bst1,Umod,Efna3,Ly6i,Ly6h,Ntm,Cd55,Ly6g,Rgma,Ly6k,Ly6g6d,Vtcn1,Mmp19,2210415F13Rik,Otoa,Sema7a,Gp2,Negr1,Lypd5,Ly6d,Lypd4,Gad2,Plaur,Ly6g6c,Ly6f,Lypd2,Cntn1,Lypd1,Prss30,Gfra4,Hyal2,Cd109,Lynx1,Prnp,Efna5,Sprn,Treh,Spaca4,Art1,Nt5e,Mmp25,Art3,Efna4,Hfe2,Gpc1,Vcam1,Cd52,Cntfr,Ache,Prss41,Tectb,Itln1,Folr1,Msln,Folr2,Ly6a,Efna2,Cd24a,Spam1,Bs…
GO:0031410	cytoplasmic_vesicle	Syt2,Epn3,Itch,Dennd1a,Sycn,Ap1s1,Vgf,Slc32a1,Map1lc3a,Ermap,Tm9sf1,Snap23,Cxxc4,Mib1,4930579C15Rik,Tnk2,Copb2,Enpep,Ada,Spaca3,Pcsk2,Atp8b5,Trim72,Snx7,Doc2a,Rabac1,Copz1,Rhbg,Umod,Arrb1,Clic4,March2,Sytl4,Syt12,Pcsk1,Atp7a,Tprgl,Necap2,Racgap1,Sh3bp4,Vamp7,Picalm,Ap3b2,Ap1m2,Ovgp1,Zg16,Crisp1,Aqp6,Ccdc88a,Slc11a2,Grm4,Ngp,Bicd1,Whamm,Snapin,Irgm1,Dmxl2,Vamp3,Rhcg,Creb3l4,Prss12,Spata16,Igfbp2,G…
GO:0031526	brush_border_membrane	Pld2,Aqp7,Cybrd1,Car4,Pik3cb,Slc9a3r1,Pex19,Slc22a12,Atp7a,Slc5a6,Slc5a1,Drd5,Slc34a2,Slco1a5,Slc34a3,Slc2a2,Pemt,Pth1r,Slc27a4,B4galt1,Gna12,Slc34a1,Lrp2,Hsp90ab1,Mttp,Slc5a2,Cubn,Itln1,Pdzk1,Aqp1,Kcnk1,Trpm6,Atp6v0a4,Slc6a14,Slc26a3,Atp8b1,Slc17a3
GO:0031594	neuromuscular_junction	Serpine2,Thbs4,Dlg1,Chrna1,F2r,Myh10,Camk2d,Cdk5r1,Kcnc3,Akap1,Dok7,Myh9,Prkcq,Col4a5,Kcnc4,Sv2a,Nefm,Syngr3,Prkar1a,Sync,Rapsn,Hdac4,Ache,P2rx7,Epha7,Epha4,Musk,Prkaca,Efna2,Cav3,Pdzrn3,Itgb1,Utrn,Cdh15,Nrg1,App,Psen1
GO:0031901	early_endosome_membrane	Tmem90b,Eps15,Snx8,B2m,Mmgt2,Snx6,Stam2,Sh3gl1,Sh3gl3,Rab5a,Rep15,Snx5,ORF19,Zfyve28,Fgd2,Hsd17b6,Clip3,Zfyve16,Pikfyve,Zfyve9,Pml,Snx1,Ehd4,Hgs,Appl1,Ehd1,Rufy1,Clvs1,Rab5c,Rab21,Cftr,March8,D6Wsu116e,Clvs2,Eea1,Pi4k2a,March1,Appl2,Clcn3,Zfyve20,D130043K22Rik,March3,Snx2,Mmgt1,Snx4
GO:0031902	late_endosome_membrane	Vps37d,Fam125b,Chmp4b,Arl8a,Snf8,Tmem55a,2610002M06Rik,Vps28,Mcoln1,Vamp7,Slc9a9,Chmp6,Vps33b,Slc11a2,Irgm1,Tsg101,Tmem55b,Abca5,Vps37b,Stard3,Chmp4c,Chmp2a,2400001E08Rik,Mmd,Tmem9,Cybasc3,Slc29a3,Vamp8,Vps24,Vps4a,Fam125a,Stx7,Mitd1,Arl8b,March1,Clcn3,Vps37a,Vps37c,Rhob,Chmp2b,Stard3nl
GO:0031965	nuclear_membrane	Lass6,Pafah1b1,Dnajc1,Mrps15,Mrps23,Pom121,Pnpla7,Mib1,Ints2,Sun2,Nup62,Hax1,Prickle1,Egfr,Slc29a2,Ptgds,Pak1,Pdcd6,Mrto4,Traf6,Tagln2,Ahctf1,AI464131,Tmem48,Clic1,Cst3,Nup85,Dtl,Cept1,Bcl2,Tex10,Bcl2l10,Nup54,Tmem97,Recql5,Nup153,Tpr,Mtdh,Pml,Epc1,Il15ra,Dars,Gch1,Sort1,Lass2,Lass4,Nup155,Ctdnep1,Wdr3,Sumo1,Dnajc2,Gchfr,Shisa5,Slc16a3,Noc4l,Lemd2,Wtap,Akap6,Alox5ap,Nupl2,Nupl1,Senp2,Lass5,Sult1e…
GO:0031966	mitochondrial_membrane	Bcl2l2,Fam82a2,Acsl4,Cox4i2,Oma1,Pnpla7,Atp5g3,Romo1,Ndufa1,Haao,Acadl,Lyn,Bcl2l1,Atp5g2,Bak1,Cox10,Atp5b,Gm10681,Ndufs3,Acadm,Ogdh,Rnf144b,Ndufb6,Gabbr1,Nat8l,mt-Nd6,mt-Nd4,mt-Atp8,Bok,mt-Nd1,Ivd,Ndufaf4,Etfdh,Ndufa6,Hsd3b4,Bax,Cyp11a1,Ppox,Gramd4,Bnip3,Rnf5,Htra2,Pln,Cyp27b1,Reep1,Gpam,Bid,Fkbp8,Sfxn3,Ndufa13,Agk,Afg3l1,Anxa1,1700034H14Rik,Uqcrfs1,Cox16,Ndufa2
GO:0032580	Golgi_cisterna_membrane	Golga2,Inpp5e,Pitpnm1,Sar1b,St3gal4,B4galt2,Golga1,B4galt3,Fut4,Chsy1,Chpf,Fut7,Golim4,Nsg2,Golph3l,B4galt7,B4galt1,Cant1,Gpr89,Fut9,Gal3st3,Sort1,Ncs1,Arap1,Scfd1,Fut2,Ggta1,Abo,St3gal1,B4galnt4,Chpf2,Golga3,Galnt2,Fut11,Mobkl3,B4galnt3,Csgalnact2,Uxs1,Csgalnact1,Fut10,6530401G17Rik,Nagpa,Iigp1,Chsy3,Yipf5,Fut8,B4galt4,B4galt6
GO:0034707	chloride_channel_complex	Clic3,Gabrr1,Gabrb2,Gabrd,Clic4,Ttyh2,Gabrp,Ano1,Clic5,Fxyd3,Fxyd1,Gabrg1,Clic1,Gabrb3,Gabra5,Ano5,Gabra2,Ano2,Ttyh1,Ttyh3,Gabra4,Glra1,Ano3,Gabrb1,Ano6,Best2,Ano7,Glra4,Gabrg2,Ano9,Ano10,Ano8,Best3,Cftr,Ano4,Glra3,Clcn1,Glra2,Clic6,Gabrq,Gabra3
GO:0035085	cilium_axoneme	Dnalc4,Tekt3,Ttc21b,Nphp1,Dnaic1,Inpp5e,Dnahc9,B9d2,Dnahc3,Wdpcp,Rsph9,Kif3a,Sept7,Spag16,Mapt,Dync2h1,Rp1l1,Dnaic2,Dnahc17,Tulp3,Dync2li1,Ift80,Spef1,Ttll8,Tekt4,Tekt2,Ccdc39,Lrrc50,Gm16517,Rsph4a,Ttll3,Rpgrip1l,Cys1,Arl6
GO:0042383	sarcolemma	Sgcb,Alox12,Pld2,Car4,Slc2a4,Trim72,Atp1a2,Sgca,Cacnb2,Plcb3,Prkcq,Krt8,Chrm4,Sspn,Kcnd3,Anxa2,Snta1,Kcnj8,Anxa5,Slc8a1,Fgf6,Pemt,Atp1a1,Plec,Dag1,Stx4a,Kcnq1,Ctsb,Des,Dtnbp1,Sgcd,Sntb1,Kcnj11,Adcy6,Nos1,Sgcg,Slmap,Sync,Casq1,Vcam1,Krt19,Abcc8,Dysf,Bsg,Cacna1c,Aqp1,Alox5,Col6a1,Col6a2,Lama2,Sgce,Cav3,Itgb1,Clcn1,Pgm5,Anxa1,Sgcz,Sntg2,Dmd,Adrb2,Slc8a3,Myot,Adcy5,Dtna,Lamp1
GO:0042470	melanosome	Rac1,Pdia3,Stom,Serpinf1,Slc24a5,Syngr1,Ywhab,Ahcy,Prdx1,Tfrc,Atp1b3,Myo5a,Canx,Myo7a,Sytl2,Tyr,Slc1a4,Rab38,Dnajc5,Hps4,Rab5a,Pmel,Cltc,Rab2a,Rab27a,Hspa5,Tmem33,Trpv2,Myrip,Erp29,Ppib,Sec22b,Tpp1,Ywhaz,Ganab,Gchfr,Tyrp1,Rab5c,Ywhae,Slc3a2,Mlph,Sdcbp,Bsg,Calu,Snd1,Nap1l1,Atp6v1b2,Hsp90b1,Pdia4,Itgb1,Mlana,Rab7,Sypl,Hsp90aa1,Tmed10,Gpr143,Gm4737,Lamp1
GO:0042612	MHC_class_I_protein_complex	H2-T23,Azgp1,H2-M10.5,Gm11127,H2-Gs10,Gm8815,Mill2,H2-M2,Gm10499,H2-Bl,H2-D1,H2-Q10,H2-Q6,H2-M10.2,H2-T24,H2-M3,H2-T22,H2-M10.6,Mr1,H2-M9,Gm7030,H2-Q2,H2-M10.4,Mill1,H2-K1,H2-M10.1,2410017I17Rik,H2-M10.3,H2-T3,H2-Q7,H2-M11,H2-T10,H2-M5,Fcgrt,Gm8909,H2-Q8,Hfe
GO:0042645	mitochondrial_nucleoid	Dbt,Tfb1m,Acadvl,Vdac1,Lonp1,Clpx,Polg,Lrpprc,Hadhb,Atp5b,Shmt2,Cps1,Lrrc59,Polg2,Sod2,Top1mt,Dhx30,Hadha,Slc25a5,1110002N22Rik,Polrmt,Vdac2,Ddx28,Peo1,Mterfd3,Tfam,Ssbp1,Dna2,Supv3l1,Dnaja3,Hspa9
GO:0042734	presynaptic_membrane	Dennd1a,Fbxo45,Lrrc4b,Unc13c,Gabra6,Nrxn1,P2rx2,Grin2b,Pick1,Pcdh8,Lrfn3,Scrib,Slc1a2,Chrna7,Gria2,Apbb1,Nptn,Gad2,Snap91,Adora1,Grm3,Grm2,Kctd8,Adora3,Erc2,Sept3,Fosl1,Grik2,Grm8,Cadps2,Syt1,Znrf2,Grm7,Adora2a,Grm1,Grin2a,Syp,L1cam,Camk2a,Kctd16
GO:0042995	cell_projection	Mapre1,Rac1,Rnf6,Tprn,Poc1a,Arhgef15,Pip5kl1,Aif1l,Sigmar1,Agfg1,Myo15,Umod,Kif21a,Sh3pxd2b,Sez6,Ddn,Tubb4,Rasgrp2,Cdc42,Wwc1,Ptprj,Gdpd5,Tshz3,Arhgap32,Irgm1,Mapt,Car9,Pcdh8,Ffar2,Clstn1,Vim,Arpc2,Gtf2i,Lrfn3,Anxa5,Slc8a1,Actr3b,Sept4,Cst3,Stmn2,Fgd2,Gfap,Slc12a5,Spp1,Ndn,Mpdz,Cnr2,Actr2,4930506M07Rik,Prom1,Sept2,Gprin1,Mapk8ip3,Cript,Rtn4,Caprin1,Rufy3,Samd4,Arhgap24,Slc8a2,Sept11,Them4,Ngef,Fs…
GO:0043005	neuron_projection	Kcnq4,Ass1,Pafah1b1,Plcg1,Ptprf,Vgf,Stx1a,Kif5b,Slc32a1,Kif5c,Snap25,Tor1a,Trpv1,Myh10,Ghrh,Atp1a2,Cntn2,Mapk8ip1,Calca,Ppp1ca,Klc2,Ulk1,Pcsk1,Atp7a,Ptpn13,Fadd,Acot7,Cacybp,Mark4,Klc3,Ctnnb1,Cpne5,Stmn3,Kcnd3,Ctsl,Pgr,Grin2b,Inpp5k,Mtap2,Igf1r,Calb1,Syt5,Accn1,Camk1g,Stau1,Tmod2,Slc1a2,Clu,Hmgb1,Cln3,Ghsr,P2rx3,Dtnbp1,Ppp5c,Rtn4,Casp8,Th,Grm3,Grm2,Tpm3,Cx3cr1,Nefl,Tph1,Ptgs2,Hspa8,Rac3,Hap1,Cygb…
GO:0043025	neuronal_cell_body	Mylk2,Ass1,Pafah1b1,Hdc,Serpine2,Acsl4,Sst,Dennd1a,Ptprf,Plk3,Dbh,Vgf,Scn1a,Ermn,Ccl2,Nrsn2,Mtor,Kcnj4,Gria3,Srr,Vps16,Psen2,Tnk2,Dlgap4,Snap25,Trpv1,Myh10,Kcnj12,Asl,Dner,Agfg1,Dfnb59,Ada,Cdk5r1,Rgs10,Ang,Cntn2,Ccr2,Grik5,Rbfox3,Gnb2l1,Acvrl1,Calca,Tbx21,Ppp1ca,Slc6a3,Pebp1,Crhr1,Myo5a,Kcnip1,Ulk1,Tubb4,Pcsk1,Omp,Ghr,Srd5a1,Atp7a,Dlg2,Canx,Cplx1,Ighmbp2,Uchl1,Crmp1,Cnn3,Arhgef2,Homer2,Chrm4,Grk4…
GO:0043195	terminal_button	Mylk2,Grik3,Dbh,Gria3,Ghrh,Grik5,Calca,Pfn2,Ntrk2,P2rx2,Grin2b,Gria4,Prss12,Cck,Gria2,Oxt,Sncb,P2rx3,Nmu,Adora1,Th,Hcn4,Ilk,P2rx4,Dpysl2,Slc18a2,Cckar,Cyp19a1,P2rx7,Drd4,Grik4,Grik2,Esr1,Ptprn2,Sept5,Ophn1,Grin2a,L1cam,Grik1
GO:0043197	dendritic_spine	Mylk2,Rapgef4,Ppp1r9b,Fbxo2,Gria3,Myh10,Cdk5r1,Prosapip1,Rgs10,Atp1a2,Myl7,Ppp1ca,Cnih2,Canx,Adrbk1,Cnn3,Grm5,Ntrk2,P2rx2,Arhgap32,Espn,Grin2b,Mtmr2,Accn1,Slc8a1,Drd2,Slc1a2,Chrna7,Gria2,Apbb1,Gabbr1,P2rx3,Grin1,Strn,Drd1a,Dtnbp1,Cript,Strn4,Lpar1,Grm3,Slc8a2,Sept11,Nos1,Arc,P2rx4,Slc1a3,Dlgap3,Cyp19a1,Add1,Drd4,Nrgn,Grid2ip,Cald1,Gipc1,Kcnd2,Lzts1,Ppp1r9a,Pten,Grm1,Ophn1,P2rx6,Grin2a,Frmpd4,Myo5…
GO:0043198	dendritic_shaft	Gria3,Cnih2,Adrbk1,Arhgef2,Grm5,Kirrel3,Ctnnb1,Mtap2,Nsf,Cnih3,Inpp5j,Slc1a2,Htr2a,Chrna7,Gria2,Gabbr1,Whrn,Cript,Lpar1,Cacna1b,Ilk,Exoc4,Gipc1,Hcn2,Cacna1c,Grip2,Dlg3,App,Psen1,Akap5,Gsk3b
GO:0043204	perikaryon	Ass1,Pde11a,Grik3,Gria3,Asl,Ghrh,Ccr2,Grik5,Ppp1ca,Ddn,Htr5a,Resp18,Nucb2,Ctsl,Drd2,Cck,Ttll7,Slc12a5,Gria2,Cnr2,Neurog1,Th,Aif1,Cyp11a1,Btd,Map2k1,Pam,Grik4,Cacna1a,Efna2,Grik2,Eno2,Pi4k2a,Esr1,Clcn2,Klhl24,Mapk1,Synpo,Itga1,Esr2,Mtap1b
GO:0043231	intracellular_membrane-bounded_organelle	Rabepk,Syt2,Spata18,Ncoa6,Eps15,Tln1,Scp2,Wdr16,Kdm5b,Zmynd19,Rasa2,Acss2,Thrap3,Cisd2,Mib1,Calcoco2,Rffl,Taok1,Rsc1a1,Dnmt3b,Slc9a3r1,Mef2d,Cisd3,Diap2,Nup62,Bbox1,Aldh1b1,Slc2a8,Rraga,Pitpnm2,Ick,Bnip2,Pvr,Aqp9,Yif1a,Uchl1,Gltscr2,Hmgn5,Vil1,Pecr,Picalm,Dyrk1b,Gm2a,Isg20l2,Bnip1,Mvp,Lyn,Lancl1,Csk,Cdk9,Eml2,Gucy1b3,Pgr,Ppp2r5d,B230216G23Rik,Arhgap1,Entpd4,Mmp3,Abca1,Rab11fip2,Tmed2,Sec31a,Casz1…
GO:0043234	protein_complex	Prpsap2,Trpc1,Chd8,Rnf40,Ncoa6,Cdca8,Nfkb1,Stx1a,Cdkn2a,Prps1,Rapgef4,Ywhab,Tsc1,Actb,Prkaa2,Vcp,Gnb2,Cisd2,Myh2,Gria3,Tubd1,Aif1l,Traf2,St13,Psen2,Cep250,Cdc20,Actn4,Trp53,Akap11,Rnf111,Htt,Fam186b,Stxbp2,Ccm2,Klc2,Spp2,Gstp1,Gab2,Adcy2,Col6a4,Ddb2,Tubb4,Prmt5,Oxa1l,Atp2a2,Anxa6,Cplx1,Trmt112,Akt1s1,Prkcz,Prkaa1,Myo1e,Prkab1,Fadd,Myh9,Dnm2,Btbd1,Cebpa,Ubqln1,Gpn3,Ctnnb1,Tuba3b,Rab5a,Set,Brca2,Oo…
GO:0043679	axon_terminus	Sept6,Ghrh,Rgs10,Synj2,Pebp1,Pcsk1,Kcnc3,Sept7,Chrm4,Ntrk2,Sncg,Kcnc4,Drd2,Ucn,Sncb,Oprd1,Gad1,Cacna1b,Hap1,Slc18a2,Cyp19a1,Chrm1,Chrm2,Atp6v0d1,Aqp1,Got1,Sept5,Amph,Chrm3,Bin1,Casr
GO:0045095	keratin_filament	Krt77,Krt6a,Krt80,Krt72-ps,Krt5,Krt1,Krt81,Krt78,Krt73,Krt2,Krt79,Krt71,Krt6b,Tchp,Krt76,Gm5414,Gm4559,4732456N10Rik,Krt84,Krtap5-4,1700011A15Rik,Gm2431,Krtap5-2,Gm11564,Krtap31-1,Gm11559,Krtap4-16,Gm11554,Krtap4-8,Gm11938,Krtap1-3,Krtap1-5,Krtap3-3,Krt18,5430421N21Rik,Krt14,Krt9,Krtap2-4,Krtap9-3,Krtap4-2,Krtap3-2,Krt75,Krt82,Krt86,Gm11565,Krtap4-9,Gm11563,Gm11555,Gm11562,Gm11937,Krtap4-6,Gm1157…
GO:0045121	membrane_raft	Gnai2,Trpc1,Stom,Mal,Tek,Dlg1,Mall,Flot2,Traf2,Snap25,Rtn4rl1,Stoml3,Card11,Lat2,Tex101,Sgca,Tlr4,Cd79a,Umod,Rhoq,Tnr,Ptk2b,Adam1a,Pecam1,Prkcz,Fadd,Rgs16,Furin,Stx2,Lyn,Kras,Rtn4rl2,Rab5a,Nphs1,Ephb1,Flot1,Fasl,Lrrk2,Abca1,Birc3,Bcl10,Dag1,Clip3,Chrna7,Sdc4,Tnfrsf1a,Fcer1g,Pikfyve,Gabbr1,Angpt1,Cln3,Ghsr,Prkca,P2rx3,Oprd1,Cd36,Tnfrsf1b,Cel,Casp8,Thy1,Stx12,Pag1,Prnp,Cd28,Hk1,Adcy6,Shh,Sis,Lck,Pd…
GO:0045177	apical_part_of_cell	Dbh,Srr,Dvl2,Enpep,Acpp,Prkci,Slc9a3r1,Umod,Pebp1,Crhr1,Clic4,Vamp7,Itga8,Cdc42,Ctnnb1,Slc11a2,Ctsl,Abcb11,Ooep,Adcy10,Dync2h1,Mgst1,Aqp8,Itpr3,Spp1,Inadl,Abcg5,Fzd3,Lrp2,Shroom3,Dync2li1,Car2,Mllt4,Nos3,P2rx4,Ezr,Fzd6,Tubg1,Pdzd3,Cubn,Myo6,Vcam1,Btd,Myl12b,Atp6v1c1,Acvr1,Rdx,Edar,Nedd1,Chl1,Vldlr,Atp6v0a4,Amn,Usp9x,Msn,Clcn5,Hfe,App,Numb,Plat,Drd3,Slc4a9
GO:0045202	synapse	Syt2,Abi1,Dennd1a,Grik3,Dbh,Dlg4,Syngr1,Dlg1,Rims4,Ppp1r9b,Slc32a1,Chrne,Unc13b,Lrfn1,Snap23,Gria3,Ctbp2,Chrnd,Dlgap4,Cacnb4,Rims3,Snap25,Trpv1,Pfn1,Gabrr1,Fbxo45,Homer1,Prosapip1,Shc4,Nbea,Chrnb1,Atp1a2,Chrnb2,Gria1,Doc2a,Rabac1,Chrna9,Mapk8ip1,Gabrb2,Gabrd,Cbln3,Sez6,Syt12,Tprgl,Igsf9,Bcan,Cplx1,Rasgrp2,Adrbk1,Myo7a,Insr,Lrrc4b,Cplx3,Homer2,Dnm2,Unc13c,Ctnnb1,Chrm4,Gabra6,Arhgap32,Snapin,Gabrp,…
GO:0045211	postsynaptic_membrane	Grik3,Dlg4,Dlg1,Chrna1,Chrne,Lrfn1,Clstn2,Gria3,F2r,Chrng,Chrnd,Trpv1,Gabrr1,Fbxo45,Homer1,Prosapip1,Shc4,Nbea,Chrnb1,Chrnb2,Gria1,Chrna9,Gabrb2,Gabrd,Arrb1,Cnih2,Shank1,Dlg2,Magee1,Akap1,Homer2,Dnm2,Chrm4,Gabra6,Arhgap32,Gabrp,Erbb3,Gria4,Lin7c,Pcdh8,Chrna4,Clstn1,Snta1,Gabrg1,Lrfn3,Scrib,Gabrb3,Cnih3,Nlgn1,Gabra5,Gabra2,Chrna7,Camk2n1,Shank3,Gria2,Apbb1,Mpdz,Snap91,Gabbr1,Prr7,Chrna3,Grin1,Dlga…
GO:0048471	perinuclear_region_of_cytoplasm	Capn6,Trim37,Pafah1b1,Pcsk9,Rad51,Snap47,Cdk5rap2,Arf1,Pak2,Aggf1,Npc1,Sec23a,Galnt3,Epn3,Nos2,Lmtk2,Myh6,Itm2c,Kif5b,Prkra,Ywhab,Rab14,Gnb2,Ndor1,Bag1,Calcoco2,Rad51c,Rc3h2,Rffl,Pkn3,Spag9,Nme1,Car4,Snap25,Cdc20,Hectd3,Actn4,Rangap1,Caln1,Asl,Bub1b,Tfrc,Cdk5r1,Slc2a4,Twf2,Nppa,Pde4b,Ccr2,Col4a3bp,Tlr4,Sept9,Mapk8ip1,Gnb2l1,Invs,Synj2,Tppp,1110017D15Rik,Thbs3,Csf1,Tg,Egfr,Stk33,Pacs1,Ptgds,Clic4,…
GO:0070469	respiratory_chain	Ndufa1,Ndufb5,Ndufs6,Ndufc2,Ndufv1,Ndufs2,Ndufs3,Ndufv3,Ndufs5,Ndufb3,mt-Co1,mt-Nd6,mt-Nd4,mt-Co2,Ndufa6,Ndufc1,Uqcrc2,Ndufv2,Ndufa8,Uqcrq,Ndufb9,Ndufa10,Cyc1,Ndufa7,Ndufa3,Ndufb10,Uqcr11,Ndufs7,Ndufb7,Ndufa5,Ndufb8,Ndufa12,Ndufa4,Cycs,Gm10053,Ndufb2,Ndufb11,Uqcrfs1,Ndufa2,Ndufb4
GO:0071013	catalytic_step_2_spliceosome	Pnn,Raly,Snrpb,Hnrnpu,Aqr,Snrnp200,Srsf1,Prpf8,Magoh,Ppie,Snrpb2,Sf3b2,Xab2,Snrpd1,Hnrnph1,Plrg1,Prpf6,Gpatch1,Hnrnpa1,Syf2,Hnrnpm,Zcchc8,Tfip11,Snrpa1,Ddx23,Sf3a1,Sf3a3,Ddx41,Dhx8,Snrnp40,Ddx5,Slu7,Dhx35,Syncrip,Srrm1,Ppil1,Srrm2,Lsm2,Sf3a2,Eftud2,Sart1,Sf3b3,Dhx38,Sf3b1,Cdc40,Hnrnpf,Snrpf,Hnrnpa2b1,Snrpd3,Lsm3,Frg1,2510012J08Rik,Isy1,Prpf19,Wdr83,Dgcr14,Prpf4b,Snw1,Rbm22,Skiv2l2,Cwc27,Ppwd1
