# Supplementary material for: An integrative transcriptome analysis framework for drug efficacy and similarity reveals drug-specific signatures of anti-TNF treatment in a mouse model of inflammatory polyarthritis
Source: PLoS Comput Biol. 2019 May 9;15(5):e1006933. doi: 10.1371/journal.pcbi.1006933 (PMC6508611; doi:10.1371/journal.pcbi.1006933)
Supplement: S1 Data — (ZIP) [file pcbi.1006933.s015.zip › Supplement/Dunnett_antiTNF_vs_Wt_and_Tg.tsv]

Gene	log2FC_Tg.Wt	pvalue_Tg.Wt	log2FC_RemP.Wt	pvalue_RemP.Wt	log2FC_Rem.Wt	pvalue_Rem.Wt	log2FC_Hum.Wt	pvalue_Hum.Wt	log2FC_Enb.Wt	pvalue_Enb.Wt	log2FC_Cim.Wt	pvalue_Cim.Wt	log2FC_Wt.Tg	pvalue_Wt.Tg	log2FC_RemP.Tg	pvalue_RemP.Tg	log2FC_Rem.Tg	pvalue_Rem.Tg	log2FC_Hum.Tg	pvalue_Hum.Tg	log2FC_Enb.Tg	pvalue_Enb.Tg	log2FC_Cim.Tg	pvalue_Cim.Tg
A1bg	0.311980782051283	0.720506471081602	-0.320011409090909	0.99122524442377	-0.145016454545454	0.99122524442377	0.278476136363636	0.841012305656683	0.278170015151516	0.841597818754587	0.317527696969698	0.754724838185241	-0.311980782051281	0.745642929934313	-0.63199219114219	0.371139953912699	-0.456997236596736	0.371139953912699	-0.0335046456876452	0.999997752411663	-0.0338107668997663	0.999997628055821	0.00554691491841565	0.9999999999526
A1cf	-0.0661426282051277	0.873818449404896	-0.000934823232322753	0.998311802802116	-0.0286684393939391	0.998311802802116	0.0666988333333341	0.89694717231299	-0.027570136363636	0.998640170154711	-0.0323101590909088	0.996759663734881	0.0661426282051293	0.890244118077814	0.0652078049728059	0.99215903311436	0.0374741888111896	0.99215903311436	0.132841461538463	0.29375308947226	0.0385724918414926	0.990893433485434	0.03383246911422	0.995429567634016
A2ld1	-0.360060554778554	0.665557562866523	-1.35376755555556	0.985782987788922	-0.172633272727272	0.985782987788922	0.384553734848485	0.661545602059763	0.0748180000000004	0.999854689208146	0.000946606060605802	0.999999999999999	0.360060554778554	0.691911589467807	-0.993707000777002	0.976542670340644	0.187427282051282	0.976542670340644	0.744614289627039	0.0628721543825379	0.434878554778554	0.506594432755532	0.36100716083916	0.689592220008606
A2m	-0.230240006993005	0.830448426068713	0.119797924242426	0.771945789699283	-0.267706287878786	0.771945789699283	-0.32743724242424	0.600387973026168	-0.207859939393937	0.907980831382921	-0.648829348484847	0.0499935350492433	0.230240006993009	0.850256031245373	0.350037931235433	0.999989544265885	-0.0374662808857791	0.999989544265885	-0.0971972354312338	0.99747829842002	0.0223800675990701	0.999999512130011	-0.41858934149184	0.310888949284822
A3galt2	-0.0218856317016317	0.999790560920792	-0.165054202020202	0.989619119017013	-0.0473460757575759	0.989619119017013	0.0886948484848485	0.836426554005346	0.0100991212121209	0.999998456059823	0.0225009848484849	0.99982744548461	0.021885631701632	0.999838213877081	-0.14316857031857	0.99961336869151	-0.0254604440559436	0.99961336869151	0.110580480186481	0.645580839535793	0.031984752913753	0.998598721953519	0.0443866165501169	0.991795319713073
A4galt	0.296489168997673	0.816919558555873	-0.198187186868683	0.996818547121735	0.130034560606065	0.996818547121735	0.743479015151518	0.0884508468041012	0.945908848484853	0.0167044398930738	0.960230257575761	0.0146891188923389	-0.296489168997666	0.83761917732729	-0.494676355866353	0.987221825103831	-0.166454608391606	0.987221825103831	0.446989846153849	0.481965022863342	0.649419679487182	0.136576058916082	0.663741088578091	0.122534380498115
A4gnt	0.11766676107226	0.855035538989199	0.0937957121212113	0.976915141387648	0.0811983333333325	0.976915141387648	-0.0292865000000009	0.99991103827253	0.150360363636363	0.734038161590209	0.178102083333332	0.58276242681683	-0.117666761072261	0.873028182410165	-0.0238710489510489	0.99965229807863	-0.0364684277389279	0.99965229807863	-0.146953261072262	0.728327175115775	0.0326936025641022	0.999814630820449	0.0604353222610719	0.994292105547597
Aaas	0.314279855477856	0.364167532550853	-0.426966232323231	0.926013162716575	0.159113090909092	0.926013162716575	0.186298484848485	0.862804504960029	-0.224949515151514	0.742239420478003	-0.11444509090909	0.983591645013536	-0.314279855477855	0.384871572420012	-0.741246087801087	0.926638855131006	-0.155166764568764	0.926638855131006	-0.12798137062937	0.968998731287443	-0.53922937062937	0.0275957458146338	-0.428724946386946	0.118165528956464
Aacs	-0.316813974358973	0.089841957596396	0.119116262626264	0.564956788926546	-0.194338030303029	0.564956788926546	-0.323811878787877	0.110805191770942	-0.454630863636362	0.0101367372931501	-0.35308715151515	0.0685703627465151	0.316813974358974	0.0947698482387047	0.435930236985237	0.886435977541401	0.122475944055944	0.886435977541401	-0.00699790442890451	0.999999986891449	-0.137816889277389	0.824186522559453	-0.0362731771561769	0.999773464478278
Aadac	0.0718393181818192	0.779741595302378	-0.0828380808080796	0.998384213092492	0.0263126060606071	0.998384213092492	0.142956833333334	0.200586459580663	-0.00251809090909012	0.999999998417876	-0.020859787878787	0.999561528836216	-0.071839318181817	0.802532474037077	-0.154677398989898	0.969585111293413	-0.0455267121212108	0.969585111293413	0.0711175151515163	0.809203737616784	-0.074357409090908	0.77855157140472	-0.0926991060606051	0.585087206652208
Aadacl2	0.0544878251748259	0.999940770518746	0.0583613333333339	0.943477987293534	-0.209485393939393	0.943477987293534	0.519488	0.266367847639189	0.366797681818182	0.611221267213097	0.233939060606061	0.9103948278463	-0.0544878251748256	0.999954474535589	0.00387350815850803	0.843571048586437	-0.263973219114219	0.843571048586437	0.465000174825175	0.33046541143418	0.312309856643356	0.726629014773736	0.179451235431235	0.969072453215871
Aadat	-0.0241107948717941	0.999825535261765	-0.210134757575757	0.999144032293972	-0.0338784999999991	0.999144032293972	0.0494840757575764	0.993282018076138	-0.0228974242424234	0.999909344848663	0.0106794696969704	0.999998998564305	0.024110794871795	0.999865346605782	-0.186023962703963	0.999999352696808	-0.00976770512820479	0.999999352696808	0.0735948706293707	0.948864203534916	0.00121337062937097	0.999999999997583	0.0347902645687649	0.998906716229776
Aagab	0.266360177156177	0.346612530481174	0.276379025252524	0.965134913935146	0.111588818181818	0.965134913935146	0.0615453636363631	0.99835379075639	0.0260428939393934	0.999988437429548	-0.0434310909090916	0.99977032786194	-0.266360177156177	0.366501902443225	0.0100188480963478	0.850375868614377	-0.154771358974359	0.850375868614377	-0.204814813519813	0.637664095812824	-0.240317283216783	0.47480986129368	-0.309791268065268	0.222151222868547
Aak1	-0.104263024475525	0.499015627613205	0.127187500000001	0.99999999942571	-0.0022546363636369	0.99999999942571	-0.0466123106060608	0.976637220379403	0.0486915909090904	0.97125692283072	0.0379208939393935	0.991643412084953	0.104263024475525	0.524438014087972	0.231450524475525	0.547230512691598	0.102008388111888	0.547230512691598	0.0576507138694642	0.93239180838926	0.152954615384615	0.1576952603795	0.142183918414919	0.214511489512309
Aamp	-0.215446312354311	0.602663425655223	0.0533761818181833	0.99999920393347	0.0173102272727291	0.99999920393347	-0.145392537878786	0.90894498671021	-0.615809863636362	0.0036173624511896	-0.580765575757574	0.00679167633875266	0.215446312354313	0.629416704064145	0.268822494172495	0.552240005805629	0.232756539627041	0.552240005805629	0.0700537744755258	0.997072320116939	-0.40036355128205	0.0795774653786278	-0.365319263403262	0.12989202261952
Aanat	0.16698917948718	0.272402154982382	-0.0587158535353531	0.997029656770585	0.0397486590909095	0.997029656770585	0.095796560606061	0.828195823000624	0.157312787878788	0.389550347360595	0.120148424242424	0.65702161060516	-0.16698917948718	0.288447465647129	-0.225705033022533	0.569419665430719	-0.127240520396271	0.569419665430719	-0.0711926188811188	0.941028424465866	-0.00967639160839197	0.999999095157155	-0.0468407552447557	0.992174479252105
Aard	-0.0769807062937059	0.999011061767037	0.195996787878789	0.999763919451799	-0.0635977272727267	0.999763919451799	-0.062622484848484	0.999784038184261	-0.283953181818181	0.710625374003631	-0.22290953030303	0.86976791180405	0.0769807062937078	0.999228423504508	0.272977494172496	0.999999974573211	0.0133829790209803	0.999999974573211	0.0143582214452227	0.999999961253807	-0.206972475524474	0.892106568476459	-0.145928824009323	0.976971676848744
Aars	0.00622163752913867	0.999999996844046	0.321523510101012	0.999999993126516	0.00753186363636477	0.999999993126516	0.00668436363636449	0.999999996638833	0.130123893939395	0.932600390137077	0.164442212121214	0.833521859683665	-0.00622163752913612	0.999999997596141	0.315301872571874	0.99999999999979	0.00131022610722718	0.99999999999979	0.000462726107227181	1	0.123902256410258	0.939798666452831	0.158220574592076	0.840456079048208
Aars2	0.082156644522145	0.99931629014822	-0.553650601010101	0.999758480036589	-0.0727683939393937	0.999758480036589	0.356732575757576	0.624073792539291	0.309915287878789	0.74522814003018	0.339306090909091	0.669912425480619	-0.0821566445221438	0.999468094362032	-0.635807245532245	0.983729953071218	-0.154925038461538	0.983729953071218	0.274575931235432	0.811062562185058	0.227758643356644	0.906189419305958	0.257149446386947	0.850250780043952
Aasdh	-0.0755659452214431	0.864448735490342	0.337518681818184	0.999967928696557	-0.016090439393937	0.999967928696557	-0.141956909090907	0.382600378558216	-0.0571990909090887	0.967267631410911	-0.0660289545454521	0.93796356441636	0.075565945221447	0.881676486932919	0.413084627039629	0.956857548341685	0.0594755058275073	0.956857548341685	-0.0663909638694622	0.930046990055577	0.0183668543123557	0.999923427024798	0.00953699067599216	0.999998406638395
Aasdhppt	-0.322739277389276	0.0255246081502406	0.128410505050507	0.338739358058406	-0.204273530303028	0.338739358058406	-0.128226878787877	0.775056397509081	-0.0500673030303011	0.9966815596354	-0.0487703030303012	0.997121378189059	0.322739277389279	0.0266675050110681	0.451149782439784	0.809934768862017	0.118465747086249	0.809934768862017	0.1945123986014	0.345618560969436	0.272671974358976	0.0829752323590442	0.273968974358976	0.0806156446141384
Aass	-0.186972155011655	0.239771240282658	-0.607053681818181	0.346806649075469	-0.177176833333333	0.346806649075469	-0.000293530303029735	1	-0.105499318181818	0.815801123716985	-0.0974109090909084	0.860924422590688	0.186972155011656	0.253954473714332	-0.420081526806526	0.999999381942934	0.00979532167832255	0.999999381942934	0.186678624708625	0.255529822081444	0.0814728368298377	0.924165517471957	0.0895612459207468	0.888692050563052
Aatf	0.121021870629371	0.919984752566486	0.780771691919192	0.994474219250962	0.0733764848484851	0.994474219250962	-0.117109742424242	0.946277906862601	0.110984757575758	0.957637260747084	0.12637893939394	0.925698435742412	-0.12102187062937	0.931801728575051	0.659749821289822	0.999433972661653	-0.0476453857808855	0.999433972661653	-0.238131613053613	0.433332606555507	-0.010037113053613	0.999999942177688	0.00535706876456912	0.999999998656625
Aatk	-0.0740990990675982	0.998106446413375	0.361336353535355	0.996538963089106	-0.0880128030303024	0.996538963089106	-0.254785696969696	0.670374874135731	-0.135400363636363	0.969382711666889	-0.180336545454545	0.895042886998433	0.0740990990676	0.998513686304498	0.435435452602954	0.999999918716965	-0.0139137039627033	0.999999918716965	-0.180686597902097	0.883628983049728	-0.061301264568764	0.999488258217898	-0.106237446386946	0.989743937575269
Abat	-0.473546165501164	0.395026013472357	0.227226565656567	0.921571819416288	-0.25073509090909	0.921571819416288	-0.616684969696968	0.207215018708413	-0.668219999999999	0.148003740022639	-0.642126545454544	0.175870675600446	0.473546165501167	0.417061024339369	0.700772731157733	0.947842816200239	0.222811074592076	0.947842816200239	-0.143138804195803	0.994036712942143	-0.194673834498833	0.971951460806646	-0.168580379953379	0.986135734908721
Abca1	0.68669298834499	9.40004262428573e-07	0.306126434343435	0.332468386748712	0.218363477272728	0.332468386748712	0.212537515151515	0.359030722443258	0.212619833333334	0.358754445618199	0.227577242424243	0.292939696458368	-0.686692988344987	1.11023883642147e-06	-0.380566554001553	0.001057498339605	-0.46832951107226	0.001057498339605	-0.474155473193472	0.000942233281094884	-0.474073155011653	0.000889180057205174	-0.459115745920744	0.00139362329835124
Abca12	0.344121769230772	0.978594293905937	-0.202988343434341	0.994148793725687	-0.283035090909088	0.994148793725687	1.01314463636364	0.362741780136805	1.57263137878788	0.0529683246062913	0.77366428787879	0.632707884839256	-0.344121769230768	0.982511881373321	-0.547110112665111	0.782027130805936	-0.627156860139858	0.782027130805936	0.669022867132869	0.732651559602474	1.22850960955711	0.154275604682685	0.42954251864802	0.950260715197938
Abca13	-0.0962271439393931	0.987619879473629	-0.375465376262626	0.996848755858624	0.078745295454546	0.996848755858624	-0.427259477272726	0.117337142818452	-0.296471462121211	0.429188880284411	0.0530095530303035	0.99965348876202	0.0962271439393949	0.990009330287321	-0.279238232323232	0.853050708415107	0.17497243939394	0.853050708415107	-0.331032333333333	0.27756050876758	-0.200244318181817	0.766236939346278	0.149236696969698	0.921370431074538
Abca14	-0.010980506993005	0.999990161471489	-0.0754890656565639	0.99999913814978	0.00774879545454732	0.99999913814978	0.010103242424244	0.999995821120953	0.0047447727272747	0.999999954044104	0.0561208257575779	0.948307197057951	0.0109805069930082	0.999992469971112	-0.0645085586635576	0.99982722226124	0.0187293024475535	0.99982722226124	0.0210837494172503	0.999658372960503	0.0157252797202806	0.999937529196848	0.0671013327505838	0.880917420553615
Abca15	-0.0622699860139849	0.973607401416251	-0.534816353535353	0.989804577771616	-0.05456934090909	0.989804577771616	-0.000206954545453456	1	0.0610213181818191	0.982173839796714	0.0106536666666679	0.999999108167465	0.0622699860139861	0.978320839052561	-0.472546367521367	0.999999858741064	0.00770064510489522	0.999999858741064	0.0620630314685318	0.978665434463543	0.123291304195805	0.679457183883666	0.0729236526806532	0.954521119673941
Abca16	0.0331661724941723	0.998066708847723	0.0542504848484845	0.999994754875021	0.0126798181818181	0.999994754875021	0.139688181818181	0.468785452297961	0.0895898484848481	0.843053806387993	0.103752136363636	0.745725808002251	-0.0331661724941729	0.998482166231418	0.0210843123543123	0.999902847369407	-0.0204863543123544	0.999902847369407	0.106522009324009	0.69935822612003	0.056423675990676	0.975512893580406	0.0705859638694638	0.932145215575021
Abca17	0.136098785547786	0.852758183322666	-0.503219202020201	0.99999999999998	0.00082146969697069	0.99999999999998	0.00904572727272832	0.99999996400254	-0.0460630454545444	0.99946536539533	0.0563272348484859	0.998351011754118	-0.136098785547785	0.870929890199068	-0.639317987567988	0.873836031033548	-0.135277315850816	0.873836031033548	-0.127053058275058	0.901287383535096	-0.182161831002331	0.664172548461614	-0.0797715506993003	0.988412275278774
Abca2	0.0740751002331041	0.513937351061518	-0.100425297979794	0.562230502006472	-0.0750719393939356	0.562230502006472	0.0278801363636401	0.990756221787546	0.10383863636364	0.242950509528978	0.0702102727272766	0.626954064156872	-0.0740751002330974	0.539688408743982	-0.174500398212895	0.0249551635542696	-0.149147039627037	0.0249551635542696	-0.0461949638694608	0.895511554660707	0.0297635361305392	0.985802223985947	-0.00386482750582469	0.999999886790179
Abca3	0.234805479020981	0.144588859274178	0.0754436919191938	0.999997978427822	0.0134653636363655	0.999997978427822	0.187729484848486	0.392216373364857	0.270748378787881	0.0969349850062118	0.154613469696972	0.588609420913334	-0.234805479020977	0.152954029553461	-0.159361787101785	0.197760282971142	-0.221340115384614	0.197760282971142	-0.0470759941724925	0.996906839236299	0.035942899766902	0.999308018477142	-0.0801920093240072	0.954907124751259
Abca4	0.25812602913753	0.341243612928172	-0.291148040404039	0.999993346730871	-0.0228613484848471	0.999993346730871	0.171297962121213	0.780986550183144	0.264190166666668	0.379283540220365	0.324210045454547	0.193049950247234	-0.258126029137529	0.360875976547364	-0.549274069541569	0.277037343648185	-0.280987377622377	0.277037343648185	-0.0868280670163161	0.986326340661961	0.00606413752913848	0.999999997360936	0.0660840163170172	0.996727648849564
Abca5	-1.15797136596736	2.98244026997185e-06	0.872372565656567	0.278892962914778	-0.409111803030302	0.278892962914778	-0.609625984848483	0.0389289951363355	-0.48291212121212	0.146371971228852	-0.720915499999998	0.00985505638214745	1.15797136596737	3.40260608977516e-06	2.03034393162393	0.00365940521183294	0.748859562937064	0.00365940521183294	0.548345381118882	0.0551149396019679	0.675059244755246	0.0106380163732381	0.437055865967367	0.183249743066871
Abca6	-1.09640315734266	1.44244481914413e-08	-0.00432984343434387	0.0153242842995386	-0.532264030303031	0.0153242842995386	-0.618742833333334	0.00358066654484424	-0.602755174242425	0.00459173727387163	-0.841326075757576	4.43835859019748e-05	1.09640315734266	1.93276264992548e-08	1.09207331390831	0.00502594451752758	0.564139127039627	0.00502594451752758	0.477660324009324	0.0238293234119189	0.493647983100233	0.0180043357680209	0.255077081585081	0.456406701132206
Abca7	0.340076410256411	0.000118690262713717	0.347772121212122	0.378679152376476	0.130660787878789	0.378679152376476	0.0295626060606069	0.998277726265383	-0.0792079545454541	0.824458488500094	0.0107056060606068	0.999995174620375	-0.340076410256409	0.000124594527373345	0.00769571095571211	0.0324493105104455	-0.209415622377621	0.0324493105104455	-0.310513804195803	0.000518558001770364	-0.419284364801864	1.87515971339369e-06	-0.329370804195803	0.000209518292434319
Abca8a	-1.63139891433566	7.6106154489608e-08	0.729483113636365	0.0957216782542971	-0.64213937121212	0.0957216782542971	-1.05358775	0.00141587618525452	-1.03578837121212	0.00164943497238168	-1.26689038636363	9.4084214805612e-05	1.63139891433566	9.69059398281402e-08	2.36088202797203	0.00141670238232083	0.989259543123542	0.00141670238232083	0.577811164335663	0.127063168796823	0.595610543123542	0.108813964142847	0.364508527972027	0.557482159119945
Abca8b	-1.65832423018648	3.89677179413184e-12	0.133791164141413	0.00372170723960363	-0.738021325757576	0.00372170723960363	-0.651103977272727	0.013241760390204	-0.587772628787879	0.0301243010934046	-0.836285310606061	0.000823446940440675	1.65832423018648	5.30409050014669e-12	1.79211539432789	7.46597120655501e-05	0.920302904428905	7.46597120655501e-05	1.00722025291375	1.58912247263387e-05	1.0705516013986	3.62503583895002e-06	0.82203891958042	0.000457653666644298
Abca9	-0.367654025641026	0.158559077707077	0.290169424242424	0.960007473080551	-0.127516825757576	0.960007473080551	-0.153123454545455	0.912363732629257	-0.142714560606061	0.934476606747028	-0.257009015151516	0.549868998934808	0.367654025641026	0.167801107447087	0.657823449883451	0.58292955462689	0.24013719988345	0.58292955462689	0.214530571095571	0.690110084797797	0.224939465034965	0.646819759103984	0.110645010489511	0.977352596420492
Abcb10	0.0284247529137537	0.999999407214809	-0.144775414141413	0.999999999782115	-0.00806721212121145	0.999999999782115	0.22464293939394	0.956064338196335	0.159580204545455	0.991613334922547	0.44799571969697	0.539464627943348	-0.0284247529137521	0.999999547728545	-0.173200167055166	0.999997993428506	-0.0364919650349645	0.999997993428506	0.196218186480187	0.974132132933065	0.131155451631702	0.996727798246479	0.419570966783217	0.569992159993245
Abcb11	0.00653658974359004	0.999999996801064	-0.439910585858585	0.953041849132143	-0.12548003030303	0.953041849132143	0.102888757575758	0.981424838145062	0.182021363636364	0.799741577347766	0.118718318181819	0.963430462132352	-0.00653658974358941	0.999999997563397	-0.446447175602175	0.935401086648741	-0.13201662004662	0.935401086648741	0.0963521678321681	0.985200506216119	0.175484773892774	0.80558417977353	0.112181728438229	0.969008177768172
Abcb1a	0.0536573881118898	0.999713119213562	0.81450188888889	0.994374419967577	-0.0976399469696951	0.994374419967577	-0.246539454545453	0.709473553394678	0.0251687575757591	0.999997642882117	0.0832207272727288	0.997613879196605	-0.0536573881118867	0.999778034148321	0.760844500777002	0.947209112790446	-0.151297335081584	0.947209112790446	-0.300196842657341	0.486947256038313	-0.0284886305361295	0.999994586628062	0.0295633391608405	0.999993258894662
Abcb1b	0.636483867132869	0.0128246438576074	0.824655040404042	0.75637010696411	0.238803083333336	0.75637010696411	0.0832895303030322	0.997936213795935	0.200663015151517	0.864778604924772	0.361733628787881	0.363183134204745	-0.636483867132866	0.0133311765543186	0.188171173271174	0.232389006675033	-0.397680783799533	0.232389006675033	-0.553194336829836	0.0409532749920323	-0.435820851981351	0.15921527861115	-0.274750238344987	0.606266573884949
Abcb4	-1.16533523193473	0.000136874074140758	-0.170230196969697	0.38436900350123	-0.449040439393938	0.38436900350123	-0.201831696969696	0.946893610289043	-0.271856757575757	0.828621614367371	-0.213601681818181	0.932268899492534	1.16533523193473	0.000143419720497251	0.995105034965033	0.0350430037211424	0.716294792540792	0.0350430037211424	0.963503534965033	0.0021181040845526	0.893478474358972	0.00483230433663484	0.951733550116549	0.00239724435638367
Abcb5	-0.126572124708624	0.506467165128912	-0.337682994949494	0.857565457979494	-0.0871687424242417	0.857565457979494	0.0573975227272733	0.975850000821399	0.11788246969697	0.636528274881502	0.0969532727272731	0.794345745339678	0.126572124708625	0.532059054406816	-0.21111087024087	0.996096131128739	0.0394033822843828	0.996096131128739	0.183969647435898	0.16978995144195	0.244454594405594	0.0324778316907679	0.223525397435898	0.0601396998610134
Abcb6	-0.299171804195806	0.109725268843295	0.269805969696968	0.997868548837852	-0.0538525151515169	0.997868548837852	-0.0178448787878802	0.999996412839108	-0.0213689090909107	0.999989563889734	0.100662143939392	0.950598527685381	0.299171804195803	0.115895899911393	0.568977773892773	0.269665931186559	0.245319289044288	0.269665931186559	0.281326925407925	0.156211779885548	0.277802895104894	0.165325915510909	0.399833948135197	0.0162509272892838
Abcb7	-0.000774701631701241	0.999999999999958	0.272236595959597	0.943231230075857	-0.100985136363635	0.943231230075857	-0.20255206060606	0.474512542179913	-0.173025272727272	0.630751172413162	0.016272954545455	0.999997544038358	0.000774701631702522	0.999999999999968	0.273011297591299	0.939506285775527	-0.100210434731933	0.939506285775527	-0.201777358974357	0.438509332311468	-0.17225057109557	0.602812747650011	0.017047656177157	0.999996437801307
Abcb8	-0.00876149184149122	0.999999967745642	0.291161313131314	0.993061474358755	-0.077168575757575	0.993061474358755	-0.13829056060606	0.896146891325906	-0.208133060606059	0.614700062877015	-0.131864386363635	0.914042830312652	0.00876149184149377	0.999999975422048	0.299922804972807	0.995960184157065	-0.0684070839160822	0.995960184157065	-0.129529068764567	0.911989900305208	-0.199371568764567	0.623867220651333	-0.123102894522143	0.928801022404213
Abcb9	-0.0227156800699301	0.99999454623317	0.000799174242423949	0.99881480000972	-0.0610680681818183	0.99881480000972	0.117275189393939	0.965436231084953	0.226961916666667	0.620585743507905	0.318981462121212	0.282233026290706	0.0227156800699304	0.999995829754926	0.0235148543123545	0.999908685335	-0.0383523881118877	0.999908685335	0.13999086946387	0.91730597791373	0.249677596736597	0.488861415406648	0.341697142191143	0.184053435698104
Abcc1	0.242730822843823	0.00318449616144578	0.248943994949496	0.999999999090871	0.00230786363636391	0.999999999090871	0.013405636363637	0.999967191725832	-0.0396858939393938	0.986196106139841	-0.11899903030303	0.372482165057423	-0.242730822843823	0.00328683169859301	0.0062131721056719	0.00359847074658814	-0.24042295920746	0.00359847074658814	-0.229325186480187	0.00612748270929653	-0.282416716783218	0.000448475892355638	-0.361729853146853	6.76393845389089e-06
Abcc10	-0.103627445221445	0.86497418016074	-0.0730043838383834	0.884963025205356	-0.105565878787878	0.884963025205356	-0.0555934545454539	0.994117123012603	-0.0980979999999997	0.913796809590717	-0.114543651515151	0.844580076219125	0.103627445221445	0.882158041572448	0.0306230613830612	0.999999999982836	-0.0019384335664338	0.999999999982836	0.0480339906759907	0.997033352240975	0.00552944522144497	0.999999990787536	-0.0109162062937066	0.999999460995487
Abcc12	0.018772778554778	0.999998270161632	0.204676661616161	0.999999998694068	0.00600069696969634	0.999999998694068	-0.0521161060606065	0.999521667537917	-0.0802312575757579	0.994842877523113	-0.12073140909091	0.960994449196891	-0.0187727785547783	0.999998679056731	0.185903883061383	0.999999867457888	-0.0127720815850816	0.999999867457888	-0.0708888846153845	0.997075994981596	-0.0990040361305361	0.983276111915272	-0.139504187645688	0.919365941923138
Abcc2	0.262180277389278	0.6904693987772	-0.147647964646465	0.982881838121034	0.134269333333333	0.982881838121034	0.194471166666667	0.909498141247038	0.106316257575758	0.994809526978621	0.268140916666667	0.722887979367343	-0.262180277389276	0.716378147212505	-0.40982824203574	0.985168320911168	-0.127910944055943	0.985168320911168	-0.0677091107226091	0.9995261251136	-0.155864019813518	0.961617077597209	0.00596063927739088	0.999999999743153
Abcc3	0.397230001165502	0.00334970613456853	0.342698489898991	0.23850004025032	0.225624962121213	0.23850004025032	0.441255848484849	0.00205892059116397	0.504956818181819	0.000304699800762087	0.58400543939394	3.04153854091549e-05	-0.397230001165501	0.00345783675476319	-0.0545315112665112	0.467137506339945	-0.171605039044289	0.467137506339945	0.0440258473193471	0.998094900189027	0.107726817016317	0.860177603523112	0.186775438228438	0.377891445827771
Abcc4	0.530952634032634	7.08296461860991e-05	0.576727626262627	0.500461579123588	0.175681363636364	0.500461579123588	0.096825545454546	0.922125311814178	0.244987484848485	0.186382207426616	0.418858590909091	0.0044313754956341	-0.530952634032633	7.49181108851138e-05	0.0457749922299937	0.0127395699475753	-0.355271270396269	0.0127395699475753	-0.434127088578087	0.0015132190871221	-0.285965149184148	0.0658385806073396	-0.112094043123542	0.848529628601225
Abcc5	0.434973354312356	0.0289058008614115	0.283813727272729	0.99995172727699	-0.0325399999999982	0.99995172727699	0.0768275151515167	0.993934181967908	0.248022636363638	0.460669132369637	0.34712350757576	0.155288594070669	-0.434973354312354	0.0302291660419258	-0.151159627039626	0.0168241088883826	-0.467513354312353	0.0168241088883826	-0.358145839160838	0.104830560186753	-0.186950717948717	0.702479880967396	-0.0878498467365958	0.986673362710821
Abcc6	0.112224063519814	0.817940489561768	0.0588580378787889	0.999027669258433	0.0397488409090919	0.999027669258433	0.160338916666667	0.575698888811	0.283694174242425	0.0852522110077839	0.210170295454546	0.303942928435519	-0.112224063519813	0.838575327982886	-0.0533660256410249	0.974720775334814	-0.0724752226107223	0.974720775334814	0.0481148531468536	0.996928818546853	0.171470110722611	0.469625193632983	0.0979462319347324	0.903899997152592
Abcc8	-0.177207966783218	0.334548326125158	-0.472479244949495	0.88765439076467	-0.0966471136363644	0.88765439076467	0.054936795454545	0.99152266167056	0.0782979090909085	0.953111361384878	0.0808004621212114	0.94616861553798	0.177207966783217	0.353855205749736	-0.295271278166278	0.94143190404306	0.0805608531468529	0.94143190404306	0.232144762237762	0.124753894958142	0.255505875874126	0.073805798972934	0.258008428904429	0.0694939360865392
Abcc9	-0.207348653846153	0.999585067329081	-1.05991896464646	0.979602028976864	-0.456065939393938	0.979602028976864	0.825608030303031	0.770613626256026	1.10295637878788	0.510886276902127	1.11850309090909	0.496506458449984	0.207348653846155	0.999678273383054	-0.85257031080031	0.999095153628553	-0.248717285547785	0.999095153628553	1.03295668414918	0.540898625657183	1.31030503263403	0.294714230141704	1.32585174475525	0.283225639342352
Abcd1	0.376864955710957	0.0176810271010925	-0.123702666666665	0.704623535198438	0.156622136363638	0.704623535198438	0.191222515151516	0.516478361758764	-0.00722601515151435	0.999999978764473	0.00138698484848635	0.999999999998933	-0.376864955710955	0.0184216027749909	-0.500567622377621	0.330660716911528	-0.220242819347318	0.330660716911528	-0.18564244055944	0.509196591940247	-0.38409097086247	0.0155646647058956	-0.375477970862469	0.0189245376649509
Abcd2	-0.920475607226105	2.02612837673088e-05	-0.00082232828282628	0.163789511456998	-0.409508848484847	0.163789511456998	-0.354922833333331	0.281305080707409	-0.378182393939392	0.22555572310063	-0.407930045454543	0.166416756818432	0.92047560722611	2.19639081606715e-05	0.919653278943281	0.0340846301523413	0.510966758741261	0.0340846301523413	0.565552773892776	0.0151663258178278	0.542293213286716	0.0214306373078461	0.512545561771564	0.0332703878279966
Abcd3	-0.12712814160839	0.929647774203651	0.646153431818183	0.980094918811872	-0.102345568181816	0.980094918811872	-0.0975282803030287	0.984290076951713	0.0566304242424255	0.9991334639277	0.0768700681818198	0.995380851893946	0.127128141608393	0.940344363313569	0.773281573426575	0.999992150343463	0.0247825734265755	0.999992150343463	0.0295998613053629	0.999977578529637	0.183758565850817	0.758943025487158	0.203998209790212	0.671251190503352
Abcd4	0.00554943822844234	0.999999977380201	0.335649888888893	0.998745531630066	-0.0377869242424203	0.998745531630066	0.023961924242428	0.999906850016863	0.0735189696969734	0.961541955300934	0.0854617424242462	0.925928820338788	-0.005549438228435	0.99999998276509	0.330100450660454	0.997063944608898	-0.0433363624708594	0.997063944608898	0.0184124860139891	0.999978099652554	0.0679695314685346	0.970549660790131	0.0799123041958073	0.938635186043062
Abce1	0.171947142191142	0.00304769824829965	-0.0431118787878793	0.104812745076791	0.116998424242424	0.104812745076791	0.166121696969696	0.00841532219543084	0.200691575757576	0.0009266348752478	0.2633435	1.21570148653438e-05	-0.171947142191141	0.00314528204920861	-0.215059020979021	0.747740683931742	-0.0549487179487174	0.747740683931742	-0.0058254452214448	0.999997951397422	0.0287444335664343	0.982679430035626	0.0913963578088587	0.249476305781947
Abcf1	0.130883397435899	0.941079669427975	0.236728737373739	0.999999999430739	-0.00548592424242307	0.999999999430739	0.0909026969696976	0.992320723697466	0.256524575757577	0.551387668076693	0.337718454545456	0.277013198517137	-0.130883397435896	0.950369903332544	0.105845339937842	0.940502850022738	-0.13636932167832	0.940502850022738	-0.0399807004661992	0.999913765661933	0.12564117832168	0.958709375989658	0.206835057109559	0.721073092263237
Abcf2	-0.0587322435897436	0.999611242684836	0.00952159090908981	0.9985842624541	-0.0785506363636363	0.9985842624541	0.115610803030303	0.98888961820121	0.116408045454545	0.988492901306688	0.209750272727273	0.846817855608081	0.0587322435897442	0.999698688259921	0.0682538344988342	0.999999500026394	-0.0198183927738922	0.999999500026394	0.174343046620048	0.917416668973214	0.17514028904429	0.915823115267461	0.268482516317017	0.638215570255382
Abcf3	-0.224237228438225	0.289096843354349	-0.0487359696969668	0.961759459125301	-0.0902749999999969	0.961759459125301	-0.17431024242424	0.601734373800357	-0.23908861363636	0.286707848655026	-0.181309560606057	0.563202639905128	0.224237228438231	0.306057975796534	0.175501258741261	0.796445598061511	0.133962228438231	0.796445598061511	0.0499269860139884	0.997942576831409	-0.0148513851981321	0.999998199704978	0.0429276678321704	0.999112608582796
Abcg1	0.957214493006994	5.83408477692338e-05	0.0213482070707085	0.104276750410816	0.495355954545455	0.104276750410816	0.442148704545456	0.177350976261365	0.21502290909091	0.821570555340494	0.341002242424243	0.413637519039982	-0.957214493006992	6.19081804300592e-05	-0.935866285936285	0.115196934124096	-0.461858538461537	0.115196934124096	-0.515065788461537	0.0620036639653041	-0.742191583916082	0.00242604795846857	-0.616212250582749	0.0163039379686707
Abcg2	-0.476210896853145	0.0252418744135011	0.3262170479798	0.893532447112401	-0.1528880530303	0.893532447112401	-0.197016416666664	0.743911220046347	-0.0135704469696946	0.999999825444894	-0.126118946969694	0.952257684103685	0.47621089685315	0.026369851382916	0.802427944832948	0.230876302331	0.323322843822847	0.230876302331	0.279194480186483	0.372446917478664	0.462640449883453	0.032808237554926	0.350091949883453	0.166553944174304
Abcg3	0.811133673659674	3.47944352774299e-07	0.0225649090909097	0.230244372839313	0.27736140909091	0.230244372839313	0.26846628030303	0.258524774020273	0.345925636363637	0.0837911036657488	0.383204666666667	0.0444924270423233	-0.811133673659674	4.23591782205968e-07	-0.788568764568765	0.00101059406910209	-0.533772264568765	0.00101059406910209	-0.542667393356644	0.000851543944031863	-0.465208037296037	0.00519230463443132	-0.427929006993007	0.0119282140724435
Abcg4	0.060542748251752	0.983927086663168	-0.163653090909087	0.99980375181932	0.0286647272727308	0.99980375181932	0.0173332424242459	0.999989663646549	0.159755833333337	0.53388773557213	0.380347439393943	0.00633664517434629	-0.0605427482517461	0.986956978145168	-0.224195839160837	0.99960241501198	-0.0318780209790189	0.99960241501198	-0.0432095058275036	0.997808869211594	0.0992130850815871	0.878979403759515	0.319804691142193	0.0185826401600152
Abcg5	0.0849874358974338	0.981887896357435	-0.402152853535356	0.999543458762973	-0.0455070454545478	0.999543458762973	0.0882100454545435	0.983907305632158	0.065553727272725	0.996537254881739	0.0499244696969677	0.999229095144637	-0.0849874358974365	0.985262071390901	-0.48714028943279	0.896818769184615	-0.130494481351982	0.896818769184615	0.00322260955710915	0.999999999925895	-0.0194337086247091	0.999996536197432	-0.0350629662004666	0.99988804190541
Abcg8	0.24592346969697	0.58368991052801	0.157173393939394	0.99999998863166	0.00952175000000041	0.99999998863166	0.12289521969697	0.973444059268816	0.0249494848484852	0.999996416145806	0.108115121212122	0.98575498135217	-0.245923469696969	0.610374244467742	-0.0887500757575749	0.648432481778989	-0.236401719696969	0.648432481778989	-0.123028249999999	0.970578595922297	-0.220973984848484	0.709070255263631	-0.137808348484848	0.950437374332372
Abhd10	-0.448526716783217	0.538957267220052	0.292247813131314	0.998910178466513	-0.116292651515151	0.998910178466513	-0.465538393939393	0.563075033068406	-0.549966106060606	0.393752061926959	-0.54600996969697	0.400903261424372	0.448526716783217	0.565160642433923	0.740774529914531	0.819095753349492	0.332234065268065	0.819095753349492	-0.0170116771561767	0.999999985523834	-0.101439389277389	0.999444438008054	-0.0974832529137526	0.999557149981965
Abhd11	-0.236580800699301	0.6769649127119	-0.855553090909091	0.796800674212235	-0.215561712121213	0.796800674212235	0.169351651515151	0.916532888797449	0.0650155303030301	0.999331268675648	0.145811818181818	0.95599743675028	0.236580800699301	0.70313632932894	-0.61897229020979	0.999999013144486	0.0210190885780887	0.999999013144486	0.405932452214453	0.178301054324155	0.301596331002331	0.463166691768834	0.382392618881119	0.226956918230009
Abhd12	0.369915414918415	0.000152893551153666	0.0721768989898988	0.282953941620825	0.159320803030303	0.282953941620825	0.307235742424243	0.00424809079413979	0.348403212121212	0.00087827464013901	0.290486522727273	0.00740645561940845	-0.369915414918414	0.000159989300878571	-0.297738515928516	0.0618101700686728	-0.210594611888111	0.0618101700686728	-0.0626796724941715	0.948412996597835	-0.0215122027972019	0.999821651031565	-0.0794288921911414	0.863638375665123
Abhd12b	0.283910349650349	0.957362259316264	-0.210206717171718	0.999977887516297	-0.0752168636363634	0.999977887516297	0.709562924242424	0.378830029799431	0.510472204545454	0.700190177637006	0.579702575757576	0.583511334906038	-0.283910349650351	0.96447985748266	-0.494117066822068	0.9015197449499	-0.359127213286714	0.9015197449499	0.425652574592074	0.814235717865197	0.226561854895104	0.988161873769926	0.295792226107226	0.957122544821967
Abhd13	0.0257709533799574	0.999646214373744	0.242198121212125	0.993311670712349	0.0467261363636408	0.993311670712349	-0.09355842424242	0.846882581430991	-0.0930049242424202	0.850066598998382	-0.16600542424242	0.344866299132093	-0.0257709533799524	0.999725946270426	0.216427167832169	0.999917285332671	0.0209551829836842	0.999917285332671	-0.119329377622377	0.641721946519988	-0.118775877622376	0.646138475889695	-0.191776377622377	0.176449456433925
Abhd14a	-0.287292537296036	0.424342782136181	0.148562237373739	0.999999997424542	0.0074182424242438	0.999999997424542	-0.183038969696968	0.856349657688631	-0.165951863636362	0.900840754030826	-0.313954242424241	0.396462940912345	0.287292537296039	0.447513298088217	0.435854774669777	0.420682659462095	0.294710779720281	0.420682659462095	0.104253567599069	0.986791883967235	0.121340673659675	0.972188961447158	-0.0266617051282035	0.999994089531264
Abhd14b	-0.440940952214452	0.0324120923899568	0.69739456060606	0.22682513196802	-0.325574212121213	0.22682513196802	-0.371878333333334	0.129471757572674	-0.294418257575758	0.317811488002206	-0.518305	0.0144584242580587	0.440940952214453	0.0339262276684545	1.13833551282051	0.957061549493825	0.115366740093241	0.957061549493825	0.0690626188811193	0.99675807170843	0.146522694638695	0.882291472321468	-0.0773640477855475	0.994051859507194
Abhd15	0.0978986655011646	0.918991434206531	-0.0217676010101017	0.999999999999999	0.000435651515150774	0.999999999999999	0.0524137727272718	0.997113081647303	0.103702939393939	0.920179438204251	0.137914212121211	0.77412881933797	-0.0978986655011664	0.93092022959601	-0.119666266511267	0.93219679914266	-0.0974630139860146	0.93219679914266	-0.0454848927738936	0.998539878011574	0.00580427389277325	0.999999992113944	0.040015546620046	0.999288203043812
Abhd16a	0.192520807692311	0.963954456152484	-0.427057434343432	0.999976246995174	-0.0535753484848458	0.999976246995174	0.404070469696972	0.592774395886099	0.477885598484851	0.423370647297803	0.402071848484851	0.597549698129301	-0.192520807692306	0.970128124414659	-0.619578242035741	0.911541046898632	-0.246096156177154	0.911541046898632	0.211549662004664	0.953853603214209	0.285364790792542	0.84341391892889	0.209551040792543	0.95578982517882
Abhd2	0.382195600233103	0.000228316431168385	0.325328712121215	0.013489084234574	0.288597000000002	0.013489084234574	0.297100833333336	0.0105508993897546	0.134821045454548	0.507055744336572	0.197339212121215	0.155666613696368	-0.382195600233099	0.000237873447964998	-0.0568668881118866	0.800782154594629	-0.0935986002330988	0.800782154594629	-0.085094766899765	0.857854147581898	-0.247374554778553	0.0302084140422639	-0.184856388111886	0.167737418555709
Abhd3	-0.206406286713287	0.274668049642775	0.252351166666667	0.986119252650041	-0.0661835757575755	0.986119252650041	-0.109897499999999	0.869687431398045	-0.18025206060606	0.469440066945582	-0.332555893939393	0.0332013408088971	0.206406286713287	0.290839216901046	0.458757453379954	0.682250215873722	0.140222710955711	0.682250215873722	0.0965087867132871	0.913733447944892	0.0261542261072264	0.999909024469129	-0.126149607226106	0.769055205966687
Abhd4	0.311505955710953	0.680756182527284	-0.703698636363639	0.999993260878303	0.0390194696969665	0.999993260878303	0.531146621212117	0.224461839951502	0.734850287878785	0.0421236529149709	0.677991439393936	0.0703104623351294	-0.311505955710959	0.706859001009802	-1.0152045920746	0.808287004923611	-0.272486486013989	0.808287004923611	0.219640665501162	0.915112645508637	0.423344332167829	0.40022778229984	0.366485483682981	0.55175717638921
Abhd5	-0.339679242424241	5.07443100893346e-05	-0.0920337373737356	0.996556157725573	-0.0319379393939378	0.996556157725573	-0.0457055909090894	0.978377067322819	-0.224547757575756	0.0196426400407504	-0.331076787878786	0.000225806348987501	0.339679242424244	5.39796070484488e-05	0.247645505050507	0.000266885661350802	0.307741303030305	0.000266885661350802	0.293973651515153	0.000555677560567291	0.115131484848487	0.416228050269559	0.0086024545454563	0.999998054234701
Abhd6	-0.0876199032634015	0.900982525379737	0.213072717171719	0.999942506520852	0.0223814090909108	0.999942506520852	0.100898159090911	0.865733729602244	-0.146799075757574	0.582096184088635	-0.141271590909089	0.618990971904172	0.0876199032634037	0.914837018962353	0.300692620435121	0.799847581854218	0.110001312354313	0.799847581854218	0.188518062354313	0.288224547012018	-0.0591791724941719	0.986046578838101	-0.0536516876456872	0.991546304555201
Abhd8	0.0919408240093254	0.998463416553625	-0.32703264141414	0.999462035130284	-0.0810539999999986	0.999462035130284	0.350220000000001	0.610868549130031	0.389852560606062	0.504586430829755	0.307344909090911	0.726306444798498	-0.0919408240093224	0.998796406275854	-0.418973465423464	0.967584220957972	-0.172994824009322	0.967584220957972	0.258279175990678	0.829111459649952	0.297911736596738	0.727141399144325	0.215404085081587	0.914758549407287
Abi1	0.22113137995338	0.844949500063333	1.04730805050505	0.989269125720407	0.128254954545455	0.989269125720407	-0.242278954545454	0.827741617326528	-0.0637631212121209	0.999767591893069	-0.167439348484848	0.961140608456159	-0.221131379953379	0.863717907180955	0.826176670551671	0.997866608434128	-0.0928764254079249	0.997866608434128	-0.463410334498834	0.204868316291043	-0.284894501165501	0.68564658503511	-0.388570728438228	0.371054305961795
Abi2	-0.333509941724944	0.0744927136349077	-0.521110404040407	0.989509597709786	-0.0755384696969722	0.989509597709786	0.0617336212121189	0.996354149384936	0.0147676893939371	0.999999070108115	-0.188010909090912	0.614691415034933	0.333509941724941	0.0784740764481431	-0.187600462315464	0.257872018569284	0.257971472027971	0.257872018569284	0.395243562937062	0.0246259016785724	0.34827763111888	0.0602843651504462	0.145499032634031	0.800938307170903
Abi3	0.738257034965035	0.00712900453534204	-0.182495121212121	0.960311820772408	0.162487075757576	0.960311820772408	0.241274863636364	0.80895550791433	0.240113151515152	0.811997283345712	0.22684796969697	0.845587961782991	-0.738257034965035	0.00738321681892329	-0.920752156177155	0.0556776426265018	-0.575769959207459	0.0556776426265018	-0.496982171328671	0.128546384768088	-0.498143883449883	0.127036090521661	-0.511409065268065	0.111015188914867
Abi3bp	-0.219663671328672	0.218138238593834	-0.13244883838384	0.981858518541648	-0.0696720454545468	0.981858518541648	0.0653145454545441	0.986829311375953	0.177119393939393	0.484531945003467	0.0485272727272711	0.997219018023269	0.219663671328672	0.231041474949711	0.087214832944833	0.616468374372384	0.149991625874126	0.616468374372384	0.284978216783217	0.0643473720896695	0.396783065268065	0.00386105075816912	0.268190944055944	0.0917238820806245
Abl1	-0.30627241258741	0.877251186097782	0.34140873737374	0.999999999908693	0.00789045454545641	0.999999999908693	-0.337541666666664	0.859766809782597	-0.270326045454543	0.94220830910532	-0.310924818181816	0.897200354123352	0.306272412587415	0.893372509093221	0.647681149961153	0.882200660768691	0.31416286713287	0.882200660768691	-0.0312692540792515	0.99999961600649	0.0359463671328699	0.999999117952631	-0.00465240559440318	0.999999999995779
Abl2	0.250798465034966	0.607710170207422	0.529430318181819	0.999999878656513	0.0147840757575772	0.999999878656513	0.0553193030303047	0.999706355565338	0.28579787878788	0.539632756486376	0.27392184848485	0.581683928781249	-0.250798465034966	0.634467590224167	0.278631853146852	0.690486858757788	-0.23601438927739	0.690486858757788	-0.195479162004663	0.830747595277849	0.0349994137529128	0.999977535426764	0.0231233834498827	0.999998074151114
Ablim1	-0.761541252913753	5.47481395773985e-07	0.335090833333334	0.0494046865669157	-0.360546348484848	0.0494046865669157	-0.555531393939393	0.000752978090847511	-0.410640053030302	0.0188380433748188	-0.611991818181817	0.000176757808085903	0.761541252913754	6.57380607838043e-07	1.09663208624709	0.0142214252306478	0.400994904428905	0.0142214252306478	0.20600985897436	0.433783378330714	0.350901199883451	0.0410762958534778	0.149549434731936	0.744368319320537
Ablim2	-0.565586645687645	0.246230615652769	-0.489113393939393	0.784100218923656	-0.33737753030303	0.784100218923656	0.101996348484849	0.999247113141347	0.225788712121213	0.954382534798698	0.184251530303031	0.982426470996247	0.565586645687646	0.260789418643953	0.0764732517482521	0.947295179147834	0.228209115384616	0.947295179147834	0.667582994172495	0.13039540863454	0.791375357808858	0.048758890759778	0.749838175990676	0.0688167153896665
Ablim3	-0.178556673076921	0.980571767624705	-0.731820659090907	0.982773359800624	-0.185210613636362	0.982773359800624	0.46387656818182	0.510423782863169	0.620886143939396	0.227093892387398	0.765592159090911	0.0872309397956194	0.178556673076925	0.984164900634817	-0.553263986013985	0.999999999927223	-0.00665394055943924	0.999999999927223	0.642433241258743	0.163034328629649	0.799442817016318	0.0484968018875925	0.944148832167834	0.0131431381784034
Abo	0.650510032634033	0.299606036981702	0.175413803030303	0.984302244877716	0.219645545454546	0.984302244877716	0.46369303030303	0.691220528259345	0.546140886363637	0.53693123270064	0.567011742424243	0.498786723269142	-0.650510032634032	0.317129502412303	-0.475096229603729	0.727178827419252	-0.430864487179486	0.727178827419252	-0.186817002331001	0.992408561436943	-0.104369146270395	0.999694972938581	-0.0834982902097889	0.999916184067608
Abp1	0.227349803030305	0.504381018144176	-0.168986510101008	0.999999256087337	0.0163621818181836	0.999999256087337	0.282545287878789	0.346124007624234	0.276828787878789	0.36647881556422	0.328475257575759	0.209578575865533	-0.227349803030302	0.529926525794899	-0.396336313131312	0.605997975789881	-0.21098762121212	0.605997975789881	0.0551954848484859	0.998994786030591	0.049478984848486	0.999457875372332	0.101125454545456	0.975496101621467
Abpa	0.0296967086247103	0.999996190761248	0.636554171717173	0.999999687048944	0.0207553333333351	0.999999687048944	-0.162421999999998	0.965876687731742	0.16867078787879	0.959443481687914	0.136830136363638	0.985001817857292	-0.0296967086247068	0.999997088644954	0.606857463092465	0.999999997775365	-0.00894137529137372	0.999999997775365	-0.192118708624707	0.921301272401827	0.138974079254081	0.982140669111625	0.10713342773893	0.995326171348106
Abpb	0.172510044289045	0.859259900410688	0.153536909090909	0.957887188189601	0.136581	0.957887188189601	0.338242825757576	0.330091168228853	0.203136121212122	0.799336303308854	0.0851614393939395	0.995981348896475	-0.172510044289045	0.876914255639646	-0.0189731351981352	0.999967088391824	-0.0359290442890443	0.999967088391824	0.165732781468531	0.894694045012671	0.0306260769230768	0.999987163728417	-0.087348604895105	0.994931627749553
Abpd	0.0572620303030303	0.999722989859644	0.886010818181818	0.994749188246282	0.103475848484848	0.994749188246282	-0.212451015151515	0.858029387943133	-0.201884075757576	0.88254340017548	-0.209041151515151	0.866191514847752	-0.0572620303030303	0.999785711648111	0.828748787878788	0.999938309767215	0.046213818181818	0.999938309767215	-0.269713045454546	0.665670305260249	-0.259146106060606	0.701354227964108	-0.266303181818182	0.677238432223717
Abpe	-0.248254002913752	0.909192273086567	0.703968891414143	0.999997717415279	0.0375300075757587	0.999997717415279	-0.384828257575756	0.674951421627672	-0.497170765151514	0.423499510786627	-0.46412865151515	0.49378028597032	0.248254002913754	0.922192235989149	0.952222894327895	0.863964576296367	0.285784010489512	0.863964576296367	-0.136574254662003	0.995714168685742	-0.248916762237761	0.921293131344313	-0.215874648601397	0.95774237243706
Abpg	-0.241801826340325	0.985718125580949	0.864197287878789	0.999990733879387	0.0695976060606074	0.999990733879387	-0.701973909090907	0.460761345047065	-0.656247333333332	0.529545629019793	-0.707289560606059	0.452985466116881	0.241801826340327	0.988440268306529	1.10599911421912	0.960539808085467	0.311399432400933	0.960539808085467	-0.460172082750582	0.808879034615305	-0.414445506993006	0.868856253924863	-0.465487734265733	0.801259474822179
Abpz	0.141887870629372	0.667792080830036	0.645703196969698	0.111108309274164	0.280050969696971	0.111108309274164	0.0836159696969711	0.962342651399939	-0.0529694848484837	0.9961639215353	0.0388840606060619	0.999302282300876	-0.14188787062937	0.694113123992925	0.503815326340328	0.716979934077366	0.1381630990676	0.716979934077366	-0.0582719009324002	0.992994886770296	-0.194857355477855	0.374025736833045	-0.103003810023309	0.898604974740151
Abr	0.840121631701633	4.59188242984965e-13	0.334775909090912	0.01992301338995	0.29915828787879	0.01992301338995	0.185557000000002	0.27095381123647	0.13908722727273	0.557861235181801	0.198849636363639	0.211290547997657	-0.840121631701629	6.10400618938911e-13	-0.505345722610719	1.52059164681972e-06	-0.540963343822841	1.52059164681972e-06	-0.654564631701629	1.83869746095411e-08	-0.701034404428901	9.0912055661363e-10	-0.641271995337992	2.73073234025034e-08
Abra	-2.0375483479021	0.00339255742789824	-2.33418253787879	0.564320642332957	-0.831674583333331	0.564320642332957	0.0735976287878816	0.999997423992697	0.314581022727275	0.989953739718966	0.821928719696972	0.575905108610259	2.0375483479021	0.00350220102404553	-0.296634189976688	0.168639995228811	1.20587376456877	0.168639995228811	2.11114597668998	0.00235815338583201	2.35212937062937	0.00054552719851253	2.85947706759907	2.4005570493868e-05
Abt1	-0.00285708508158455	0.999999999982478	0.421187883838385	0.999894099561147	-0.0416510303030295	0.999894099561147	-0.184916939393938	0.815728288985682	-0.300131969696969	0.380696539020924	-0.32393159090909	0.30576918417974	0.00285708508158615	0.999999999986658	0.42404496891997	0.999922953360547	-0.0387939452214443	0.999922953360547	-0.182059854312354	0.808151635826553	-0.297274884615384	0.348551315260017	-0.321074505827505	0.272791257824787
Abtb1	-0.0895712249417251	0.985060877760173	0.0640966868686871	0.841369468808984	-0.164481681818182	0.841369468808984	-0.103738916666666	0.977309233195786	-0.1102295	0.969744098842596	-0.0877427272727271	0.990111275318479	0.0895712249417242	0.987896559302299	0.153667911810411	0.995226967068972	-0.0749104568764578	0.995226967068972	-0.0141676917249424	0.999999694888935	-0.0206582750582759	0.999997110426475	0.00182849766899677	0.999999999998573
Abtb2	-0.180845374125876	0.407861174704875	-0.435854601010103	0.999999999999983	0.000629598484846991	0.999999999999983	0.120432734848483	0.822258570838682	-0.00179748484848621	0.99999999999075	-0.103916681818183	0.896526285385798	0.180845374125874	0.430409429695983	-0.255009226884228	0.426856670622151	0.181474972610722	0.426856670622151	0.301278108974358	0.0470472971051352	0.179047889277389	0.441139316619293	0.0769286923076918	0.968960460714728
Acaa1a	-0.0519773094405589	0.999622688409639	0.132734916666667	0.999991809475223	-0.0286670378787871	0.999991809475223	-0.391071575757575	0.196100854368928	-0.43873634090909	0.117409780265813	-0.411218174242423	0.158744743385886	0.0519773094405601	0.999707611643436	0.184712226107227	0.999997359794996	0.0233102715617721	0.999997359794996	-0.339094266317016	0.280088487549109	-0.386759031468531	0.168214953452974	-0.359240864801864	0.227531304739281
Acaa1b	0.0295003531468556	0.999999056647561	-0.00673882323232091	0.99002621660419	-0.15846827272727	0.99002621660419	-0.0697571363636342	0.99989417898352	0.0833245378787901	0.999704766454784	0.143792515151517	0.99397254610953	-0.0295003531468522	0.999999280015963	-0.0362391763791752	0.974393903264222	-0.187968625874125	0.974393903264222	-0.0992574895104885	0.999121531193716	0.0538241847319358	0.999974469621192	0.114292162004663	0.998073155272413
Acaa2	-0.239803166666664	0.0671941294636533	-0.155661651515148	0.978834644188841	-0.0614831969696938	0.978834644188841	-0.127224742424239	0.654903920650624	-0.340753409090906	0.00680864103870837	-0.255180227272724	0.0667660378481297	0.23980316666667	0.0707314405619062	0.0841415151515185	0.278318572076357	0.178319969696973	0.278318572076357	0.112578424242428	0.733532722694801	-0.100950242424239	0.812915844388262	-0.015377060606057	0.999989758622486
Acaca	-0.825657179487179	2.77670412199837e-05	0.44780297979798	0.617851513814733	-0.230619469696969	0.617851513814733	-0.510268045454544	0.0262162254642229	-0.490874636363636	0.0347155888253557	-0.603525924242424	0.0057832327710986	0.825657179487179	2.98905407017935e-05	1.27346015928516	0.00357568345917902	0.595037709790209	0.00357568345917902	0.315389134032633	0.263944746691591	0.334782543123542	0.211358493721186	0.222131255244754	0.621719641814558
Acacb	-1.0541667960373	1.64443826333738e-07	-0.176305005050505	0.0509259235304956	-0.474600666666666	0.0509259235304956	-0.33613606060606	0.26674337261381	-0.499731909090909	0.0357930263823375	-0.259315333333333	0.524168699384122	1.0541667960373	2.04750678300947e-07	0.877861790986791	0.00604056365877981	0.57956612937063	0.00604056365877981	0.718030735431236	0.000449077341424853	0.554434886946387	0.0093979551065424	0.794851462703963	8.95617404123028e-05
Acad10	0.0484667552447561	0.997254593524151	0.554734676767678	0.999999605436574	-0.0112522499999994	0.999999605436574	-0.143605257575757	0.738021403725204	-0.089806166666666	0.95548026973003	-0.0604959090909083	0.993541899219007	-0.0484667552447555	0.997836135531294	0.506267921522921	0.993346921562068	-0.0597190052447559	0.993346921562068	-0.192072012820513	0.425026352522061	-0.138272921911422	0.744410148498915	-0.108962664335665	0.889471839653291
Acad11	-0.346677642191142	0.0002890231650301	-0.337354025252525	0.0677449743213189	-0.21346556060606	0.0677449743213189	-0.19629478030303	0.10802368236073	-0.299216242424242	0.00418366663583669	-0.131849984848485	0.445521907934582	0.346677642191143	0.000300463055929345	0.00932361693861831	0.393965826612526	0.133212081585083	0.393965826612526	0.150382861888113	0.272708746505003	0.0474613997669005	0.984443169057995	0.214827657342658	0.046102468800874
Acad8	-0.263062256993007	0.390848041660016	0.309835497474748	0.85299669893364	-0.16320031060606	0.85299669893364	-0.118686689393939	0.960066641381619	-0.18612028030303	0.770817098031136	-0.269169659090908	0.429916193647001	0.263062256993008	0.412710739144022	0.572897754467756	0.980522016502792	0.0998619463869471	0.980522016502792	0.144375567599068	0.898480100624656	0.0769419766899777	0.994878886167437	-0.00610740209790115	0.999999998176311
Acad9	-0.101203336829838	0.937018247652142	0.573310464646464	0.999999999999997	0.000537098484847198	0.999999999999997	-0.20077831818182	0.523431794853441	-0.166059151515153	0.702200454105145	-0.15294531818182	0.766917978974719	0.101203336829835	0.946818636268565	0.674513801476301	0.945539934739165	0.101740435314684	0.945539934739165	-0.099574981351983	0.950508844502072	-0.0648558146853163	0.993971591953155	-0.0517419813519828	0.998223766828688
Acadl	-0.157193919580418	0.830608555710724	0.00700963131313254	0.995783864929165	-0.0743204166666652	0.995783864929165	0.0705828484848498	0.996804583321871	0.327363060606062	0.227810030226851	0.488171590909092	0.025010759405737	0.157193919580422	0.85040516197826	0.164203550893553	0.991756466213965	0.0828735029137549	0.991756466213965	0.22777676806527	0.547191033652574	0.484556980186482	0.0167803525236895	0.645365510489513	0.000717443366388459
Acadm	-0.310013841491839	0.622750223287825	0.10715870707071	0.865334199136502	-0.23653536363636	0.865334199136502	-0.0434708181818153	0.999980864245134	-0.0554139696969668	0.999920587333275	0.0151857424242451	0.999999963566986	0.310013841491844	0.649483646780104	0.417172548562551	0.999554484037095	0.0734784778554807	0.999554484037095	0.266543023310025	0.776158993364121	0.254599871794874	0.80784476496332	0.325199583916086	0.603298706184991
Acads	-0.162912376456874	0.561027190812808	-0.292797873737371	0.825306627752318	-0.125476939393937	0.825306627752318	-0.130678409090907	0.799717968920275	-0.265859037878786	0.160213631323945	-0.155230893939391	0.665034624497666	0.162912376456879	0.587522145607463	-0.129885497280495	0.999463436615222	0.0374354370629391	0.999463436615222	0.0322339673659696	0.999772191370027	-0.10294666142191	0.908671832025437	0.00768148251748496	0.999999953318818
Acadsb	-0.425879962703961	1.32617114623201e-07	-0.102390999999997	0.00201837289108608	-0.271468863636361	0.00201837289108608	-0.191279136363634	0.0493337033660918	-0.232153560606058	0.0106915012387173	-0.111332787878785	0.454021395913272	0.425879962703965	1.66173479421161e-07	0.323488962703965	0.124760020060387	0.154411099067601	0.124760020060387	0.234600826340328	0.00557455974320797	0.193726402097904	0.0305122555203298	0.314547174825177	0.000110755264959739
Acadvl	-0.384988657342657	0.107087722553819	0.402264681818182	0.83940304317884	-0.17328306060606	0.83940304317884	-0.204137939393939	0.727170357843399	-0.0354891818181813	0.999951824307651	0.127114787878787	0.953592588907046	0.384988657342657	0.113092796221322	0.78725333916084	0.66932063388947	0.211705596736597	0.66932063388947	0.180850717948718	0.795790874160303	0.349499475524476	0.17872907779306	0.512103445221445	0.0162457310463477
Acan	-1.53695424708625	5.2723653872766e-06	0.672715661616162	0.958521549813854	-0.212332416666666	0.958521549813854	-0.187192060606059	0.976935690287678	-0.105106674242423	0.998883598484783	-0.421913469696969	0.555998712250842	1.53695424708625	5.91749167921929e-06	2.20966990870241	9.71628561406979e-05	1.32462183041958	9.71628561406979e-05	1.34976218648019	7.65883476707696e-05	1.43184757284383	2.25209939652693e-05	1.11504077738928	0.00126554585509542
Acap1	0.671904799533801	0.00149396311478667	0.0331519090909102	0.330886584474769	0.322452462121213	0.330886584474769	0.009538393939395	0.999999985295158	-0.106860439393938	0.983503319600939	0.159929742424244	0.899938401178702	-0.671904799533799	0.00154087946441317	-0.63875289044289	0.216389511660375	-0.349452337412587	0.216389511660375	-0.662366405594405	0.00186867567166638	-0.778765238927738	0.000178899623455742	-0.511975057109556	0.0239932268466247
Acap2	0.246076997668998	0.0201432753699047	0.313444717171717	0.209183328599482	0.174534515151515	0.209183328599482	0.0611873030303026	0.959114967765755	-0.0569920303030304	0.970499423751977	-0.1302535	0.489444321221074	-0.246076997668996	0.0210073400602919	0.0673677195027212	0.911612696971085	-0.071542482517481	0.911612696971085	-0.184889694638693	0.132048919614431	-0.303069027972026	0.00264505180486729	-0.376330497668997	0.000135078629746488
Acap3	-0.0274454137529124	0.99997196921787	0.721392424242426	0.996036829681159	0.0697404469696986	0.996036829681159	-0.0824687575757559	0.990465664194873	0.0640342878787892	0.997500607063602	-0.0236123787878777	0.999991964862645	0.027445413752914	0.999978499760584	0.748837837995339	0.976204666998977	0.0971858607226113	0.976204666998977	-0.0550233438228432	0.9988080991691	0.0914797016317019	0.982291102933734	0.00383303496503525	0.999999999831851
Acat1	-0.218471842657344	0.842506991959733	0.17584858080808	0.890695253281463	-0.210454560606062	0.890695253281463	0.0860857727272711	0.998604919313834	0.363569303030301	0.463876654247327	0.428168568181816	0.300489104256178	0.218471842657343	0.861456634151879	0.394320423465425	0.999999998738428	0.00801728205128237	0.999999998738428	0.304557615384616	0.607321180769774	0.582041145687646	0.0583442625895509	0.646640410839161	0.0277264022772953
Acat2	-0.102235546037296	0.934334525212658	0.0471478611111114	0.997243293788459	-0.0570763712121213	0.997243293788459	-0.375059674242424	0.0445307658965943	-0.514695825757576	0.00249808410787145	-0.442244492424243	0.0121265788775988	0.102235546037296	0.944465569353207	0.149383407148407	0.999169994896123	0.0451591748251744	0.999169994896123	-0.272824128205128	0.187387737259169	-0.41246027972028	0.0135842665202263	-0.340008946386947	0.0592267122917615
Acat3	0.100063476689977	0.942296176721781	0.0831457222222219	0.26554716373311	0.262780007575757	0.26554716373311	0.267611378787878	0.249394941484496	-0.112118060606061	0.927877697897986	0.17692346969697	0.654624739016988	-0.100063476689977	0.951431262334211	-0.0169177544677556	0.70089231094134	0.16271653088578	0.70089231094134	0.167547902097901	0.674951256639983	-0.212181537296038	0.436455737043902	0.0768599930069921	0.986193370256611
Acbd3	0.275205617132867	0.459214953127646	0.901453204545453	0.927550597333541	0.152227477272727	0.927550597333541	-0.0144706136363641	0.999999851445823	0.22319231060606	0.717245955370703	0.15230562121212	0.927414029478355	-0.275205617132868	0.483557728922629	0.626247587412587	0.96908882703351	-0.122978139860141	0.96908882703351	-0.289676230769232	0.429402724229636	-0.0520133065268075	0.99968837069923	-0.122899995920747	0.96919279864304
Acbd4	-0.449924316433567	0.0401375445566432	0.100569654040404	0.825465737157125	-0.17610221969697	0.825465737157125	-0.154795765151515	0.891087477438088	-0.123571416666667	0.957641546713452	-0.194376416666667	0.759046938330472	0.449924316433566	0.0420829399248567	0.550493970473971	0.399457091688356	0.273822096736597	0.399457091688356	0.295128551282051	0.32262094540759	0.3263528997669	0.228471688901527	0.2555478997669	0.47231067089526
Acbd5	0.0392844918414957	0.999979887624199	1.05280254545455	0.999997499801157	-0.0293703939393904	0.999997499801157	-0.213589227272723	0.889989995744105	-0.0270435909090873	0.999998470401379	-0.0629592424242388	0.999779695474611	-0.039284491841491	0.999984585257689	1.01351805361305	0.99960125481965	-0.0686548857808857	0.99960125481965	-0.252873719114219	0.779180369061349	-0.0663280827505826	0.999672737398347	-0.102243734265734	0.996334219066661
Acbd6	-0.10671698018648	0.90213175742856	-0.0335906515151513	0.966922831468177	-0.0881753939393933	0.966922831468177	-0.186742727272727	0.54181962358419	-0.023763151515151	0.999974746271081	-0.0446589924242419	0.9990384347042	0.106716980186481	0.915868905623019	0.0731263286713291	0.999993583519842	0.0185415862470874	0.999993583519842	-0.0800257470862461	0.976968008233193	0.0829538286713296	0.972626691665598	0.0620579877622387	0.993642991634099
Acbd7	0.149445681818183	0.979157099358273	-0.275108914141413	0.99999999998282	-0.00438398484848394	0.99999999998282	0.172244469696971	0.969415385598199	0.309162287878789	0.711066032638094	0.267751924242425	0.815744910138189	-0.149445681818181	0.982982883112139	-0.424554595959595	0.980367730813789	-0.153829666666666	0.980367730813789	0.0227987878787886	0.999999631092355	0.159716606060607	0.976435402677447	0.118306242424243	0.994886700069877
Accn1	0.0380040314685333	0.990785264174241	0.179763631313133	0.994165829634538	-0.0369984999999984	0.994165829634538	-0.0891696969696954	0.741377945555072	-0.0621148030303014	0.930260400833043	-0.161984621212119	0.183451304972325	-0.0380040314685305	0.99260590661879	0.141759599844601	0.839779111480482	-0.0750025314685304	0.839779111480482	-0.127173728438228	0.3624870319639	-0.100118834498833	0.61100947143189	-0.199988652680652	0.0445061763303278
Accn2	0.0160748892773889	0.999889220536891	-0.0417983585858588	0.686869220724031	-0.08944596969697	0.686869220724031	0.0994612272727271	0.588876237273897	-0.04889018939394	0.968026754378771	-0.12902868939394	0.326750165984018	-0.0160748892773895	0.999914663607017	-0.057873247863248	0.492246528246061	-0.105520858974359	0.492246528246061	0.0833863379953377	0.720279331192061	-0.0649650786713291	0.881302226479566	-0.145103578671329	0.182855858791263
Accn3	0.286642279137531	0.792656507571102	0.0821197500000024	0.939315166087617	0.220458242424244	0.939315166087617	0.389476280303032	0.586632531519524	0.228214265151517	0.929738597398452	0.279132583333335	0.846366777627188	-0.286642279137528	0.814778566098456	-0.204522529137528	0.999884142314637	-0.0661840367132855	0.999884142314637	0.102834001165502	0.998570334797678	-0.0584280139860129	0.99994401679263	-0.00750969580419456	0.999999999728596
Accn4	0.0827013543123559	0.97476920769353	-0.0361387525252511	0.999974581062622	0.0251293787878801	0.999974581062622	0.041131242424244	0.999556636014133	-0.200770106060605	0.524150324608955	-0.173958666666665	0.662221173540287	-0.0827013543123528	0.979299958577928	-0.118840106837605	0.996822362416805	-0.0575719755244742	0.996822362416805	-0.0415701118881102	0.999481509014245	-0.283471460372959	0.158803984830493	-0.256660020979019	0.238630445765919
Accn5	-0.181785416083915	0.913514247889103	0.181274585858588	0.999974102384984	-0.0419281969696957	0.999974102384984	-0.285825575757574	0.673102065157215	-0.275935484848484	0.703479632859505	-0.241541090909089	0.803126272333176	0.181785416083917	0.92604881428943	0.363060001942504	0.977545068624373	0.139857219114221	0.977545068624373	-0.104040159673658	0.995038529548226	-0.0941500687645671	0.997101280591086	-0.0597556748251734	0.999775243201074
Accs	0.426148582750581	0.156839586365404	0.120713050505049	0.987556951668743	0.115566227272725	0.987556951668743	0.21702574242424	0.813430698140861	0.237204196969695	0.751695163888094	0.321309886363635	0.470517855490336	-0.426148582750583	0.165973911907604	-0.305435532245533	0.466346342742057	-0.310582355477856	0.466346342742057	-0.209122840326341	0.819604463525893	-0.188944385780887	0.875435966190093	-0.104838696386947	0.991669594389639
Accsl	0.0768433548951055	0.958879347652551	-0.170450436868686	0.999384076857106	0.0364461515151517	0.999384076857106	0.0260364924242428	0.999910886767153	-0.0824950075757571	0.957030106042279	0.00544561363636425	0.999999991871625	-0.0768433548951049	0.965783254659339	-0.247293791763791	0.998790521720929	-0.0403972033799532	0.998790521720929	-0.0508068624708623	0.995754116516896	-0.159338362470862	0.540754540795506	-0.0713977412587409	0.975841531724669
Acd	0.248360425407926	0.82761023233967	-0.846803964646464	0.991031494928464	0.134931954545454	0.991031494928464	0.493231515151515	0.264624512117727	0.452512075757576	0.346055271114699	0.393081333333333	0.488667160457674	-0.248360425407926	0.847611054417639	-1.09516439005439	0.996034933566656	-0.113428470862471	0.996034933566656	0.244871089743589	0.855308653536277	0.20415165034965	0.92978050160502	0.144720907925408	0.985899254299895
Ace	-0.363877108391607	0.476073609294213	-0.855063252525252	0.996708459071861	0.10846215909091	0.996708459071861	0.397477257575758	0.448458660726151	0.436155166666667	0.354597194250134	0.27840340909091	0.774538620258699	0.363877108391609	0.500908693902572	-0.491186144133643	0.237858966310873	0.472339267482519	0.237858966310873	0.761354365967367	0.0133101071108829	0.800032275058276	0.00821777661746192	0.642280517482519	0.049700002432983
Ace2	-0.190877362470861	0.979866661158144	-0.409728267676766	0.944621943551096	-0.252752568181817	0.944621943551096	0.555331030303031	0.387346728794612	0.467122242424244	0.563210024200394	0.209258227272728	0.976660962791608	0.190877362470864	0.983576095881839	-0.218850905205904	0.999968964689466	-0.0618752057109542	0.999968964689466	0.746208392773894	0.104926255862466	0.657999604895106	0.190012014083345	0.400135589743591	0.678881601081644
Acer1	0.188636747669	0.992501229708714	-0.620475684343432	0.983289517796859	-0.234940219696967	0.983289517796859	0.846482840909093	0.175055273468527	1.13784897727273	0.0331040060977421	0.607067159090911	0.484875724487437	-0.188636747668996	0.994004578347889	-0.809112432012431	0.782315004685325	-0.423576967365965	0.782315004685325	0.657846093240095	0.361113657923764	0.949212229603731	0.0765931614643792	0.418430411421913	0.790934042771551
Acer2	-0.344730069930069	0.542526566875705	-0.341801969696969	0.916578603615124	-0.214147727272726	0.916578603615124	0.17405990909091	0.966166518191478	0.0441663181818194	0.999981762767378	-0.047538424242423	0.999971883507237	0.344730069930071	0.568784061555834	0.00292810023310071	0.990894840607886	0.130582342657343	0.990894840607886	0.51878997902098	0.170424552406783	0.388896388111888	0.442705249205985	0.297191645687646	0.708976223287611
Acer3	0.129910013403263	0.999002315887673	-0.213616507575758	0.999257808636008	0.131021962121211	0.999257808636008	-0.195025356060606	0.99350496221345	-0.302422795454546	0.945778515126457	-0.451946530303031	0.755649031656372	-0.129910013403262	0.999221543020982	-0.34352652097902	1	0.00111194871794949	1	-0.324935369463868	0.918955235024479	-0.432332808857808	0.767105607947664	-0.581856543706294	0.489659650367506
Ache	-0.972154191142189	0.0110648447996451	-1.39283381818182	0.74769233117295	-0.362973651515148	0.74769233117295	0.0300814848484877	0.999999488166989	-0.34392233333333	0.786895896593126	-0.413982219696967	0.635647747987043	0.972154191142192	0.0114903811744889	-0.420679627039626	0.215846677533199	0.609180539627041	0.215846677533199	1.00223567599068	0.00867523530497238	0.628231857808859	0.190673519059273	0.558171971445222	0.295279602577282
Acin1	0.149124537296038	0.523504624934306	0.268015772727274	0.999847818493192	0.0269488939393943	0.999847818493192	0.0183812878787888	0.999983768418402	0.0309933333333338	0.999659823122277	0.0948772424242429	0.901016538045245	-0.149124537296038	0.54944351639026	0.118891235431235	0.735638796568438	-0.122175643356644	0.735638796568438	-0.13074324941725	0.677640633145397	-0.118131203962705	0.761965468307559	-0.0542472948717956	0.991862650277496
Acly	0.226696090909092	0.637872132954937	0.437923515151515	0.946434921002506	0.139882121212122	0.946434921002506	0.14258696969697	0.941815802435554	0.289076636363637	0.457700073181838	0.243151590909092	0.629714548443109	-0.22669609090909	0.664525223935002	0.211227424242425	0.99423315363537	-0.0868139696969689	0.99423315363537	-0.0841091212121206	0.995126063540727	0.0623805454545463	0.999053617234458	0.0164555000000012	0.999999617684947
Acmsd	0.262139989510489	0.85639580540714	-0.756597065656566	0.999666097139551	0.0822506666666665	0.999666097139551	0.446424636363636	0.466529433349499	0.475971787878788	0.401138132979615	0.608897045454545	0.177920838218906	-0.262139989510489	0.874280392726752	-1.01873705516705	0.97553567855785	-0.179889322843822	0.97553567855785	0.184284646853147	0.972549449017509	0.213831798368299	0.945670645702608	0.346757055944056	0.681130316226171
Acn9	-0.410993701631699	0.317060056946911	-0.673622808080805	0.986587219938208	-0.136946984848482	0.986587219938208	-0.247520454545451	0.827699545326472	-0.284553484848482	0.730544330651357	-0.28270836363636	0.735683767569638	0.410993701631703	0.335491585896645	-0.262629106449105	0.736693005125508	0.274046716783218	0.736693005125508	0.163473247086248	0.965220205410194	0.126440216783218	0.990141311742131	0.12828533799534	0.98938489589139
Acnat1	-0.359317558275058	0.795429928919128	0.145463409090909	0.987599034730778	-0.197740348484849	0.987599034730778	-0.547503787878787	0.475496559935185	-0.532541075757575	0.503904106154054	-0.532684409090909	0.503513514330961	0.359317558275058	0.817400520314679	0.504780967365968	0.995208864851305	0.16157720979021	0.995208864851305	-0.188186229603729	0.989373314205179	-0.173223517482517	0.993079246558226	-0.173366850815851	0.993051622677261
Acnat2	0.128563322843825	0.910709223891168	0.133090611111113	0.999997803338817	0.0193919242424265	0.999997803338817	0.0966575757575777	0.981077878156311	0.0713558333333354	0.996011201715339	0.0923670227272748	0.984865931390319	-0.128563322843822	0.923547083893396	0.00452728826728954	0.962807505305051	-0.109171398601397	0.962807505305051	-0.0319057470862459	0.999954108274486	-0.057207489510488	0.9986876397463	-0.0361963001165486	0.999904114769636
Aco1	0.000114776223775798	1	0.563023474747474	0.999986266149972	0.0238968030303023	0.999986266149972	-0.193172348484849	0.615431387485389	-0.350895681818183	0.0924584332247969	-0.399738924242425	0.0415265905811959	-0.00011477622377772	1	0.562908698523697	0.999985313084601	0.0237820268065252	0.999985313084601	-0.193287124708626	0.581477137908479	-0.35101045804196	0.068298778266308	-0.399853700466202	0.0277504250130086
Aco2	-0.548747813519813	0.00245755947031934	-0.277364767676769	0.320078291294888	-0.277461575757576	0.320078291294888	-0.0970435454545453	0.977363983156321	-0.232429196969697	0.498684841607176	-0.170729590909091	0.775540601098166	0.548747813519814	0.00253515649753533	0.271383045843045	0.300160499146872	0.271286237762238	0.300160499146872	0.451704268065268	0.0179738835752562	0.316318616550117	0.167356210207974	0.378018222610723	0.0653601465011869
Acot1	0.121832085081586	0.978364340990998	-0.444117681818181	0.991215648017142	0.108109136363637	0.991215648017142	0.383536795454546	0.295764158299407	0.271739484848486	0.638084815986064	0.290855007575758	0.572905404140714	-0.121832085081585	0.982319317132686	-0.565949766899767	0.999999937012915	-0.0137229487179484	0.999999937012915	0.261704710372961	0.642574160941319	0.1499073997669	0.952874135966894	0.169022922494173	0.920769328004305
Acot10	-0.0370647902097887	0.999457006798859	-0.00975527777777637	0.938110589744895	-0.0991167727272711	0.938110589744895	-0.00778649999999837	0.999999962025609	0.175438030303032	0.580343575466629	0.0170106818181833	0.999995975987765	0.0370647902097915	0.999578249663899	0.0273095124320134	0.992801854684729	-0.0620519825174815	0.992801854684729	0.0292782902097911	0.999891699202316	0.212502820512822	0.344314264751311	0.0540754720279728	0.996538989232974
Acot11	0.121161200466201	0.349055399566403	0.448475202020203	0.260345300141843	0.14154843939394	0.260345300141843	0.0122050606060611	0.999986406742655	-0.0326718106060597	0.996234117564483	-0.0577739090909085	0.93873193456137	-0.121161200466199	0.369060513641155	0.327314001554003	0.999701224060653	0.0203872389277399	0.999701224060653	-0.108956139860139	0.480832532854761	-0.15383301107226	0.155408458831523	-0.178935109557109	0.0697325213404
Acot12	0.0383113129370611	0.999842895875665	-0.458564411616163	0.999844992394824	0.0406355454545433	0.999844992394824	0.257668946969695	0.443800332252647	0.148948704545453	0.882827777562132	0.170136143939392	0.811258766859432	-0.0383113129370646	0.999878802680936	-0.496875724553226	0.999999999993346	0.00232423251748104	0.999999999993346	0.219357634032633	0.571616259277319	0.11063739160839	0.963350877859948	0.13182483100233	0.920764959534469
Acot13	-0.190381664335663	0.895480192464634	-0.911450848484847	0.967241969231742	-0.154366196969696	0.967241969231742	0.153994553030304	0.967617816525592	0.0591674242424256	0.99980540481389	0.199154924242426	0.90192465772657	0.190381664335664	0.909886517079423	-0.721069184149184	0.999988273290249	0.0360154673659679	0.999988273290249	0.344376217365968	0.451697523931196	0.249549088578089	0.75890821030006	0.389536588578089	0.323814467160312
Acot2	-0.132546004662002	0.984642734710802	-0.581431424242422	0.700908585564473	-0.295415469696967	0.700908585564473	0.184998439393942	0.94525916140825	0.622564318181821	0.068123047689905	0.549902363636366	0.132047979460333	0.132546004662007	0.98755028091949	-0.448885419580417	0.966016189895067	-0.162869465034963	0.966016189895067	0.317544444055946	0.604776258050048	0.755110322843825	0.0102422566468482	0.68244836829837	0.0247064553177844
Acot3	0.129515397435899	0.842731084495272	-0.696911787878787	0.998922874090946	0.0487336818181831	0.998922874090946	0.277284727272728	0.222334410121532	0.510943393939395	0.00314704808018496	0.404732287878789	0.0280512793296885	-0.129515397435896	0.861664205027884	-0.826427185314684	0.98262708732196	-0.0807817156177144	0.98262708732196	0.147769329836831	0.780420698848119	0.381427996503498	0.0289244200723069	0.275216890442892	0.190256337829477
Acot4	0.07520797785548	0.979387063975159	-0.20200371212121	0.773746521132809	-0.143794999999998	0.773746521132809	0.189711469696972	0.527934585035499	0.136097545454548	0.810890338805173	0.229169045454548	0.336467625368443	-0.0752079778554766	0.983175214399225	-0.277211689976689	0.339748058102748	-0.219002977855476	0.339748058102748	0.114503491841493	0.889207449506632	0.0608895675990687	0.994307631534095	0.153961067599069	0.69563633056002
Acot5	0.108774201631702	0.907616600516566	-0.348913712121211	0.976047743561447	0.085139833333334	0.976047743561447	0.191175878787879	0.551987329913374	0.0455411363636368	0.999110984274697	0.104558257575758	0.939143678854261	-0.108774201631701	0.920783533384133	-0.457687913752913	0.999977915520628	-0.0236343682983679	0.999977915520628	0.0824016771561775	0.977448483007347	-0.063233065268065	0.994119766704763	-0.0042159440559438	0.999999999250561
Acot6	-0.500704184149185	0.00370540455352097	-0.453603282828284	0.842001274056226	-0.145465424242426	0.842001274056226	-0.035823500000001	0.999862707184491	0.0270315909090898	0.999973500692846	-0.0812245606060618	0.987606370615243	0.500704184149184	0.00382621352212842	0.0471009013209016	0.0681768509008437	0.35523875990676	0.0681768509008437	0.464880684149184	0.0083550123338082	0.527735775058275	0.0020281806242064	0.419479623543124	0.0207817982969677
Acot7	0.671677646853146	0.0103840582567247	-0.0292312575757595	0.647315742403116	0.280507545454544	0.647315742403116	0.156981924242422	0.956414993555597	0.109268522727271	0.992521107216815	0.185401257575756	0.911445522400241	-0.671677646853149	0.0107789147804578	-0.700908904428907	0.275247916439861	-0.391170101398604	0.275247916439861	-0.514695722610725	0.0791487846064139	-0.562409124125876	0.0449912421929359	-0.486276389277391	0.108181181378746
Acot8	0.293856983682984	0.387326547898702	0.241654202020203	0.973658487819882	0.120761651515152	0.973658487819882	0.150892000000001	0.928743715377103	0.0928039772727276	0.992911452425422	0.10458490909091	0.98694664162726	-0.293856983682984	0.409042044537472	-0.0522027816627815	0.86469804566311	-0.173095332167832	0.86469804566311	-0.142964983682984	0.937593617554487	-0.201053006410256	0.771753511568355	-0.189272074592074	0.813413228137295
Acot9	-0.344005895104892	0.957619033510423	0.938260868686872	0.999999715604229	-0.043856840909087	0.999999715604229	-0.725488333333329	0.552912406767827	-0.568665545454542	0.76745834444415	-0.66635183333333	0.635120726851411	0.344005895104898	0.964700607805509	1.28226676379177	0.981617015938564	0.300149054195806	0.981617015938564	-0.381482438228436	0.943684679886422	-0.224659650349648	0.995879948437355	-0.322345938228436	0.974016951515876
Acox1	-0.352634954545452	0.0131135431933357	0.330487368686872	0.810738338693862	-0.122625242424239	0.810738338693862	-0.335324939393936	0.0324722221464842	-0.38782836363636	0.00952342178305166	-0.325251696969694	0.04003952320973	0.352634954545456	0.0136335886406636	0.683122323232325	0.198242128467447	0.230009712121213	0.198242128467447	0.0173100151515162	0.999992161964664	-0.0351934090909074	0.999507963331442	0.027383257575759	0.999884000818417
Acox2	0.133646137529137	0.192811004966153	-0.050041686868687	0.991363701619187	0.0354276969696971	0.991363701619187	0.108903803030303	0.441178934682844	0.123043977272727	0.319156373891712	0.20205496969697	0.0259030489765383	-0.133646137529137	0.204178120779377	-0.183687824397824	0.509250210145146	-0.0982184405594393	0.509250210145146	-0.0247423344988336	0.998619602504317	-0.0106021602564096	0.999989755540819	0.0684088321678331	0.823838670081332
Acox3	0.576684313519813	0.333299901587865	-0.249690803030304	0.999296679169912	0.112871484848484	0.999296679169912	0.53065962121212	0.479366983992514	0.689299757575757	0.226723925754929	0.610329931818181	0.337830357008161	-0.576684313519814	0.352545488245657	-0.826375116550117	0.580119923772882	-0.463812828671329	0.580119923772882	-0.0460246923076923	0.999995858039244	0.112615444055944	0.999235645719874	0.0336456182983682	0.999999359028891
Acoxl	-0.0840506177156172	0.752462113937636	0.141108383838385	0.981975627131395	-0.0469605757575749	0.981975627131395	-0.135071121212121	0.360269954495584	-0.179130712121211	0.126237009892381	-0.279577613636363	0.00460486212540545	0.0840506177156181	0.776475516503432	0.225159001554002	0.994034174528097	0.0370900419580423	0.994034174528097	-0.0510205034965033	0.970403756224775	-0.0950800944055939	0.675549086589305	-0.195526995920746	0.0577786773508735
Acp1	0.0132780716783228	0.999997477705986	-0.0849396944444434	0.999942995010595	-0.0239365681818171	0.999942995010595	0.089802984848486	0.935681138978168	0.302453431818183	0.0537107697704251	0.271481295454547	0.100593628046593	-0.0132780716783202	0.99999807317329	-0.0982177661227651	0.999204056507949	-0.0372146398601387	0.999204056507949	0.0765249131701643	0.965241716638445	0.289175360139861	0.0506744872296856	0.258203223776225	0.100071242113647
Acp2	0.919564736013987	1.00389756507724e-08	-0.192391573232323	0.198689864262712	0.288887977272728	0.198689864262712	0.434953492424243	0.0175564789738738	0.39562518939394	0.0362268606207931	0.394659431818182	0.0368025320620773	-0.919564736013985	1.35969921988277e-08	-1.11195630924631	8.45397602056153e-05	-0.630676758741258	8.45397602056153e-05	-0.484611243589742	0.00349820849988725	-0.523939546620046	0.00131327902826395	-0.524905304195803	0.00131637942203777
Acp5	1.99568781235432	1.28653754316588e-11	-0.540366904040402	0.00633764980284246	0.869169454545457	0.00633764980284246	1.12660822727273	0.000254309392822449	0.996059166666669	0.00131813337745745	1.21485548484849	7.34802766064746e-05	-1.99568781235431	1.7580048528032e-11	-2.53605471639471	9.05717240502479e-05	-1.12651835780886	9.05717240502479e-05	-0.869079585081583	0.00350150746212363	-0.999628645687644	0.000565892228027831	-0.780832327505826	0.0103576910012904
Acp6	-0.455099249999998	0.0195933522338341	-0.513661270202018	0.301366622497391	-0.289680659090907	0.301366622497391	-0.495526371212118	0.0161854334650779	-0.846146234848483	8.62517741839763e-06	-0.691349189393937	0.000357134659231262	0.455099250000002	0.0204295910181244	-0.0585620202020186	0.794259999156973	0.165418590909093	0.794259999156973	-0.0404271212121194	0.999807409225041	-0.391046984848483	0.0613132416799507	-0.236249939393938	0.466908138926768
Acpl2	0.456828145687646	0.00423625942297179	-0.358105459595959	0.59684450569028	0.184057287878788	0.59684450569028	0.362467212121212	0.0511001931949892	0.582630742424243	0.000400695418932617	0.523752696969697	0.00176670327262174	-0.456828145687646	0.00437647078898307	-0.814933605283605	0.177179204328644	-0.272770857808858	0.177179204328644	-0.0943609335664334	0.958827470766181	0.125802596736597	0.863281702406157	0.0669245512820514	0.992393736045092
Acpp	1.11224565034965	0.000735263932173935	-0.545087232323231	0.633497251518256	0.373571424242427	0.633497251518256	1.13779541666667	0.00126357140229783	1.11323436363637	0.00156394958372874	0.959779530303032	0.00820786594098699	-1.11224565034965	0.00075974533784462	-1.65733288267288	0.0446687206334236	-0.738674226107224	0.0446687206334236	0.0255497663170178	0.999999602263551	0.000988713286714504	0.999999999999999	-0.152466120046619	0.98869144987371
Acpt	0.0796895909090912	0.842493829379294	-0.263432505050505	0.906962197591362	0.0736759242424242	0.906962197591362	0.135784204545455	0.439554678454283	0.0319132803030302	0.998473662532242	-0.00352646969696952	0.999999996477682	-0.0796895909090894	0.861444441343857	-0.343122095959594	0.999999905218449	-0.00601366666666516	0.999999905218449	0.0560946136363653	0.968798604230968	-0.047776310606059	0.985705885814485	-0.0832160606060592	0.837667808693894
Acr	0.482656652680653	0.176380313593934	0.229447363636364	0.979345763130417	0.149050712121213	0.979345763130417	0.38685953030303	0.43586546407905	0.666796560606061	0.0426868625710621	0.683949424242424	0.0356753885593987	-0.482656652680652	0.186733536589554	-0.253209289044289	0.550527625280594	-0.33360594055944	0.550527625280594	-0.095797122377622	0.997714143242992	0.184139907925408	0.93974982084699	0.201292771561772	0.912272763361986
Acrbp	0.0449979067599073	0.983057605493208	0.212365525252526	0.988840586794098	0.0440006060606065	0.988840586794098	-0.0541543787878784	0.969306632490296	0.197512272727273	0.0896007169189708	0.12503646969697	0.470236688258205	-0.0449979067599067	0.986235063761565	0.167367618492618	0.999999999997276	-0.000997300699301087	0.999999999997276	-0.0991522855477861	0.665674984115358	0.152514365967366	0.233694700792338	0.0800385629370627	0.829643360111114
Acrv1	0.0931631328671337	0.943666325933761	-0.0323591010100999	0.999996070347264	-0.01730309090909	0.999996070347264	0.0662276136363646	0.991792454828222	0.180923333333334	0.570841625171059	0.256421727272728	0.229334591503823	-0.0931631328671316	0.952625347452941	-0.125522233877233	0.902126970617965	-0.110466223776223	0.902126970617965	-0.0269355192307681	0.999941140471928	0.0877602004662014	0.96390494517976	0.163258594405596	0.637751827948357
Acsbg1	0.553453779720281	0.230887427550827	-0.204146676767675	0.997543705711914	0.121334060606062	0.997543705711914	0.827351848484849	0.0399872902203166	0.872721106060607	0.0269161957508867	0.680216992424243	0.124966666233971	-0.553453779720279	0.24454899586926	-0.757600456487955	0.49495980175842	-0.432119719114218	0.49495980175842	0.27389806876457	0.868674445696571	0.319267326340327	0.774933027261188	0.126763212703964	0.996570601228909
Acsbg2	0.13583928787879	0.972222693583697	0.0934550959595974	0.999794866088211	-0.0578662878787861	0.999794866088211	0.240043439393941	0.785248098823041	0.203943446969699	0.878637066850196	0.23974578787879	0.786088841164915	-0.135839287878786	0.977151811347139	-0.0423841919191903	0.890489343415384	-0.193705575757574	0.890489343415384	0.104204151515153	0.994045938117361	0.0681041590909106	0.999426542370518	0.103906500000002	0.994136345900155
Acsf2	0.151156305361306	0.764015422594306	0.514287171717173	0.8157960872047	0.148917560606061	0.8157960872047	0.0691846439393947	0.993953064214058	0.126607113636365	0.898245667069599	0.02492843939394	0.99998140430803	-0.151156305361305	0.787541801247073	0.363130866355867	0.999999999988684	-0.00223874475524443	0.999999999988684	-0.081971661421911	0.984121866746435	-0.0245491917249412	0.999981303295348	-0.126227865967366	0.889344706405714
Acsf3	0.0568460780885773	0.999929748257155	-0.121113737373738	0.97112138887052	-0.182926636363637	0.97112138887052	0.14042537121212	0.992201681726476	0.150263515151514	0.988963570792817	0.124032348484848	0.995943293061296	-0.0568460780885785	0.999945972483069	-0.177959815462317	0.896703868968545	-0.239772714452215	0.896703868968545	0.0835792931235423	0.999497906727359	0.0934174370629362	0.999057900951664	0.0671862703962698	0.999856920609874
Acsl1	-0.569649195804192	2.16634957455053e-05	-0.0268301515151471	0.0787285468993486	-0.294440712121208	0.0787285468993486	-0.357042272727268	0.0212355123298769	-0.451427204545451	0.00199686194960991	-0.462446166666662	0.00152408732904852	0.569649195804198	2.34480933364312e-05	0.542819044289046	0.0859955578552657	0.275208483682986	0.0859955578552657	0.212606923076926	0.273657371852951	0.118221991258743	0.821146766178521	0.107203029137531	0.87492516171328
Acsl3	-0.194708962703962	0.653416937618212	0.501246060606062	0.991067371410778	-0.0840266363636356	0.991067371410778	-0.415701742424241	0.0659520897587155	-0.326959363636363	0.211864949348157	-0.187079515151515	0.739265410236842	0.194708962703963	0.679926829925786	0.695955023310024	0.962130186804929	0.110682326340327	0.962130186804929	-0.220992779720279	0.557191533007819	-0.1322504009324	0.917413999626143	0.00762944755244769	0.999999991368745
Acsl4	0.0901515629370638	0.911156527197019	-0.120242141414139	0.988485877820289	0.0614010303030312	0.988485877820289	0.0932592121212131	0.920516425069598	-0.0277501666666653	0.999854751932244	0.108986893939395	0.854805070231741	-0.0901515629370604	0.923946332195055	-0.210393704351201	0.999803765570176	-0.0287505326340309	0.999803765570176	0.00310764918415118	0.999999999649831	-0.117901729603727	0.790486979247646	0.0188353310023329	0.999983459484707
Acsl5	0.574333174825176	0.000218341862064264	0.579733404040405	0.198597284457374	0.279065363636364	0.198597284457374	0.0215753636363644	0.999988990196183	-0.0453394090909083	0.999182978260279	0.0398925454545463	0.999604430075405	-0.574333174825173	0.000227582696354922	0.00540022921523136	0.124328153995011	-0.295267811188809	0.124328153995011	-0.552757811188809	0.00041754098022051	-0.619672583916082	5.95077630108909e-05	-0.534440629370627	0.000653285959446581
Acsl6	-1.23977315034965	5.07080072775778e-06	-0.135318146464646	0.510020820919432	-0.35560803030303	0.510020820919432	-0.214972598484848	0.891483877157835	-0.309596507575757	0.645317680653198	-0.407226348484848	0.371804722380958	1.23977315034965	5.69750652534839e-06	1.104455003885	0.00151175429187123	0.88416512004662	0.00151175429187123	1.0248005518648	0.000199842825238106	0.930176642773892	0.000766051236898213	0.832546801864801	0.00315284482052236
Acsm1	-0.0581067680652686	0.898813101995638	-0.421658141414141	0.942581571198984	-0.05384846969697	0.942581571198984	-0.0876000303030306	0.675440690907055	-0.0946480454545459	0.604068511578906	-0.142702575757576	0.206503687877545	0.0581067680652679	0.912887131267498	-0.363551373348873	0.999999960858874	0.00425829836829819	0.999999960858874	-0.0294932622377622	0.996782824474076	-0.0365412773892776	0.990016648005404	-0.0845958076923078	0.678274418444629
Acsm2	0.124684938228438	0.986101327614991	-0.507123954545455	0.998119131532268	-0.0906960530303035	0.998119131532268	0.262628727272727	0.761627995165947	0.278801659090909	0.714915252105399	0.243853954545454	0.812475369917679	-0.124684938228438	0.988756938793215	-0.631808892773893	0.867697506696341	-0.215380991258741	0.867697506696341	0.137943789044289	0.981341556004374	0.154116720862471	0.968194651047463	0.119169016317016	0.991086784541037
Acsm3	-0.607846256410255	0.0363430167983259	-0.0710694848484841	0.461875927188253	-0.357186848484847	0.461875927188253	-0.516806674242422	0.134345845700828	-0.590724030303029	0.0655929959489607	-0.569017863636362	0.0815081634694969	0.607846256410257	0.0380748656190469	0.536776771561772	0.761520928187476	0.250659407925409	0.761520928187476	0.0910395821678328	0.9976696990944	0.0171222261072265	0.999999866421149	0.0388283927738932	0.999982553969406
Acsm4	-0.0604249603729596	0.997007707558958	-0.125819626262625	0.999999351876836	-0.0150045757575748	0.999999351876836	-0.065133946969696	0.996776324002385	-0.0958657575757569	0.976655981967424	-0.136957484848484	0.889727217954606	0.0604249603729608	0.997639103420944	-0.0653946658896654	0.999521780200647	0.0454203846153851	0.999521780200647	-0.00470898659673638	0.999999999308171	-0.035440797202797	0.999885447996267	-0.0765325244755242	0.991658150616522
Acsm5	-0.474655101398602	0.00414713086741592	0.209995393939394	0.183471850446862	-0.294245772727273	0.183471850446862	-0.38588456060606	0.0429172412080097	-0.40176306060606	0.0320834958387239	-0.350937590909091	0.0773853328420131	0.474655101398601	0.00428404627050782	0.684650495337995	0.618732051569885	0.180409328671328	0.618732051569885	0.0887705407925407	0.973882464137369	0.0728920407925407	0.990188948835161	0.12371751048951	0.888408180320862
Acss1	-0.38659832983683	0.657796690990421	-0.066545085858585	0.999969457788235	-0.0609612121212119	0.999969457788235	-0.362335333333333	0.76184947191194	-0.356012924242424	0.774620052133408	-0.200120818181818	0.978411133856685	0.38659832983683	0.684254868607562	0.320053243978244	0.815999108833376	0.325637117715618	0.815999108833376	0.0242629965034964	0.999999859214688	0.0305854055944052	0.999999438544452	0.186477511655012	0.983153682737761
Acss2	-0.963872282051281	1.72270593112867e-06	-0.4319011010101	0.00984555160230371	-0.585947499999999	0.00984555160230371	-0.359901075757574	0.210640791043935	-0.600302742424241	0.00779168304107858	-0.505545219696969	0.033547279509745	0.963872282051285	1.99770188669124e-06	0.531971181041183	0.138856459128442	0.377924782051285	0.138856459128442	0.603971206293709	0.0041073404185894	0.363569539627042	0.166037943627303	0.458327062354314	0.0456002572866064
Acss3	-0.923030682983682	0.00435166209259052	0.900311333333336	0.625098924558661	-0.361938863636362	0.625098924558661	-0.709662378787876	0.0632811031713029	-0.772210287878786	0.036066358541577	-0.802416909090907	0.0271224855865092	0.923030682983684	0.00449616319514479	1.82334201631702	0.165635896460259	0.561091819347321	0.165635896460259	0.213368304195806	0.933012268254191	0.150820395104896	0.986845001745834	0.120613773892776	0.995900985281233
Acta1	-1.11825184149184	0.000259062506035579	-0.0630145454545412	0.993212250944631	-0.131696212121209	0.993212250944631	0.0200487878787919	0.999999873892652	-0.0147156060606014	0.999999980196207	0.0202848484848521	0.999999864819247	1.11825184149185	0.000269581112262829	1.0552372960373	0.00149831469229533	0.986555629370633	0.00149831469229533	1.13830062937063	0.000212133907030787	1.10353623543124	0.00031107698223487	1.13853668997669	0.000204858368343164
Acta2	-0.2751380058275	0.0552334249160521	0.449498388888894	0.780489222452557	-0.12107832575757	0.780489222452557	-0.258811545454539	0.111137057649902	-0.225751924242419	0.204510853713972	-0.332021212121206	0.0222943655611109	0.27513800582751	0.058054573417081	0.724636394716398	0.537867575309144	0.154059680069934	0.537867575309144	0.0163264603729648	0.999992187600853	0.0493860815850857	0.995565814560584	-0.0568832062937021	0.990683467566763
Actb	-0.118912089743588	0.999972774969158	0.979158343434346	0.99950117109656	0.208798484848487	0.99950117109656	-0.787681121212119	0.740912369122046	-0.833169424242422	0.695085433649631	-0.806005393939391	0.722627975516284	0.118912089743592	0.999979119279276	1.09807043317794	0.993459394020738	0.327710574592077	0.993459394020738	-0.66876903146853	0.833987908288513	-0.714257334498832	0.791713018780651	-0.687093304195802	0.817437463778278
Actbl2	-0.16741734032634	0.176946115943596	-0.359971707070707	0.853161808998603	-0.0818677727272726	0.853161808998603	-0.0803238030303028	0.863011034885283	-0.0579244393939395	0.964807847121742	-0.102714696969697	0.695835079004	0.167417340326341	0.187334440955854	-0.192554366744366	0.811670203782797	0.0855495675990683	0.811670203782797	0.0870935372960379	0.799870289390769	0.109492900932402	0.607153294072053	0.0647026433566437	0.936512942951513
Actc1	-1.33775224592074	0.00154530746300496	0.402827843434345	0.999999243219436	-0.0368068787878776	0.999999243219436	-0.978673022727271	0.0492950316109467	-0.998332636363635	0.0429699443493312	0.44097440909091	0.700576202995597	1.33775224592074	0.00159379403677395	1.74058008935509	0.00219365001464455	1.30094536713287	0.00219365001464455	0.359079223193472	0.829297533954332	0.339419609557108	0.860821732739631	1.77872665501165	1.9017245663e-05
Actg1	-0.208201795454542	0.999797957856942	1.6574374469697	0.999670968040177	0.240959583333337	0.999670968040177	-1.00568040151515	0.718508125326127	-0.864325568181815	0.825946117179432	-0.76745508333333	0.887120369946467	0.208201795454547	0.999843954920803	1.86563924242424	0.989074178940348	0.44916137878788	0.989074178940348	-0.797478606060605	0.856535413203527	-0.656123772727271	0.934288341201924	-0.559253287878786	0.96796737426739
Actg2	-0.532642420163168	0.278771980255246	1.0213909520202	0.999305298480904	0.0982008560606076	0.999305298480904	-0.597872704545452	0.23107960764902	-0.432049977272726	0.548970639124107	-0.631233492424241	0.187187948194704	0.532642420163171	0.295169872943258	1.55403337218337	0.152427699611928	0.630843276223777	0.152427699611928	-0.0652302843822834	0.999927346493898	0.100592442890444	0.999124219437239	-0.0985910722610711	0.999218211181729
Actl6a	0.0652253006993044	0.999006500698368	-0.280590489898986	0.989909984850031	0.106708909090912	0.989909984850031	0.0558003636363673	0.999710185826426	-0.277729575757572	0.57896536596295	-0.137334060606057	0.965559502136748	-0.0652253006992976	0.999224835343823	-0.345815790598288	0.999942828193099	0.0414836083916112	0.999942828193099	-0.00942493706293386	0.999999991559794	-0.342954876456874	0.323504501196399	-0.202559361305358	0.815504645436231
Actl6b	-0.0550012727272721	0.923145454356083	-0.145748545454545	0.811952210328071	-0.0741970757575752	0.811952210328071	-0.120151515151515	0.376879528131079	-0.167139803030302	0.108116314002766	-0.114387659090908	0.426675643203737	0.0550012727272724	0.934602533281579	-0.0907472727272733	0.999731190133755	-0.0191958030303033	0.999731190133755	-0.0651502424242428	0.870219191079699	-0.11213853030303	0.406309294581604	-0.0593863863636366	0.909834242709856
Actl7a	0.277214979603733	0.389409676693816	-0.069734987373734	0.999350950632917	0.056599734848488	0.999350950632917	0.166931431818184	0.86748997697281	0.0332219772727306	0.99997019704442	0.00653340151515454	0.999999998170187	-0.277214979603729	0.411212465270096	-0.346949966977466	0.645752371040551	-0.220615244755244	0.645752371040551	-0.110283547785547	0.975383589166751	-0.243993002331001	0.545713388031843	-0.270681578088577	0.43641781815809
Actl7b	-0.166343498834498	0.80217672376227	0.230700646464648	0.999993199097756	0.0244436212121225	0.999993199097756	-0.276838757575756	0.395767094031229	-0.343226636363635	0.198110919930887	-0.207149257575756	0.680803260009256	0.1663434988345	0.823767027132657	0.397044145299146	0.724581215955161	0.19078712004662	0.724581215955161	-0.110495258741258	0.967525033956638	-0.176883137529137	0.782888816382189	-0.0408057587412582	0.99984853977019
Actl9	0.133307848484849	0.375898680193258	-0.328553060606061	0.993636059211535	-0.0407728787878783	0.993636059211535	0.0495367272727273	0.982888758767162	0.0230285606060608	0.999729699828683	-0.0355712575757573	0.9969235216937	-0.133307848484849	0.397124345481082	-0.46186090909091	0.154548303910234	-0.174080727272728	0.154548303910234	-0.0837711212121219	0.821836195403121	-0.110279287878789	0.595082361377842	-0.168879106060607	0.176733009387145
Actn1	1.25172414102564	0.290503279970461	-0.709332156565656	0.974854700880833	0.461225803030304	0.974854700880833	1.30896300757576	0.306218592440097	1.27376757575758	0.332500641246566	1.29399468181818	0.317095254193599	-1.25172414102564	0.307540321677424	-1.9610562975913	0.757310979874938	-0.790498337995338	0.757310979874938	0.0572388665501163	0.999999804310478	0.0220434347319347	0.999999999355721	0.0422705407925402	0.999999968113147
Actn2	-2.09986486946387	1.98569476078658e-05	-0.833505343434341	0.860694240352479	-0.415374878787876	0.860694240352479	0.147649818181821	0.999086288595118	0.025743871212124	0.999999968813818	-0.0677795303030279	0.999989990602194	2.09986486946387	2.15355993414823e-05	1.26635952602953	0.000759643535272914	1.68448999067599	0.000759643535272914	2.24751468764569	6.26341506304584e-06	2.12560874067599	1.54171371548051e-05	2.03208533916084	4.15617274348579e-05
Actn3	-0.875065977855473	0.190196449153591	-0.299027772727268	0.935303776167659	-0.35359179545454	0.935303776167659	0.0481233787878842	0.999998921998808	0.0900715606060655	0.999955953424761	0.481258196969702	0.793020835435727	0.875065977855485	0.201403036513566	0.576038205128211	0.709285032950065	0.521474182400938	0.709285032950065	0.923189356643363	0.160364306730397	0.965137538461544	0.130122017324936	1.35632417482518	0.0127492977286583
Actn4	0.107366608974362	0.405382475600186	0.444632654040406	0.882547754401094	0.0635985227272753	0.882547754401094	0.0790548106060626	0.751931830982969	0.117825295454548	0.3736483490257	0.035384265151517	0.991941923791197	-0.107366608974356	0.427833535010226	0.337266045066047	0.974334939805426	-0.0437680862470836	0.974334939805426	-0.0283117983682962	0.997287105134225	0.0104586864801888	0.999991203328491	-0.0719823438228419	0.798726250308078
Actr10	-0.247629519813519	0.0384088662976853	-0.076301656565656	0.838192636111017	-0.094237818181817	0.838192636111017	-0.14297556060606	0.487893892302121	-0.347936787878787	0.00303853751892147	-0.417558439393939	0.000283285876520156	0.24762951981352	0.0402565898530884	0.171327863247863	0.374473370292033	0.153391701631702	0.374473370292033	0.104653959207459	0.748653702980699	-0.100307268065268	0.780480566917745	-0.16992891958042	0.272728844898489
Actr1a	0.180248270396271	0.87726964472217	-0.466857217171717	0.999999702132838	0.0179210909090918	0.999999702132838	0.348478666666666	0.380554707983221	0.31291843939394	0.490446609498661	0.343634151515152	0.394618867551182	-0.180248270396269	0.89338931568694	-0.647105487567986	0.930610924264073	-0.162327179487178	0.930610924264073	0.168230396270397	0.919386266773911	0.132670168997671	0.972088984192173	0.163385881118883	0.928687937117656
Actr1b	-0.391500388111889	0.000132920531301539	-0.0271812777777776	0.611709773604902	-0.12015293939394	0.611709773604902	-0.193262136363637	0.163800943502413	-0.106971530303031	0.715330826000046	-0.0567702121212125	0.976275161371375	0.391500388111888	0.000139328387159021	0.364319110334111	0.0129312162264281	0.271347448717949	0.0129312162264281	0.198238251748252	0.114995166953221	0.284528857808858	0.00823971121642142	0.334730175990677	0.00133687932227666
Actr2	0.682081980769237	0.00340025121989784	0.846339896464652	0.687462027562607	0.244070280303037	0.687462027562607	0.118236159090915	0.98209518196079	0.202822643939401	0.823974939373837	0.262780007575764	0.62048255852074	-0.682081980769228	0.00351016689058214	0.164257915695418	0.11434832294384	-0.438011700466198	0.11434832294384	-0.563845821678319	0.0219501251910833	-0.479259336829834	0.0689974434108163	-0.41930197319347	0.141784546254182
Actr3	0.796122046620049	0.194452122163604	0.32023280808081	0.93625547902719	0.322340424242427	0.93625547902719	0.476130280303033	0.735703122189351	0.437279651515155	0.797558557933436	0.416331840909094	0.828450114618156	-0.796122046620044	0.205919829410777	-0.475889238539237	0.715110671728682	-0.47378162237762	0.715110671728682	-0.319991766317014	0.931949347904302	-0.358842395104892	0.89108199152288	-0.379790205710953	0.864595816651976
Actr3b	0.112238656177157	0.989385693310165	-0.714684459595958	0.991186525081424	0.115059954545455	0.991186525081424	0.208317106060607	0.871193446929525	-0.0146718636363625	0.999999940944626	0.0723041818181826	0.999290914963803	-0.112238656177156	0.991460304894833	-0.826923115773116	0.999999999996691	0.00282129836829847	0.999999999996691	0.09607844988345	0.996245201901375	-0.12691051981352	0.984047896363615	-0.0399344743589743	0.999974853126414
Actr5	0.092340464452216	0.981907956258763	0.0412908257575768	0.99999987653271	0.01227009848485	0.99999987653271	0.0373599015151531	0.999909273882716	-0.110066280303029	0.968752991754496	-0.126072628787878	0.942525484776917	-0.092340464452213	0.985278774745428	-0.0510496386946371	0.992906032015021	-0.0800703659673643	0.992906032015021	-0.0549805629370613	0.999085135730687	-0.202406744755243	0.658169346124726	-0.218413093240092	0.584295925686447
Actr6	-0.186163493006991	0.85728169623903	0.14922132828283	0.999999870584837	-0.015456219696968	0.999999870584837	-0.283257469696968	0.581885660969385	-0.417508212121211	0.206571436610488	-0.377980363636362	0.293085397175208	0.186163493006994	0.875095465163595	0.335384821289823	0.911312071262649	0.170707273310025	0.911312071262649	-0.0970939766899754	0.993948557972674	-0.231344719114218	0.735870085404521	-0.191816870629369	0.860174959066224
Actr8	-0.158897868298368	0.194308764270447	-0.0596915202020195	0.604427183323333	-0.110293090909091	0.604427183323333	-0.0731090151515151	0.892713268367276	-0.108354363636364	0.6213340946841	-0.0895458787878782	0.779879688724575	0.158897868298368	0.205767689783694	0.0992063480963481	0.980631102774103	0.0486047773892766	0.980631102774103	0.0857888531468521	0.790084758163613	0.0505435046620036	0.976571212151884	0.0693519895104892	0.904132584997243
Actrt1	-0.0926004125874127	0.976029369405953	0.365778363636364	0.999999971560931	-0.0090833939393938	0.999999971560931	-0.172969666666667	0.767933202323242	-0.0260731666666666	0.99998477453275	0.0629936515151515	0.997600755410728	0.0926004125874133	0.980360135813657	0.458378776223777	0.988266416539936	0.0835170186480191	0.988266416539936	-0.0803692540792537	0.990362545017627	0.0665272459207462	0.996445243442804	0.155594064102564	0.820662297821257
Actrt2	0.0247896282051296	0.997574533385421	-0.0329369898989882	0.999999984835533	-0.00341490151514986	0.999999984835533	-0.0023011818181802	0.999999998576207	0.00475166666666785	0.999999890469819	-0.0176885303030286	0.99974162373829	-0.0247896282051261	0.99809104657834	-0.0577266181041157	0.996141775423187	-0.0282045297202772	0.996141775423187	-0.0270908100233079	0.996897087753347	-0.0200379615384596	0.999419991884178	-0.0424781585081562	0.969144968631278
Acvr1	-0.1813225034965	0.0643891584210317	0.0568172323232356	0.800563404592701	-0.0794078787878753	0.800563404592701	-0.0975795303030266	0.635325175445091	0.000533659090911993	0.999999999999905	-0.149622439393936	0.219744986622925	0.181322503496506	0.0677571139722964	0.238139735819739	0.559412591563309	0.101914624708628	0.559412591563309	0.0837429731934768	0.741011380222846	0.181856162587415	0.0665782370224509	0.0317000641025674	0.99663121591364
Acvr1b	0.180469191142195	0.943929565661868	-0.421820297979795	0.991790173713918	-0.128428409090906	0.991790173713918	0.348410090909094	0.577658417368254	0.18711516666667	0.949735831080534	0.340991303030306	0.598594589233098	-0.180469191142191	0.952854599124632	-0.602289489121989	0.660907694856078	-0.308897600233099	0.660907694856078	0.167940899766901	0.966074468706316	0.0066459755244762	0.999999999731112	0.160522111888113	0.972579347437166
Acvr1c	-1.89897315734266	1.03592072697722e-08	0.741879323232324	0.0519057235587002	-0.775716825757575	0.0519057235587002	-1.46084303030303	3.49915741345574e-05	-1.57412787878788	6.22401923322524e-06	-1.65853815151515	3.01062205121383e-06	1.89897315734266	1.40178756380394e-08	2.64085248057498	0.000817410165475985	1.12325633158508	0.000817410165475985	0.438130127039627	0.454038303820387	0.324845278554779	0.742792307856567	0.240435005827506	0.91333797078252
Acvr2a	-0.281156363636362	0.640951433010896	0.79934590909091	0.996164402510615	-0.101897863636362	0.996164402510615	-0.175944484848483	0.943893324182977	-0.0518135909090894	0.999915317036204	-0.104501166666665	0.995613249857425	0.281156363636364	0.667581100008446	1.08050227272727	0.932992136298854	0.1792585	0.932992136298854	0.105211878787879	0.994988397811066	0.229342772727273	0.824538049291318	0.176655196969697	0.937093337332944
Acvr2b	-0.0220347826340323	0.999997004653557	0.0188482146464651	0.961156230966717	-0.129085878787878	0.961156230966717	0.124224068181818	0.967442090736944	0.488513371212121	0.0530758860470923	0.408533628787879	0.141338124429153	0.0220347826340323	0.999997711356931	0.0408829972804972	0.982404833771824	-0.107051096153847	0.982404833771824	0.14625885081585	0.926030852856414	0.510548153846153	0.0262332583177258	0.430568411421911	0.0828792240676293
Acvrl1	-0.180026680652678	0.647575076822021	0.468255848484851	0.999216274301531	-0.0492457424242398	0.999216274301531	-0.358690916666664	0.0942363049971393	-0.525911378787877	0.0048062372843356	-0.49748477272727	0.00850895515234718	0.180026680652683	0.674146116453339	0.648282529137531	0.888913594944529	0.130780938228441	0.888913594944529	-0.178664236013984	0.681018350886486	-0.345884698135196	0.0864796976770826	-0.31745809207459	0.135450213201579
Acy1	0.0678994417249427	0.974012787142967	0.0299185404040417	0.999999999104082	-0.00367751515151433	0.999999999104082	0.119404424242425	0.798100163317051	-0.108406484848484	0.855393309846027	-0.0353244848484841	0.999407148963915	-0.0678994417249411	0.978662661628888	-0.0379809013209008	0.972483398573357	-0.0715769568764566	0.972483398573357	0.051504982517483	0.994793093361059	-0.176305926573426	0.408311732469427	-0.103223926573426	0.867335023076895
Acy3	-0.0173369376456891	0.999997949071892	-0.146367815656567	0.998308284365049	-0.0585923787878803	0.998308284365049	0.100272568181817	0.972756768495305	0.0320418257575743	0.999946205131161	-0.0946180833333348	0.979358012341646	0.0173369376456878	0.999998433600862	-0.129030878010878	0.999743151384444	-0.0412554411421914	0.999743151384444	0.117609505827506	0.938158311727139	0.0493787634032636	0.999283894501874	-0.0772811456876455	0.991771595473304
Acyp1	-0.164559675990676	0.71438827050624	-0.0911134444444436	0.999999995380392	0.00633168181818237	0.999999995380392	-0.132626742424242	0.887860297573567	-0.070651568181818	0.993962739919863	-0.139844772727272	0.863149850251306	0.164559675990677	0.739703661865412	0.0734462315462326	0.708459991010545	0.170891357808859	0.708459991010545	0.0319329335664341	0.999922770709331	0.0939081078088585	0.972245925548503	0.0247149032634037	0.999982850963258
Acyp2	-1.18628534615385	0.00228208052738665	-0.811520969696969	0.270928372225854	-0.628223333333332	0.270928372225854	-0.257089848484848	0.941090118557507	-0.069078681818181	0.999947030075396	0.101230636363637	0.999518386313028	1.18628534615385	0.00235390333148	0.374764376456877	0.34327448006385	0.558062012820513	0.34327448006385	0.929195497668998	0.0255933633028533	1.11720666433566	0.00455816588306235	1.28751598251748	0.000828447806169752
Ada	0.584993511655011	4.50882668894259e-05	-0.0279904898989902	0.0287318139066531	0.366152848484848	0.0287318139066531	0.531828757575757	0.000589237806545628	0.744025121212121	8.70778773420788e-07	0.675056924242424	1.08669436749143e-05	-0.584993511655011	4.80670656697324e-05	-0.612984001554	0.308510745596007	-0.218840663170162	0.308510745596007	-0.0531647540792529	0.996731074680159	0.159031609557111	0.63657884423218	0.0900634125874138	0.953950593998635
Adad1	-0.0558362051282055	0.991714810623067	-0.0348085555555559	0.999988136674201	-0.018655787878788	0.999988136674201	-0.0407710000000004	0.998907814844128	-0.077320681818182	0.969513290021335	-0.0813040000000002	0.961586626093525	0.0558362051282055	0.993364425567449	0.0210276495726496	0.999283395971242	0.0371804172494178	0.999283395971242	0.0150652051282055	0.999996323052981	-0.0214844766899763	0.999970003426255	-0.0254677948717945	0.999918775088039
Adad2	-0.0342322296037274	0.999691092947904	0.452356575757578	0.999629703199543	0.0375651212121235	0.999629703199543	-0.203949984848482	0.447667896154522	-0.29424371212121	0.127484664655221	-0.301718136363634	0.112474132523494	0.0342322296037309	0.999760895021415	0.486588805361307	0.986227086883654	0.071797350815852	0.986227086883654	-0.169717755244754	0.598316779482366	-0.260011482517481	0.179096260020588	-0.267485906759905	0.157892850543725
Adal	-0.424957002331001	0.0255393291200317	-0.435188929292927	0.950045364670523	-0.113869136363635	0.950045364670523	-0.225679696969695	0.516622137960427	-0.607349136363635	0.00125226508398157	-0.433346136363635	0.0347573537909305	0.424957002331004	0.0266830035640692	-0.0102319269619254	0.170945529116502	0.311087865967367	0.170945529116502	0.199277305361307	0.606366509141119	-0.182392134032632	0.689483324868551	-0.00838913403263278	0.999999978853616
Adam10	0.62093326107226	2.96645153027297e-05	0.417656959595959	0.31411037516133	0.235781318181817	0.31411037516133	0.169706469696969	0.641404354922159	0.433456075757575	0.00938586726368018	0.463125787878787	0.00485882355270306	-0.620933261072261	3.18884073347014e-05	-0.203276301476301	0.0163934731697248	-0.385151942890443	0.0163934731697248	-0.451226791375291	0.00348479645447741	-0.187477185314685	0.507949215393971	-0.157807473193473	0.678344509792842
Adam11	0.169897484848486	0.366434935964943	0.382227989898991	0.999988505198134	0.0169294696969705	0.999988505198134	-0.0776913181818173	0.952703234192866	-0.0856872878787867	0.927864217218517	-0.0564525303030294	0.989752736731488	-0.169897484848484	0.387241248750473	0.212330505050506	0.498079663264867	-0.152968015151514	0.498079663264867	-0.247588803030302	0.0838979427907761	-0.255584772727271	0.0694336198769707	-0.226350015151514	0.134406664604898
Adam12	0.962022806526808	1.05265041128177e-09	0.107157919191921	4.69559664604269e-05	0.67658028787879	4.69559664604269e-05	0.667721696969698	6.340168297847e-05	0.950748143939395	1.11262372648468e-08	0.998706424242426	6.42395425742848e-09	-0.962022806526806	1.47474821243776e-09	-0.854864887334886	0.154126198146026	-0.285442518648017	0.154126198146026	-0.294301109557108	0.133507475694651	-0.0112746625874113	0.999999761628715	0.0366836177156194	0.999747257171608
Adam15	0.190259487179491	0.876573853213865	-0.224550101010098	0.999982917200456	0.0373292727272763	0.999982917200456	0.326671893939397	0.500100541231013	0.194279469696973	0.894209997145681	0.176222424242428	0.92865683657902	-0.190259487179484	0.892755681817826	-0.414809588189585	0.957663849924413	-0.15293021445221	0.957663849924413	0.13641240675991	0.975206691692519	0.00401998251748622	0.999999999969169	-0.0140370629370592	0.999999944498599
Adam17	0.979088855477857	0.000182687811387972	0.747492565656566	0.790805387376732	0.246741803030304	0.790805387376732	0.0699547272727282	0.999504596188682	0.172631212121213	0.946847205993909	0.213533545454546	0.873869316192273	-0.979088855477854	0.000190777440074119	-0.231596289821289	0.00752753286445562	-0.732347052447552	0.00752753286445562	-0.909134128205128	0.000592794431072741	-0.806457643356642	0.002630567957709	-0.76555531002331	0.00477828752176968
Adam18	0.0379478589743598	0.983213732848622	0.0485092575757582	0.919291740385932	0.0570245303030311	0.919291740385932	0.0489620606060612	0.958133381548437	0.000577151515152139	0.999999999999744	0.0754905303030312	0.775460098077929	-0.0379478589743585	0.986364779013608	0.0105613986013991	0.999679241324252	0.019076671328672	0.999679241324252	0.0110142016317024	0.999987009497615	-0.0373707074592066	0.987374426786891	0.0375426713286721	0.987082518385969
Adam19	-0.349346024475523	0.969439979646795	0.332484550505052	0.99999999602499	0.0234373560606073	0.99999999602499	-0.49739421212121	0.89293417983056	-0.743204575757574	0.614131789063695	-0.631019893939392	0.754667650223796	0.349346024475526	0.97479601581822	0.681830574980576	0.965725640451653	0.372783380536131	0.965725640451653	-0.148048187645687	0.999753603436811	-0.39385855128205	0.955883377372807	-0.281673869463868	0.991407730595851
Adam1a	-0.188852047785549	0.276627271562677	0.354364611111109	0.959581998556387	-0.0759286060606076	0.959581998556387	-0.0756591969696984	0.960241420203238	-0.0779714090909109	0.954465571552166	-0.117454871212123	0.77870967250342	0.188852047785547	0.292906875822177	0.543216658896659	0.786437231889797	0.112923441724941	0.786437231889797	0.11319285081585	0.784769316446609	0.110880638694638	0.799041566194377	0.071397176573426	0.966436493453047
Adam1b	0.184362837412588	0.241316960871082	0.0444365631313135	0.969204577323459	0.0671415833333335	0.969204577323459	0.113097992424243	0.759911012653714	0.157129757575758	0.455882448752607	0.0211827500000001	0.99994187453894	-0.184362837412588	0.255590360482967	-0.139926274281274	0.70735310622191	-0.117221254079254	0.70735310622191	-0.0712648449883445	0.955392824397884	-0.0272330798368298	0.999725184843335	-0.163180087412587	0.375627480563477
Adam2	0.0336336456876473	0.999444768568257	-0.0209162979797965	0.896262414219706	0.101642969696971	0.896262414219706	-0.0085012424242407	0.999999882409564	-0.093648969696968	0.925409249035017	-0.133322742424241	0.735263011359313	-0.0336336456876451	0.999568679051321	-0.0545499436674433	0.980848473462682	0.0680093240093242	0.980848473462682	-0.0421348881118874	0.998464709710538	-0.127282615384615	0.748377230810109	-0.166956388111888	0.490947590865738
Adam21	-0.177981498834497	0.921925989976873	-0.109243565656563	0.999999999975039	0.00414278787879006	0.999999999975039	-0.164122893939392	0.957741024453751	-0.207007560606058	0.888331438027487	-0.227024378787877	0.842965706306697	0.1779814988345	0.93352266757013	0.0687379331779346	0.926665105228455	0.182124286713288	0.926665105228455	0.013858604895106	0.999999961747912	-0.0290260617715605	0.999996841258333	-0.0490428799533786	0.999930232027215
Adam22	-0.627552925407928	6.875060290501e-05	0.0809225757575729	0.0751473663431157	-0.347911121212123	0.0751473663431157	-0.330543909090911	0.0999014160308428	-0.21490072727273	0.463645147904768	-0.332464954545457	0.09662302086781	0.627552925407924	7.2754151661969e-05	0.708475501165498	0.175223024791684	0.279641804195803	0.175223024791684	0.297009016317014	0.132934410478101	0.412652198135196	0.0146593078575534	0.295087970862469	0.136982532945741
Adam23	-0.00108292540792422	0.999999999999665	0.0457793939393953	0.883240752871075	-0.11942006060606	0.883240752871075	-0.398503939393938	0.0197623340399375	-0.403792560606059	0.0175003653288528	-0.411740848484847	0.014820558357773	0.0010829254079255	0.999999999999745	0.0468623193473196	0.875935181137932	-0.118337135198135	0.875935181137932	-0.397421013986014	0.0123886917785061	-0.402709635198135	0.0108027084499372	-0.410657923076923	0.0089972932311333
Adam24	0.116242381118883	0.604024786325883	-0.229790338383837	0.996864822220671	0.0390204545454562	0.996864822220671	0.331250303030304	0.00394686086286899	0.339934151515153	0.00283354165571936	0.271722106060607	0.0243876483557924	-0.116242381118879	0.630779777715235	-0.346032719502718	0.906406921697841	-0.0772219265734246	0.906406921697841	0.215007921911424	0.0825428194771336	0.223691770396272	0.0650325344437631	0.155479724941727	0.330658648896887
Adam25	-0.24149807109557	0.617761873664753	0.331902803030304	0.999843051879141	0.0482831666666679	0.999843051879141	-0.224219772727272	0.736059635668422	-0.171514242424241	0.895298169952998	-0.0314284545454531	0.999987295783114	0.241498071095572	0.644509349987158	0.573400874125875	0.458700985801307	0.289781237762238	0.458700985801307	0.0172782983682991	0.999999601190845	0.0699838286713294	0.998575199435012	0.210069616550117	0.763606780564933
Adam26a	-0.149868209790209	0.636812868219274	0.413809525252526	1	0.000139954545454955	1	-0.030528969696969	0.999844520518503	-0.0674906969696965	0.987837106896229	-0.106814666666666	0.901986775400299	0.14986820979021	0.663473458919632	0.563677735042735	0.662640226940926	0.150008164335664	0.662640226940926	0.11933924009324	0.836340341579902	0.0823775128205131	0.964754804778032	0.043053543123543	0.998788279462429
Adam26b	-0.114125906759907	0.956955936688951	0.530100616161616	0.994797560286249	0.0790224545454542	0.994797560286249	-0.12586796969697	0.949345344443222	-0.233245787878788	0.580610163384571	-0.179843840909091	0.79835347355628	0.114125906759906	0.964130420335761	0.644226522921522	0.72346295563261	0.193148361305361	0.72346295563261	-0.0117420629370632	0.999999911363543	-0.119119881118881	0.956334977614638	-0.0657179341491847	0.997881719404247
Adam28	0.0380733653846168	0.962134814577473	-0.150303876262624	0.996832094034653	-0.0247160606060597	0.996832094034653	0.0225380075757586	0.998083900065759	0.179694719696971	0.0168946075244029	0.13848865909091	0.0987710180041741	-0.0380733653846149	0.968573091071783	-0.188377241647241	0.766249369154931	-0.0627894259906756	0.766249369154931	-0.0155353578088571	0.999741083785297	0.141621354312355	0.0644511006090533	0.100415293706294	0.309442549682562
Adam29	-0.123834641608392	0.798348094606367	0.563232537878787	0.552484412387851	0.175672931818181	0.552484412387851	-0.218732151515152	0.330833686362272	-0.228004303030303	0.291408742521465	-0.318476643939394	0.0644221553756983	0.123834641608392	0.820156268585786	0.68706717948718	0.0679596683187198	0.299507573426574	0.0679596683187198	-0.0948975099067593	0.936554185991562	-0.104169661421911	0.906284465036551	-0.194642002331002	0.407299919562175
Adam3	-0.071679727272726	0.88817076392031	-0.179474929292928	0.996505083092187	-0.0366553636363626	0.996505083092187	-0.0694548484848476	0.922752887073429	-0.0139424545454533	0.999986075793704	0.0799816439393949	0.865850690658756	0.0716797272727282	0.903285199092612	-0.107795202020201	0.99698965680682	0.0350243636363645	0.99698965680682	0.00222487878787982	0.999999999734886	0.0577372727272738	0.962040783967303	0.151661371212122	0.27435307128405
Adam30	-0.0693145023310029	0.999371263713722	0.420407207070706	0.999999999999994	0.00104175757575664	0.999999999999994	-0.387650121212122	0.384958138213499	-0.379730424242425	0.405952519939625	-0.371477590909092	0.428198469567871	0.0693145023310017	0.99951115682077	0.489721709401709	0.999467606261435	0.0703562599067591	0.999467606261435	-0.31833561888112	0.549296597282651	-0.310415921911422	0.575115642693853	-0.302163088578089	0.602076594176867
Adam32	-0.206608564685314	0.791053422526646	-0.0320272904040403	0.999998425113541	-0.023341037878787	0.999998425113541	-0.144205507575757	0.960039626670709	-0.161304007575757	0.934655307262723	-0.192996068181818	0.866762106892981	0.206608564685314	0.813261754092719	0.174581274281273	0.879397907172941	0.183267526806527	0.879397907172941	0.0624030571095566	0.99944950896461	0.0453045571095568	0.999913042565292	0.013612496503496	0.999999930823874
Adam33	-0.632049566433565	1.32420910908815e-05	-0.158614989898988	0.00207582540962425	-0.487369848484846	0.00207582540962425	-0.271731045454543	0.17326269480375	-0.247289621212119	0.249297496011773	-0.367504280303028	0.0310404245217811	0.632049566433568	1.45021756684516e-05	0.473434576534578	0.733063259341934	0.14467971794872	0.733063259341934	0.360318520979023	0.0237612812483664	0.384759945221447	0.0134744751717454	0.264545286130538	0.157493870553617
Adam34	-0.190311151515151	0.337351306593223	0.354745666666667	0.863665034035315	-0.109595151515151	0.863665034035315	-0.32813056060606	0.0330999015654679	-0.07637156060606	0.97016294251916	-0.116594128787878	0.82995736343735	0.190311151515152	0.356795115720412	0.545056818181819	0.957557411732061	0.080716	0.957557411732061	-0.137819409090909	0.68435000215664	0.113939590909091	0.82765747351987	0.073717022727273	0.972176314399787
Adam39	-0.153386321678321	0.976705640988263	0.529998363636364	0.999585215025813	0.0766693636363642	0.999585215025813	-0.236433401515151	0.883503857887414	-0.218646848484848	0.914311209651087	-0.257686181818181	0.840219501498903	0.153386321678322	0.980928279272716	0.683384685314685	0.88459160543253	0.230055685314685	0.88459160543253	-0.0830470798368294	0.99928140799716	-0.0652605268065265	0.999819037799442	-0.10429986013986	0.997448234402146
Adam4	-0.549280871794872	0.731506375901506	0.965666424242424	0.99996073776702	-0.0985771212121212	0.99996073776702	-1.05395510606061	0.179154740839046	-1.1095146969697	0.14311689488017	-1.01385927272727	0.209101681940934	0.549280871794872	0.756292436341353	1.5149472960373	0.87810424912029	0.450703750582751	0.87810424912029	-0.504674234265734	0.815819362871402	-0.560233825174825	0.740821890310061	-0.464578400932401	0.863283747850547
Adam5	0.444952477272728	0.0156473110628157	-0.425868608585857	0.999430438045806	0.0472892196969711	0.999430438045806	0.215837825757577	0.54731297944271	0.296364727272729	0.236406650434994	0.303603462121213	0.215981733927857	-0.444952477272727	0.0162881930622757	-0.870821085858585	0.0393287248820967	-0.397663257575758	0.0393287248820967	-0.229114651515151	0.447135536647944	-0.14858775	0.831464578641405	-0.141349015151515	0.859436484599051
Adam6a	-0.0339708881118859	0.999958301365867	0.332363171717174	0.952706179537601	-0.133148371212119	0.952706179537601	-0.0375059545454521	0.999947981720174	0.031523613636366	0.999981257720926	-0.0498284090909066	0.999729839437859	0.0339708881118899	0.999967982787364	0.366334059829061	0.987193134296499	-0.0991774831002314	0.987193134296499	-0.00353506643356493	0.999999999956779	0.0654945017482533	0.998602412184633	-0.015857520979019	0.999999652509833
Adam6b	-0.111720776223775	0.994910280055986	0.550201737373739	0.9958976586739	0.114049893939395	0.9958976586739	-0.188323106060605	0.951246949644627	-0.294524212121211	0.739332043995345	-0.264764878787878	0.814390026448742	0.111720776223777	0.995955506697763	0.661922513597514	0.885706244138886	0.225770670163171	0.885706244138886	-0.0766023298368291	0.999501499235323	-0.182803435897435	0.952925318169937	-0.153044102564102	0.979566119327162
Adam7	-0.0099660495337985	0.999996045303699	0.158709416666668	0.999999920323308	-0.00550581060605944	0.999999920323308	-0.0395725378787867	0.992730134331778	-0.00974418939393836	0.999997596224534	0.0321698863636374	0.997590833224172	0.00996604953380104	0.999996977330343	0.168675466200467	0.999999975157078	0.00446023892774036	0.999999975157078	-0.0296064883449869	0.998318092611459	0.00022186013986151	1	0.0421359358974373	0.98893266443897
Adam8	1.94515974592075	3.16263923050286e-07	-0.186174131313131	0.0653861226213468	0.86242493939394	0.0653861226213468	0.94479306060606	0.03604739632848	0.655192878787879	0.240070457564113	1.23042403030303	0.00326786545130187	-1.94515974592075	3.86138754748799e-07	-2.13133387723388	0.0068389269026301	-1.08273480652681	0.0068389269026301	-1.00036668531469	0.0146859123610765	-1.28996686713287	0.000858058576682974	-0.714735715617716	0.136781823879261
Adam9	0.327115897435901	0.000111022449412967	0.21193257575758	0.00611486395835492	0.256656045454549	0.00611486395835492	0.166345121212124	0.13652872507476	0.0916088939393977	0.685428834071781	0.119183060606064	0.428433432759215	-0.327115897435896	0.000116649816016889	-0.11518332167832	0.85180586490992	-0.0704598519813512	0.85180586490992	-0.160770776223776	0.126588905951314	-0.235507003496503	0.00813050008712068	-0.207932836829836	0.0246124036958879
Adamdec1	0.0522950454545454	0.9988795618337	0.176029590909091	0.999999061024409	-0.0165215757575759	0.999999061024409	0.0596433939393936	0.998345599564367	0.0208884848484847	0.999996209994427	-0.0228016287878789	0.99999362749535	-0.0522950454545454	0.999124901546469	0.123734545454545	0.996025778395949	-0.0688166212121214	0.996025778395949	0.00734834848484849	0.999999991878149	-0.031406560606061	0.999953657100858	-0.0750966742424243	0.993679076401028
Adamts1	-0.473642052447551	0.0290845087118933	-0.0762898282828265	0.999999893642581	-0.0126566060606039	0.999999893642581	-0.27850368181818	0.429922028886443	-0.63363318181818	0.00343265080785493	-0.482503106060604	0.0395099523810364	0.473642052447553	0.0304175118470188	0.397352224164725	0.0371197835683083	0.460985446386947	0.0371197835683083	0.195138370629371	0.738438996613162	-0.159991129370629	0.867490315310991	-0.00886105361305271	0.999999986163664
Adamts10	-0.142659256410257	0.586598195954635	0.139415393939394	0.533583773304301	-0.160008090909091	0.533583773304301	-0.0725230681818181	0.971611192372346	-0.1044215	0.867222643123031	-0.240997030303031	0.15404106063538	0.142659256410257	0.613298490813997	0.282074650349651	0.999988655709396	-0.0173488344988341	0.999988655709396	0.0701361882284388	0.973294252557533	0.038237756410257	0.998895507430692	-0.0983377738927738	0.883666230741514
Adamts12	0.155388917249419	0.697486141448916	0.369179500000002	0.77235335978312	0.150193666666668	0.77235335978312	-0.00884896969696753	0.999999945412965	0.18267547727273	0.60637816053263	0.164373924242426	0.701794368104103	-0.155388917249414	0.723238054648345	0.213790582750586	0.999999997529047	-0.00519525058274766	0.999999997529047	-0.164237886946384	0.67515164131317	0.0272865600233134	0.999951551625169	0.0089850069930102	0.999999934249483
Adamts13	0.277028846153847	0.179718284220518	-0.742350606060606	0.99973869703504	0.0382131212121214	0.99973869703504	0.0991034848484849	0.95972566530333	0.198012757575758	0.557011064750541	0.112457803030303	0.930090980088288	-0.277028846153846	0.190278412527061	-1.01937945221445	0.324804438746553	-0.238815724941725	0.324804438746553	-0.177925361305361	0.628445168783642	-0.0790160885780883	0.984939993099843	-0.164571043123543	0.700074718000033
Adamts14	0.326221794871793	0.55995617654279	-0.379782272727274	0.995883321022524	0.110129303030302	0.995883321022524	0.24867165151515	0.830837574736536	0.138758348484847	0.986372358559894	0.0572924545454531	0.999895582954242	-0.326221794871795	0.586439382234633	-0.706004067599068	0.889298049772163	-0.216092491841492	0.889298049772163	-0.0775501433566433	0.999345603768512	-0.187463446386946	0.938442021912499	-0.26892934032634	0.759268829233562
Adamts15	0.197908884615382	0.990796822337419	-1.70415543939394	0.985121290467962	-0.231396681818185	0.985121290467962	0.244523439393936	0.98049281356814	1.10060771969697	0.0443429726960924	0.713807030303028	0.329649975301119	-0.197908884615385	0.992615350064315	-1.90206432400932	0.778613802992998	-0.429305566433567	0.778613802992998	0.0466145547785541	0.99999814923857	0.902698835081584	0.106274593346634	0.515898145687645	0.621520405763657
Adamts16	0.0748602797202804	0.989971203281292	-0.268919494949494	0.763107303353949	0.167873318181819	0.763107303353949	0.478536242424242	0.0133076373113857	0.622653045454546	0.00066101198016788	0.596926363636364	0.00121653251621212	-0.0748602797202801	0.991940065310937	-0.343779774669775	0.976027014142504	0.0930130384615378	0.976027014142504	0.403675962703962	0.0334104113388044	0.547792765734265	0.00166711534843866	0.522066083916084	0.00302019440254553
Adamts17	-0.228520002330999	0.102135536533095	0.0163382222222262	0.371422000722842	-0.173737469696966	0.371422000722842	-0.146298636363633	0.546241554360619	-0.187788454545451	0.295949032404495	-0.331838984848481	0.0113770287926925	0.228520002331005	0.107830243788675	0.244858224553228	0.988465370974693	0.0547825326340354	0.988465370974693	0.0822213659673686	0.922921092091491	0.0407315477855505	0.997600323818569	-0.10331898251748	0.815046580603392
Adamts18	-0.00642544522144668	0.999999997883763	0.231397742424241	0.994436678260522	-0.0854870303030313	0.994436678260522	-0.284732757575758	0.44548818588538	-0.422240681818183	0.110094278728518	-0.387182151515153	0.165179708698879	0.00642544522144381	0.999999998388153	0.237823187645686	0.995955401633793	-0.0790615850815862	0.995955401633793	-0.278307312354314	0.42865627410568	-0.415815236596738	0.0909172162548579	-0.380756706293708	0.142899642015853
Adamts19	-0.359497883449884	6.03518383528456e-05	0.0619629090909085	0.147672909487966	-0.173502727272728	0.147672909487966	-0.240224818181818	0.0196825194474162	-0.0291545757575761	0.998543700687843	-0.136562212121213	0.350989826889298	0.359497883449884	6.40049968227974e-05	0.421460792540793	0.0793963369037477	0.185995156177156	0.0793963369037477	0.119273065268066	0.448865527410293	0.330343307692308	0.000242003925726486	0.222935671328672	0.0226503715706842
Adamts2	-0.121648356643352	0.931594023975645	-0.28560838383838	0.99999999950531	-0.00480915909090446	0.99999999950531	0.215801553030307	0.614447985321452	0.259753439393944	0.428441393079717	0.122728939393944	0.945341180993949	0.121648356643359	0.942057570829285	-0.163960027195025	0.951501797303523	0.116839197552451	0.951501797303523	0.337449909673662	0.151435789842701	0.381401796037299	0.0801071607654729	0.244377296037299	0.451292511310806
Adamts20	-0.928437109557109	1.24382574744342e-05	-0.599137272727272	0.0592694118709524	-0.48953759090909	0.0592694118709524	-0.156553666666665	0.917880118144155	-0.146027772727271	0.938589108209844	-0.118046227272726	0.976648556258682	0.92843710955711	1.36432681824283e-05	0.329299836829837	0.0831494401621558	0.438899518648019	0.0831494401621558	0.771883442890443	0.000347658876849399	0.782409336829837	0.000258690219552937	0.810390882284383	0.000159570488997396
Adamts3	-0.610824848484848	0.00108459879432432	-0.177184343434343	0.990931068993247	-0.0841300606060599	0.990931068993247	-0.18947753030303	0.72784721208832	-0.118676325757575	0.952536567007071	-0.085285969696969	0.990279154037868	0.610824848484849	0.0011192488691838	0.433640505050505	0.00617910007778266	0.526694787878788	0.00617910007778266	0.421347318181818	0.0421443223150083	0.492148522727273	0.0119752673156595	0.525538878787879	0.00634961977674675
Adamts4	1.09265973892774	1.21863939028799e-06	-0.205535272727275	0.181828062878023	0.417231969696969	0.181828062878023	0.582380363636362	0.0269695220638609	0.617268984848484	0.016697284307909	0.766508696969696	0.0018220869576645	-1.09265973892774	1.42802072122805e-06	-1.29819501165501	0.00396161025495245	-0.675427769230768	0.00396161025495245	-0.510279375291374	0.0469579229145909	-0.475390754079253	0.0735735261222845	-0.326151041958041	0.364496965546313
Adamts5	-0.716863550116549	4.55050086500819e-09	0.411928757575758	0.10135122547336	-0.254383931818181	0.10135122547336	-0.404375015151514	0.00236747606270382	-0.423889439393938	0.00124962754860214	-0.473590833333332	0.00027870167828381	0.716863550116552	6.18204110125475e-09	1.12879230769231	0.000152992121039697	0.46247961829837	0.000152992121039697	0.312488534965037	0.0175076944045555	0.292974110722613	0.0292297730260058	0.243272716783219	0.097763287639629
Adamts6	-0.375120032634029	0.080540010412829	0.292973242424246	0.893810927831836	-0.143245727272724	0.893810927831836	-0.0594695984848456	0.998546810097266	0.10950422727273	0.966257791057873	-0.142497969696966	0.895971069801428	0.375120032634033	0.0848924923115526	0.668093275058276	0.500116530036054	0.231874305361306	0.500116530036054	0.315650434149185	0.19690776240923	0.484624259906761	0.0131650721054132	0.232622062937064	0.49665899927164
Adamts7	1.15746689277389	3.96446041384113e-06	-0.127098767676767	0.307381566413747	0.401661000000001	0.307381566413747	0.47745887878788	0.162505402620271	0.237352090909092	0.794341466902431	0.358145636363638	0.421042203561371	-1.15746689277389	4.48575409439655e-06	-1.28456566045066	0.00378075228135155	-0.755805892773891	0.00378075228135155	-0.680008013986011	0.0113028895050484	-0.920114801864799	0.00027994162869549	-0.799321256410254	0.00199325547789642
Adamts8	-0.045944503496503	0.998201941931831	-0.0958810808080801	0.95582805796421	-0.091824287878787	0.95582805796421	-0.159872863636363	0.668137386136397	-0.154643712121212	0.697095386318012	-0.213934515151515	0.379890011725485	0.045944503496504	0.998589395838044	-0.0499365773115764	0.998599729117727	-0.0458797843822835	0.998599729117727	-0.11392836013986	0.880268099076159	-0.108699208624708	0.900417968766125	-0.167990011655011	0.58976739156162
Adamts9	0.345396409090909	0.420635663176543	0.183198782828284	0.998421669719555	0.0852484242424246	0.998421669719555	0.321545	0.555964612775631	0.301830621212122	0.6176268544131	0.298429636363637	0.628246255656085	-0.345396409090909	0.443669907660288	-0.162197626262626	0.722112296415437	-0.260147984848485	0.722112296415437	-0.023851409090909	0.99999895826755	-0.0435657878787875	0.999963027149072	-0.0469667727272724	0.999942570163259
Adamtsl1	-0.814086474358975	1.33056698325973e-06	-0.312187752525253	0.717944702090983	-0.176455303030304	0.717944702090983	-0.171527893939394	0.740559779080162	-0.304448409090909	0.20078745615894	-0.301291484848485	0.208908145803258	0.814086474358975	1.5550335318304e-06	0.501898721833722	0.000174251957902327	0.637631171328672	0.000174251957902327	0.642558580419581	0.000165687895929523	0.509638065268066	0.00357088560597352	0.51279498951049	0.00337171123914803
Adamtsl2	0.0991823461538482	0.996678718866734	0.425812388888891	0.999999999992914	-0.00358889393939176	0.999999999992914	0.159683257575759	0.972571675841555	0.283051545454548	0.7398166956691	0.286628969696972	0.729897350994664	-0.0991823461538441	0.99737613363168	0.326630042735045	0.996815044350141	-0.102771240093238	0.996815044350141	0.060500911421913	0.999839082433919	0.183869199300701	0.942553847027012	0.187446623543126	0.937551441282691
Adamtsl3	-0.256030297202795	0.214779642022469	-0.029460429292926	0.851386864341394	-0.131864121212118	0.851386864341394	0.0742624848484874	0.988132164394311	0.312328939393942	0.11806595351691	0.230363636363639	0.368587766242902	0.2560302972028	0.227481329977298	0.226569867909871	0.86909247417017	0.124166175990678	0.86909247417017	0.330292782051284	0.0649645390727291	0.568359236596739	0.000234434685839613	0.486393933566436	0.00208177226907091
Adamtsl4	-0.272570400932398	0.076758627264587	0.212930333333335	0.914255767299041	-0.0977968787878762	0.914255767299041	-0.200107318181816	0.354404554639972	-0.160996325757573	0.574611865939608	-0.192154143939391	0.394968815020926	0.272570400932403	0.0808787383096634	0.485500734265736	0.45247978750326	0.174773522144524	0.45247978750326	0.0724630827505851	0.975101680673606	0.111574075174828	0.843546085387966	0.0804162569930095	0.959431368650216
Adamtsl5	-0.347590696386945	0.0174186853484485	-0.308316022727271	0.887031769890901	-0.108228053030302	0.887031769890901	-0.0106486136363624	0.999999645851037	0.0882783560606075	0.951368378672802	0.0478847727272742	0.997747536447067	0.347590696386947	0.0181462776344204	0.0392746736596748	0.181312928510208	0.239362643356644	0.181312928510208	0.336942082750584	0.0235548715586604	0.435869052447553	0.00171725585805282	0.39547546911422	0.00531851640275005
Adap1	0.629927375291378	0.0100055017936387	0.295414282828286	0.526042252277391	0.296901000000003	0.526042252277391	0.107090719696973	0.990423535058973	0.0687184242424273	0.999125674877323	0.0210445151515182	0.999999137778903	-0.629927375291374	0.0103834699249533	-0.33451309246309	0.367184464278187	-0.333026375291373	0.367184464278187	-0.522836655594404	0.0466631314086416	-0.561208951048949	0.027765964727628	-0.608882860139858	0.014095380656203
Adap2	0.876548784965039	5.92759857198644e-07	-0.0375825126262589	0.189498741234481	0.321846204545458	0.189498741234481	0.552606643939397	0.00453228034956044	0.55846638636364	0.0038999415648785	0.423245537878792	0.0441590028785978	-0.876548784965035	7.10024768091344e-07	-0.914131297591297	0.00215589462741717	-0.554702580419579	0.00215589462741717	-0.32394214102564	0.149526115711422	-0.318082398601398	0.162490841204923	-0.453303247086246	0.0171145805040295
Adar	0.444590238927742	0.035919217404482	0.546191691919194	0.849230725813454	0.164291000000003	0.849230725813454	0.144758166666669	0.906664306050112	0.287104272727275	0.364437738608688	0.235338606060609	0.565983749302745	-0.444590238927737	0.0376274144142357	0.101601452991455	0.346625689299277	-0.280299238927737	0.346625689299277	-0.29983207226107	0.280267290867045	-0.157485966200464	0.85792941405448	-0.20925163286713	0.647160218978625
Adarb1	-0.145019532634031	0.975129693903432	0.177149954545456	0.999999242904999	-0.0244409393939378	0.999999242904999	0.21772034848485	0.889013856086969	0.26698909848485	0.772794464933989	0.21491034848485	0.894448864564709	0.145019532634034	0.979603433516545	0.322169487179489	0.991963235766539	0.120578593240095	0.991963235766539	0.362739881118883	0.457462436567222	0.412008631118882	0.325288873243712	0.359929881118883	0.465658116916636
Adarb2	-0.214491731934731	0.796373056951013	-0.476233767676766	0.744395029031908	-0.245114643939393	0.744395029031908	0.11238237878788	0.990406660284736	0.0748367727272742	0.998921978117486	-0.154826416666665	0.955138899397192	0.214491731934733	0.818291499052583	-0.261742035742034	0.999993356634393	-0.0306229120046606	0.999993356634393	0.326874110722612	0.436814275552059	0.289328504662006	0.564764847176151	0.059665315268067	0.999671153195834
Adat1	0.0032261340326354	0.999999986830776	0.199072843434345	0.788126018457734	0.0721775000000011	0.788126018457734	0.105564143939395	0.443631025027726	0.0111015530303045	0.999985514037713	0.0294028787878802	0.996232394343807	-0.0032261340326338	0.999999989966977	0.19584670940171	0.800170743021801	0.0689513659673663	0.800170743021801	0.10233800990676	0.435418930131139	0.00787541899766927	0.999997919317755	0.0261767447552451	0.997791185173425
Adat2	-0.0496212925407913	0.98959615628598	-0.176613530303029	0.998306256291562	0.0375082272727285	0.998306256291562	-0.00120562878787735	0.999999999997603	-0.0787275909090893	0.931985409667682	-0.154664530303029	0.452355960586924	0.049621292540795	0.991632836503815	-0.126992237762235	0.886984304971136	0.0871295198135221	0.886984304971136	0.0484156637529162	0.992636568405737	-0.029106298368296	0.999551233303257	-0.105043237762236	0.778911684778217
Adc	0.59728455944056	1.91457452225485e-07	0.321795313131314	0.0508854009158511	0.270450886363638	0.0508854009158511	0.428642212121213	0.000542584210217578	0.237873924242425	0.107240950140277	0.391822901515152	0.00170939308169038	-0.597284559440559	2.37310531892021e-07	-0.275489246309245	0.00671783547603622	-0.326833673076922	0.00671783547603622	-0.168642347319346	0.347480620548755	-0.359410635198134	0.0023391018459108	-0.205461657925407	0.16987521301015
Adck1	0.174699934731938	0.751046328351203	-0.0429127070707037	0.999806200684542	0.0422978181818219	0.999806200684542	0.20449163636364	0.671755993553854	0.17019441666667	0.811932360066547	0.259463863636367	0.438107036102064	-0.174699934731933	0.775116380939489	-0.21761264180264	0.91976872888818	-0.132402116550115	0.91976872888818	0.0297917016317032	0.999972388788818	-0.00450551806526645	0.999999999650338	0.0847639289044305	0.990129610373187
Adck2	0.0593406934731955	0.983048168232749	0.350516262626264	0.994765478836725	0.0501300000000019	0.994765478836725	-0.117119924242422	0.779651017075832	-0.0615473636363616	0.984995190293785	-0.0517398787878767	0.993821113963877	-0.0593406934731912	0.98622722181711	0.291175569153071	0.999999682411195	-0.00921069347319139	0.999999682411195	-0.176460617715616	0.359178189426082	-0.120888057109555	0.733562751237682	-0.11108057226107	0.796783595288833
Adck4	0.238007664335666	0.00562175898250827	0.312646015151517	0.0198753581777394	0.220509030303032	0.0198753581777394	0.144062681818183	0.22542488208088	0.209616515151516	0.0295764117130802	0.218121712121213	0.0216980130580997	-0.238007664335664	0.00581499708365951	0.0746383508158518	0.999858889426647	-0.0174986340326334	0.999858889426647	-0.0939449825174816	0.609889614056935	-0.0283911491841485	0.997809307815842	-0.0198859522144515	0.999704930496456
Adck5	0.447347821678323	0.52823825069428	-0.447433126262626	0.999994711757697	0.0458324848484853	0.999994711757697	0.672598878787878	0.196741340821041	0.951576984848485	0.0279743784273263	0.902529515151516	0.0409902951857629	-0.447347821678322	0.55426331910631	-0.894780947940948	0.660486011125629	-0.401515336829837	0.660486011125629	0.225251057109557	0.960697407793465	0.504229163170163	0.428622130374027	0.455181693473193	0.536334795326817
Adcy1	-0.538027564102563	7.87618411703939e-05	0.135813459595961	0.0521485245493928	-0.319051749999999	0.0521485245493928	-0.454285787878786	0.00226808273706869	-0.616876136363635	1.72352451051072e-05	-0.687706772727272	2.57686738558416e-06	0.538027564102566	8.31684866622329e-05	0.673841023698526	0.257970766629723	0.218975814102566	0.257970766629723	0.0837417762237784	0.957978596452383	-0.0788485722610702	0.96817692675335	-0.149679208624707	0.644203499084321
Adcy10	-0.0704664265734275	0.972796080366771	-0.438213303030304	0.989005753365011	-0.0622750000000009	0.989005753365011	0.0648579696969691	0.986513134462229	-0.0288416969696977	0.999841285131493	-0.154599712121213	0.608341942967876	0.0704664265734269	0.977636155626351	-0.367746876456876	0.999999898623708	0.00819142657342702	0.999999898623708	0.135324396270396	0.700765944158566	0.04162472960373	0.998593591835415	-0.0841332855477852	0.948967383825075
Adcy2	-0.560473407925407	0.0553476091783544	-0.427042722222222	0.795388416086857	-0.241421727272727	0.795388416086857	0.0414327424242428	0.999974057168391	0.0247571666666674	0.999998773647915	-0.0226550454545452	0.999999277571621	0.560473407925409	0.0581755143255538	0.133430685703187	0.521010460452872	0.319051680652682	0.521010460452872	0.601906150349651	0.035879558532809	0.585230574592076	0.0436036976300795	0.537818362470863	0.0749772566333967
Adcy3	0.844581990675994	3.15634734692205e-05	0.135741959595962	0.511615144051902	0.264466969696973	0.511615144051902	0.593584560606063	0.0092751466307387	0.827482393939397	0.000123561855457921	0.757895181818185	0.000522924395030988	-0.844581990675989	3.38858545166909e-05	-0.708840031080029	0.00644603851196313	-0.580115020979019	0.00644603851196313	-0.250997430069928	0.527870316479126	-0.017099596736595	0.99999940310442	-0.0866868088578065	0.993080266351065
Adcy4	0.120525266899769	0.44805023812714	0.158929540404043	0.914706260270238	0.0686165909090937	0.914706260270238	-0.2016018030303	0.0813935646702808	-0.135355916666664	0.392433631175767	-0.0393237575757547	0.993846862160701	-0.120525266899764	0.472039771099783	0.0384042735042765	0.972664313637448	-0.0519086759906725	0.972664313637448	-0.322127069930066	0.000615108448307478	-0.25588118356643	0.00885808285277379	-0.159849024475521	0.196428615907775
Adcy5	-0.573742102564103	0.0590968962825651	0.743298515151514	0.39630330402503	-0.386723765151516	0.39630330402503	-0.421300787878788	0.311770567311127	-0.211146401515152	0.887425027570285	-0.394438772727273	0.376301950390946	0.573742102564102	0.0621475812601885	1.31704061771562	0.923891758880152	0.187018337412586	0.923891758880152	0.152441314685313	0.969443480623509	0.36259570104895	0.421716418292883	0.179303329836829	0.936392922361985
Adcy6	-0.397583583916083	1.05654826617618e-05	0.0934323989898994	0.00576304993608823	-0.276806666666666	0.00576304993608823	-0.21111056060606	0.054126376644889	-0.154262484848485	0.247023936998087	-0.194252787878787	0.0883370010855559	0.397583583916084	1.16374678845732e-05	0.491015982905984	0.446786140179508	0.120776917249418	0.446786140179508	0.186473023310023	0.0832712371642899	0.243321099067599	0.0116112459847337	0.203330796037297	0.0483937261744141
Adcy7	0.435599298368301	0.0117791878000857	0.744391404040408	0.205079560440354	0.29174866666667	0.205079560440354	0.113900613636367	0.933074820136485	0.181419348484851	0.662269268606149	0.133864303030306	0.872639093996296	-0.435599298368297	0.0122373200879597	0.308792105672107	0.818556794698927	-0.143850631701631	0.818556794698927	-0.321698684731934	0.104924760572047	-0.254179949883449	0.286506825201229	-0.301734995337995	0.144350933984427
Adcy8	-0.120383063519813	0.971802618992782	-0.281466558080808	0.879497851008769	-0.179825886363636	0.879497851008769	0.117361431818182	0.981391053573403	0.0405110681818186	0.999946898491804	0.0282225530303034	0.99999369083651	0.120383063519813	0.976796734240967	-0.161083494560994	0.999464349139094	-0.0594428228438224	0.999464349139094	0.237744495337995	0.669053711939922	0.160894131701632	0.914511404882136	0.148605616550117	0.938911193311771
Adcy9	-0.556541026806526	0.000213606631602636	-0.151256343434342	0.0820486702870403	-0.325183234848483	0.0820486702870403	-0.147614393939392	0.761491060883091	-0.24199112121212	0.293553307658239	-0.269900181818181	0.198894295075549	0.556541026806528	0.000222696544916356	0.405284683372184	0.294690258791584	0.231357791958043	0.294690258791584	0.408926632867134	0.0100173483462963	0.314549905594407	0.0734601022671744	0.286640844988346	0.122238116406736
Adcyap1	-0.0449149160839157	0.999948313617283	0.0882373585858588	0.999797497482228	-0.0603998787878786	0.999797497482228	-0.0827836666666665	0.998788447035009	-0.0163738484848481	0.999999910258341	0.104389409090909	0.995706167554368	0.0449149160839167	0.999960289108587	0.133152274669775	0.99999992929515	-0.015484962703962	0.99999992929515	-0.03786875058275	0.999985456172544	0.028541067599068	0.999997280374779	0.149304325174826	0.971050654820996
Adcyap1r1	-0.637159729603729	1.27514909742388e-09	-0.224190141414141	0.00214652248587055	-0.347548909090909	0.00214652248587055	-0.152805212121212	0.388339016098884	-0.306580575757576	0.00835474367872679	-0.444489848484848	6.3244173151733e-05	0.63715972960373	1.78029879727148e-09	0.412969588189589	0.00832371229606532	0.289610820512821	0.00832371229606532	0.484354517482518	4.03630070644478e-06	0.330579153846155	0.00192803213461468	0.192669881118882	0.144722599836957
Add1	0.0342065174825193	0.999661241397071	0.425883696969698	0.990544271405778	0.0668216515151537	0.990544271405778	-0.0232261515151497	0.999974999131168	-0.0500988787878772	0.997954952050408	-0.0771348030303014	0.980635673237213	-0.0342065174825162	0.999737652418656	0.391677179487181	0.999800551171655	0.0326151340326359	0.999800551171655	-0.0574326689976673	0.995282574924889	-0.0843053962703948	0.967360921780502	-0.111341320512819	0.891313951175472
Add2	-0.0282892249417235	0.999998779224073	-0.591707702020201	0.999999226941295	-0.027856424242423	0.999999226941295	0.175610000000001	0.974793747192119	0.0978550303030315	0.998813084071274	0.600161924242425	0.152060114901025	0.0282892249417263	0.99999906808379	-0.563418477078476	1	0.000432800699302213	1	0.203899224941726	0.944918378542146	0.126144255244756	0.994782605772654	0.62845114918415	0.0941191701404419
Add3	-0.0540998298368271	0.998925513060447	0.100315535353538	0.997009280970239	-0.069275181818179	0.997009280970239	0.0842784696969726	0.991567998869933	0.136729803030306	0.918851289837601	0.0318117348484873	0.99996440055895	0.0540998298368311	0.999161092823469	0.154415365190367	0.99999951414801	-0.0151753519813499	0.99999951414801	0.138378299533802	0.906208821470222	0.190829632867135	0.709942702871777	0.0859115646853162	0.989745783638685
Adh1	-1.62597477389278	0.0592774870899632	0.444967343434342	0.986709492445284	-0.371569666666667	0.986709492445284	-1.20728451515151	0.3017118903337	-1.47590284848485	0.139471802842134	-1.65274660606061	0.0774895757664829	1.62597477389278	0.0623389462139051	2.07094211732712	0.226372902513683	1.25440510722611	0.226372902513683	0.41869025874126	0.973725081649515	0.150071925407927	0.99990180593929	-0.0267718321678316	0.999999996548872
Adh4	0.0417534592074596	0.999651232036695	-0.411128797979797	0.998971150395019	0.0537428484848492	0.998971150395019	0.202844712121212	0.629869923362693	0.240828287878788	0.459240780611701	0.290838787878788	0.27302246957076	-0.0417534592074587	0.999729855498846	-0.452882257187257	0.999999829826143	0.01198938927739	0.999999829826143	0.161091252913754	0.794288004426389	0.199074828671329	0.61596127909332	0.249085328671329	0.383257364263152
Adh5	-0.0482390536130497	0.99895131639198	0.479182131313136	0.999999999962063	0.00284781818182259	0.999999999962063	-0.158841803030298	0.788739798530546	-0.0213484848484803	0.999993510498453	-0.0920566666666623	0.977306420252238	0.0482390536130571	0.999181407830619	0.527421184926188	0.998869850387744	0.0510868717948749	0.998869850387744	-0.110602749417246	0.941891717540534	0.0268905687645724	0.999972093685079	-0.0438176130536096	0.99952525970617
Adh6-ps1	0.048511899766901	0.995996411819386	-0.447484999999999	0.50755464892826	-0.172009583333332	0.50755464892826	0.199059181818183	0.358976529965502	0.183282303030304	0.442658528679746	0.225574545454547	0.241863151095146	-0.0485118997668991	0.996829355169788	-0.495996899766899	0.222038291143395	-0.220521483100232	0.222038291143395	0.150547282051283	0.606270687809188	0.134770403263404	0.708669234088701	0.177062645687647	0.437955368178783
Adh6a	-0.0429060722610713	0.999068618314819	0.00265906565656635	0.901384257379522	-0.116779098484847	0.901384257379522	0.080226674242425	0.981444550485882	0.180250212121213	0.603241272545915	0.158054530303031	0.720490137183948	0.0429060722610732	0.999273686813806	0.0455651379176383	0.986412827071667	-0.0738730262237754	0.986412827071667	0.123132746503497	0.86693340980208	0.223156284382285	0.346075261016318	0.200960602564103	0.455344519620226
Adh6b	0.254470694638695	0.168853478824801	-0.43503603030303	0.898927755981187	0.111450606060606	0.898927755981187	0.290588121212121	0.121932333534573	0.245866492424243	0.24548020157784	0.265504621212121	0.182757947059348	-0.254470694638694	0.178738631172936	-0.689506724941723	0.734190706641785	-0.143020088578087	0.734190706641785	0.0361174265734277	0.999631312274626	-0.00860420221445098	0.999999923031535	0.0110339265734278	0.999999659546288
Adh7	-0.514587715034966	0.00513669250263704	-0.42317525	0.881134020405109	-0.142597628787879	0.881134020405109	-0.0670265681818188	0.996636620958943	-0.0773784015151521	0.992801918363796	-0.417533037878789	0.0494181415988633	0.514587715034966	0.00531100301021903	0.0914124650349664	0.0731593621327884	0.371990086247087	0.0731593621327884	0.447561146853148	0.0197785438604513	0.437209313519815	0.0237338037130465	0.097054677156178	0.975301082709106
Adhfe1	-0.941410977855477	2.50101001242342e-06	-0.195393176767676	0.00710933109164014	-0.601280181818181	0.00710933109164014	-0.611115727272726	0.00620063635798773	-0.683961848484848	0.00167405838947032	-0.545366772727272	0.0174607406343747	0.941410977855478	2.8681786190532e-06	0.746017801087801	0.212484305749836	0.340130796037296	0.212484305749836	0.330295250582751	0.237787864412127	0.25744912937063	0.488593362289489	0.396044205128205	0.105410843829739
Adi1	-0.28324045454545	0.0815573047876533	-0.432715757575753	0.596304563326003	-0.165365621212117	0.596304563326003	-0.196460666666663	0.422348350906176	-0.166092969696966	0.592077822892038	-0.0881292575757538	0.955383415850488	0.283240454545457	0.0859724654869507	-0.149475303030301	0.840188283199924	0.117874833333336	0.840188283199924	0.0867797878787897	0.95411808358375	0.117147484848487	0.843711167295474	0.195111196969699	0.388113232419742
Adig	-1.18378386538462	0.0162450760386907	-0.0839983914141412	0.764769360850628	-0.451218825757576	0.764769360850628	-0.901342098484848	0.138805467875327	-0.945280575757576	0.110069494851732	-1.19946734090909	0.0239740734543603	1.18378386538461	0.0169150275410963	1.09978547397047	0.265535098840548	0.732565039627039	0.265535098840548	0.282441766899766	0.957989512482719	0.238503289627039	0.981148243576596	-0.0156834755244764	0.999999997293259
Adipoq	-1.4970375955711	0.00492931621793435	0.251297742424241	0.59451016064494	-0.613259439393941	0.59451016064494	-1.00367940909091	0.139879844362523	-0.454902000000001	0.831432806188344	-0.555693515151516	0.685297833776282	1.4970375955711	0.00509564966895837	1.74833533799534	0.197258396700108	0.883778156177157	0.197258396700108	0.493358186480188	0.757929055561217	1.0421355955711	0.0890409738560711	0.941344080419582	0.149694839468143
Adipor1	-0.160393630536128	0.785009770158999	-0.441503459595957	0.966727219293181	-0.106604696969695	0.966727219293181	0.189806030303033	0.702725585996546	0.356740560606063	0.127589557238114	0.391788272727275	0.0777658858631334	0.160393630536135	0.807535017911294	-0.281109829059825	0.998955480476379	0.0537889335664375	0.998955480476379	0.350199660839165	0.108758123082658	0.517134191142195	0.00552426235587067	0.552181903263408	0.0026998343535356
Adipor2	-0.390744530885779	6.83858488925715e-05	0.0650878156565671	0.182024519739939	-0.180955628787877	0.182024519739939	-0.280522810606059	0.0112615191230395	-0.310159568181816	0.00400673105650418	-0.300758174242423	0.00562171536614064	0.390744530885782	7.23744297127515e-05	0.455832346542347	0.0663074453035893	0.209788902097903	0.0663074453035893	0.110221720279721	0.623238871030722	0.0805849627039642	0.859997247333438	0.0899863566433573	0.79333201209695
Adk	-0.774927106060604	1.98854123167891e-08	0.59820377777778	0.281442341725518	-0.225958409090908	0.281442341725518	-0.451178439393938	0.00283722271138664	-0.45027068181818	0.00277619833589282	-0.54493318181818	0.00022147114724913	0.774927106060606	2.63835326919093e-08	1.37313088383838	7.08598051408771e-05	0.548968696969696	7.08598051408771e-05	0.323748666666666	0.0355099330855552	0.324656424242424	0.0346096237448985	0.229993924242424	0.22524574885006
Adm	0.00601305128205413	0.999999998993692	0.562290848484852	0.999828840210073	0.0484709015151543	0.999828840210073	-0.253795575757573	0.618296177591305	-0.0726350075757548	0.998309472486395	-0.0746610454545425	0.998033862650256	-0.00601305128204966	0.99999999923359	0.556277797202799	0.999912677554702	0.0424578502331019	0.999912677554702	-0.259808627039626	0.561343647071784	-0.0786480588578072	0.997121372222887	-0.0806740967365951	0.996696537270905
Adm2	0.284102963869465	0.135589833060569	0.0535420858585869	0.98484831127202	0.077621962121213	0.98484831127202	0.126663681818183	0.869603155506384	0.0899012045454553	0.969264877884442	0.0192145000000011	0.999994154854698	-0.284102963869464	0.143388591872942	-0.230560878010878	0.435464313729686	-0.206481001748252	0.435464313729686	-0.157439282051282	0.70508022813131	-0.19420175932401	0.50033042078559	-0.264888463869464	0.195314585181513
Adnp	-0.00747076107225798	0.999999826154624	0.106427762626266	0.999999999409984	-0.00307416666666384	0.999999999409984	-0.113665469696967	0.755412524880921	-0.220118287878785	0.150964553954498	-0.240582075757573	0.0975443989380704	0.00747076107226212	0.999999867452793	0.113898523698525	0.999999994456101	0.00439659440559566	0.999999994456101	-0.106194708624707	0.784079102996752	-0.212647526806525	0.141095058068361	-0.233111314685313	0.0874239578345424
Adnp2	-0.114843326340327	0.950425645932767	0.592366949494949	0.995782229460277	0.074049606060606	0.995782229460277	-0.338260424242424	0.19809807231236	-0.456475348484848	0.0399569940740543	-0.475399909090909	0.0297581747409916	0.114843326340327	0.958494951229003	0.707210275835276	0.720793607282511	0.188892932400933	0.720793607282511	-0.223417097902098	0.563228122032105	-0.341632022144522	0.154836062268248	-0.360556582750582	0.11926268865201
Ado	0.0972411165501169	0.990330684060042	-0.0529340252525253	0.999999999831672	0.00486916666666693	0.999999999831672	0.0270891212121212	0.999995169084174	-0.110141659090909	0.986675083486543	-0.018296174242424	0.999999533166844	-0.097241116550116	0.992234268049342	-0.150175141802642	0.994065015948929	-0.0923719498834496	0.994065015948929	-0.0701519953379949	0.998670287252295	-0.207382775641025	0.78386563123107	-0.11553729079254	0.981385548755324
Adora1	-0.306526155011655	0.56689485831333	-0.440611747474747	0.676507118506539	-0.290040348484848	0.676507118506539	0.095066522727273	0.997491772920216	0.0984750681818187	0.996963036419956	0.109723106060607	0.994589137201752	0.306526155011656	0.593449750409267	-0.134085592463091	0.999999900918692	0.0164858065268076	0.999999900918692	0.401592677738929	0.313474638355078	0.405001223193474	0.305263966033872	0.416249261072262	0.278721338869443
Adora2a	0.635506341491845	0.00206047633067175	-0.054431611111108	0.291705902378401	0.326219545454549	0.291705902378401	0.0241300454545488	0.999995525940852	-0.131291530303027	0.950336266505386	-0.00219298484848168	0.999999999997397	-0.63550634149184	0.00212512364662465	-0.689937952602951	0.300977650339314	-0.309286796037294	0.300977650339314	-0.611376296037294	0.00337693869917577	-0.766797871794869	0.00014232238769385	-0.637699326340324	0.00202223370156462
Adora2b	0.91989932750583	0.00023746076538167	-0.0580833434343415	0.469270265699777	0.337547484848487	0.469270265699777	0.698047560606063	0.013414758919395	0.694937621212124	0.0137322489428371	0.686440378787881	0.0153111337603323	-0.919899327505826	0.000247305722210434	-0.97798267094017	0.0363057218965001	-0.582351842657342	0.0363057218965001	-0.221851766899766	0.812558877152051	-0.224961706293705	0.803407053286732	-0.233458948717947	0.777638470048447
Adora3	-0.00155981934731775	0.999999999997439	-0.0724085606060593	0.946930482767483	0.101076060606062	0.946930482767483	0.0581906363636378	0.996534053629274	-0.023666666666665	0.999979513286997	-0.0360386060606043	0.999762223338527	0.00155981934732127	0.99999999999805	-0.0708487412587398	0.937505140823735	0.102635879953382	0.937505140823735	0.0597504557109576	0.995599461998523	-0.0221068473193455	0.999984922995167	-0.0344787867132848	0.999797182262592
Adpgk	0.115342755244755	0.795085095636496	-0.15462896969697	0.790275742891597	0.123508303030303	0.790275742891597	-0.117314863636364	0.823384616744709	-0.202796984848485	0.330660152005707	0.00868446969696924	0.999999865166155	-0.115342755244756	0.81707467276846	-0.269971724941726	0.999999897349899	0.00816554778554737	0.999999897349899	-0.23265761888112	0.170736063865012	-0.318139740093241	0.0263325237274505	-0.106658285547786	0.861984212797904
Adprh	0.206038258741258	0.0866795001172749	-0.0743951717171725	0.672063898362343	0.112083196969696	0.672063898362343	0.0316448787878781	0.998867280082637	-0.136873106060607	0.477818444270202	-0.178086643939395	0.223789278330453	-0.206038258741259	0.0914112182357313	-0.28043343045843	0.788899337381179	-0.0939550617715615	0.788899337381179	-0.17439337995338	0.202804899061153	-0.342911364801865	0.00089716293161346	-0.384124902680652	0.000178789404885915
Adprhl1	-1.14711298601398	0.049253808070713	-1.35975718181818	0.69192336425324	-0.555429409090907	0.69192336425324	0.305184212121214	0.968132656440033	0.0578567121212142	0.999996993520244	-0.0176945909090886	0.999999997475412	1.14711298601399	0.051723664137275	-0.212644195804194	0.603255283650802	0.591683576923079	0.603255283650802	1.4522971981352	0.0075534141954039	1.2049696981352	0.0367651834012683	1.1294183951049	0.0571744213867487
Adprhl2	0.0569631608391627	0.951895250616526	-0.143310595959594	0.983888979075683	-0.047971143939392	0.983888979075683	0.0821186363636385	0.83786605576088	0.154608083333335	0.273456248337426	0.0541113257575775	0.971225609391339	-0.0569631608391587	0.959766298756359	-0.200273756798755	0.624441563663314	-0.104934304778553	0.624441563663314	0.0251554755244778	0.99944809656196	0.0976449224941746	0.691182724904324	-0.0028518350815828	0.999999998625405
Adra1a	-0.213672494172495	0.612765185453565	0.301801161616161	0.999997793381709	-0.0205889015151515	0.999997793381709	-0.350352621212121	0.196046830649075	-0.618597287878788	0.00352793950721186	-0.49342953030303	0.0287223406344292	0.213672494172494	0.63952065355723	0.515473655788655	0.729518582962972	0.193083592657342	0.729518582962972	-0.136680127039627	0.922869343141636	-0.404924793706294	0.0754509489567341	-0.279757036130537	0.361648889631506
Adra1b	-0.21755981002331	0.115888176700956	0.0670622878787883	0.999998838691945	-0.0108529848484848	0.999998838691945	-0.141036166666666	0.558434445445582	-0.256227848484848	0.0660794559033702	-0.375124515151515	0.00247998827828222	0.217559810023309	0.122446189160882	0.284622097902098	0.156514471749896	0.206706825174825	0.156514471749896	0.0765236433566432	0.936987373039155	-0.0386680384615387	0.997937158035708	-0.157564705128205	0.404901148138016
Adra1d	-0.319715412587412	0.00845234896117142	-0.224974262626262	0.999973857938459	0.0186529848484851	0.999973857938459	-0.157999848484849	0.459517945944276	-0.256594621212121	0.0721307118005332	-0.24491831060606	0.0936083996095552	0.319715412587413	0.00876242242452741	0.09474114996115	0.00485576000206156	0.338368397435897	0.00485576000206156	0.161715564102564	0.394607702131029	0.0631207913752911	0.975745068223344	0.0747971019813518	0.946848234852119
Adra2a	0.242641490675991	0.829426042296136	-0.620172580808081	0.999999999948922	0.00518067424242479	0.999999999948922	0.273433196969697	0.792585188829926	0.204505431818182	0.930061120902939	0.145974833333333	0.985221518983561	-0.24264149067599	0.849303625984552	-0.862814071484072	0.860806424976572	-0.237460816433566	0.860806424976572	0.0307917062937067	0.999997584345562	-0.0381360588578087	0.999991401983699	-0.0966666573426574	0.998148407473152
Adra2b	0.0435542867132864	0.99997121412071	-0.554188570707071	0.986690889803162	-0.139144787878788	0.986690889803162	0.167650386363636	0.967288781557107	-0.0196825833333338	0.999999821478235	-0.0227026666666671	0.999999581248737	-0.043554286713287	0.999977919135257	-0.597742857420357	0.946780577313472	-0.182699074592075	0.946780577313472	0.12409609965035	0.991823718900055	-0.0632368700466202	0.999805012474924	-0.0662569533799537	0.999744906877159
Adra2c	-0.0292394842657324	0.999844913774601	-0.355542588383836	0.999999999999992	-0.00058985606060423	0.999999999999992	0.214461439393941	0.358323407747157	0.0303631136363655	0.999864680066998	0.125469810606062	0.83345381334492	0.0292394842657352	0.999880366181047	-0.326303104118103	0.999893686030375	0.0286496282051294	0.999893686030375	0.243700923659675	0.200275735395137	0.0596025979020987	0.993578910756283	0.154709294871796	0.65113877193419
Adrb1	-0.0274720256410265	0.99854335084856	-0.172784131313132	0.383074471213429	-0.132483500000001	0.383074471213429	-0.0572670909090917	0.955050851035471	0.0636793030303022	0.928842500875472	0.151615606060605	0.254299394163986	0.0274720256410252	0.998859601390982	-0.145312105672106	0.583483804842201	-0.105011474358975	0.583483804842201	-0.0297950652680654	0.998208859620784	0.0911513286713284	0.715441964080746	0.179087631701631	0.0991092229729402
Adrb2	-0.214562474358976	0.795249408492684	0.202502787878786	0.999896577799609	-0.0495807272727294	0.999896577799609	-0.289585939393941	0.596895664054189	-0.385913015151517	0.309065972201555	-0.479500227272729	0.133792014554111	0.214562474358973	0.817229944367392	0.417065262237761	0.934306434358428	0.164981747086245	0.934306434358428	-0.0750234650349664	0.998787211535123	-0.171350540792541	0.922867373636403	-0.264937752913755	0.649998846175258
Adrb3	0.167476815850817	0.778425005700245	0.39480541919192	0.998447044669455	0.0607894090909099	0.998447044669455	-0.0176728787878778	0.999998830533008	-0.0356106515151508	0.999926559763861	0.0406301818181825	0.99984206192054	-0.167476815850816	0.801280741735996	0.227328603341104	0.96855821317027	-0.106687406759907	0.96855821317027	-0.185149694638694	0.726146207364846	-0.203087467365967	0.644058782197393	-0.126846634032634	0.931646531964177
Adrbk1	0.524413282051285	0.051825536655276	-0.188367646464644	0.915946083503285	0.175573848484852	0.915946083503285	0.305031075757578	0.525641658029433	0.0656155151515181	0.999420229921778	0.206862840909094	0.843033688097324	-0.524413282051281	0.0544458463820172	-0.712780928515928	0.346964108758668	-0.348839433566432	0.346964108758668	-0.219382206293705	0.789178777423287	-0.458797766899765	0.118073297779187	-0.31755044114219	0.444919421499501
Adrbk2	1.70918098193473	7.32747196252603e-14	0.302756351010101	0.118821471647696	0.443867825757575	0.118821471647696	0.497594265151514	0.0634582422917892	0.507411083333332	0.0560380474631554	0.638285999999999	0.00927648125420544	-1.70918098193473	9.41469124882133e-14	-1.40642463092463	1.5406943609797e-08	-1.26531315617716	1.5406943609797e-08	-1.21158671678322	7.68502637082946e-08	-1.2017698986014	5.11480601206316e-08	-1.07089498193473	1.36583417353897e-06
Adrm1	-0.134548614219113	0.867745750868034	-0.472007151515151	0.991797420428656	-0.0773664848484842	0.991797420428656	0.200291636363637	0.622894445895031	0.28957437878788	0.259068520035569	0.280031863636364	0.289363107702384	0.134548614219116	0.884695979810258	-0.337458537296036	0.998211617048144	0.0571821293706307	0.998211617048144	0.334840250582752	0.114194181229541	0.424122993006994	0.0247096277440757	0.414580477855479	0.0294884059395913
Adsl	-0.563408456293706	2.83931431366291e-06	-0.284199093434342	0.0625364176059039	-0.275143825757575	0.0625364176059039	-0.238743598484848	0.134622205764658	-0.329419916666666	0.0169106190325582	-0.129549507575757	0.695535740984043	0.563408456293707	3.24399349704851e-06	0.279209362859364	0.0314766474692103	0.288264630536131	0.0314766474692103	0.324664857808858	0.0117911956214527	0.23398853962704	0.116173972442898	0.433858948717949	0.000382639152279873
Adss	0.536270118881119	2.44417863726198e-09	0.294326323232322	0.00121510968309368	0.312124439393939	0.00121510968309368	0.332095348484848	0.000561639870198527	0.351756984848484	0.000212420096756372	0.322859015151515	0.000799574764567268	-0.536270118881117	3.36817085333507e-09	-0.241943795648794	0.0210763354247081	-0.224145679487177	0.0210763354247081	-0.204174770396268	0.0429437386177975	-0.184513134032632	0.0815122417264302	-0.213411103729602	0.0309953525390443
Adssl1	-1.05232451398601	0.039289273051086	-0.828906580808079	0.825171569821191	-0.410820916666665	0.825171569821191	0.0606432045454566	0.999991915797293	-0.239152643939393	0.982383541276613	-0.188993757575756	0.994703556096996	1.05232451398602	0.0411866621039019	0.223417933177936	0.394503686408523	0.64150359731935	0.394503686408523	1.11296771853147	0.0273566919239597	0.813171870046622	0.174452268141746	0.863330756410259	0.132291776597696
Aebp1	0.871209974358979	4.49595916052203e-12	0.336766252525257	0.00041546368260148	0.461882901515156	0.00041546368260148	0.480326151515156	0.00024892228064799	0.822582378787883	4.20883772278557e-10	0.852513136363641	5.06402586530896e-10	-0.871209974358973	6.12487838225206e-12	-0.53444372183372	0.000981328565175743	-0.409327072843822	0.000981328565175743	-0.390883822843821	0.0018448155370302	-0.048627595571094	0.995199039625139	-0.0186968379953363	0.999979180873657
Aebp2	0.332325080419584	0.2438768755613	0.146663075757579	0.999994444792975	0.0257090530303059	0.999994444792975	0.306679060606063	0.37786317878584	0.470888909090912	0.0623914009258567	0.44538291666667	0.0862285026277585	-0.332325080419579	0.258299199029825	-0.185662004662003	0.336248441769572	-0.306616027389276	0.336248441769572	-0.0256460198135181	0.999993976710497	0.13856382867133	0.938424703699292	0.113057836247088	0.975771680001526
Aen	-0.0458587313519812	0.998530650641998	-0.162572507575758	0.999964032477452	0.0255327651515153	0.999964032477452	0.000845204545454582	0.999999999999949	0.275029212121212	0.18480919306309	0.258250946969697	0.235402503718544	0.0458587313519812	0.99884956367258	-0.116713776223776	0.987649783798971	0.0713914965034966	0.987649783798971	0.0467039358974359	0.998725691633652	0.320887943473193	0.065179699768081	0.304109678321678	0.0893943935236683
Aes	-0.252628810023309	0.962597335931123	-1.60688436363636	0.940669759843225	-0.298026499999999	0.940669759843225	0.599114121212123	0.461720455794209	0.656563621212123	0.368743565836399	0.71284543939394	0.289002898306725	0.25262881002331	0.968968654431317	-1.35425555361305	0.999997944245332	-0.0453976899766891	0.999997944245332	0.851742931235432	0.114395583621481	0.909192431235431	0.0799232487191128	0.965474249417249	0.0551130406977185
Afap1	-0.218592628205128	0.118317565650165	0.437594217171718	0.510518575422076	-0.149236242424242	0.510518575422076	-0.0843103787878786	0.917236627491904	0.069072060606061	0.965199809201197	0.0491129848484853	0.993550563399117	0.218592628205129	0.12502844363003	0.656186845376847	0.960915137212487	0.0693563857808869	0.960915137212487	0.134282249417251	0.581535616325167	0.28766468881119	0.0210102274274799	0.267705613053614	0.0366182894566793
Afap1l1	-0.182053143356644	0.980255006467119	-0.810969227272728	0.91378598603611	-0.268967303030303	0.91378598603611	0.43521309090909	0.590107258059269	0.502173772727272	0.445799399909282	0.632693757575757	0.224564663869919	0.182053143356643	0.983900471887273	-0.628916083916084	0.999711444901284	-0.0869141596736599	0.999711444901284	0.617266234265734	0.206637452760535	0.684226916083915	0.130863487424015	0.8147469009324	0.0474949141533227
Afap1l2	-0.210661543123542	0.477194104194661	0.620479828282829	0.976855783581165	-0.0920033636363624	0.976855783581165	-0.225589212121211	0.469937540564261	-0.113370015151514	0.940105983795632	-0.348141568181817	0.101175209436785	0.210661543123544	0.5020601168276	0.831141371406372	0.920004779866981	0.11865817948718	0.920004779866981	-0.0149276689976685	0.999999125767559	0.0972915279720286	0.966770802368728	-0.137480025058275	0.857228920812404
Aff1	0.173164375291377	0.917746649553395	-0.295828237373736	0.999992405364067	-0.0328491818181799	0.999992405364067	0.354500787878789	0.425930308761544	0.40586431818182	0.292510587022774	0.428623818181819	0.243162433003058	-0.173164375291374	0.929814714835911	-0.468992612665111	0.8596101662706	-0.206013557109556	0.8596101662706	0.181336412587414	0.914877702792015	0.232699942890444	0.784779803314889	0.255459442890443	0.712012345219096
Aff2	-1.13525389160839	3.99332773959316e-07	-0.352075045454545	0.054908845969917	-0.522323287878788	0.054908845969917	-0.369387393939394	0.278694805270728	-0.40337256060606	0.203197989931929	-0.437104303030303	0.144385739549089	1.13525389160839	4.84123579447271e-07	0.783178846153847	0.0100827591991557	0.612930603729605	0.0100827591991557	0.765866497668998	0.000817466398898903	0.731881331002332	0.00140375341685806	0.698149588578089	0.00255431678311469
Aff3	-0.29698493822844	0.309531995289295	-0.289022409090911	0.462412872751359	-0.271075863636365	0.462412872751359	0.00381843939393775	0.999999999921333	0.0876531666666649	0.992478396386216	-0.0947630757575773	0.988784261318621	0.296984938228439	0.327575947144939	0.00796252913752948	0.999991869604379	0.0259090745920754	0.999991869604379	0.300803377622378	0.314989696985207	0.384638104895105	0.115861413478785	0.202221862470863	0.712839864335952
Aff4	-0.237217173659669	0.00614999314374409	-0.245845656565653	0.463029178747006	-0.11314036363636	0.463029178747006	0.00145007575757984	0.99999999995552	-0.0271830606060561	0.99848092348743	-0.0810320454545411	0.768705648312041	0.237217173659677	0.00636424613208775	-0.00862848290598028	0.327327296251087	0.124076810023314	0.327327296251087	0.238667249417253	0.0060328614261308	0.210034113053617	0.01952452959897	0.156185128205132	0.133156200024496
Afg3l1	0.129295496503497	0.588864723504563	0.482240282828284	0.999999986387014	0.005186401515152	0.999999986387014	-0.0581502727272724	0.984464005778443	-0.0649641060606057	0.973419621281388	0.0973334242424246	0.854148527531411	-0.129295496503496	0.615576116239863	0.352944786324788	0.654760762426838	-0.124109094988344	0.654760762426838	-0.187445769230768	0.239343600486848	-0.194259602564102	0.208711425069491	-0.0319620722610713	0.999308781011439
Afg3l2	-0.271906989510488	0.00729613558230913	-0.0174049343434318	0.548858624693843	-0.121234143939392	0.548858624693843	-0.19616846212121	0.118343579036294	-0.248240621212119	0.0273869645395249	-0.187987757575755	0.144681793391972	0.271906989510491	0.00755729121352089	0.254502055167057	0.28746837601793	0.150672845571097	0.28746837601793	0.0757385273892785	0.88314030535551	0.0236663682983697	0.999678166944713	0.0839192319347333	0.829101902752471
Afm	-0.0912521649184134	0.75534432530542	0.0385867045454563	0.0572395593942171	-0.225167886363635	0.0572395593942171	-0.144842545454544	0.376424462605542	-0.000798204545453052	0.999999999999532	-0.0456532651515135	0.989822922100583	0.0912521649184164	0.779240370842116	0.129838869463871	0.415677353827935	-0.13391572144522	0.415677353827935	-0.053590380536129	0.975173146919946	0.0904539603729619	0.785492739940289	0.0455988997669014	0.988852360759245
Afmid	0.310843402097903	0.223259480626427	-0.312987176767676	0.994175880403199	-0.0793390454545447	0.994175880403199	0.463488666666667	0.0382110097450902	0.346607553030304	0.185542841669647	0.328446151515152	0.228483803020818	-0.310843402097901	0.236468646090675	-0.623830578865577	0.0812503357722949	-0.390182447552446	0.0812503357722949	0.152645264568766	0.868010747793178	0.0357641509324023	0.999926960348768	0.0176027494172511	0.999998896205737
Afp	0.160388562937062	0.949533332561622	-0.0709930454545464	0.999999492021458	-0.0216661818181829	0.999999492021458	0.148602106060605	0.97307333033526	0.197648924242423	0.906223432592017	0.362691825757575	0.44192441281746	-0.160388562937062	0.957722157875109	-0.231381608391607	0.926273796884355	-0.182054744755244	0.926273796884355	-0.0117864568764562	0.999999985355037	0.0372603613053622	0.999985984468111	0.202303262820514	0.886891935916549
Aftph	0.0608235110722627	0.990145266801882	0.35138099747475	0.915161624593321	0.102889750000002	0.915161624593321	-0.148426734848483	0.698781663019201	-0.238228249999998	0.241589546196717	-0.238059734848483	0.241995594594934	-0.0608235110722602	0.992082554614648	0.290557486402488	0.998927263105247	0.0420662389277398	0.998927263105247	-0.209250245920745	0.321177218866254	-0.29905176107226	0.0638698136055855	-0.298883245920745	0.0640050727517332
Aga	0.060745928321681	0.994034584198343	0.420234098484851	0.856940245816519	0.129683795454548	0.856940245816519	-0.237417704545452	0.33285427503838	-0.30325296212121	0.132234159419779	-0.24207502272727	0.314031682807422	-0.0607459283216764	0.995248222898184	0.359488170163172	0.990765493841114	0.0689378671328684	0.990765493841114	-0.298163632867131	0.112155208195846	-0.363998890442889	0.0319775633732711	-0.302820951048949	0.103167716078739
Agap1	0.58412842890443	1.96619304978496e-05	-0.0138914797979795	0.888923308075809	0.108724553030304	0.888923308075809	0.377426075757576	0.015849672315723	0.596232030303031	3.8580454213788e-05	0.524845727272728	0.00036151727796585	-0.584128428904429	2.13289637750469e-05	-0.59801990870241	0.000617372485949508	-0.475403875874126	0.000617372485949508	-0.206702353146854	0.320432654395645	0.0121036013986008	0.999999207156448	-0.0592827016317022	0.99258768074484
Agap2	0.235667613053614	0.69915244566817	-0.049964737373736	0.999555847166494	0.0618219772727288	0.999555847166494	0.17175884848485	0.91912129937425	0.188610045454547	0.882908712099867	0.258389136363638	0.672525715353713	-0.235667613053612	0.724865035859842	-0.28563235042735	0.906430901974932	-0.173845635780885	0.906430901974932	-0.0639087645687638	0.999409588376256	-0.0470575675990665	0.999898556079558	0.0227215233100243	0.999998622448109
Agap3	0.0642324988344976	0.99501921582416	-0.261914979797981	0.999998858571024	-0.0159462121212134	0.999998858571024	0.219521060606059	0.503208221714112	0.212275545454544	0.537294866977338	0.227589424242423	0.466246404740217	-0.0642324988344994	0.996043327916789	-0.326147478632479	0.987385820221241	-0.0801787109557112	0.987385820221241	0.155288561771561	0.785295912786709	0.148043046620046	0.817301908102721	0.163356925407925	0.747458172692048
Agbl1	-1.63275592832168	0.000279907009936409	-1.09392076515151	0.345680102060754	-0.684157295454544	0.345680102060754	-0.0480358863636347	0.999997650250206	-0.129278159090907	0.999240711706481	-0.391512098484847	0.83878203790399	1.63275592832168	0.000291068017062912	0.538835163170165	0.069075485561142	0.948598632867136	0.069075485561142	1.58472004195804	0.000465728819418199	1.50347776923077	0.000905728496454317	1.24124382983683	0.00842015214333836
Agbl2	-0.149347228438228	0.0823849353386978	-0.112398343434343	0.783679428589991	-0.0699427272727264	0.783679428589991	0.0712773787878794	0.770295151676001	0.050023106060607	0.938865657044337	-0.0577458484848476	0.890296889304705	0.149347228438229	0.0868511377875086	0.0369488850038856	0.655436470785925	0.0794045011655014	0.655436470785925	0.220624607226107	0.00363033833749027	0.199370334498835	0.0100796024911496	0.0916013799533803	0.51244331741555
Agbl3	-0.0695194860139855	0.937837810886591	-0.160026181818181	0.936611209458757	-0.0742469545454542	0.936611209458757	0.04551646969697	0.993974933988842	0.0139298787878792	0.99999294168292	0.0552099848484853	0.983872286878306	0.0695194860139871	0.947536210419365	-0.0905066958041946	0.999999987726292	-0.00472746853146739	0.999999987726292	0.115035955710957	0.669941725736388	0.083449364801866	0.88750361764218	0.124729470862472	0.592328703062534
Agbl4	0.33499031118881	0.123872155350883	-0.276034611111112	0.700049042772824	0.188991674242423	0.700049042772824	0.422440772727271	0.0468279394236925	0.476348515151514	0.019036769216395	0.544675053030302	0.00548926628726742	-0.334990311188812	0.130932774041564	-0.611024922299923	0.858587463310128	-0.145998636946387	0.858587463310128	0.0874504615384611	0.985381808730929	0.141358203962704	0.874765606804244	0.209684741841491	0.571965462163666
Agbl5	0.187922793706295	0.772041854889712	-0.228098550505049	0.999999967888087	-0.0107686893939379	0.999999967888087	0.388847742424243	0.163214194549079	0.394796916666668	0.152658636928693	0.364929257575759	0.211329588719561	-0.187922793706292	0.795203474352931	-0.416021344211343	0.754586742053587	-0.198691483100231	0.754586742053587	0.20092494871795	0.745879206893302	0.206874122960374	0.72223306514367	0.177006463869465	0.833429881064671
Ager	0.298261846153846	0.175952718943104	0.240566686868686	0.999999986021516	0.00778128787878712	0.999999986021516	0.0132024696969689	0.999999669473886	0.270140045454545	0.313500839675584	0.101031363636363	0.967901627876891	-0.298261846153845	0.186279406146655	-0.0576951592851586	0.207740233916734	-0.290480558275057	0.207740233916734	-0.285059376456876	0.223670493715136	-0.0281218006992999	0.99996764069395	-0.197230482517482	0.594820198192086
Agfg1	0.067400810023313	0.824370338297993	-0.145577297979795	0.903392700026252	0.0609734696969729	0.903392700026252	0.040529060606064	0.98462322085805	-0.0699494545454514	0.838498054102697	-0.0688264242424211	0.847518280139923	-0.0674008100233063	0.844587744249621	-0.212978108003105	0.999999537372918	-0.00642734032633687	0.999999537372918	-0.0268717494172454	0.998051463377389	-0.137350264568761	0.198636389701735	-0.136227234265731	0.20516984898101
Agfg2	0.214257717948721	0.162573616786877	0.0252874848484877	0.996736915344318	0.04534047727273	0.996736915344318	0.00109867424242721	0.999999999999095	-0.246316674242422	0.11283538668004	-0.0502005833333305	0.994387411616388	-0.214257717948717	0.17206680964177	-0.188970233100232	0.392126425273657	-0.16891724067599	0.392126425273657	-0.213159043706293	0.176119482560674	-0.460574392191141	0.000130611432940797	-0.264458301282051	0.0555067025964101
Aggf1	0.26780114801865	0.71297897538247	0.638759823232325	0.999723525129409	0.0657379090909106	0.999723525129409	0.0746722727272744	0.999428251957749	0.19884590909091	0.918401273518627	0.174415689393941	0.95338365187527	-0.267801148018648	0.738333988826928	0.370958675213676	0.904112398849399	-0.202063238927739	0.904112398849399	-0.193128875291375	0.920344659226858	-0.0689552389277391	0.999599965928628	-0.0933854586247087	0.997806522582464
Agk	0.0616519242424274	0.898186663049911	0.327960914141417	0.999996837062862	0.00956584848485138	0.999996837062862	0.0182647424242454	0.999858038572249	0.0189104696969728	0.999826461630315	0.0142450606060637	0.999966721405238	-0.0616519242424218	0.912323607131017	0.266308989898993	0.957725595430646	-0.052086075757573	0.957725595430646	-0.0433871818181791	0.982264296899732	-0.042741454545452	0.983529740885462	-0.0474068636363608	0.972739850612163
Agl	-0.893294562937066	0.000345008150608117	0.0245953787878762	0.299541439104705	-0.398133348484851	0.299541439104705	-0.284197492424245	0.634846102357871	-0.384210121212124	0.33372659170515	0.0345264393939368	0.999989082063858	0.893294562937063	0.000358138337892	0.917889941724941	0.0980683547842486	0.495161214452213	0.0980683547842486	0.60909707051282	0.0250365806900009	0.509084441724941	0.0840109293747278	0.927821002331002	0.000201351328180777
Agmat	0.12698613694639	0.971545016392983	-0.15552156313131	0.999761795614658	-0.0552339318181791	0.999761795614658	0.170362916666669	0.920549545620253	0.15959750757576	0.939567131713797	0.263099606060608	0.652894113628344	-0.126986136946386	0.976578891882046	-0.282507700077699	0.885503329137306	-0.182220068764568	0.885503329137306	0.0433767797202807	0.999935490829009	0.0326113706293715	0.999987954335682	0.13611346911422	0.96741778748962
Agpat1	0.175092430069932	0.602482558920551	-0.146566540404038	0.984596039655194	0.0797192878787891	0.984596039655194	0.182462924242425	0.621657070563681	0.28520781818182	0.192859920938076	0.356079151515153	0.0634113907184711	-0.175092430069929	0.629235576742336	-0.321658970473969	0.960041065786256	-0.095373142191141	0.960041065786256	0.00737049417249521	0.999999981625025	0.110115388111889	0.924842706350271	0.180986721445223	0.596785298939298
Agpat2	-0.507630726107227	0.000598531161368321	-0.0429052676767685	0.662887256188521	-0.162680606060607	0.662887256188521	-0.292513227272728	0.126705769165645	-0.298962242424243	0.113755983965787	-0.433017015151516	0.00795187645388684	0.507630726107226	0.000619068205708451	0.464725458430458	0.0341302909463457	0.344950120046619	0.0341302909463457	0.215117498834498	0.344199125420197	0.208668483682983	0.375518226984628	0.0746137109557103	0.982705107346933
Agpat3	-0.620638760489509	1.00072290454278e-08	-0.219049704545453	0.134282630735915	-0.213433007575756	0.134282630735915	-0.165331765151513	0.346522828359889	-0.159483499999999	0.382487096867536	-0.236423810606059	0.0787705375550561	0.620638760489512	1.35552439273212e-08	0.401589055944057	0.000174739231510124	0.407205752913754	0.000174739231510124	0.455306995337997	2.79667655296301e-05	0.461155260489512	1.83304238597914e-05	0.384214949883451	0.000436529020190313
Agpat4	0.401047026806529	0.0163824580147242	0.226631409090911	0.699547974384396	0.166169227272729	0.699547974384396	0.343496393939395	0.0757390395515497	0.595701015151517	0.000336031757974919	0.545247560606063	0.00121895165000052	-0.401047026806526	0.0170591186232876	-0.174415617715617	0.319491586466028	-0.234877799533799	0.319491586466028	-0.0575506328671322	0.996776316408394	0.194653988344989	0.515287320503498	0.144200533799535	0.786879749597824
Agpat5	-0.190776778554778	0.318040133328179	-0.30599609090909	0.999973007155613	0.0209130303030308	0.999973007155613	-0.0596533333333324	0.990329775303713	-0.333469136363636	0.0255160934456777	-0.271003977272726	0.0975573824892217	0.190776778554779	0.336521654174498	-0.115219312354312	0.237629530502233	0.211689808857809	0.237629530502233	0.131123445221446	0.712475733441749	-0.142692357808858	0.636049966432894	-0.0802271987179479	0.955318359769819
Agpat6	0.0469910431235435	0.999712707682485	0.619443560606062	0.99999966645103	-0.0158731363636357	0.99999966645103	-0.0482517575757564	0.99976470904837	0.126401227272728	0.961177228572704	0.135742954545455	0.946678475791461	-0.046991043123541	0.999777714012892	0.57245251748252	0.998836773347557	-0.0628641794871777	0.998836773347557	-0.0952428006992986	0.989143014504923	0.0794101841491864	0.995812400801593	0.0887519114219129	0.99246004776524
Agpat9	-0.558196339160839	0.108109458976315	0.72993152020202	0.929911352468417	-0.203120742424242	0.929911352468417	-0.691230696969696	0.0440675487312613	-0.673346742424242	0.0521946928953733	-0.65843015151515	0.0600505530970791	0.558196339160839	0.11417864751214	1.28812785936286	0.527308538786408	0.355075596736597	0.527308538786408	-0.133034357808858	0.989418169351033	-0.115150403263403	0.995020805478032	-0.100233812354312	0.997647539357369
Agphd1	-0.261973677156177	0.758519976089819	-0.330602474747475	0.984888338495871	-0.142369878787879	0.984888338495871	0.168813643939394	0.965823564876137	0.059436424242424	0.999874385713838	-0.132587454545455	0.989437097854069	0.261973677156177	0.782283543327795	-0.0686287975912975	0.993161653691766	0.119603798368298	0.993161653691766	0.430787321095571	0.303715357352185	0.321410101398602	0.606248558596622	0.129386222610723	0.989724861361596
Agps	0.417709333333333	0.0111663164340574	0.490704560606061	0.578060116016806	0.18910746969697	0.578060116016806	-0.155058318181818	0.752874382342557	-0.15553196969697	0.750547746972822	-0.0559675000000001	0.997447744824705	-0.417709333333333	0.0115964584002523	0.0729952272727276	0.343944302554805	-0.228601863636364	0.343944302554805	-0.572767651515152	0.000264478808455926	-0.573241303030303	0.000237334183362026	-0.473676833333333	0.00316626019429767
Agr2	-0.227864050116549	0.154210138677181	-0.0314675505050492	0.843160902695843	-0.10993965151515	0.843160902695843	-0.171344856060604	0.469403471382089	-0.215876999999998	0.244477183770233	-0.313242924242423	0.0354837540267747	0.22786405011655	0.163179627802018	0.1963964996115	0.781305670142486	0.117924398601399	0.781305670142486	0.0565191940559446	0.991133522526716	0.0119870501165506	0.999998778397257	-0.0853788741258738	0.936265293367638
Agr3	0.116078594405595	0.438175656195029	0.166416661616162	0.548108928393766	0.110803545454546	0.548108928393766	0.16029346969697	0.194341613245533	0.216609363636364	0.0382652022584912	0.213777409090909	0.0418590750936206	-0.116078594405595	0.461835243902942	0.0503380672105673	0.999999922800212	-0.00527504895104897	0.999999922800212	0.0442148752913754	0.984262441798844	0.100530769230769	0.610403593388638	0.0976988146853148	0.63803272581582
Agrn	0.350151840326342	0.000831292977748643	0.148744010101011	0.963736137451146	0.0628184015151524	0.963736137451146	0.0570806515151528	0.976862023203746	0.131229681818183	0.535571859572199	0.0970318636363647	0.796092796796439	-0.35015184032634	0.000858550330314789	-0.20140783022533	0.00832548836897906	-0.287333438811188	0.00832548836897906	-0.293071188811188	0.00696492286301642	-0.218922158508157	0.0700052154843185	-0.253119976689976	0.025502758894385
Agrp	0.0105522680652692	0.999999999686767	-1.01990572727273	0.998069082366334	0.158634939393941	0.998069082366334	0.408210984848486	0.836051132332412	0.490167636363638	0.706682080685376	0.264961530303031	0.972793318411416	-0.010552268065268	0.999999999761459	-1.03045799533799	0.998546231521803	0.148082671328672	0.998546231521803	0.397658716783217	0.83580958376467	0.479615368298369	0.69888839467722	0.254409262237763	0.975289574962112
Agt	-0.668488539627039	2.29941081508755e-07	-0.272938166666666	0.101970203350623	-0.270646666666666	0.101970203350623	-0.365211378787878	0.012829520703755	-0.292948242424242	0.0652615009955559	-0.384882075757575	0.00773021249405148	0.66848853962704	2.83453927552024e-07	0.395550372960373	0.00289901419709071	0.397841872960373	0.00289901419709071	0.303277160839161	0.0363608585807483	0.375540297202798	0.00547708796638691	0.283606463869464	0.0572108031606121
Agtpbp1	-0.425387687645688	0.598558034942245	0.104056813131313	0.999992691232342	-0.0494142878787878	0.999992691232342	-0.456293606060606	0.590045085393199	-0.471967151515151	0.556849560095735	-0.386724075757575	0.736817083364039	0.425387687645689	0.625303499142932	0.529444500777001	0.735496505228151	0.375973399766901	0.735496505228151	-0.0309059184149174	0.999999507255816	-0.0465794638694628	0.999994336148119	0.0386636118881128	0.999998128172473
Agtr1a	-0.586722086247087	0.00322165056265089	-0.452945606060607	0.57462978641079	-0.235909015151515	0.57462978641079	-0.460142984848484	0.046869377829871	-0.69644446969697	0.000787069847174138	-0.573007242424243	0.00780126610451393	0.586722086247087	0.00332528404184729	0.133776480186481	0.157810748301826	0.350813071095572	0.157810748301826	0.126579101398603	0.944097715183995	-0.109722383449882	0.970884821006002	0.0137148438228449	0.999999782739567
Agtr1b	-0.321403934149184	0.036126134762243	0.326993861111111	0.12864690702563	-0.275495159090909	0.12864690702563	-0.471783204545454	0.00171571410384219	-0.598049871212121	4.15060405957179e-05	-0.64472178030303	1.26659679715591e-05	0.321403934149185	0.0378458744145688	0.648397795260296	0.998195937008465	0.0459087750582761	0.998195937008465	-0.15037927039627	0.653496636655784	-0.276645937062936	0.0972028457551657	-0.323317846153845	0.0361795050646959
Agtr2	-0.0281357657342658	0.999969056473098	0.0521157727272725	0.998870954360909	-0.0558853863636365	0.998870954360909	-0.187561166666667	0.718467507653142	-0.0362728939393939	0.999904473125284	-0.0596911590909092	0.9983733661727	0.0281357657342655	0.999976259755743	0.0802515384615377	0.999978106693124	-0.0277496206293712	0.999978106693124	-0.159425400932401	0.816029700148242	-0.00813712820512838	0.999999985381668	-0.031555393356644	0.999953422262477
Agtrap	0.253484527972028	0.629672975930056	0.0805836111111115	0.996795854690804	0.0877750757575757	0.996795854690804	-0.208841757575757	0.827500194871261	-0.181835984848485	0.89637340371805	-0.204651863636364	0.839255144654785	-0.253484527972027	0.656376723830133	-0.172900916860916	0.921603896200921	-0.165709452214451	0.921603896200921	-0.462326285547784	0.103630116638215	-0.435320512820511	0.140326296165265	-0.458136391608391	0.108533325221772
Agxt	0.299283215617717	0.765272642702986	0.100680651515153	0.999986896625348	0.0465900303030319	0.999986896625348	0.230316666666668	0.928312235794523	0.228463181818183	0.93067312267602	0.154310090909092	0.988918450782324	-0.299283215617715	0.78874333294011	-0.198602564102563	0.885235066603824	-0.252693185314685	0.885235066603824	-0.0689665489510481	0.999856478523516	-0.0708200337995332	0.99983266936451	-0.144973124708624	0.991128568289622
Agxt2	0.250014447552448	0.758658141700664	-0.0908294141414139	0.999999999957553	-0.00465590151515078	0.999999999957553	0.223262803030303	0.866553575667815	0.17669493939394	0.94824750520271	0.29696768939394	0.667703762429036	-0.250014447552447	0.782415869190361	-0.340843861693862	0.768966611040051	-0.254670349067599	0.768966611040051	-0.0267516445221444	0.999998356445036	-0.0733195081585078	0.999397287033229	0.0469532418414922	0.999954166940081
Agxt2l1	-0.515822339160839	0.0571507570024756	0.135187237373738	0.243768841216278	-0.405898090909091	0.243768841216278	-0.404269575757575	0.247278931988281	-0.449424333333333	0.163296395829628	-0.396743909090908	0.263776427970622	0.515822339160841	0.0600855842107796	0.651009576534578	0.989407310811667	0.10992424825175	0.989407310811667	0.111552763403265	0.988585020620775	0.0663980058275073	0.999312778684226	0.119078430069932	0.984142219179301
Agxt2l2	-0.502938501165498	0.144675091833507	-0.827157191919189	0.809575109060727	-0.253100030303027	0.809575109060727	0.198673909090912	0.923238353063303	0.108976022727276	0.995738503684493	0.0133401969697002	0.99999997983715	0.502938501165503	0.153045685268854	-0.324218690753689	0.799938579107219	0.249838470862473	0.799938579107219	0.701612410256412	0.0185543026815831	0.611914523892776	0.0514429124335021	0.516278698135201	0.135279327378627
Ahctf1	0.270646235431235	0.645478247993971	-0.138246818181819	0.999999996631171	0.00912909090909047	0.999999996631171	0.272095075757575	0.695128690258457	0.357244242424242	0.430783849074748	0.363712696969696	0.412317398326302	-0.270646235431236	0.67206907079005	-0.408893053613054	0.702536778816257	-0.261517144522145	0.702536778816257	0.00144884032633976	0.999999999999941	0.0865980069930062	0.997909073909363	0.0930664615384609	0.996902097413315
Ahcy	-0.495815009324009	0.789635286088834	0.986657888888888	0.999666770812674	0.139169833333333	0.999666770812674	-1.01572134848485	0.189097300722561	-1.06322824242424	0.155800939161612	-0.992404378787879	0.207165853996561	0.49581500932401	0.811919161360549	1.4824728982129	0.60686059214002	0.634984842657342	0.60686059214002	-0.519906339160839	0.779497234981289	-0.567413233100232	0.710706120129146	-0.496589369463869	0.810897812619011
Ahcyl1	-0.0410994848484885	0.995824239186413	0.419402888888886	0.99773203791618	-0.0390254393939424	0.99773203791618	-0.00526567424242775	0.999999982047214	0.0712560984848454	0.953158837410585	-0.0378776060606093	0.998075199248268	0.0410994848484848	0.99669110463509	0.460502373737373	0.999999999925943	0.00207404545454511	0.999999999925943	0.0358338106060599	0.99843878573001	0.112355583333333	0.71563341785835	0.00322187878787822	0.999999998961008
Ahcyl2	-0.627218004662006	0.518172159771742	0.625511878787878	0.999370432683977	-0.144491181818183	0.999370432683977	-0.724461515151516	0.433540529922572	-0.765707575757577	0.377445391192428	-0.831429530303031	0.297024373811135	0.627218004662005	0.544008597225246	1.25272988344988	0.779398819027655	0.482726822843822	0.779398819027655	-0.097243510489511	0.999929164678559	-0.138489571095571	0.9994551451091	-0.204211525641026	0.995335731860918
Ahdc1	-0.453799954545454	0.00175976438974923	0.0737122676767688	0.671211280043899	-0.156386416666666	0.671211280043899	-0.353993333333332	0.0340889362497186	-0.475363818181817	0.00204505741662708	-0.571472681818181	0.000164771247578077	0.453799954545456	0.00181488884669523	0.527512222222223	0.074800653352934	0.297413537878789	0.074800653352934	0.0998066212121221	0.924278652577182	-0.0215638636363627	0.999979961515363	-0.117672727272726	0.854910232908943
Ahi1	-0.204284192307691	0.205310017400921	0.501814232323234	0.999972984646794	-0.0197225606060591	0.999972984646794	-0.18601215151515	0.345219601805242	0.0575942272727288	0.989090182340915	-0.0469635909090894	0.996245792109891	0.204284192307694	0.217439741085884	0.706098424630926	0.311109510523673	0.184561631701633	0.311109510523673	0.0182720407925424	0.999981045003852	0.261878419580421	0.0626789801313952	0.157320601398603	0.476597219055419
Ahnak	0.155692543123543	0.923446094569267	-0.366921277777779	0.999988460447631	0.0322582272727269	0.999988460447631	0.368930575757575	0.298538780067384	0.218459787878787	0.786575720125783	0.179999257575757	0.892905251659702	-0.155692543123543	0.934868612978873	-0.522613820901321	0.977525015411878	-0.123434315850815	0.977525015411878	0.213238032634033	0.783719712550364	0.0627672447552449	0.999390797066372	0.0243067144522145	0.999997632010072
Ahnak2	0.272498661421912	0.498949974876998	0.512686522727273	0.81398585421397	0.201030431818182	0.81398585421397	0.0971649848484854	0.992453635287842	0.143514234848485	0.950296179161362	-0.158167462121212	0.924697350214123	-0.27249866142191	0.524370820817413	0.240187861305362	0.998406840266157	-0.0714682296037285	0.998406840266157	-0.175333676573425	0.875043202594272	-0.128984426573425	0.966250484792597	-0.430666123543123	0.109475714061
Ahr	0.458553804195808	7.59835149133359e-07	0.0654915353535394	0.0392775212226744	0.227512712121216	0.0392775212226744	0.19724660606061	0.094649711624626	0.301969090909095	0.00300314559434678	0.246512924242428	0.021474334231704	-0.458553804195803	9.03281751063467e-07	-0.393062268842267	0.0230923697474159	-0.23104109207459	0.0230923697474159	-0.261307198135196	0.00776203525541941	-0.156584713286711	0.218335841440314	-0.212040879953378	0.0438334278385909
Ahrr	0.309614519813522	0.135416129646466	-0.314212939393937	0.974904091111555	-0.0938203181818162	0.974904091111555	0.260055651515153	0.329234857398947	0.456371454545456	0.016458204513635	0.475825500000002	0.0113963953372136	-0.309614519813519	0.143203948456415	-0.623827459207458	0.028436475767218	-0.403434837995337	0.028436475767218	-0.0495588682983674	0.999036132463955	0.146756934731935	0.821107809691926	0.166210980186481	0.731459001846844
Ahsa1	-0.118212747086244	0.89372994620832	0.383487590909094	0.99974260031933	0.0384022272727298	0.99974260031933	-0.353139939393936	0.0765431512553876	-0.360077454545452	0.0681486391272179	-0.261980545454542	0.284591735544939	0.118212747086248	0.908308388094336	0.50170033799534	0.747341434214433	0.156614974358975	0.747341434214433	-0.234927192307691	0.348958431477262	-0.241864707459206	0.319771054614918	-0.143767798368296	0.808958915729878
Ahsa2	-0.31166984265734	0.52069896825925	0.308374974747477	0.999999002889117	-0.0239414015151489	0.999999002889117	-0.49295152272727	0.154075095219864	-0.575826469696967	0.0689198339811485	-0.501302818181815	0.142595075191271	0.311669842657344	0.546584659966442	0.620044817404819	0.626792317940898	0.287728441142192	0.626792317940898	-0.181281680069929	0.923464551971203	-0.264156627039625	0.705038352520838	-0.189632975524474	0.907839494901986
Ahsg	0.121120404428905	0.772616105095191	-0.255542085858585	0.999999454465573	0.0111555909090918	0.999999454465573	0.112378924242425	0.856841563396617	0.234668787878789	0.214045015473032	0.186042106060607	0.433545482327534	-0.121120404428903	0.795750783628859	-0.376662490287489	0.85460745695789	-0.109964813519812	0.85460745695789	-0.00874148018647859	0.999999860202563	0.113548383449885	0.836651118489107	0.0649217016317031	0.985884055634427
Aicda	0.259076909090911	0.0826883666525799	0.175890444444446	0.0954378219867469	0.268381666666668	0.0954378219867469	0.0612664848484861	0.988105012677653	-0.0467351969696956	0.997124602768591	-0.0534328030303016	0.994123757116852	-0.259076909090908	0.0871732930865051	-0.0831864646464633	0.999999737059856	0.00930475757575862	0.999999737059856	-0.197810424242423	0.287156714856054	-0.305812106060605	0.0290819546265007	-0.312509712121211	0.0245445809605576
Aida	-0.0877696783216775	0.985348520264683	0.306319575757577	0.999918560191767	0.0363804393939403	0.999918560191767	-0.254315772727272	0.457463957229221	-0.296384287878787	0.304745965790222	-0.330251742424242	0.209149666451243	0.087769678321678	0.988134599981273	0.394089254079254	0.938641777981097	0.124150117715618	0.938641777981097	-0.166546094405595	0.807432534036819	-0.208614609557109	0.621850587966547	-0.242482064102564	0.467249138149362
Aif1	1.13576407692308	7.42921555385578e-08	0.31726382828283	0.0617251290674808	0.482090000000002	0.0617251290674808	0.229461196969699	0.68440846565486	0.124118121212123	0.969138407139639	0.121664030303032	0.971903904080764	-1.13576407692308	9.46609726160119e-08	-0.818500248640248	0.00265630385834681	-0.653674076923076	0.00265630385834681	-0.906302879953379	2.02917006205672e-05	-1.01164595571095	1.61325310199523e-06	-1.01410004662005	2.05932062125047e-06
Aif1l	-0.35834449184149	0.0863575679256428	0.313690131313134	0.999528646315078	-0.0470723560606044	0.999528646315078	-0.40430018181818	0.0612072010031504	-0.444286303030301	0.0322860901782138	-0.515643257575756	0.00926313845829274	0.358344491841493	0.0910693457050676	0.672034623154625	0.181592409432566	0.311272135780887	0.181592409432566	-0.0459556899766887	0.999547464560297	-0.0859418111888097	0.986464947279251	-0.157298765734264	0.81400215074436
Aifm1	0.0149583123543133	0.999999401428681	0.497445287878789	0.999999999998221	-0.00190160606060496	0.999999999998221	-0.0999266969696957	0.979803686396362	0.0124480151515159	0.999999861463128	0.169324893939394	0.816358010588058	-0.0149583123543117	0.999999543310967	0.482486975524476	0.999999066949526	-0.0168599184149179	0.999999066949526	-0.114885009324008	0.957120017450318	-0.00251029720279682	0.99999999998965	0.154366581585082	0.854539968745256
Aifm2	-0.0120444230769229	0.999999987960175	0.70120345959596	0.999917799059048	-0.0565518409090907	0.999917799059048	-0.0974614696969697	0.998179912342032	-0.0318978636363637	0.999997190887087	-0.0455315909090907	0.999976922858553	0.0120444230769238	0.999999990827566	0.713247882672884	0.999977781542869	-0.0445074178321671	0.999977781542869	-0.085417046620046	0.999037447030602	-0.01985344055944	0.999999817244126	-0.033487167832167	0.99999587555582
Aifm3	0.302693595571094	0.593633448144447	-0.0660906818181834	0.964603435163896	0.162520924242423	0.964603435163896	0.404241030303029	0.363393879649707	0.483537348484847	0.200954228073661	0.562735772727271	0.100250343357839	-0.302693595571096	0.620364328424445	-0.368784277389278	0.980689404861099	-0.140172671328672	0.980689404861099	0.101547434731934	0.996352680764728	0.180843752913752	0.937196460650225	0.260042177156177	0.753913076292137
Aig1	-0.0841996678321662	0.988313835005042	0.144524166666668	0.998939823114827	0.0571694090909113	0.998939823114827	-0.0786146515151496	0.994016910470796	0.125025075757578	0.943473895277925	0.0186555681818201	0.999998455025782	0.0841996678321698	0.990580265970284	0.228723834498836	0.896302109263184	0.141369076923079	0.896302109263184	0.00558501631701808	0.99999999875	0.209224743589746	0.622499355760343	0.102855236013988	0.974474534171292
Aim1	1.27372564568765	0.00015219713696879	0.322191535353535	0.595637830843134	0.400792257575758	0.595637830843134	0.872835893939394	0.0247759891507204	0.976792833333333	0.0092529267680983	0.778752818181818	0.0549690937485411	-1.27372564568765	0.000159269226280512	-0.951534110334111	0.0153906726023021	-0.872933388111888	0.0153906726023021	-0.400889751748252	0.560826390539388	-0.296932812354313	0.816416762167235	-0.494972827505828	0.340444274955365
Aim1l	0.245993822843824	0.609209990963075	-0.286011414141413	0.999980522752783	-0.0341074999999989	0.999980522752783	0.389007272727273	0.222223337327472	0.306657250000001	0.449736143840522	0.293858772727274	0.493271146005322	-0.245993822843823	0.635967471698918	-0.532005236985237	0.504588873454841	-0.280101322843823	0.504588873454841	0.14301344988345	0.948088829806102	0.0606634271561773	0.999394719691928	0.04786494988345	0.999844577403935
Aim2	0.66317567832168	0.0354650573987908	-0.0261524898989887	0.972847533156593	0.162510545454547	0.972847533156593	0.0693300000000017	0.999713979267805	-0.223215909090908	0.892873114830962	-0.132860757575756	0.989924923581256	-0.663175678321676	0.0371479547778344	-0.689328168220667	0.181098299287728	-0.500665132867131	0.181098299287728	-0.593845678321676	0.0766206392195814	-0.886391587412585	0.00241365395123416	-0.796036435897434	0.00784866409734797
Aimp1	-0.432191334498833	0.440547674987635	0.634357702020203	0.999995163262383	-0.040030590909089	0.999995163262383	-0.500634818181816	0.354015898532858	-0.310550757575756	0.794035698509501	-0.308876499999998	0.797660300699654	0.432191334498836	0.464287998227389	1.06654903651904	0.565975748722607	0.392160743589744	0.565975748722607	-0.068443483682983	0.999875290879054	0.121640576923078	0.996793800245618	0.123314834498835	0.996548848042009
Aimp2	-0.558644145687643	0.0222662121418684	-0.876329631313129	0.911208565711324	-0.168589909090906	0.911208565711324	-0.124739280303028	0.976615410699399	-0.377363651515149	0.261403309509202	0.0239503257575784	0.999997805682589	0.558644145687647	0.0232389199020692	-0.317685485625484	0.194066080665414	0.390054236596739	0.194066080665414	0.433904865384617	0.119106476638503	0.181280494172496	0.870252002926558	0.582594471445223	0.0163114082657539
Aip	0.138962216200468	0.764140894575748	0.465404502525254	0.992451240316261	0.0663731590909106	0.992451240316261	-0.133970962121211	0.82907682659668	-0.0855192045454526	0.973382572245839	-0.0947870151515138	0.95722978986629	-0.138962216200465	0.787661739421267	0.326442286324788	0.986846724798305	-0.0725890571095562	0.986846724798305	-0.272933178321678	0.158020492184213	-0.224481420745919	0.328906475114547	-0.233749231351981	0.289029559213877
Aipl1	0.174743594405595	0.420086167747567	-0.385649777777777	0.903348256356531	0.0998705000000006	0.903348256356531	0.217640893939395	0.266259372696862	0.0192347424242431	0.999984880038346	0.115368863636364	0.834481820578123	-0.174743594405595	0.443100028859209	-0.560393372183372	0.969636701342874	-0.0748730944055948	0.969636701342874	0.0428972995337992	0.998308147451403	-0.155508851981352	0.565400047957861	-0.0593747307692312	0.990351806447898
Aire	0.179945522727272	0.910074843607648	-0.195425083333334	0.999999899081389	0.0161699772727266	0.999999899081389	0.0851662196969685	0.998306063331697	0.0865177803030294	0.998152435047903	0.135897704545453	0.980493497456445	-0.179945522727273	0.922980656719098	-0.375370606060606	0.948678157867656	-0.163775545454545	0.948678157867656	-0.0947793030303031	0.996653313948693	-0.0934277424242424	0.996903527376725	-0.0440478181818184	0.999957240895271
Airn	-0.48601744055944	0.72245111144691	-0.00171544949494865	0.996263068947302	-0.192517469696969	0.996263068947302	-0.546235272727272	0.67550181233862	-0.423746583333333	0.855037447243924	-0.53968209090909	0.686022583577198	0.486017440559442	0.747528324502744	0.484301991064493	0.965424778113362	0.293499970862473	0.965424778113362	-0.0602178321678309	0.99999481772922	0.0622708572261086	0.999993679154571	-0.0536646503496489	0.999997387551545
Ajap1	-0.356808862470861	0.157258276262251	-0.627548656565655	0.642073660297492	-0.226283136363635	0.642073660297492	-0.167612560606059	0.859802843977749	-0.352358803030301	0.213268404429503	-0.367008696969696	0.181164425139336	0.356808862470862	0.166418834032758	-0.270739794094794	0.943651473090047	0.130525726107226	0.943651473090047	0.189196301864802	0.7667808299063	0.00445005944055981	0.999999999784638	-0.0101998344988344	0.999999968931221
Ak1	-1.18874093822844	0.205928549420955	0.14184340909091	0.998593441788856	-0.228451348484848	0.998593441788856	-0.715739106060606	0.741810151625307	-0.739168757575758	0.71607674555244	-0.571801742424243	0.879763224109514	1.18874093822844	0.218095792412606	1.33058434731935	0.426896341824445	0.960289589743589	0.426896341824445	0.473001832167832	0.938789978942792	0.44957218065268	0.951041582126993	0.616939195804195	0.825581343149895
Ak2	0.475813644522147	0.091549267542173	0.731675944444447	0.986817133471533	0.116971590909094	0.986817133471533	-0.220838681818179	0.802632284663411	-0.151656636363634	0.954722916468888	-0.050374121212119	0.99987171179604	-0.475813644522142	0.0965832732709936	0.255862299922301	0.317127691840572	-0.358842053613052	0.317127691840572	-0.696652326340325	0.00492152747335262	-0.627470280885779	0.0134717317280845	-0.526187765734264	0.0526836491912878
Ak3	-0.373739882284379	0.53060048231017	0.368804550505054	0.999952133695631	-0.0557619393939361	0.999952133695631	-0.48471392424242	0.329697075756254	-0.51352089393939	0.275383160740562	-0.564084878787875	0.195406651968489	0.373739882284385	0.55666686223995	0.742544432789436	0.710141481649627	0.317977942890446	0.710141481649627	-0.110974041958039	0.997344313131611	-0.139781011655008	0.990937202786525	-0.190344996503494	0.959035528628685
Ak5	0.0513087261072277	0.999630347887323	0.0908049848484867	0.993246570862683	-0.0924893484848471	0.993246570862683	-0.28566515151515	0.484928516710061	-0.447137772727271	0.101603185680392	-0.443588015151514	0.105731317736422	-0.0513087261072247	0.999713581968069	0.0394962587412607	0.937605142890593	-0.143798074592073	0.937605142890593	-0.336973877622376	0.277174205403834	-0.498446498834497	0.037361897675279	-0.49489674125874	0.0392841982638197
Ak7	0.160558761072262	0.900093798221684	-0.108168752525252	0.999999803083162	0.0157127878787881	0.999999803083162	0.213540484848485	0.77790182628583	0.208305560606061	0.794979317439432	0.191446515151516	0.846380944146079	-0.160558761072261	0.914038538597922	-0.268727513597513	0.944516170128692	-0.144845973193473	0.944516170128692	0.0529817237762241	0.999716928356415	0.0477467995338002	0.999844706679451	0.0308877540792549	0.99998790916359
Akap1	-0.358772054778556	0.318955087860552	-0.0409862525252534	0.756280028689436	-0.240741500000001	0.756280028689436	-0.016867500000001	0.999999824557814	0.049081151515151	0.999901925504502	0.0409871969696963	0.999965802187619	0.358772054778555	0.337483180601909	0.317785802253302	0.986271339243908	0.118030554778555	0.986271339243908	0.341904554778555	0.387054974757102	0.407853206293706	0.217556892789101	0.399759251748252	0.234697841311875
Akap10	0.174337925407927	0.334923510138849	0.57401974747475	0.995577324954574	0.0477528333333353	0.995577324954574	-0.100658242424241	0.861122760973432	0.02052875757576	0.99996291559321	0.0630956212121237	0.981585253987709	-0.174337925407923	0.354248773184574	0.399681822066825	0.67976423733076	-0.12658509207459	0.67976423733076	-0.274996167832166	0.0414505730138932	-0.153809167832166	0.485866811834144	-0.111242304195802	0.784069015796788
Akap11	-0.438918036130535	0.0215924565075181	0.479438510101011	0.988500218243771	-0.0845243030303023	0.988500218243771	-0.419324772727272	0.0473870917253064	-0.513308999999999	0.00931002990669882	-0.657210143939393	0.000522201511194753	0.438918036130536	0.0225304807447256	0.918356546231546	0.0949993782384023	0.354393733100233	0.0949993782384023	0.0195932634032634	0.999996857924784	-0.0743909638694638	0.993442926502033	-0.218292107808858	0.524676695475264
Akap12	-0.513006480186479	0.4482773373442	-0.206698661616161	0.675547631183079	-0.432328757575756	0.675547631183079	-0.101030242424241	0.999619156727598	0.0878515303030316	0.999829382033091	0.0989688636363651	0.999661592627605	0.513006480186481	0.472274266781262	0.306307818570319	0.999885363668094	0.0806777226107231	0.999885363668094	0.411976237762238	0.690283511922672	0.60085801048951	0.308798463975356	0.611975343822844	0.290807141054
Akap13	-0.0221013368298362	0.999995385241054	0.512380823232325	0.999999999735592	0.00458903030303061	0.999999999735592	0.0560679242424252	0.999268885590561	0.248362030303031	0.533010812357733	0.152287636363637	0.894977930811994	0.0221013368298375	0.999996472117771	0.534482160062162	0.999989197626101	0.0266903671328673	0.999989197626101	0.0781692610722619	0.995002762048776	0.270463367132867	0.405176855801296	0.174388973193474	0.810236681516281
Akap14	-0.0151597564102558	0.999869487070171	-0.12565907070707	0.0920686089081708	-0.161242999999999	0.0920686089081708	-0.0986434090909084	0.51039580104566	0.0229160378787885	0.999026864127431	-0.0147812196969694	0.999921107307798	0.0151597564102571	0.9998993960463	-0.110499314296814	0.118335901808702	-0.146083243589743	0.118335901808702	-0.083483652680652	0.641547060187552	0.0380757942890453	0.983935274522785	0.000378536713287223	0.999999999999973
Akap2	0.11232116899767	0.742234240988928	0.360108954545456	0.999745323197981	0.0281911060606069	0.999745323197981	-0.132158515151514	0.656843079829213	-0.0667371212121202	0.974146372623024	0.0323485151515162	0.999441798142348	-0.112321168997668	0.766642274825398	0.247787785547787	0.919868253586239	-0.0841300629370613	0.919868253586239	-0.244479684149183	0.0802258222905197	-0.179058290209789	0.313248121407817	-0.0799726538461523	0.935347556510238
Akap3	-0.0627557703962696	0.993125812272054	-0.459038489898989	0.957403521542943	-0.0969121742424237	0.957403521542943	-0.0603774242424235	0.995943503447163	-0.0755927272727267	0.986974888184824	-0.0147770530303021	0.999998800400419	0.0627557703962714	0.994511903970835	-0.396282719502719	0.999815998644686	-0.0341564038461528	0.999815998644686	0.00237834615384712	0.999999999976574	-0.0128369568764558	0.999999429785219	0.0479787173659683	0.998728945345775
Akap4	0.180171722610724	0.702682047908501	-0.297691020202019	0.996435088271417	-0.0690718030303017	0.996435088271417	0.352129000000001	0.141679685778991	0.425307969696971	0.0497874051161618	0.342915863636365	0.15939676753329	-0.180171722610721	0.72830868509816	-0.477862742812741	0.408355629566359	-0.249243525641024	0.408355629566359	0.171957277389279	0.764997780922823	0.245136247086249	0.425912358350434	0.162744141025643	0.803978125178579
Akap5	0.152415035547787	0.703508427554314	0.121476391414142	0.999881391488722	-0.0319463712121196	0.999881391488722	-0.0357146590909076	0.999774073705915	0.0388053560606076	0.999636382446513	0.137573734848487	0.822464262494536	-0.152415035547784	0.729114416663157	-0.0309386441336425	0.55056177347738	-0.184361406759905	0.55056177347738	-0.188129694638693	0.529560696094137	-0.113609679487178	0.904421643384798	-0.0148413006992987	0.999998582871635
Akap6	-0.970007906759904	0.00141525134314946	-0.401939691919189	0.211401782450638	-0.529408060606058	0.211401782450638	-0.145347439393937	0.987477110339543	-0.290188848484846	0.771165970770476	-0.494527590909088	0.269899275281205	0.970007906759908	0.00145977462545577	0.568068214840716	0.339248475087565	0.440599846153848	0.339248475087565	0.824660467365969	0.00891337630853695	0.679819058275059	0.0434037457107854	0.475480315850817	0.265072485891851
Akap7	-0.452864156177157	0.00467357749356745	0.314457722222222	0.560668816037383	-0.191058954545455	0.560668816037383	-0.397477909090909	0.0267795253257352	-0.331046181818182	0.0879883281325187	-0.470650015151515	0.0058825077425334	0.452864156177157	0.0048301731196968	0.767321878399378	0.210337053220223	0.261805201631702	0.210337053220223	0.0553862470862478	0.997235033792695	0.121817974358975	0.879198365653401	-0.0177858589743581	0.999996088065197
Akap8	-0.088495772727269	0.883318233806886	0.147447914141418	0.801151329706823	-0.109281166666663	0.801151329706823	-0.158688015151511	0.470873623950408	-0.295740787878784	0.0312138216603705	-0.333113090909087	0.0117241028023457	0.0884957727272753	0.898887506897021	0.23594368686869	0.999950395380782	-0.0207853939393914	0.999950395380782	-0.0701922424242395	0.962798105785133	-0.207245015151513	0.177966884147374	-0.244617318181816	0.0767256757393239
Akap8l	-0.308993341491841	0.00594196389406876	0.138610242424244	0.124519852974495	-0.216124969696969	0.124519852974495	-0.207247181818181	0.151535777689944	-0.259039999999999	0.0437227919297245	-0.302910037878787	0.0128321051435273	0.308993341491841	0.00614789261413196	0.447603583916084	0.832751234840346	0.0928683717948716	0.832751234840346	0.101746159673659	0.772050423078713	0.0499533414918412	0.989282525332444	0.00608330361305321	0.999999944677741
Akap9	-0.312965634032631	0.199831725487343	0.122123565656568	0.340073993771223	-0.284508651515149	0.340073993771223	-0.0200741818181796	0.999997497010688	-0.0158541666666641	0.999999386531175	-0.0368002727272701	0.999910859814875	0.312965634032635	0.211628216347652	0.435089199689201	0.999978248903317	0.0284569825174839	0.999978248903317	0.292891452214453	0.270628655782337	0.297111467365968	0.2574682482689	0.276165361305362	0.327561098992276
Akd1	-0.0216502599067613	0.999025739490037	-0.0334999141414155	0.999999999989037	0.00105298484848325	0.999999999989037	-0.0480788939393952	0.956815943096419	-0.0684843333333351	0.823108641655138	-0.0341328939393955	0.991807579406912	0.0216502599067588	0.999239969112508	-0.0118496542346552	0.999006634660559	0.0227032447552436	0.999006634660559	-0.026428634032635	0.997692591466265	-0.0468340734265748	0.957712145804838	-0.0124826340326351	0.999968516246714
Akirin1	0.065719363636367	0.999980166123408	0.859349969696974	0.999980659708751	0.0695708030303064	0.999980659708751	-0.370666590909087	0.874655709629147	-0.33490211363636	0.915649759703403	-0.340215060606057	0.910138404633705	-0.0657193636363603	0.999984799172675	0.79363060606061	0.999999999999354	0.00385143939394243	0.999999999999354	-0.436385954545451	0.757848694903619	-0.400621477272724	0.817592934483995	-0.40593442424242	0.809143038628549
Akirin2	0.108920557109558	0.9971016569714	-0.279701121212121	0.999997810961027	-0.0333735454545448	0.999997810961027	0.311633454545455	0.757157339360607	0.330797727272728	0.710017155743719	0.292426712121213	0.801813732822482	-0.108920557109557	0.997714113897567	-0.388621678321678	0.990499701140247	-0.142294102564103	0.990499701140247	0.202712897435898	0.947711717831852	0.22187717016317	0.922808008037541	0.183506155011655	0.966765925895346
Akna	0.734261468531472	2.79364798083659e-06	-0.378036161616159	0.782595638419076	0.150828772727276	0.782595638419076	0.391135712121215	0.0351103267722155	0.382841106060609	0.0406005057553458	0.507081530303034	0.00329861205345694	-0.734261468531466	3.19333993581417e-06	-1.11229763014763	0.000228189054473305	-0.583432695804193	0.000228189054473305	-0.343125756410254	0.0589240408592105	-0.35142036247086	0.0502770672340462	-0.227179938228435	0.363768120673631
Aknad1	-0.219454743589743	0.0245450207127746	0.0692117676767687	0.998921223216076	-0.027605393939393	0.998921223216076	-0.143849515151514	0.300263813668972	-0.23286265151515	0.02485435387913	-0.253265833333333	0.012274047888841	0.219454743589744	0.0256363441782157	0.288666511266512	0.0656538742481869	0.19184934965035	0.0656538742481869	0.0756052284382288	0.845312151574441	-0.0134079079254075	0.999981686891012	-0.0338110897435894	0.996381795530941
Akp3	0.0112197680652682	0.999999759735065	-0.36036443939394	0.99997229600644	-0.0265289848484851	0.99997229600644	-0.0142920606060605	0.999999292912087	-0.0545441818181819	0.998270612097347	-0.075502916666667	0.990222590432474	-0.0112197680652688	0.999999816783672	-0.371584207459208	0.99976196542136	-0.0377487529137537	0.99976196542136	-0.0255118286713292	0.999975782174576	-0.0657639498834505	0.994753560399608	-0.0867226847319356	0.978484581250257
Akr1b10	0.120986324009326	0.955365539169909	-0.693389767676766	0.985242698498845	-0.101798454545453	0.985242698498845	0.162186500000002	0.883182941103988	0.263728666666668	0.507971339493867	0.389083621212122	0.150878465437259	-0.120986324009322	0.962761289439215	-0.814376091686089	0.640979827769725	-0.222784778554777	0.640979827769725	0.041200175990678	0.999887694343877	0.142742342657344	0.922802908865597	0.268097297202799	0.451594744176304
Akr1b3	-0.552873015151515	0.932819486630877	0.360232085858586	0.999999612420435	-0.0667919696969703	0.999999612420435	-0.896107151515151	0.699714665303371	-0.968208045454546	0.630696198238376	-0.846131136363637	0.746074822506717	0.552873015151514	0.943134984524496	0.9131051010101	0.96829429452323	0.486081045454544	0.96829429452323	-0.343234136363637	0.994476748491747	-0.415335030303031	0.985227589231055	-0.293258121212123	0.997635498847409
Akr1b7	0.0610112331002323	0.992194183510009	-0.0882774343434348	0.943800925463141	-0.0978987272727282	0.943800925463141	-0.0657081363636371	0.991656059038429	-0.0770454393939401	0.981425917057425	-0.0134380909090915	0.999999067829786	-0.0610112331002332	0.993754817383877	-0.149288667443667	0.652828764795248	-0.15890996037296	0.652828764795248	-0.12671936946387	0.828655169081443	-0.138056672494173	0.77110200348575	-0.0744493240093242	0.982709366418235
Akr1b8	0.726094531468532	0.611882188825726	0.690860595959596	0.848472439249809	0.565775803030303	0.848472439249809	-0.0624312272727271	0.999998873932581	0.230208924242424	0.997802011875545	0.398222803030303	0.964245335395706	-0.726094531468531	0.638638440754077	-0.0352339355089358	0.999682881498182	-0.160318728438229	0.999682881498182	-0.788525758741259	0.556760007964091	-0.495885607226107	0.898798102558726	-0.327871728438229	0.984487955293205
Akr1c12	0.190554987179487	0.667947876926921	0.0595003989898993	0.999999844869187	0.0124907878787879	0.999999844869187	-0.00381671212121203	0.999999999872499	-0.168366151515151	0.810195201572528	-0.0746928560606058	0.995032391774581	-0.190554987179487	0.694266570089594	-0.131054588189588	0.750495652873715	-0.178064199300699	0.750495652873715	-0.194371699300699	0.676622037674962	-0.358921138694638	0.109004377403918	-0.265247843240093	0.360139047635501
Akr1c13	0.11601937062937	0.990747132892035	0.226589343434343	0.999996930440937	0.0302022727272725	0.999996930440937	-0.0916672651515158	0.998095885791606	-0.0205308787878794	0.999999692440483	-0.0100482424242432	0.999999995730795	-0.116019370629371	0.992574749881204	0.110569972804972	0.998543067804244	-0.0858170979020986	0.998543067804244	-0.207686635780887	0.888609265054793	-0.13655024941725	0.982967874160282	-0.126067613053614	0.988602908208079
Akr1c14	0.712563268065268	0.000261595924091584	-0.278666343434344	0.999999901259327	0.0122711212121212	0.999999901259327	0.110123727272727	0.973735874602118	0.137681143939394	0.928704960043645	0.138648909090909	0.92661370620909	-0.712563268065269	0.000272192982543884	-0.991229611499612	0.000342104448443958	-0.700292146853147	0.000342104448443958	-0.602439540792541	0.0026278101376831	-0.574882124125874	0.00431749937482651	-0.573914358974359	0.00444070193137425
Akr1c18	1.20063942307692	0.0335144104333637	0.0364650505050515	0.973138006131798	0.291248310606062	0.973138006131798	1.52139740909091	0.00766068757957417	1.89239293939394	0.000538170720465581	1.14672065151515	0.0679117495553557	-1.20063942307692	0.0350892098790807	-1.16417437257187	0.17261523728025	-0.909391112470862	0.17261523728025	0.320757986013987	0.953797681430094	0.691753516317017	0.430386838100163	-0.0539187715617709	0.999997689772949
Akr1c19	-0.347632446386947	0.00204066977639872	0.250891015151515	0.74968049646397	-0.110279924242424	0.74968049646397	-0.283749303030303	0.0266605157672569	-0.401367181818182	0.000670482133947936	-0.435966954545455	0.000212534636414019	0.347632446386947	0.00210468221315674	0.598523461538462	0.062751280106583	0.237352522144523	0.062751280106583	0.0638831433566435	0.967759242205932	-0.0537347354312353	0.986095489685404	-0.0883345081585081	0.871494152425992
Akr1c20	-0.0498859335664337	0.999256668925052	0.583149136363636	0.999999999999913	0.00113807575757548	0.999999999999913	-0.208497757575758	0.645780185563765	-0.163946393939394	0.829070218039579	-0.104546121212121	0.973526865063283	0.0498859335664337	0.999421352938918	0.633035069930069	0.999342111297942	0.0510240093240091	0.999342111297942	-0.158611824009324	0.832835890744775	-0.11406046037296	0.956302395587755	-0.0546601876456876	0.99903060872876
Akr1c21	-0.149483187645688	0.438943402292194	-0.0551056313131316	0.997330533005027	-0.0413405151515153	0.997330533005027	-0.00480689393939423	0.999999991192345	-0.108185196969697	0.788094469163156	0.0188796515151514	0.999969524820173	0.149483187645687	0.462629222998038	0.094377556332556	0.767992216658179	0.108142672494172	0.767992216658179	0.144676293706293	0.497249905712955	0.0412979906759902	0.997076458439873	0.168362839160839	0.338552271842229
Akr1c6	-0.0574656340326338	0.926893706285334	-0.110291686868687	0.993982917312711	-0.036193333333333	0.993982917312711	-0.171227424242424	0.126650777135994	-0.153932954545454	0.201540544816713	-0.055978363636363	0.949741659996852	0.0574656340326341	0.937915760565253	-0.0528260528360528	0.99964833255589	0.0212723006993008	0.99964833255589	-0.11376179020979	0.450041001002563	-0.0964673205128204	0.620076370700001	0.0014872703962704	0.999999999952863
Akr1d1	0.509843010489509	0.840186935589099	-0.729903217171719	0.999946549402138	0.113156030303029	0.999946549402138	0.76571474242424	0.56357755498822	0.573679015151513	0.805883871638305	0.504600757575756	0.876911119313658	-0.509843010489511	0.859306375866941	-1.23974622766123	0.949693592196141	-0.396686980186481	0.949693592196141	0.255871731934732	0.994164317083287	0.0638360046620042	0.999998004770665	-0.00524225291375306	0.999999999999373
Akr1e1	0.207846693473195	0.982262641901037	0.601681580808083	0.981581093139483	0.222671363636365	0.981581093139483	-0.0373815303030287	0.999999265022462	0.131958803030305	0.998836552169765	0.0588057878787895	0.99998915575899	-0.207846693473192	0.985574014837532	0.393834887334889	0.999999996807256	0.0148246701631715	0.999999996807256	-0.245228223776222	0.967788064121879	-0.0758878904428891	0.999946458118089	-0.149040905594404	0.997491606055447
Akr7a5	-0.298059182983681	0.267790204442465	-0.53355926262626	0.993724988783873	-0.0812247272727247	0.993724988783873	-0.156765393939391	0.871926111040578	-0.303210219696967	0.308975892533101	-0.348635916666664	0.187960706477098	0.298059182983685	0.283577893727669	-0.235500079642578	0.610684722936859	0.216834455710958	0.610684722936859	0.141293789044291	0.905893529030149	-0.00515103671328441	0.999999999332323	-0.0505767336829814	0.999488427171819
Akt1	0.0352500477855474	0.999756004182815	-0.166866787878788	0.899228201879118	0.12211796969697	0.899228201879118	0.0373915681818174	0.999759158991504	-0.0718094242424251	0.991258383826281	-0.139020196969697	0.836805644720099	-0.0352500477855489	0.999811376043314	-0.202116835664337	0.975128287757981	0.0868679219114213	0.975128287757981	0.0021415203962689	0.99999999998939	-0.107059472027974	0.935449334658795	-0.174270244755246	0.641048916052944
Akt1s1	-0.221006620046621	0.00660682749822938	-0.174506464646465	0.604534273320321	-0.0921839393939402	0.604534273320321	-0.148460272727273	0.157662329588974	-0.253421106060607	0.00286552113667948	-0.139731462121213	0.202645876945912	0.22100662004662	0.00683957043728312	0.0465001554001546	0.231907478028691	0.12882268065268	0.231907478028691	0.0725463473193468	0.78190861880295	-0.0324144860139868	0.993878198868988	0.0812751579254069	0.69091585790485
Akt2	-0.704741078088576	1.75766117760379e-05	0.417771287878789	0.748339244622717	-0.16529565151515	0.748339244622717	-0.603045583333332	0.000690041638800598	-0.789495772727271	5.23288259801635e-06	-0.766628166666665	1.31428939630363e-05	0.704741078088579	1.91169753007703e-05	1.12251236596737	0.00130538711947492	0.539445426573427	0.00130538711947492	0.101695494755245	0.957090073111455	-0.084754694638694	0.981918472328138	-0.0618870885780882	0.996459290309305
Akt3	-0.146235550116549	0.974801260047448	-0.242722080808079	0.999999373881618	-0.0238076666666655	0.999999373881618	-0.226539212121211	0.873671413253229	-0.368828378787877	0.485540972476926	-0.416672409090908	0.361357982751302	0.146235550116553	0.979326948150541	-0.0964865306915284	0.99155135845061	0.122427883449885	0.99155135845061	-0.0803036620046604	0.999145943799964	-0.222592828671327	0.869909002070472	-0.270436858974357	0.74540988920798
Aktip	-0.523239410256412	7.02814286768216e-08	-0.102988050505053	0.267991887122505	-0.161604030303032	0.267991887122505	-0.250823151515153	0.0264879391880882	-0.384383893939395	0.000197845102257954	-0.491859901515153	2.45215927263676e-06	0.523239410256409	8.96914157388906e-08	0.420251359751358	0.000214028328316518	0.361635379953379	0.000214028328316518	0.272416258741258	0.00784930998711397	0.138855516317016	0.374138861458117	0.0313795087412576	0.998459680892683
Alad	-0.569856130536126	0.170619936023009	-1.19676297979797	0.999835300174838	-0.0716637121212073	0.999835300174838	-0.26980254545454	0.865329515687299	-0.913845772727268	0.0123514095459077	-0.493888651515146	0.34901810095854	0.569856130536134	0.180615116945264	-0.626906849261846	0.298817330573347	0.498192418414922	0.298817330573347	0.300053585081588	0.785560077058004	-0.343989642191139	0.674932409459727	0.0759674790209824	0.999746357410542
Alas1	0.0411488263403253	0.99995275647408	0.384790318181817	0.904976755779696	-0.186340477272728	0.904976755779696	-0.295335666666667	0.586638264571243	-0.132105803030304	0.979335192981919	0.0444388181818175	0.999948237140855	-0.0411488263403256	0.999963712284934	0.343641491841492	0.784016550426332	-0.227489303613053	0.784016550426332	-0.336484493006992	0.414411613430613	-0.173254629370629	0.92223487914391	0.00328999184149264	0.999999999989899
Alas2	-0.898205372960372	0.045959012919383	-0.453298737373736	0.992815137259441	-0.174934787878787	0.992815137259441	-0.934635060606059	0.0531255494837453	-1.23847528787879	0.00499961021069195	0.173988196969698	0.993018574340933	0.898205372960374	0.0482376315989004	0.444906635586636	0.160896584148488	0.723270585081585	0.160896584148488	-0.0364296876456872	0.999999038282477	-0.340269914918415	0.840630524008593	1.07219356993007	0.0118327206685187
Alb	-0.630022110722612	0.000740079455910037	-0.0926756111111118	0.228819902991399	-0.320518545454546	0.228819902991399	0.00409384848484793	0.999999999812865	-0.0174955606060613	0.999998882283538	-0.171186651515152	0.803448462231846	0.630022110722611	0.000764699859145956	0.5373464996115	0.219386731436168	0.309503565268066	0.219386731436168	0.63411595920746	0.000715959536772837	0.61252655011655	0.00107401255822792	0.458835459207459	0.0224461862002483
Alcam	1.15941023310024	6.43357589424909e-11	0.38987974747475	0.00277126929938731	0.567147136363639	0.00277126929938731	0.608786393939396	0.00122971414772022	0.733426500000002	6.4635103570243e-05	0.81432572727273	1.14490580946924e-05	-1.15941023310023	8.74322836352803e-11	-0.769530485625485	0.000764879089133141	-0.592263096736595	0.000764879089133141	-0.550623839160838	0.0020411545586535	-0.425983733100232	0.0252532303824863	-0.345084505827504	0.100959310318302
Aldh16a1	0.190036045454547	0.0106132732997494	0.322895893939395	0.980005526270827	0.0376792272727283	0.980005526270827	0.031184863636365	0.99227347276535	0.133258477272729	0.162004902086128	0.0370086363636373	0.981687976589277	-0.190036045454545	0.0110184160608207	0.132859848484849	0.060882734728582	-0.152356818181817	0.060882734728582	-0.158851181818181	0.0464275537528982	-0.0567775681818173	0.868455278913269	-0.153027409090908	0.0591252053023837
Aldh18a1	0.114928430069929	0.9739970443168	0.606378297979797	0.477504628066945	0.290208742424241	0.477504628066945	-0.105728257575758	0.987175352263405	-0.268209863636365	0.557400288870924	-0.188903606060607	0.839523705860639	-0.114928430069931	0.978649390830069	0.491449867909867	0.865643666873074	0.175280312354311	0.865643666873074	-0.220656687645689	0.709186017807516	-0.383138293706294	0.174621607165419	-0.303832036130537	0.389213814998127
Aldh1a1	-1.34724179254079	9.69791635885286e-09	0.173830262626263	0.260127689939053	-0.392993772727272	0.260127689939053	-0.493574166666665	0.0974289563181333	-0.694140393939393	0.00785809847736918	-0.272476893939393	0.621827315065774	1.34724179254079	1.31482540410843e-08	1.52107205516706	4.74125561019667e-05	0.95424801981352	4.74125561019667e-05	0.853667625874125	0.000315220986359943	0.653101398601398	0.00812663925254609	1.0747648986014	5.27596687149856e-06
Aldh1a2	0.294466771561772	0.611808139066066	0.516196767676768	0.385801774923995	0.391902212121213	0.385801774923995	0.204221295454546	0.902277069406101	-0.0541022121212112	0.999900328967835	0.295271333333334	0.66598530860388	-0.294466771561771	0.638564448183758	0.221729996114997	0.99694281216319	0.0974354405594414	0.99694281216319	-0.0902454761072254	0.997989781453957	-0.348568983682983	0.466510928011079	0.000804561771562756	0.999999999999999
Aldh1a3	-1.73408651165501	1.80186976450614e-11	0.63727334848485	0.00948569055279735	-0.730932477272727	0.00948569055279735	-0.921735803030302	0.000685511908047998	-0.856979181818182	0.00165950129434034	-1.24863940909091	3.67700367509549e-06	1.73408651165501	2.46183073926431e-11	2.37135986013986	6.85844830181637e-05	1.00315403438229	6.85844830181637e-05	0.812350708624709	0.00163309250280741	0.87710732983683	0.000553553246398497	0.485447102564103	0.117748147510694
Aldh1a7	-1.00319945571096	0.000473323325865915	0.83920591919192	0.641893293209382	-0.323630015151515	0.641893293209382	-0.704365007575757	0.0358004832249541	-0.681289969696969	0.0448662710427449	-0.646507999999999	0.0627499488596074	1.00319945571096	0.000490232983095251	1.84240537490287	0.0308991925400983	0.679569440559441	0.0308991925400983	0.298834448135199	0.685112270055741	0.321909486013986	0.615470656866139	0.356691455710956	0.510824636150508
Aldh1b1	0.107263409090909	0.962730644467954	0.525175378787879	0.971841789523597	-0.107339712121211	0.971841789523597	-0.197974772727272	0.703167873276003	-0.0342056363636356	0.99994487561598	-0.0729663030303022	0.996004344960562	-0.107263409090908	0.969082626416722	0.417911969696971	0.599110841497984	-0.21460312121212	0.599110841497984	-0.305238181818181	0.241422033575554	-0.141469045454544	0.896660762024086	-0.180229712121211	0.754705141376358
Aldh1l1	-0.189058120046618	0.870337384729356	-0.00623074242424032	0.9210754869515	-0.177069742424241	0.9210754869515	0.0347115303030323	0.999987520615123	-0.318671856060604	0.505564507850391	-0.135981924242422	0.975676095295524	0.18905812004662	0.887065890117126	0.182827377622378	0.999999975732042	0.0119883776223776	0.999999975732042	0.22376965034965	0.792026919197166	-0.129613736013986	0.978715436821412	0.0530761958041958	0.999834980042586
Aldh1l2	-0.132740534382285	0.984134577103667	0.185289199494949	0.967025765663442	0.164398143939393	0.967025765663442	-0.122285568181819	0.992324243336975	-0.162256462121213	0.968973454715549	-0.0919552651515163	0.998336218689502	0.132740534382284	0.987129080100761	0.318029733877234	0.663433531454192	0.297138678321678	0.663433531454192	0.0104549662004659	0.999999994948723	-0.0295159277389282	0.999997500800818	0.0407852692307688	0.999983011491793
Aldh2	-0.691855405594407	0.0912044160696238	0.516656272727272	0.965127356502186	-0.208021227272728	0.965127356502186	-0.669579257575758	0.145953086379248	-0.549901015151516	0.307359911200674	-0.612870530303031	0.211206875473785	0.691855405594407	0.0962169769487144	1.20851167832168	0.393506640857922	0.48383417832168	0.393506640857922	0.0222761480186493	0.999999876929876	0.141954390442892	0.994259738661984	0.0789848752913768	0.999780718649945
Aldh3a1	-0.501339002331001	0.0296999184806688	0.544137858585861	0.392501878689672	-0.306699833333332	0.392501878689672	-0.389409863636362	0.177418640321339	-0.369804484848484	0.217898990690434	-0.649540772727271	0.0050752343784618	0.501339002331003	0.0310661838752212	1.04547686091686	0.785393443077547	0.19463916899767	0.785393443077547	0.11192913869464	0.978488890280245	0.131534517482519	0.954128823495272	-0.148201770396269	0.922959578652998
Aldh3a2	-0.110705394522146	0.999673956029709	0.734837760101009	0.999946099774447	0.0862588939393925	0.999946099774447	-0.507098340909092	0.693220457443816	-0.386759886363637	0.873667740373401	-0.358100765151516	0.906185857016643	0.110705394522144	0.999747554089047	0.845543154623154	0.993807670974817	0.196964288461537	0.993807670974817	-0.396392946386948	0.847915806415513	-0.276054491841493	0.966587843550071	-0.247395370629372	0.980232345082853
Aldh3b1	0.805127358974363	0.0982969653562813	-0.709686242424239	0.783978090570101	0.389283469696973	0.783978090570101	0.407442000000004	0.750824307788172	-0.0591601363636331	0.999986018555607	0.0330653030303062	0.999999559572917	-0.805127358974357	0.10375161409247	-1.5148136013986	0.710178521852838	-0.415843889277387	0.710178521852838	-0.397685358974357	0.746779194019576	-0.864287495337993	0.0692851933746736	-0.772062055944054	0.128632637523199
Aldh3b2	-0.355144313519813	0.0876379038839344	-0.206497126262626	0.69266636617413	-0.189055515151515	0.69266636617413	-0.340741015151515	0.146876777940878	-0.6288945	0.000879086193849465	-0.770717409090909	3.99021884783801e-05	0.355144313519814	0.0924290183137615	0.148647187257188	0.772213633902427	0.166088798368299	0.772213633902427	0.0144032983682991	0.99999948947643	-0.273750186480186	0.288140673627121	-0.415573095571095	0.0335702953774095
Aldh4a1	-0.343404667832169	0.0389113454444445	-0.484206994949496	0.621983274341103	-0.173528000000001	0.621983274341103	-0.0430573560606066	0.999253671001698	-0.266656931818183	0.206561064409523	-0.0982610833333342	0.948191153630202	0.343404667832168	0.0407873946961661	-0.140802327117327	0.610159161498817	0.169876667832169	0.610159161498817	0.300347311771562	0.0944217158904734	0.0767477360139865	0.981995703491924	0.245143584498835	0.238383027816093
Aldh5a1	-0.49114656177156	0.00615415277641207	0.032836313131315	0.211061623697108	-0.305186075757574	0.211061623697108	-0.219253863636362	0.530535205479448	-0.319807015151513	0.174928205785077	-0.217962325757574	0.536461587775654	0.491146561771564	0.00636857283441961	0.523982874902877	0.658179742126355	0.185960486013989	0.658179742126355	0.271892698135201	0.272313297464634	0.171339546620049	0.729821517167293	0.273184236013989	0.26778813474062
Aldh6a1	-1.53269949184149	0.0103603327123734	0.973685055555558	0.868448283751938	-0.468516909090908	0.868448283751938	-1.36483149242424	0.0429467824444105	-1.39775096969697	0.0361836995704827	-1.42311577272727	0.031711249477139	1.53269949184149	0.010754127101555	2.50638454739705	0.1336070777398	1.06418258275058	0.1336070777398	0.167867999417251	0.999036003653553	0.134948522144524	0.999721328680543	0.109583719114221	0.999916589224458
Aldh7a1	-0.210197846153845	0.843786606572987	0.120007565656567	0.999965044587983	-0.0436708181818169	0.999965044587983	-0.278162287878786	0.687832437178821	-0.33191612121212	0.519802128805971	-0.417294530303029	0.290579025386249	0.210197846153847	0.862641618827275	0.330205411810413	0.947031100305752	0.16652702797203	0.947031100305752	-0.0679644417249399	0.999501258088621	-0.121718275058274	0.988145168646503	-0.207096684149183	0.870098123478061
Aldh8a1	0.144655631118881	0.896929794856998	-0.294942694444444	0.999904520715687	0.039898356060606	0.999904520715687	0.218425962121212	0.669867845657118	0.319299734848485	0.295814864648264	0.259527143939394	0.503175739210504	-0.14465563111888	0.9111923281478	-0.439598325563325	0.979265096254822	-0.104757275058274	0.979265096254822	0.0737703310023319	0.996614408982481	0.174644103729605	0.818670471030561	0.114871512820514	0.967788479809718
Aldh9a1	0.409633562354315	0.019880967463214	-0.154720775252523	0.26695161179928	0.27113597727273	0.26695161179928	0.204216704545457	0.548568307799279	-0.00749935606060324	0.999999985213962	-0.0298964166666639	0.99994477664619	-0.409633562354311	0.020731742538033	-0.564354337606836	0.840967202775849	-0.138497585081583	0.840967202775849	-0.205416857808856	0.505357378002779	-0.417132918414916	0.0177283343173829	-0.439529979020977	0.0111366262070993
Aldoa	-1.34074522610723	0.410249381455063	1.02408472727273	0.999287507865706	-0.284082287878787	0.999287507865706	-1.37846234848485	0.444636100332964	-1.24688807575758	0.546870355863217	-1.2431251060606	0.54979916972982	1.34074522610723	0.432890401505656	2.36482995337995	0.673798245944236	1.05666293822844	0.673798245944236	-0.0377171223776218	0.999999994856138	0.0938571503496508	0.999998799593794	0.0976201200466207	0.999998483176765
Aldoart1	-0.677551701631699	0.561679864032184	0.162938131313134	0.999919504032297	-0.113979318181816	0.999919504032297	-0.727050106060603	0.552568787919796	-0.703199712121209	0.58556734375905	-0.75688258333333	0.511986564724894	0.677551701631704	0.588181856693226	0.840489832944835	0.753739325102931	0.563572383449885	0.753739325102931	-0.0494984044289024	0.999999362567293	-0.0256480104895086	0.99999998751711	-0.0793308817016298	0.999989476672977
Aldoart2	-0.491208417249418	0.41817677815365	-0.804887484848485	0.884116335455159	-0.29360734848485	0.884116335455159	-0.384145378787879	0.714189975439308	-0.750678303030304	0.112695553053268	-0.666243742424243	0.192922138711073	0.491208417249416	0.441119443183514	-0.313679067599069	0.977337531627122	0.197601068764567	0.977337531627122	0.107063038461538	0.999119716172532	-0.259469885780887	0.922174022012058	-0.175035325174826	0.987581351239032
Aldob	0.0147779522144533	0.999999991206638	-1.48024273737374	0.99041033582057	-0.172157939393938	0.99041033582057	0.553335106060607	0.375177757424942	0.696238924242425	0.171454366214108	0.715910757575759	0.151631548786733	-0.0147779522144514	0.999999993301222	-1.49502068958819	0.983984386557217	-0.186935891608391	0.983984386557217	0.538557153846155	0.360843558065898	0.681460972027973	0.152108139303512	0.701132805361306	0.132772613554122
Aldoc	1.2449644020979	1.56900747949607e-08	0.0297149343434362	0.359845868566952	0.331966500000002	0.359845868566952	0.467992303030305	0.0921894049464084	0.27147684848485	0.563896576951444	0.300709196969698	0.460114401772683	-1.2449644020979	2.09698338693443e-08	-1.21524946775447	3.34508104533615e-05	-0.912997902097902	3.34508104533615e-05	-0.776972099067599	0.000492697583386104	-0.973487553613053	8.7888739874753e-06	-0.944255205128205	1.91873898024442e-05
Alg1	0.0543607296037316	0.996714580281822	-0.289609540404038	0.999999335285771	0.0133234545454567	0.999999335285771	0.0693076969696988	0.991433296656499	-0.109839090909089	0.925372977147396	-0.148114818181816	0.775871168972308	-0.0543607296037291	0.997404820797335	-0.343970270007769	0.999459283979353	-0.0410372750582744	0.999459283979353	0.0149469673659676	0.999998548761958	-0.16419982051282	0.667160969764119	-0.202475547785547	0.455463583186911
Alg10b	-0.239005854312356	0.295352246813191	-0.15332584848485	0.991981604999535	-0.0703515454545472	0.991981604999535	-0.218350227272729	0.446062727913277	-0.470192075757577	0.00727416214608012	-0.512419666666668	0.00293519571056922	0.239005854312356	0.312649464195457	0.0856800058275071	0.66813829786734	0.16865430885781	0.66813829786734	0.0206556270396283	0.999991594966535	-0.23118622144522	0.346186835865653	-0.273413812354311	0.191745091446345
Alg11	0.101918810606064	0.992133512353897	-0.142013361111108	0.999939699958176	-0.0453537348484817	0.999939699958176	0.0598617954545485	0.999699118869117	0.0020659621212153	0.999999999999417	-0.0359564015151488	0.999984591617752	-0.10191881060606	0.993705438355708	-0.243932171717171	0.960939639695239	-0.147272545454544	0.960939639695239	-0.0420570151515141	0.999957346038288	-0.0998528484848476	0.994348095934404	-0.137875212121212	0.97129300943189
Alg12	0.378072066433569	0.0789667882112224	-0.457043545454543	0.656799338793762	0.205764484848487	0.656799338793762	0.472644257575759	0.0271494219051257	0.505950469696972	0.0154499065128884	0.519304136363638	0.0122924554676991	-0.378072066433565	0.0832224733773688	-0.83511561188811	0.777486724386731	-0.172307581585081	0.777486724386731	0.0945721911421925	0.981929915729866	0.127878403263405	0.927523426982302	0.141232069930071	0.891316461409272
Alg13	0.198508429487182	0.409686474022812	0.109704532828285	0.998341773839129	0.0489064015151542	0.998341773839129	0.180796643939396	0.567047844406587	0.285344068181821	0.145300786638152	0.379811840909093	0.0258621385702622	-0.198508429487179	0.432305707356996	-0.088803896658896	0.712598088867148	-0.149602027972027	0.712598088867148	-0.0177117855477846	0.999994900393194	0.0868356386946396	0.964913030161608	0.181303411421912	0.527980646612952
Alg14	0.35593444055944	0.745928988577206	-0.483964292929294	0.997354685210121	0.136240727272727	0.997354685210121	0.546703893939393	0.397072668893392	0.630221651515152	0.260374188162151	0.67315809090909	0.204375548290265	-0.35593444055944	0.770198363418819	-0.839898733488733	0.96666875484447	-0.219693713286713	0.96666875484447	0.190769453379954	0.98312123130699	0.274287210955711	0.911659404793625	0.31722365034965	0.845098103012718
Alg2	-0.163419672494174	0.0961738884409485	0.393674803030301	0.999999992545997	0.00338012878787694	0.999999992545997	-0.160922393939396	0.141033533845974	-0.0840558106060625	0.7350420039879	-0.0515144545454562	0.958659585992838	0.163419672494171	0.101495987773975	0.557094475524474	0.0907854489270922	0.16679980128205	0.0907854489270922	0.00249727855477671	0.999999998664192	0.0793638618881103	0.756735006751437	0.111905217948716	0.425878586625037
Alg3	0.152753969696972	0.967840848817703	-1.00841067676767	0.998513698781269	0.0894727121212137	0.998513698781269	0.175894803030305	0.95378349665336	-0.121573439393938	0.992281339775534	-0.0472792575757557	0.999961649443066	-0.152753969696969	0.973438433095858	-1.16116464646465	0.999769705401544	-0.0632812575757564	0.999769705401544	0.0231408333333346	0.99999938906001	-0.274327409090908	0.727198878298184	-0.200033227272726	0.911779545305958
Alg5	0.245406304778559	0.376239362485983	-0.115749472222218	0.889219376969462	0.139090507575762	0.889219376969462	0.309320189393943	0.218611368459362	0.286601537878792	0.285564603537274	0.177041083333338	0.745476706201679	-0.24540630477855	0.397479894911787	-0.361155777000773	0.96091080010246	-0.106315797202793	0.96091080010246	0.0639138846153886	0.997033233836434	0.0411952331002374	0.999748169112913	-0.0683652214452169	0.995734731634921
Alg6	0.106574008158508	0.624525120174226	0.249536636363636	0.987406786668529	-0.0476948484848488	0.987406786668529	-0.072656606060606	0.913511697698479	0.0020814696969696	0.99999999985443	0.0673930757575757	0.936703533775363	-0.106574008158509	0.651252067768804	0.142962628205128	0.274782816018079	-0.154268856643357	0.274782816018079	-0.179230614219114	0.1508920111869	-0.104492538461539	0.66953969193952	-0.0391809324009327	0.994992131615655
Alg8	0.637233839160842	0.000241182384647654	-0.1059522020202	0.0661293052666002	0.38935525757576	0.0661293052666002	0.335254439393941	0.145557171815677	0.139841780303032	0.879130652060827	0.278840015151517	0.294674295766751	-0.637233839160838	0.000251144034051354	-0.74318604118104	0.369034676773338	-0.247878581585081	0.369034676773338	-0.301979399766898	0.186133863577225	-0.497392058857808	0.00581568931229304	-0.358393824009323	0.0790604448280763
Alg9	0.179978167832167	0.505750768535973	0.0730582727272714	0.940134943693491	0.0995909621212113	0.940134943693491	-0.0257126515151523	0.999957151147769	-0.147698242424243	0.744022921598499	-0.16902940909091	0.628017130734845	-0.179978167832169	0.531326824571386	-0.106919895104896	0.975153836425486	-0.0803872057109567	0.975153836425486	-0.20569081934732	0.390712506102298	-0.327676410256411	0.0491175386968619	-0.349007576923077	0.0313179456603235
Alk	0.142076882284383	0.905114483798838	0.141633611111112	0.999370791580475	-0.0555679242424236	0.999370791580475	-0.0188617272727267	0.9999988754567	0.0222303787878797	0.999997010674026	-0.0620177424242417	0.998834914715212	-0.142076882284383	0.918543644513148	-0.000443271173271367	0.731362773226243	-0.197644806526807	0.731362773226243	-0.16093860955711	0.866576925606456	-0.119846503496504	0.961314836757233	-0.204094624708625	0.704427273169201
Alkbh1	0.0574079224941743	0.924090858439791	-0.198997436868685	0.999949127841813	-0.0153370681818165	0.999949127841813	0.0363426742424259	0.993520826196135	0.00675818939394104	0.99999960467316	0.0159540530303048	0.999935967437856	-0.0574079224941719	0.935439063221447	-0.256405359362859	0.835481948122943	-0.0727449906759901	0.835481948122943	-0.0210652482517477	0.999647788169408	-0.0506497331002323	0.963074669520646	-0.0414538694638686	0.985977711415095
Alkbh2	0.135028812354312	0.706499955664714	0.347704601010101	0.969635105461179	0.0794201212121213	0.969635105461179	-0.0645084696969699	0.988996695659136	0.0550036818181817	0.99519001105124	-0.106527090909091	0.892866008285891	-0.135028812354313	0.732029526099461	0.212675788655788	0.994383714129952	-0.0556086911421918	0.994383714129952	-0.199537282051283	0.344717460152666	-0.0800251305361312	0.965329869480793	-0.241555903263404	0.17261814966623
Alkbh3	-0.236961402097902	0.122394090691577	-0.00540996464646414	0.772178265491505	-0.121628166666666	0.772178265491505	-0.0682835454545456	0.978183949200802	-0.141852833333334	0.645540384816244	-0.17016093939394	0.46583696198719	0.236961402097904	0.129361620322384	0.231551437451439	0.789679178511025	0.115333235431236	0.789679178511025	0.168677856643357	0.434803545838394	0.0951085687645693	0.895944541868216	0.0668004627039631	0.97837915124488
Alkbh4	0.203593226107227	0.19148964868565	0.0663669848484859	0.634711260688454	0.136365424242425	0.634711260688454	0.0870880454545464	0.918577314138094	0.0351356212121224	0.999145317973906	0.0345707272727285	0.999220009977651	-0.203593226107224	0.20277567691382	-0.13722624125874	0.971487503988333	-0.0672278018648002	0.971487503988333	-0.116505180652679	0.744040180880504	-0.168457604895103	0.382557175953022	-0.169022498834497	0.378928160495732
Alkbh5	-0.227158127039624	0.0240291871184521	0.200317863636366	0.828477564638175	-0.0825168030303008	0.828477564638175	-0.162995712121209	0.217763265655898	-0.25622671212121	0.0146564649116536	-0.207952515151513	0.0672028086084863	0.227158127039628	0.0250934904308021	0.427475990675992	0.283772125211023	0.144641324009325	0.283772125211023	0.0641624149184159	0.928526552088164	-0.0290685850815839	0.998673149049171	0.0192056118881133	0.999875255328337
Alkbh6	-0.0254053787878786	0.999995460691563	-0.701452146464646	0.999975475196383	-0.035929227272727	0.999975475196383	0.20564125	0.813243838589077	0.251946545454546	0.65613393102361	0.216198545454546	0.779866313830969	0.0254053787878789	0.99999652987445	-0.676046767676768	0.999999982033676	-0.0105238484848484	0.999999982033676	0.231046628787879	0.704785220457646	0.277351924242425	0.528462266045028	0.241603924242424	0.664968423214652
Alkbh7	-0.344262942890443	0.80423407772923	-1.78014643939394	0.966826071401177	-0.235307098484849	0.966826071401177	0.310717939393939	0.891456577627543	0.0234434848484844	0.999999931925455	0.16237853030303	0.994782364957027	0.344262942890443	0.825705046493147	-1.4358834965035	0.999358566412882	0.108955844405594	0.999358566412882	0.654980882284382	0.229305905551099	0.367706427738928	0.781966261363003	0.506641473193473	0.48633624252487
Alkbh8	-0.154021519813516	0.310679211766219	-0.224146484848481	0.425324545479578	-0.145944818181815	0.425324545479578	0.0220392272727307	0.999866115345168	0.0989833030303066	0.781305259206586	0.276294030303034	0.0194933260064669	0.154021519813522	0.328782632905708	-0.0701249650349624	0.999999609785433	0.00807670163170437	0.999999609785433	0.17606074708625	0.205655107970559	0.253004822843825	0.0252636580371692	0.430315550116553	3.26871934065442e-05
Allc	0.290311812354313	0.116646455888985	-0.420310959595959	0.959901238278127	0.094357181818182	0.959901238278127	0.156838143939394	0.725743791056567	0.223207787878788	0.38637599729239	0.225356848484849	0.376570926901123	-0.290311812354311	0.123252173739683	-0.710622771950271	0.480785468513564	-0.195954630536129	0.480785468513564	-0.133473668414917	0.820918531807243	-0.0671040244755235	0.991634643490908	-0.0649549638694626	0.99294210295122
Alms1	0.329187991258741	0.462342252969923	0.20705823989899	0.997008426076184	0.0951186893939391	0.997008426076184	0.309248068181817	0.587180535828199	0.62435921969697	0.0402708929401041	0.503053719696969	0.138732591302972	-0.329187991258743	0.486780129749284	-0.122129751359753	0.796599903180183	-0.234069301864803	0.796599903180183	-0.0199399230769248	0.999999626248691	0.295171228438227	0.599379010742727	0.173865728438227	0.935231631119198
Alox12	-1.16982303379954	1.38504208102574e-08	0.377744782828281	0.222712588931624	-0.36045378787879	0.222712588931624	-0.334461757575759	0.288753406867417	-0.252922212121214	0.568361196030539	-0.267650962121214	0.511423058725367	1.16982303379953	1.85812406572339e-08	1.54756781662782	8.67673027734606e-05	0.809369245920745	8.67673027734606e-05	0.835361276223775	5.46771581808603e-05	0.91690082167832	7.69849986581583e-06	0.902172071678321	1.29437027887036e-05
Alox12b	0.4185969009324	0.913526094534727	0.0440239444444432	0.999995387927074	-0.0721059696969695	0.999995387927074	1.00414697727273	0.260009157910646	1.67245616666667	0.0135923789125022	0.637768924242424	0.700341949169308	-0.418596900932401	0.926059370165202	-0.374572956487957	0.86088384899158	-0.49070287062937	0.86088384899158	0.585550076340326	0.745504002661549	1.25385926573427	0.0750141775488115	0.219172023310023	0.996926306878523
Alox12e	0.350657610139861	0.65603501062537	0.0176633055555559	0.999999992655716	-0.01362731060606	0.999999992655716	0.276791916666667	0.866353828624921	0.228813962121212	0.937409386520418	0.319236234848485	0.781347739439958	-0.35065761013986	0.68251459804759	-0.332994304584304	0.647502945997645	-0.36428492074592	0.647502945997645	-0.0738656934731929	0.99981598024941	-0.121843648018648	0.996920256874718	-0.0314213752913749	0.999998806443103
Alox15	0.234538904428903	0.464929215989217	-0.231041111111113	0.983619058123917	-0.0942686515151525	0.983619058123917	0.160916954545453	0.837557449822773	0.140147818181817	0.90306225776941	0.254260772727272	0.445045623596103	-0.234538904428905	0.48944447334633	-0.465580015540017	0.166405143866273	-0.328807555944057	0.166405143866273	-0.0736219498834509	0.994931124872781	-0.0943910862470871	0.981831062016375	0.0197218682983675	0.999997399624195
Alox5	0.0262812062937107	0.999999577596383	0.858281237373742	0.89948022317604	0.267548363636368	0.89948022317604	-0.0160502196969653	0.999999984670341	-0.246766219696966	0.927546768172452	-0.335838909090905	0.774367606374071	-0.0262812062937035	0.999999677792436	0.832000031080033	0.927398344304629	0.24126715734266	0.927398344304629	-0.0423314259906733	0.999994487173176	-0.273047425990674	0.880263832557122	-0.362120115384613	0.690219795359343
Alox5ap	0.505862555944057	0.737330818007465	0.173901328282829	0.983454240338161	0.272353931818183	0.983454240338161	-0.00884721212121102	0.999999999965571	0.00628998484848593	0.999999999995554	0.0852176515151525	0.999974086710343	-0.505862555944055	0.761916143305853	-0.331961227661226	0.991632681603285	-0.233508624125873	0.991632681603285	-0.514709768065267	0.748567257246935	-0.499572571095569	0.771251452033986	-0.420644904428903	0.875314993151268
Alox8	0.257348938228439	0.70033322868739	-0.144579878787878	0.999997825043473	0.027258757575758	0.999997825043473	0.304444136363637	0.603537188090386	0.380613681818182	0.378399147685944	0.0929356818181822	0.997381359483427	-0.257348938228438	0.726017467233012	-0.401928817016317	0.808878103312559	-0.23009018065268	0.808878103312559	0.0470951981351984	0.999939499274492	0.123264743589744	0.987244975302173	-0.164413256410256	0.949560867023431
Aloxe3	0.492271286713289	0.810283543986344	-0.444413262626261	0.999999845375405	0.0388122272727293	0.999999845375405	1.00484412878788	0.216804647302571	1.33581062121212	0.051698286127055	0.83472881818182	0.389500315876359	-0.492271286713285	0.831394361596165	-0.936684549339548	0.875389676490239	-0.453459059440558	0.875389676490239	0.512572842074594	0.805967379872534	0.843539334498836	0.337238287447612	0.342457531468533	0.962036467140664
Alpi	0.433850629953381	0.022514752217628	-0.297058532828282	0.999499242690997	0.0471049318181831	0.999499242690997	0.273576901515153	0.326777883116442	0.442216393939395	0.0310506350033488	0.420939962121214	0.0439783615942193	-0.43385062995338	0.0235003002581401	-0.730909162781663	0.0540780088815741	-0.386745698135198	0.0540780088815741	-0.160273728438228	0.794970278550399	0.00836576398601425	0.99999997976779	-0.0129106678321674	0.999999728677863
Alpk1	0.808454727272729	4.16551349888827e-05	0.75207780808081	0.290796075657386	0.320397151515154	0.290796075657386	0.183600053030305	0.803042946701472	0.0393893636363654	0.999910456922534	0.0174685303030323	0.999999267776766	-0.808454727272727	4.44736752374109e-05	-0.0563769191919183	0.0238889187458782	-0.488057575757575	0.0238889187458782	-0.624854674242423	0.00210337165021668	-0.769065363636362	9.85427155224539e-05	-0.790986196969696	6.73986303326712e-05
Alpk2	-0.750110671328669	0.000353050748212125	-0.483657050505048	0.560707652183678	-0.258118863636361	0.560707652183678	-0.13702018181818	0.948514255548571	-0.303890575757574	0.394766401328747	-0.225387606060604	0.687541680498086	0.750110671328673	0.000366421100044145	0.266453620823623	0.0338780152171297	0.49199180769231	0.0338780152171297	0.613090489510491	0.00477424563753426	0.446220095571097	0.0656528054013532	0.524723065268067	0.02044599169104
Alpk3	-1.77884274125874	7.43495890631607e-07	-1.071349	0.338455608382393	-0.556906242424242	0.338455608382393	-0.127512946969697	0.997703204703504	-0.295689636363636	0.873824259490592	-0.103971227272727	0.999260761656989	1.77884274125874	8.84444266047169e-07	0.707493741258743	0.000846472868067827	1.2219364988345	0.000846472868067827	1.65132979428905	5.67583220267842e-06	1.4831531048951	3.77552783872304e-05	1.67487151398602	4.1642884658355e-06
Alpl	-0.0654008508158474	0.999970700120797	0.991211767676772	0.969482977865376	0.247244590909094	0.969482977865376	-0.265749742424239	0.95753907158442	-0.140199454545451	0.9983628948335	-0.320329234848482	0.906122013226472	0.0654008508158535	0.999977523870608	1.05661261849262	0.906222256375637	0.312645441724944	0.906222256375637	-0.200348891608389	0.987952326628251	-0.074798603729601	0.999950519305759	-0.254928384032631	0.961260279571565
Alppl2	0.0321320745920757	0.99989537453066	0.414943939393941	0.999956809222527	0.029355992424243	0.999956809222527	-0.176013227272726	0.708523109185777	-0.175714030303029	0.709938483894518	-0.222512909090908	0.485692567029399	-0.0321320745920744	0.999919422042167	0.382811864801865	0.999999999963564	-0.00277608216783275	0.999999999963564	-0.208145301864801	0.516513932523748	-0.207846104895105	0.518083220210347	-0.254644983682984	0.307001801979021
Als2	-0.286999910256408	0.0339249145890179	0.253028469696972	0.885943700595347	-0.0975815151515129	0.885943700595347	-0.310983075757574	0.0296757489145923	-0.435412363636362	0.000939124951449211	-0.367093196969695	0.00696591156971416	0.286999910256412	0.0355223847465784	0.540028379953381	0.293313465788767	0.189418395104897	0.293313465788767	-0.0239831655011636	0.999910687027819	-0.148412453379951	0.545873453511516	-0.0800932867132846	0.944324032964996
Als2cl	0.195180528554779	0.937924530559693	-0.183098492424242	0.99998709133003	-0.0433234318181812	0.99998709133003	0.270043810606061	0.827659624775708	0.258819242424243	0.851580450043008	0.240766477272728	0.886559649528634	-0.195180528554778	0.947612110405925	-0.37827902097902	0.879611302483336	-0.23850396037296	0.879611302483336	0.0748632820512831	0.999654896419564	0.0636387138694647	0.999864774080307	0.0455859487179494	0.999980829072775
Als2cr11	-0.263471291958042	0.882225008639047	1.01544311363636	0.999999999427594	-0.00931959848484842	0.999999999427594	-0.44934134090909	0.519555509313189	-0.426552393939394	0.571738647449125	-0.539400946969697	0.334519528880452	0.263471291958042	0.897895107863395	1.27891440559441	0.911678845287784	0.254151693473193	0.911678845287784	-0.185870048951049	0.97840569474893	-0.163081101981352	0.988744523891091	-0.275929655011655	0.877675000810121
Als2cr12	-0.517757277389276	0.29978314756115	0.415243818181819	0.989382493998344	-0.161743015151514	0.989382493998344	-0.59916921212121	0.224449033618138	-0.638995310606059	0.173957817515619	-0.652847287878787	0.158408563421639	0.517757277389278	0.317315992092424	0.933001095571096	0.695555300024828	0.356014262237763	0.695555300024828	-0.0814119347319336	0.999728597923337	-0.121238033216782	0.997452570127712	-0.135090010489509	0.995430740847629
Alx1	-0.12782211072261	0.273740431108494	-0.28056811111111	0.659521497287411	-0.0918520454545445	0.659521497287411	-0.0953842196969689	0.624733683570382	-0.230785803030302	0.0131184051774269	-0.158450318181817	0.150782236942346	0.127822110722612	0.289860132397385	-0.152746000388499	0.992099194732507	0.0359700652680664	0.992099194732507	0.0324378910256417	0.995420444733697	-0.102963692307691	0.513444538309441	-0.0306282074592064	0.996637014911981
Alx3	0.0546504487179494	0.998566861674223	-0.306407626262625	0.981409741298477	-0.0946122575757571	0.981409741298477	0.107327022727273	0.966166140761084	0.0592339090909102	0.998405335848823	0.0477220606060616	0.999525789571511	-0.0546504487179479	0.998878180425308	-0.361058074980575	0.852411324860929	-0.149262706293706	0.852411324860929	0.0526765740093247	0.999087008597866	0.00458346037296099	0.999999999520135	-0.00692838811188742	0.999999994287601
Alx4	-0.100668328671329	0.997132940056682	-1.00029235353535	0.999631582189241	-0.0740986969696969	0.999631582189241	0.257107090909091	0.833901021757752	0.0503211363636364	0.999960922118101	0.065002689393939	0.999826485027165	0.100668328671328	0.99773908199611	-0.899624024864026	0.99999902147705	0.0265696317016313	0.99999902147705	0.357775419580419	0.531440400784231	0.150989465034964	0.981145880519052	0.165671018065267	0.970512904337732
Amac1	0.0960097692307709	0.984730077242698	0.529286878787881	0.999999998390396	-0.00639791666666475	0.999999998390396	-0.18756346212121	0.801018321758561	-0.0887899090909072	0.992474712167988	-0.101150575757574	0.985406325199441	-0.0960097692307682	0.987622635623381	0.433277109557111	0.982891225970971	-0.102407685897435	0.982891225970971	-0.28357323135198	0.388087782789086	-0.184799678321677	0.792165991020292	-0.197160344988344	0.744111169167143
Amacr	-0.0488018986013967	0.999988198114284	-1.5690384040404	0.999065368178011	-0.110365772727271	0.999065368178011	0.401654757575759	0.678484014956071	0.0900013484848504	0.999706197936376	0.191541121212123	0.982564738702021	0.0488018986013998	0.999990964365523	-1.520236505439	0.999964416033647	-0.0615638741258726	0.999964416033647	0.450456656177158	0.535168818127669	0.138803247086248	0.996364128280748	0.240343019813521	0.944596197894084
Ambn	-0.0977302534965042	0.787901853727688	-0.201247537878788	0.979094283753026	-0.059126068181819	0.979094283753026	0.145483659090908	0.487994801529908	0.0303541893939386	0.999398646565172	-0.00509014393939491	0.999999984175425	0.0977302534965042	0.810277083351883	-0.103517284382284	0.997473566122584	0.0386041853146858	0.997473566122584	0.243213912587413	0.051474795474699	0.128084442890443	0.581314670270926	0.09264010955711	0.842835685452375
Ambp	-0.0382168170163172	0.995073634079561	0.134305409090909	0.999999991545019	0.00418590909090887	0.999999991545019	-0.106576863636364	0.698530786888057	-0.249855045454546	0.0330013239953657	-0.207366803030303	0.104517492663875	0.0382168170163163	0.996087184340492	0.172522226107226	0.993200554933337	0.0424027261072254	0.993200554933337	-0.0683600466200471	0.932311361772074	-0.211638228438229	0.0697189591122112	-0.169149986013987	0.211523698686635
Ambra1	0.0989127657342697	0.922829998570497	-0.439847914141411	0.995628382744231	-0.0578852424242387	0.995628382744231	0.238665500000003	0.279930215215549	0.296097772727276	0.116068364402055	0.268882181818186	0.179952640901174	-0.0989127657342649	0.934323279524716	-0.538760679875679	0.662051289192958	-0.156798008158507	0.662051289192958	0.139752734265735	0.759371088646864	0.197185006993008	0.428933043476776	0.169969416083917	0.58394041181509
Amd1	-0.261930027972027	0.531096254893525	0.0837680606060618	0.794049108125361	-0.205657424242423	0.794049108125361	-0.181159833333332	0.867666251489055	-0.0907479999999985	0.994496730269038	0.40420337878788	0.178847365181192	0.26193002797203	0.557171161125108	0.34569808857809	0.999566387852879	0.0562726037296049	0.999566387852879	0.0807701946386964	0.996747509145338	0.171182027972029	0.882494575172263	0.666133406759908	0.00313278997085542
Amdhd1	0.102106891608392	0.978196946620697	-0.847791297979798	0.999989026486663	-0.0277409393939389	0.999989026486663	0.26324093939394	0.493948005425926	0.290006696969697	0.395097105667716	0.294208545454546	0.380420595171834	-0.102106891608392	0.982179096186616	-0.94989818958819	0.945047009171444	-0.129847831002331	0.945047009171444	0.161134047785548	0.867036085640667	0.187899805361305	0.77223050246176	0.192101653846154	0.755591528319774
Amdhd2	0.319077550116551	0.52945874701005	0.121927590909092	0.986258585658125	0.13187140909091	0.986258585658125	-0.0398195303030289	0.999983135419743	0.0921474393939408	0.997915582545156	0.0988995454545466	0.996938120927918	-0.319077550116549	0.555505301273554	-0.197149959207459	0.923440356850932	-0.18720614102564	0.923440356850932	-0.35889708041958	0.432021252791554	-0.22693011072261	0.837978109758091	-0.220178004662004	0.854847504864938
Amelx	-0.0137306695804188	0.999999630020645	-0.540872219696969	0.999972661637618	-0.0301342575757568	0.999972661637618	0.162101810606061	0.839274105937795	0.111544166666667	0.965199315602838	0.102688053030304	0.97640589960633	0.0137306695804203	0.999999717803427	-0.52714155011655	0.999999183632615	-0.0164035879953373	0.999999183632615	0.175832480186481	0.768052484367827	0.125274836247087	0.935670100041183	0.116418722610723	0.953426023930758
Amfr	-0.0527086148018631	0.985427483172034	0.344202795454547	0.999999998937002	-0.00330856818181663	0.999999998937002	-0.114876053030301	0.728013655292771	-0.0581640303030288	0.982479855040511	-0.0548599166666651	0.986896513128407	0.0527086148018656	0.988199922427456	0.396911410256411	0.991535974018491	0.0494000466200473	0.991535974018491	-0.0621674382284373	0.973356643121889	-0.00545541550116479	0.999999976589039	-0.00215130186480102	0.999999999911578
Amh	0.135773130536132	0.990831330931695	-0.329277974747474	0.992078366881285	-0.140301939393938	0.992078366881285	0.211947378787879	0.942911333605371	0.34846612878788	0.667180415887768	0.245873825757577	0.894844305941431	-0.13577313053613	0.992643543115081	-0.465051105283605	0.822509226018213	-0.276075069930069	0.822509226018213	0.0761742482517488	0.99969799208639	0.212692998251749	0.936120735973954	0.110100695221446	0.997605487042056
Amhr2	0.114636960372961	0.99744936023189	0.404616323232323	0.996154452473827	-0.131499712121212	0.996154452473827	-0.0145865530303025	0.999999990038601	0.077631257575758	0.999798261589661	0.0435546666666673	0.999993176823161	-0.114636960372961	0.997991374146341	0.289979362859362	0.912932474847905	-0.246136672494173	0.912932474847905	-0.129223513403264	0.996143661787317	-0.0370057027972035	0.999997145749007	-0.0710822937062939	0.999866677999062
Amica1	0.241434733100234	0.00507576217715555	-0.0203928737373737	0.686409191589783	0.0897566893939397	0.686409191589783	0.0324331818181823	0.996006513803493	0.0590715454545458	0.927271859747405	0.13724465909091	0.271526662758514	-0.241434733100233	0.00524772156102937	-0.261827606837608	0.152376889121738	-0.151678043706294	0.152376889121738	-0.209001551282052	0.0203705316237885	-0.182363187645688	0.0552198097515301	-0.104190074009324	0.50863561704264
Amigo1	-0.516474818764567	8.76606225563847e-06	-0.29069237121212	0.486979467655728	-0.155421507575756	0.486979467655728	-0.180952795454544	0.333215225112881	-0.118675053030301	0.738030053778987	-0.239871598484847	0.110208740858652	0.516474818764571	9.7028368633012e-06	0.225782447552449	0.00262831175753986	0.361053311188813	0.00262831175753986	0.335522023310025	0.00604996308056172	0.397799765734267	0.000757158564505089	0.276603220279722	0.0327614343645577
Amigo2	-0.324013082750582	0.437408193881773	0.14457792929293	0.944171018127578	-0.165024484848484	0.944171018127578	-0.0888649242424229	0.997428512840908	-0.104639318181817	0.993839603920029	-0.109551454545453	0.992179436711951	0.324013082750584	0.461041461443853	0.468591012043513	0.947753443187971	0.158988597902099	0.947753443187971	0.235148158508159	0.764517373281082	0.219373764568765	0.812949098914674	0.214461628205129	0.827147950060437
Amigo3	-0.0483858088578079	0.983677450136047	0.0871110909090921	0.999999734993661	0.00746043939394038	0.999999734993661	0.0671841136363644	0.943536115861365	-0.0106998636363628	0.999997724913027	-0.0159082727272717	0.999976194483107	0.0483858088578101	0.986749829006674	0.135496899766901	0.973190420339038	0.0558462482517497	0.973190420339038	0.115569922494173	0.595530718886657	0.0376859452214465	0.996413954595552	0.0324775361305374	0.998411424031585
Ammecr1	0.0418226596736606	0.997607046918025	-0.315079939393938	0.829116872839006	0.111328545454547	0.829116872839006	0.0761341363636373	0.963355973204658	-0.059708787878787	0.988671266548606	-0.145844227272727	0.618139269466509	-0.0418226596736568	0.998116923590972	-0.356902599067596	0.973611990937656	0.069505885780889	0.973611990937656	0.0343114766899794	0.999377829883464	-0.101531447552445	0.865279049274331	-0.187666886946385	0.322836779252723
Ammecr1l	0.047797778554777	0.99854078482774	0.146194717171715	0.918926991849629	0.114309666666665	0.918926991849629	-0.0774290227272742	0.986401126115397	0.0548297424242409	0.997782623482102	-0.0435238257575775	0.999387402119328	-0.0477977785547788	0.998857573403957	0.0983969386169377	0.993119965957949	0.0665118881118871	0.993119965957949	-0.125226801282052	0.872126160555272	0.00703196386946328	0.99999998578795	-0.091321604312355	0.966681073053209
Amn	-0.0334318175990655	0.999958994457486	0.7623670479798	0.997284501587401	0.0742290227272751	0.997284501587401	-0.252733689393937	0.559307646232246	-0.302645401515149	0.376270137557853	-0.310858651515149	0.34945323655538	0.033431817599069	0.99996851643852	0.795798865578867	0.97944285696735	0.107660840326342	0.97944285696735	-0.219301871794871	0.663625288336691	-0.269213583916082	0.456264854450182	-0.277426833916083	0.424353673266194
Amn1	-0.0147397657342658	0.99999994669049	0.534695055555556	0.956974473120467	0.173476712121212	0.956974473120467	-0.269589545454545	0.765445551570232	-0.192627848484849	0.932128766589661	-0.278660893939394	0.740411012540856	0.0147397657342645	0.999999959372274	0.54943482128982	0.932232783008534	0.188216477855476	0.932232783008534	-0.254849779720281	0.785329181631914	-0.177888082750584	0.946975280294083	-0.26392112820513	0.759621258383528
Amot	-1.04087066433566	0.0425809262888841	-1.34291353535353	0.717565364154196	-0.478281257575757	0.717565364154196	0.241976212121213	0.981414451897673	0.19099943939394	0.994419536063102	0.134727840909092	0.999170811949015	1.04087066433567	0.0446654073039783	-0.30204287101787	0.533541651296362	0.562589406759908	0.533541651296362	1.28284687645688	0.00794510125099757	1.2318701037296	0.0115105803610038	1.17559850524476	0.0174845086874836
Amotl1	-0.503594599067599	0.152723679886876	-0.268125434343433	0.770599156668333	-0.271614939393939	0.770599156668333	0.108302075757576	0.996160749180968	0.243128984848485	0.841585549190209	0.343083287878788	0.567086914165864	0.503594599067599	0.161599917370832	0.235469164724165	0.85300156279556	0.23197965967366	0.85300156279556	0.611896674825175	0.056289966018795	0.746723583916083	0.011900905335221	0.846677886946387	0.00330501585157694
Amotl2	0.174039701048955	0.503480782816082	0.335446911616166	0.538120871482215	-0.178841553030299	0.538120871482215	-0.150513356060602	0.699759776515611	-0.0911501742424201	0.952448319887459	-0.0868829166666621	0.961675189899507	-0.174039701048948	0.529006016889826	0.161407210567213	0.0217142334423447	-0.352881254079251	0.0217142334423447	-0.324553057109554	0.0411823983117252	-0.265189875291372	0.134741494216929	-0.260922617715615	0.145408202650542
Ampd1	-1.63925368997669	0.000130890556068075	-0.769965939393938	0.435195557814915	-0.599234742424241	0.435195557814915	-0.0685407575757564	0.999975041280622	-0.0573086060606049	0.999991322639924	0.218575454545456	0.984152684975447	1.63925368997669	0.000137227322409839	0.869287750582753	0.0270249426228979	1.04001894755245	0.0270249426228979	1.57071293240093	0.000278833900369535	1.58194508391609	0.000227070166452847	1.85782914452215	1.53934280446855e-05
Ampd2	-0.0305341235431243	0.997755461997461	-0.0448415050505055	0.991384292587256	0.0418034848484841	0.991384292587256	-0.012685454545455	0.999989915349203	-0.0288403484848489	0.998831948122579	-0.103979227272728	0.651138954509033	0.0305341235431233	0.998234976259054	-0.0143073815073817	0.882625910796259	0.072337608391608	0.882625910796259	0.0178486689976686	0.999917430537948	0.00169377505827481	0.99999999993444	-0.073445103729604	0.875583951865039
Ampd3	0.541656832167832	1.3380614394265e-09	0.0887442020202028	4.88700897220973e-05	0.382733416666667	4.88700897220973e-05	0.298285265151515	0.00204154194435324	0.267961522727273	0.00642624572456285	0.421121431818182	8.9059093684174e-06	-0.541656832167833	1.86645787714212e-09	-0.452912630147631	0.167253724106661	-0.158923415501166	0.167253724106661	-0.243371567016318	0.00959143874461965	-0.27369530944056	0.00269517430512989	-0.120535400349651	0.425760926284932
Amph	0.0216067995337986	0.999997450467168	-0.541079626262628	0.999999991023525	-0.00892523484848623	0.999999991023525	0.265593257575756	0.543183604322853	0.0556080303030289	0.999549527039667	0.189800356060605	0.822702807719414	-0.0216067995337989	0.999998052342132	-0.562686425796425	0.999984851378513	-0.0305320343822838	0.999984851378513	0.243986458041959	0.593195942778141	0.0340012307692313	0.99997143954503	0.168193556526807	0.87417830948709
Amt	0.0831957564102564	0.993749489863324	0.146721282828282	0.999977013607044	0.0328276666666668	0.999977013607044	0.0173732424242423	0.999999473842437	0.0377152575757574	0.99994809841868	0.0322893787878787	0.999979156323102	-0.0831957564102576	0.995017473851485	0.0635255264180249	0.999694073554132	-0.0503680897435905	0.999694073554132	-0.065822513986015	0.998609615051161	-0.0454804988344997	0.999830163248901	-0.0509063776223786	0.999674998668141
Amtn	0.0729712925407928	0.998488898867879	-0.291738136363636	0.999967579332582	-0.0397145075757572	0.999967579332582	0.261806666666667	0.668945504164497	0.197849621212122	0.864636208506267	0.168519803030303	0.927989155383101	-0.0729712925407925	0.998816557004511	-0.364709428904428	0.987837060847769	-0.11268580011655	0.987837060847769	0.188835374125875	0.875027026957878	0.124878328671329	0.979709772883974	0.0955485104895107	0.994842678837499
Amy1	-1.39206205594406	0.00504578402206746	1.49311801010101	0.393293392380945	-0.697405121212121	0.393293392380945	-1.184368	0.0355392122726504	-0.957911878787879	0.124913996513147	-0.932281795454545	0.141814204049995	1.39206205594406	0.00521658886509735	2.88518006604507	0.355581003191043	0.694656934731935	0.355581003191043	0.207694055944056	0.992318465548141	0.434150177156177	0.799246282516831	0.459780260489511	0.757918072362159
Amy2a5	-0.542721326923076	8.38546348935765e-06	0.141349780303031	0.205061702961888	-0.218963734848484	0.205061702961888	-0.325883507575757	0.0206245176306107	-0.33727678030303	0.0152719523615494	-0.370024522727272	0.00642561677560161	0.542721326923077	9.29253872394842e-06	0.684071107226107	0.0132861434563167	0.323757592074592	0.0132861434563167	0.21683781934732	0.175751182117647	0.205444546620047	0.219312916354911	0.172696804195804	0.386300502825085
Amz1	0.405357886946388	0.00146504666044001	0.0642061717171724	0.989189972881	0.0591544393939403	0.989189972881	0.135492833333334	0.685046681582138	0.126751636363637	0.740034028817572	0.134575257575758	0.690891861037116	-0.405357886946387	0.00151108188763871	-0.341151715229215	0.00861120564280615	-0.346203447552447	0.00861120564280615	-0.269865053613054	0.0622377852329281	-0.27860625058275	0.0505008026070367	-0.270782629370629	0.0606941812093136
Amz2	-0.514405328671328	0.455727835267523	0.0452571616161628	0.999973712394054	-0.0643963939393926	0.999973712394054	-0.464038045454543	0.61995116473396	-0.511766287878787	0.52374525296451	-0.475289636363635	0.597010627932218	0.514405328671331	0.479962571866369	0.559662490287492	0.617311110705242	0.450008934731937	0.617311110705242	0.0503672832167854	0.99999322441194	0.00263904079254275	0.999999999999855	0.0391156923076941	0.999998492687885
Anapc1	0.471021701631704	0.834071064522295	-0.473115959595957	0.999999991490638	0.0237918484848507	0.999999991490638	0.684292272727275	0.585740705494021	0.724749166666669	0.528674120802513	0.713442666666669	0.544401066281163	-0.4710217016317	0.853627268844101	-0.94413766122766	0.879544704548293	-0.447229853146852	0.879544704548293	0.213270571095572	0.996433663078215	0.253727465034967	0.991064332797324	0.242420965034967	0.992953052547579
Anapc10	0.321426137529139	0.510837313725551	-0.28247911111111	0.99999599618912	0.0308883181818198	0.99999599618912	0.406247681818183	0.335834002784655	0.602962090909092	0.0591892643468994	0.595252598484849	0.0639591667100392	-0.321426137529137	0.536523637423036	-0.603905248640248	0.637732079413976	-0.290537819347319	0.637732079413976	0.0848215442890448	0.998455014166197	0.281535953379954	0.667176275204594	0.273826460955711	0.692107013269484
Anapc11	-0.0797815413752901	0.788546521099296	0.0173753409090926	0.999999960879306	-0.00483744696969579	0.999999960879306	-0.137551189393938	0.340251932883601	-0.243046446969696	0.0170952935851295	-0.135011143939393	0.358557761894167	0.0797815413752923	0.810887902105285	0.0971568822843836	0.848422480648885	0.0749440944055953	0.848422480648885	-0.0577696480186473	0.947222956018064	-0.163264905594405	0.153276860135069	-0.0552296025641018	0.956855501013845
Anapc13	0.252403747086249	0.954255900242012	-0.82471159090909	0.999975877537376	-0.0668069393939381	0.999975877537376	0.6715425	0.30234733389726	1.21877783333333	0.00942935270430945	1.26642475757576	0.00650993480738438	-0.252403747086246	0.961804736670105	-1.07711533799534	0.895236757328852	-0.319210686480185	0.895236757328852	0.419138752913754	0.727907081637269	0.966374086247088	0.0402429197086073	1.01402101048951	0.0281673374721576
Anapc16	0.0184890163170189	0.999997755953926	-0.0470302222222201	0.999999999904282	0.00365886363636656	0.999999999904282	0.165535060606063	0.824181347647489	0.0847941969696993	0.990648062101468	0.158058659090912	0.850508305316288	-0.0184890163170148	0.999998285946938	-0.0655192385392373	0.999999539599375	-0.0148301526806505	0.999999539599375	0.147046044289046	0.874182486648935	0.0663051806526824	0.997198402263043	0.139569642773894	0.897319833480187
Anapc2	0.426181269230771	0.922850505394121	-0.551554196969696	0.999999999754828	0.0145607878787892	0.999999999754828	0.684667272727274	0.678784037442097	0.666999106060607	0.701278477548806	0.627249727272728	0.750590769330464	-0.426181269230767	0.934341434879577	-0.977735466200464	0.943510281843662	-0.41162048135198	0.943510281843662	0.258486003496506	0.994181212388396	0.240817836829839	0.996009322775734	0.201068458041959	0.99851206368219
Anapc4	0.102052812937062	0.995584649715816	0.79552378030303	0.999390998434957	0.0757235833333324	0.999390998434957	-0.0625612500000005	0.999795478559622	0.331018401515151	0.578448346633568	0.281338098484848	0.725094127102886	-0.102052812937064	0.996498544607328	0.693470967365966	0.999998620523964	-0.0263292296037309	0.999998620523964	-0.164614062937064	0.960944532152571	0.228965588578087	0.846810371849083	0.179285285547785	0.942727690087479
Anapc5	-0.122766228438228	0.794604671392697	-0.142742393939392	0.875066033934936	-0.113302303030302	0.875066033934936	0.108781954545455	0.893063371508231	0.146019454545456	0.710231951734728	0.317028045454546	0.0606916627817826	0.122766228438229	0.816620626989122	-0.019976165501163	0.999999828414064	0.00946392540792707	0.999999828414064	0.231548182983685	0.224226968454666	0.268785682983685	0.115269600628842	0.439794273892776	0.00198982151498295
Anapc7	0.098264554778556	0.848782502834979	0.520774989898991	0.99842636660053	0.0400240909090924	0.99842636660053	-0.0258962272727264	0.999867257679373	0.192433333333334	0.312243031280913	0.130569484848486	0.692142303404246	-0.0982645547785533	0.867261328516771	0.422510435120436	0.98726339183684	-0.0582404638694622	0.98726339183684	-0.124160782051281	0.708734417832794	0.0941687785547799	0.88722344961505	0.0323049300699315	0.99947969998099
Ang2	-0.22810548018648	0.991455069058343	0.656731277777778	0.998740056162102	0.169859431818182	0.998740056162102	-0.477624984848484	0.829386243787966	-0.309972386363636	0.971296121296132	-0.424672378787879	0.889000623526949	0.22810548018648	0.993152671561041	0.884836757964257	0.905421682583187	0.397964912004662	0.905421682583187	-0.249519504662005	0.989102789601286	-0.0818669061771566	0.999979376837957	-0.196566898601399	0.996905222255869
Ang4	-0.00354840442890306	0.999999999632361	-0.200300106060605	0.830960937608286	-0.134823666666665	0.830960937608286	0.0887456439393952	0.969728262767633	0.0524572121212133	0.997961144959169	0.055656090909092	0.997185380703453	0.00354840442890498	0.999999999720023	-0.196751701631701	0.830898258080134	-0.131275262237761	0.830898258080134	0.0922940483682993	0.960003800301258	0.056005616550117	0.996791508121111	0.0592044953379961	0.995673998643095
Ang5	-0.435571566433566	0.831738510403801	0.885657151515152	0.999999972241211	-0.0266951212121212	0.999999972241211	-0.718392757575757	0.453638221530881	-0.674227075757575	0.518558995805846	-0.658285181818181	0.542606204057106	0.435571566433567	0.851457204893064	1.32122871794872	0.882939605391946	0.408876445221446	0.882939605391946	-0.28282119114219	0.976772731143197	-0.238655509324009	0.990042717753988	-0.222713615384615	0.993046023699182
Ang6	-0.124992120046619	0.990567099375678	0.330754373737374	0.999943961709716	-0.0530243030303024	0.999943961709716	-0.33773356060606	0.614586752441101	-0.287706515151514	0.752560267987104	-0.317658166666666	0.67095231039956	0.124992120046621	0.992427603291423	0.455746493783995	0.999638241085251	0.0719678170163176	0.999638241085251	-0.21274144055944	0.907516442153795	-0.162714395104894	0.971708887439895	-0.192666046620046	0.939003123517417
Angel1	0.0857242558275071	0.693683121212215	-0.140958553030302	0.999477652756486	0.0229904166666678	0.999477652756486	0.0977852651515161	0.630653002364343	0.0569135681818194	0.943890931811732	0.0232660378787887	0.999441411750219	-0.0857242558275055	0.719521786646801	-0.226682808857809	0.907018281598455	-0.0627338391608386	0.907018281598455	0.0120610093240095	0.99998650250508	-0.0288106876456872	0.997967487160005	-0.0624582179487177	0.908684967039116
Angel2	0.0273778519813527	0.999999700025376	-0.373235924242424	0.999999995831433	0.0142477272727277	0.999999995831433	0.302756310606061	0.88905424431435	0.124049045454546	0.99856083298017	0.0668492272727277	0.999958408384162	-0.0273778519813518	0.999999771225223	-0.400613776223776	0.999999997190013	-0.0131301247086244	0.999999997190013	0.275378458624709	0.916324483292307	0.0966711934731937	0.999611353392627	0.0394713752913755	0.999997971351778
Angpt1	-0.467288396270395	0.788955851976574	0.596972151515153	0.973020496130247	-0.298661893939393	0.973020496130247	-0.70540115151515	0.475271171744219	-0.691834424242423	0.495225104058601	-0.514289833333332	0.764451225255751	0.467288396270397	0.811275663271522	1.06426054778555	0.998477434854347	0.168626502331003	0.998477434854347	-0.238112755244755	0.990303761497612	-0.224546027972027	0.992846430216968	-0.0470014370629365	0.999999117279113
Angpt2	0.489185680652684	0.000555250542750296	0.216685828282832	0.25615856970439	0.236206681818185	0.25615856970439	0.185301530303034	0.49511288863082	0.204347234848488	0.395237171385229	0.149588303030306	0.699137905922695	-0.489185680652679	0.000574537123538166	-0.27249985236985	0.162471825083029	-0.252978998834497	0.162471825083029	-0.303884150349648	0.0609606732155098	-0.284838445804193	0.0895028548349792	-0.339597377622375	0.0278655182675401
Angpt4	-0.0235809592074567	0.999432056176066	-0.203604308080806	0.505786460515912	-0.119284696969694	0.505786460515912	0.0429007878787905	0.989553109217351	0.160510818181821	0.218849144064167	0.0508385606060631	0.975847769865857	0.0235809592074618	0.999558735597088	-0.180023348873347	0.686477249660748	-0.0957037377622353	0.686477249660748	0.0664817470862497	0.912116600180816	0.18409177738928	0.0927844042938202	0.074419519813522	0.86325406465182
Angptl1	-0.733435651515148	0.00434586240157664	0.258478893939397	0.883210953404753	0.199141954545458	0.883210953404753	-0.180233590909087	0.921358564347598	0.264522242424246	0.699857150876183	-0.0914612575757542	0.9971062063383	0.733435651515155	0.00449014732851127	0.991914545454549	0.000182501635526022	0.932577606060609	0.000182501635526022	0.553202060606065	0.0507838820331413	0.997957893939397	5.57161657791516e-05	0.641974393939397	0.0162414981446388
Angptl2	-0.00632711072261004	0.999999997329741	-0.153272833333332	0.570736299363292	0.238367871212122	0.570736299363292	0.175296977272729	0.822101546364769	0.249946287878789	0.523312180822163	0.201395106060608	0.723579593227474	0.00632711072261291	0.999999997966128	-0.146945722610721	0.507424251845995	0.244694981934734	0.507424251845995	0.181624087995341	0.78019881584317	0.256273398601401	0.458645169144819	0.20772221678322	0.670240938552419
Angptl3	-0.285703828671329	0.783698907150705	0.0379713383838388	0.999999999248266	-0.00889539393939381	0.999999999248266	-0.291841454545454	0.810364200766094	-0.231916295454546	0.919634239568193	-0.264177583333334	0.866505137749116	0.285703828671329	0.806291169373406	0.323675167055167	0.826358276229999	0.276808434731934	0.826358276229999	-0.00613762587412595	0.999999999910696	0.053787533216783	0.999962069737414	0.0215262453379951	0.999999835460226
Angptl4	0.751661279137531	0.00277452444771442	-0.388093042929291	0.0978080909756053	0.514004803030305	0.0978080909756053	0.439824401515153	0.200333601047175	0.857187143939396	0.00113215349618823	0.990375022727274	0.000147551841971572	-0.751661279137528	0.00286275058001118	-1.13975432206682	0.749668916659554	-0.237656476107224	0.749668916659554	-0.311836877622376	0.49236931488545	0.105525864801866	0.99257376241749	0.238713743589745	0.746183521942017
Angptl6	0.148047185314686	0.330247394771013	-0.215847702020202	0.999999999999093	-0.000924393939393565	0.999999999999093	0.175466712121212	0.231142393289686	0.178998712121213	0.214628302790392	0.223183303030304	0.075217421068548	-0.148047185314685	0.349342328126436	-0.363894887334887	0.343151582846891	-0.148971579254079	0.343151582846891	0.0274195268065276	0.99942344029668	0.0309515268065276	0.998858740451501	0.0751361177156185	0.905251767688463
Angptl7	-1.128573997669	0.000524262533891817	0.0750455050505053	0.296483477734242	-0.519279212121211	0.296483477734242	-0.284432030303029	0.83456791694757	-0.34157703030303	0.704429886622494	-0.415604772727272	0.519699780164253	1.128573997669	0.000542651997260446	1.2036195027195	0.130306101794904	0.609294785547786	0.130306101794904	0.844141967365967	0.0146909371729101	0.786996967365967	0.0260860853509493	0.712969224941725	0.0530822198982371
Ank	-0.201379378787881	0.405484385512923	0.410925545454542	0.999838619089695	-0.0327531515151535	0.999838619089695	-0.00378563636363877	0.999999999570951	0.0710642424242405	0.988569828787288	0.00425227272727078	0.999999999139007	0.201379378787878	0.427939459350907	0.612304924242423	0.612036813623912	0.168626227272727	0.612036813623912	0.197593742424241	0.448092798464742	0.272443621212121	0.150330052955688	0.205631651515151	0.4059659893231
Ank1	-0.474822656759908	0.0106594642279091	-0.23965163888889	0.996782948819046	-0.0660561136363648	0.996782948819046	-0.272403916666668	0.333929864273458	-0.224688583333334	0.528950797227219	0.242529992424241	0.450835814191777	0.474822656759906	0.0110666852502197	0.235171017871017	0.0377627083140726	0.408766543123542	0.0377627083140726	0.202418740093239	0.598496641723492	0.250134073426572	0.377981061259958	0.717352649184148	4.82369082789313e-05
Ank2	-0.616192951048948	0.00102196327029813	0.4933606969697	0.265702639504134	-0.307789924242421	0.265702639504134	-0.320205757575754	0.231187446316304	-0.260564204545451	0.428180669030735	-0.400958515151512	0.0822850963229913	0.616192951048952	0.00105477337137405	1.10955364801865	0.223977748954966	0.308403026806528	0.223977748954966	0.295987193473194	0.260601034906911	0.355628746503498	0.11908605627259	0.215234435897437	0.586539849285326
Ank3	-1.12181806759907	0.000302781706565169	-0.522428292929295	0.482118795681405	-0.412978045454547	0.482118795681405	-0.0337800757575773	0.999997383366539	-0.057436886363638	0.99993995429606	-0.0464162878787899	0.999982818508998	1.12181806759907	0.000314640369038277	0.599389774669774	0.0411977505892036	0.708840022144522	0.0411977505892036	1.08803799184149	0.000506388326414919	1.06438118123543	0.000643027641048066	1.07540177972028	0.000579689058038735
Ankar	0.249313974941726	0.826455189581019	-0.465990704545453	0.999830010591981	-0.0659346136363623	0.999830010591981	0.401189340909092	0.469738297087353	0.34528865909091	0.619314039844638	0.442087946969698	0.370883792049497	-0.249313974941725	0.846533709728674	-0.715304679487179	0.673532563681628	-0.315248588578088	0.673532563681628	0.151875365967366	0.982234917368229	0.0959746841491846	0.998425041580052	0.192773972027973	0.945678888140069
Ankdd1a	-0.104154699300698	0.932844661562438	0.16631781818182	0.99994761733734	-0.02879768181818	0.99994761733734	-0.182024727272726	0.632663874736269	-0.237275227272726	0.367358221989832	-0.244736030303029	0.336603961386633	0.104154699300701	0.943157107325506	0.270472517482518	0.98778138232718	0.0753570174825189	0.98778138232718	-0.0778700279720266	0.985587871619981	-0.133120527972027	0.847318676943285	-0.140581331002329	0.814765617831954
Ankdd1b	-0.0431882674825182	0.998643977171698	-0.614252921717172	0.751398156009148	-0.143003204545455	0.751398156009148	0.15614740151515	0.679401297502098	0.196368189393939	0.456263240270596	0.163668674242423	0.636925764889824	0.0431882674825163	0.998939092297908	-0.571064654234655	0.926671156311608	-0.0998149370629377	0.926671156311608	0.199335668997668	0.399816991632197	0.239556456876456	0.221639396219547	0.206856941724941	0.361300410461306
Ankfn1	-0.325667483682982	0.0524845798273323	-0.705584449494948	0.171120709589682	-0.276914825757574	0.171120709589682	0.00291901515151667	0.999999999908141	-0.0765577196969683	0.983175713427822	-0.106920772727271	0.923056115437907	0.325667483682984	0.0551436027138034	-0.379916965811965	0.99827570798357	0.0487526579254088	0.99827570798357	0.328586498834499	0.0521686368520544	0.249109763986014	0.217312286134063	0.218746710955712	0.339013394882589
Ankfy1	0.454806871794875	0.0625459439805505	0.270107909090913	0.691409912648685	0.228804015151518	0.691409912648685	0.230269500000003	0.685900183818093	0.129995015151518	0.962708913044868	0.097391787878791	0.990857150840177	-0.45480687179487	0.0658030496206232	-0.18469896270396	0.67448083751036	-0.226002856643355	0.67448083751036	-0.22453737179487	0.680347340954544	-0.324811856643354	0.305892120372311	-0.357415083916081	0.217879929136495
Ankhd1	-0.0636266177156177	0.944648922406144	0.30779894949495	0.999511586681159	0.0270877121212116	0.999511586681159	-0.179780181818182	0.211140645570795	-0.21315009090909	0.097384291648274	-0.199347045454545	0.135910261112944	0.0636266177156168	0.953480808478434	0.371425567210567	0.808531350932315	0.0907143298368285	0.808531350932315	-0.116153564102565	0.601922172859403	-0.149523473193474	0.339616842597216	-0.135720427738928	0.440226811107204
Ankib1	0.131862773892779	0.025671050040491	0.271492500000005	0.0563714034314921	0.125297878787884	0.0563714034314921	0.0623853030303074	0.63064525458902	0.113370196969702	0.100555154858926	0.0951222121212168	0.220236616054253	-0.13186277389277	0.0268216854865885	0.13962972610723	0.99999472903505	-0.00656489510489178	0.99999472903505	-0.0694774708624676	0.487159748756629	-0.0184925769230735	0.997898429174913	-0.0367405617715585	0.934972735674609
Ankk1	0.112417985431236	0.577904151882248	-0.0720071641414139	0.917318697641622	0.0722072878787883	0.917318697641622	0.163531659090909	0.266590403697148	0.154845340909091	0.317492549006931	0.135652795454546	0.449864098777925	-0.112417985431235	0.604551024989265	-0.18442514957265	0.994399468376739	-0.0402106975524471	0.994399468376739	0.0511136736596741	0.980903907208162	0.0424273554778559	0.992575077310437	0.0232348100233101	0.999734689635376
Ankle1	0.353187046620048	0.904077947476933	-0.278626131313129	0.999999999841627	0.0106309848484866	0.999999999841627	0.351704151515153	0.926488257968482	0.414831787878789	0.859794700807889	0.612160909090911	0.556424619801191	-0.353187046620046	0.917614702331317	-0.631813177933177	0.927476069157762	-0.342556061771561	0.927476069157762	-0.00148289510489381	0.999999999999999	0.0616447412587424	0.99999360484352	0.258973862470864	0.979853946318129
Ankle2	0.0788980023310006	0.999476112354497	-0.502104464646466	0.999933644000254	-0.0586157878787898	0.999933644000254	0.368162303030301	0.600283847527406	0.263251560606059	0.855120671061767	0.279229303030301	0.821759691183904	-0.0788980023310033	0.999593186792899	-0.581002466977468	0.991410915645554	-0.137513790209791	0.991410915645554	0.289264300699299	0.779919252588183	0.184353558275057	0.963642199051315	0.2003313006993	0.947053980235943
Ankmy1	0.0790142657342653	0.991029997846508	0.226533131313131	0.998702645173673	-0.0585929924242432	0.998702645173673	0.000957090909090653	0.999999999999969	-0.139495984848486	0.906429094528485	-0.154862007575758	0.860536046646915	-0.0790142657342656	0.992805800197596	0.147518865578866	0.902459168135835	-0.137607258158508	0.902459168135835	-0.0780571748251746	0.993249070744647	-0.218510250582751	0.567644458474676	-0.233876273310023	0.496934163820112
Ankmy2	0.0841129003496532	0.976731647598141	0.436432340909094	0.997108494091445	-0.0595824469696939	0.997108494091445	0.0784450227272752	0.98778252179541	0.118499810606063	0.918386200312542	-0.0280083181818154	0.999960630171899	-0.084112900349649	0.980950116306024	0.352319440559442	0.814092426298978	-0.143695347319346	0.814092426298978	-0.00566787762237642	0.999999996822815	0.0343869102564111	0.999856569346764	-0.112121218531467	0.92861827912617
Ankra2	-0.247136475524475	0.814784003020721	0.548334792929294	0.999954374576727	-0.0511544242424238	0.999954374576727	-0.387298666666666	0.477314898179887	-0.440418499999999	0.347178878985046	-0.440329712121212	0.347197563640877	0.247136475524476	0.835617811963213	0.795471268453769	0.934105659512049	0.195982051282051	0.934105659512049	-0.140162191142191	0.986320599061842	-0.193282024475524	0.937927442384321	-0.193193236596736	0.938068975940873
Ankrd1	-1.45378491025641	0.00625692637686659	-1.33578546969697	0.999999989243997	-0.0222330757575714	0.999999989243997	-0.325395348484844	0.954636070002052	0.227978212121217	0.991896897134797	0.512365318181823	0.746634465512444	1.45378491025641	0.00647548192387437	0.117999440559443	0.00748615683664222	1.43155183449884	0.00748615683664222	1.12838956177156	0.0529194210611277	1.68176312237762	0.00116731017600014	1.96615022843823	0.00012370266039885
Ankrd10	-0.335455456293707	0.0963524894471035	-0.00846970454545577	0.998657363200785	-0.0541622651515165	0.998657363200785	-0.201870734848486	0.596372929898827	-0.324243674242426	0.153670508122838	-0.269986106060607	0.304961699850124	0.335455456293706	0.101685732679557	0.326985751748252	0.227063985137519	0.281293191142191	0.227063985137519	0.133584721445221	0.878880999950319	0.0112117820512818	0.999999855280001	0.0654693502330999	0.995836246595793
Ankrd11	0.176503375291376	0.986518480464113	-0.505974767676767	0.999985018075645	-0.055746363636363	0.999985018075645	0.364036227272728	0.781169119943713	0.232974333333334	0.961990609551859	0.220111878787879	0.97077525126672	-0.176503375291375	0.989101380191451	-0.682478142968143	0.958700799199644	-0.232249738927739	0.958700799199644	0.187532851981352	0.985189432681146	0.056470958041958	0.99998221504001	0.0436085034965038	0.99999615219684
Ankrd12	0.106883081585084	0.914663355877977	0.147426636363638	0.999988891096849	0.0214269242424268	0.999988891096849	0.272910954545456	0.209703814349321	0.540849651515154	0.00105991282449791	0.365486530303032	0.0464085611022271	-0.10688308158508	0.927072330418758	0.0405435547785553	0.973406837295388	-0.085456157342656	0.973406837295388	0.166027872960374	0.658062229372931	0.433966569930071	0.00698004239988093	0.258603448717949	0.215612722373617
Ankrd13a	0.661509101398604	4.24397489328099e-05	-0.21140364141414	0.153718396424608	0.3103571969697	0.153718396424608	0.584441590909093	0.00083274479411044	0.553925378787881	0.00156112784558338	0.592075136363639	0.000675242370089202	-0.661509101398601	4.52952475800128e-05	-0.872912742812742	0.0603552524940587	-0.351151904428903	0.0603552524940587	-0.0770675104895099	0.98773932970043	-0.107583722610721	0.940418907229612	-0.0694339650349638	0.992837299689241
Ankrd13b	0.129992335664336	0.977416565497702	-0.484683767676767	0.999927941716909	0.0482936818181826	0.999927941716909	0.320166636363637	0.532926191682138	0.299955984848485	0.597490961827658	0.280171621212122	0.661193061535957	-0.129992335664336	0.981524915052076	-0.614676103341103	0.998402601865911	-0.0816986538461541	0.998402601865911	0.1901743006993	0.898003103970227	0.169963649184149	0.9359791475467	0.150179285547785	0.963180158341165
Ankrd13c	-0.133578466200464	0.233823025366243	-0.0211127979797963	0.940342935312032	-0.0558869848484828	0.940342935312032	-0.0809453787878762	0.762516988629494	-0.20711724242424	0.0313648056342625	-0.210069287878786	0.0281759681559495	0.133578466200467	0.247657612645992	0.112465668220669	0.771457296299246	0.0776914813519828	0.771457296299246	0.0526330874125891	0.949447468122249	-0.0735387762237749	0.809603607418686	-0.0764908216783203	0.782756113408988
Ankrd13d	0.451981886363638	0.0593962616378789	0.482318148989901	0.81627581726953	0.190623840909092	0.81627581726953	0.153289689393941	0.918855892364023	0.199531924242425	0.78631443922447	0.164909234848487	0.89146476041625	-0.451981886363636	0.0624648090204544	0.0303362626262631	0.516351955436593	-0.261358045454545	0.516351955436593	-0.298692196969696	0.375735877905219	-0.252449962121212	0.552415856768567	-0.287072651515151	0.417180748274095
Ankrd16	-0.118881846153848	0.721615213462002	0.307982252525251	0.651696541552909	-0.137068825757578	0.651696541552909	-0.138646083333335	0.641191774547615	-0.130851212121214	0.692748429300768	-0.197025742424244	0.292462925809933	0.118881846153846	0.746718034185846	0.426864098679098	0.999981842299525	-0.0181869796037304	0.999981842299525	-0.0197642371794879	0.999970364814344	-0.0119693659673664	0.999998482035311	-0.0781438962703968	0.948930978244716
Ankrd17	0.532651962703965	0.915519239698998	-0.563151646464645	0.999999999995676	0.00907966666666918	0.999999999995676	0.852883969696971	0.662041252884816	0.891465333333336	0.621284407821472	0.874143303030305	0.639567079124436	-0.532651962703963	0.927834157329323	-1.09580360916861	0.932898735722477	-0.523572296037295	0.932898735722477	0.320232006993007	0.993755706426054	0.358813370629371	0.988736675352113	0.341491340326341	0.991267456287481
Ankrd2	-2.01039947435897	2.0329433625621e-05	-1.0815334040404	0.998375794234569	0.156932045454545	0.998375794234569	-0.557049272727272	0.610232731168432	-0.873857409090909	0.180951290780131	-0.549613174242423	0.622959990262955	2.01039947435897	2.20360833308453e-05	0.928866070318571	4.87583632691191e-06	2.16733151981352	4.87583632691191e-06	1.4533502016317	0.00296593293035297	1.13654206526807	0.029747232738588	1.46078630011655	0.00273849174270779
Ankrd22	0.114551252913755	0.978449060609388	-0.456770707070705	0.908937477724072	0.168481469696972	0.908937477724072	0.259000984848486	0.626115924849042	0.225782924242426	0.744257868382376	0.264980500000002	0.604405277057194	-0.114551252913752	0.982390270055937	-0.571321959984459	0.999704520133345	0.0539302167832179	0.999704520133345	0.144449731934733	0.947631625620642	0.111231671328672	0.984777769779638	0.150429247086248	0.937462076585551
Ankrd23	-1.19862011538461	0.0512878656959819	-1.63835085353535	0.790610226817748	-0.513835833333327	0.790610226817748	0.422970469696976	0.895721891734945	0.335107393939401	0.961085644664565	0.461448939393946	0.855302408112001	1.19862011538462	0.0538766384520837	-0.439730738150733	0.504785126863512	0.684784282051288	0.504785126863512	1.62159058508159	0.00403602274651416	1.53372750932401	0.0070788920334679	1.66006905477856	0.00304412582823221
Ankrd24	0.200190581585083	0.780248644746961	0.0767028232323241	0.999754544364548	0.0525571515151524	0.999754544364548	0.210795954545455	0.786986113862385	0.303025651515152	0.459696506105095	0.292422015151516	0.496035822501081	-0.200190581585082	0.803014383185065	-0.123487758352759	0.939719507807672	-0.147633430069931	0.939719507807672	0.0106053729603724	0.999999979402191	0.102835069930069	0.989220405168268	0.0922314335664334	0.993876439634015
Ankrd26	-0.122412689976688	0.75744852235849	0.358186979797982	0.996505864699944	-0.0500856212121193	0.996505864699944	-0.259374166666664	0.134004042686551	-0.287066325757574	0.0790378178255189	-0.265937818181816	0.118542545452607	0.122412689976692	0.781257160727129	0.480599669774672	0.97477464988139	0.0723270687645706	0.97477464988139	-0.136961476689975	0.691291105402494	-0.164653635780884	0.51071938292828	-0.143525128205126	0.648578950919796
Ankrd27	-0.125322900932401	0.305969331569576	0.199652530303031	0.997550683723641	0.0298497121212126	0.997550683723641	-0.155630318181818	0.174197628389399	-0.213656348484848	0.0280484645967564	-0.253017159090909	0.00632097185662572	0.1253229009324	0.323827686657422	0.324975431235431	0.141936110134686	0.155172613053612	0.141936110134686	-0.030307417249418	0.997069890569121	-0.0883334475524482	0.679398146350829	-0.127694258158509	0.305350250263344
Ankrd28	-0.20119956235431	0.202374590971917	0.428104699494953	0.999994363334162	0.0148435378787905	0.999994363334162	-0.325099431818179	0.0169047357859894	-0.379825704545452	0.00363429834615714	-0.384472068181815	0.00321922026988253	0.201199562354315	0.214325963467943	0.629304261849265	0.158819501411254	0.216043100233103	0.158819501411254	-0.123899869463866	0.694372308331115	-0.178626142191139	0.324852065644585	-0.183272505827503	0.299382596778166
Ankrd29	-0.313708609557108	0.369054371860366	-0.192922358585857	0.782174516967411	-0.213746560606059	0.782174516967411	0.270803787878789	0.580201166402974	0.237074530303032	0.702241910342757	-0.0356142499999981	0.999975586771341	0.313708609557112	0.389977975762249	0.120786250971253	0.991008538969674	0.0999620489510507	0.991008538969674	0.584512397435899	0.0146574206320264	0.550783139860141	0.0239204263492685	0.278094359557111	0.517097713025176
Ankrd32	-0.152528768065267	0.767759849688113	0.4890813989899	0.994165540076488	-0.0696902954545448	0.994165540076488	-0.290867719696969	0.221521375803617	-0.345424075757575	0.103204341435079	-0.250535787878787	0.358945414207134	0.152528768065269	0.791118793184879	0.641610167055168	0.984402287747905	0.0828384726107234	0.984402287747905	-0.1383389516317	0.851555161552831	-0.192895307692307	0.588555761379966	-0.0980070198135188	0.964923695616242
Ankrd33	0.143728712121216	0.92851558564054	-0.120183939393936	0.999998322614037	-0.021873969696966	0.999998322614037	0.184112772727276	0.852238330305232	0.247423757575761	0.632891999136826	0.253466681818186	0.610057324888762	-0.14372871212121	0.939346578104488	-0.26391265151515	0.890928688108943	-0.16560268181818	0.890928688108943	0.0403840606060626	0.999930919351385	0.103695045454547	0.987014504733282	0.109737969696972	0.982768518971123
Ankrd33b	-0.125995716783217	0.916896166614065	-0.593196287878788	0.667547831458413	-0.201320833333333	0.667547831458413	0.0380311363636366	0.999882157523616	-0.0703447272727272	0.996256390680877	0.110384409090909	0.964109364023013	0.125995716783217	0.929058841642715	-0.467200571095571	0.994063901908848	-0.0753251165501162	0.994063901908848	0.164026853146854	0.804834072680972	0.0556509895104898	0.998859585002348	0.236380125874126	0.47392650162634
Ankrd34a	0.334414987179487	0.520360363062882	-0.109352681818182	0.811251231226585	0.253048303030303	0.811251231226585	0.402170833333333	0.394640407668956	0.390281924242424	0.425265263018548	0.511540621212121	0.177498782607783	-0.334414987179487	0.546239528072973	-0.443767668997669	0.999068118313917	-0.0813666841491844	0.999068118313917	0.0677558461538463	0.999670512057342	0.055866937062937	0.999891923797073	0.177125634032634	0.948845929361228
Ankrd34b	0.154572850815852	0.443757709174761	-0.549844414141413	0.998517401746715	0.0385837575757592	0.998517401746715	0.211150212121213	0.207207098316731	0.275727075757578	0.0537551592750793	0.189449454545456	0.302323752514874	-0.154572850815849	0.467605808470796	-0.704417264957263	0.743498044851748	-0.115989093240092	0.743498044851748	0.0565773613053624	0.987465060835859	0.121154224941726	0.70756341024314	0.0348766037296048	0.999071246705992
Ankrd34c	0.12099031934732	0.970097498035419	-0.260492202020202	0.996363264325535	-0.0848110454545449	0.996363264325535	0.120906030303031	0.977711109944179	-0.00877336363636316	0.999999993841802	-0.0137347878787874	0.999999909842503	-0.120990319347319	0.975353425319451	-0.381482521367521	0.781052346254089	-0.205801364801865	0.781052346254089	-8.42890442888886e-05	1	-0.129763682983683	0.965660886028558	-0.134725107226107	0.959188906049627
Ankrd35	-0.461382928321676	0.0896938005180503	0.273223800505052	0.72033554878942	-0.238612522727271	0.72033554878942	-0.217902643939392	0.788459587028883	-0.441519098484847	0.151459069591781	-0.538760045454544	0.0511676875091964	0.46138292832168	0.0946124893406807	0.73460672882673	0.751255209739191	0.222770405594407	0.751255209739191	0.243480284382286	0.676359326808403	0.0198638298368312	0.999999289147404	-0.0773771171328657	0.998038128917726
Ankrd36	0.161433223776225	0.916985544852461	-0.411523555555555	0.999964504296959	-0.0396850075757568	0.999964504296959	0.144658575757576	0.960269622954939	0.0926839545454551	0.995659335112309	0.134887242424243	0.971226324287288	-0.161433223776224	0.929138297928865	-0.57295677933178	0.832632995391368	-0.201118231351981	0.832632995391368	-0.0167746480186483	0.999999764894649	-0.0687492692307694	0.999071863488802	-0.0265459813519815	0.999996373993252
Ankrd39	-0.0947427797202775	0.996060315643686	-0.0966311111111088	0.983380047588896	-0.133173136363635	0.983380047588896	-0.0037465757575738	0.999999999985391	-0.240345893939392	0.80158628008656	-0.153378727272725	0.967346375277828	0.0947427797202817	0.996880640957525	-0.00188833139082933	0.999982194275875	-0.0384303566433551	0.999982194275875	0.0909962039627055	0.997495126677753	-0.145603114219112	0.971792367523476	-0.0586359475524455	0.99978981076258
Ankrd40	-0.626302048951047	5.97590251949498e-07	0.242032888888891	0.360720306155446	-0.190041696969695	0.360720306155446	-0.421625681818179	0.00217701392262826	-0.443302287878786	0.00109402332517983	-0.347861439393938	0.015098633865109	0.62630204895105	7.15633507897273e-07	0.868334937839939	0.000619752067830603	0.436260351981353	0.000619752067830603	0.204676367132869	0.248381683017897	0.182999761072262	0.357020862189301	0.278440609557111	0.0535748146250844
Ankrd42	0.138632839160841	0.810830543688138	0.607429272727275	0.866031932154712	0.133647606060608	0.866031932154712	-0.0649853333333316	0.995216924783445	-0.0132661969696951	0.999999510835632	-0.0114910151515135	0.999999792643112	-0.138632839160838	0.831908108965441	0.468796433566435	0.999999998463968	-0.00498523310023231	0.999999998463968	-0.203618172494172	0.499285616455105	-0.151899036130535	0.770889457671223	-0.150123854312354	0.779472088488228
Ankrd44	0.556824060606062	4.09129657930052e-08	0.0506219898989906	0.534782762967542	0.129067742424243	0.534782762967542	0.263068969696971	0.0256970176273454	0.38114440909091	0.000442734025750458	0.367831742424243	0.000773935224562372	-0.55682406060606	5.33576535177716e-08	-0.50620207070707	2.56179197635209e-05	-0.427756318181818	2.56179197635209e-05	-0.29375509090909	0.00569635796785928	-0.175679651515151	0.194715504115861	-0.188992318181818	0.140702105690862
Ankrd45	0.255238451048952	0.903137376209472	-0.593221409090908	0.999997283159639	0.0390939696969703	0.999997283159639	0.45205746969697	0.532310139315732	0.544400856060607	0.343906808829184	0.477683803030304	0.476128790975112	-0.25523845104895	0.916771242522322	-0.84845986013986	0.959665335724781	-0.21614448135198	0.959665335724781	0.196819018648019	0.973987509446135	0.289162405011656	0.863850550181481	0.222445351981353	0.954063250086628
Ankrd46	-0.00431904662004531	0.999999999960625	0.242651681818184	0.997289889099666	-0.0976230303030286	0.997289889099666	0.000958212121213704	0.999999999999997	0.106757371212123	0.995615666902775	0.0229408333333351	0.999999397747636	0.00431904662004786	0.999999999970016	0.24697072843823	0.997667816062889	-0.0933039836829821	0.997667816062889	0.00527725874126003	0.999999999900213	0.111076417832169	0.994039143574468	0.0272598799533813	0.999998147758783
Ankrd49	0.276212513986019	0.392596939463187	-0.448294914141409	0.818087372721731	0.182425121212126	0.818087372721731	0.356607075757581	0.212257799144293	-0.00359334848484353	0.999999999949111	0.094771696969702	0.989431817086895	-0.276212513986012	0.414532076375937	-0.724507428127425	0.988951613274164	-0.0937873927738901	0.988951613274164	0.0803945617715646	0.995056595676707	-0.27980586247086	0.401135202711157	-0.181440817016315	0.803963779038383
Ankrd5	-0.513920196969694	0.00243615933049735	0.334446015151518	0.238457928425993	-0.283923083333331	0.238457928425993	-0.343785015151512	0.103657703980952	-0.330092598484846	0.126974670577114	-0.305644946969694	0.179084502094756	0.513920196969699	0.00251304788985829	0.848366212121215	0.400528831754502	0.229997113636366	0.400528831754502	0.170135181818184	0.702611782318141	0.183827598484851	0.631860202091406	0.208275250000003	0.50520339230619
Ankrd50	-0.151185079254076	0.496076552012496	0.534562181818184	0.924474655234414	-0.0875635303030277	0.924474655234414	-0.159187242424239	0.506070554603222	-0.145386356060603	0.596517554680865	-0.2433658030303	0.12675310701946	0.151185079254081	0.521429173498583	0.685747261072262	0.980515755391899	0.0636215489510506	0.980515755391899	-0.00800216317016098	0.999999862923662	0.00579872319347518	0.999999980064963	-0.0921807237762222	0.897570369460535
Ankrd52	-0.282795851981349	0.869940978002073	0.0790951969696997	0.999999594394603	-0.0291530757575729	0.999999594394603	-0.321413499999997	0.834581745470948	-0.27296527272727	0.910495289632938	-0.177151196969695	0.987600563563249	0.282795851981355	0.886703602872851	0.361891048951052	0.927167148591457	0.253642776223779	0.927167148591457	-0.0386176480186451	0.999997615788803	0.00983057925408202	0.999999999335667	0.105644655011657	0.999151161280153
Ankrd53	0.160144324009324	0.881516938541985	-0.0126338383838385	0.996753955637905	0.0795653939393939	0.996753955637905	0.0736976666666668	0.997859943954625	-0.0423093939393936	0.999908285208832	0.0245170984848487	0.999996312719358	-0.160144324009324	0.897252022545342	-0.172778162393163	0.996171881870518	-0.0805789300699303	0.996171881870518	-0.0864466573426576	0.994430296189835	-0.202453717948718	0.761641997739273	-0.135627225524476	0.94901361903177
Ankrd54	0.0171526317016343	0.99999047266591	-0.455206550505049	0.999999886875298	0.00866260606060815	0.999999886875298	0.135969863636366	0.739683862327515	0.322379939393942	0.0435212634944288	0.269170530303033	0.123532750729094	-0.0171526317016308	0.999992708549912	-0.472359182206682	0.999999889675731	-0.0084900256410246	0.999999889675731	0.118817231934733	0.815315609265843	0.305227307692308	0.0436212182401909	0.2520178986014	0.133533432466755
Ankrd55	0.584494031468534	0.0591907346820753	-0.962746520202018	0.78135815212889	0.25973628787879	0.78135815212889	0.345682924242427	0.529971530509009	0.199343348484851	0.916766705289424	0.374672090909093	0.447723675615169	-0.58449403146853	0.0622470176272916	-1.54724055167055	0.557203451368833	-0.324757743589742	0.557203451368833	-0.238811107226105	0.818763784273538	-0.385150682983681	0.37824287290765	-0.209821940559439	0.887624700021293
Ankrd6	0.213599824009325	0.724233857571372	0.124576585858587	0.99991820992577	0.0430684090909102	0.99991820992577	0.250736000000001	0.63817012355489	0.462908545454547	0.0965265401609239	0.33954140909091	0.335399536170189	-0.213599824009322	0.749255743908919	-0.0890232381507364	0.88643586744724	-0.170531414918413	0.88643586744724	0.0371361759906779	0.999962178845065	0.249308721445223	0.611910155569749	0.125941585081586	0.969415234296212
Ankrd60	0.153510057692309	0.416608512723059	0.0196962601010112	0.999999996434262	0.00415331060606174	0.999999996434262	0.046322946969698	0.995206185252785	0.0593632424242435	0.982913320774314	0.104271416666668	0.815345317352864	-0.153510057692307	0.439492275516997	-0.133813797591297	0.468643267463149	-0.149356747086247	0.468643267463149	-0.107187110722611	0.777994903446834	-0.094146815268065	0.858772143302565	-0.0492386410256406	0.992716838080694
Ankrd61	0.299116114219115	0.877032753380626	-0.299511585858585	0.999995062291286	0.0476277121212128	0.999995062291286	0.338280954545455	0.845820381962786	0.412366666666667	0.708621070652582	0.477939030303031	0.573363485427615	-0.299116114219115	0.893173613267405	-0.5986277000777	0.948414840416739	-0.251488402097903	0.948414840416739	0.0391648403263399	0.999998301990609	0.113250552447552	0.999158407064204	0.178822916083916	0.990014591070017
Ankrd7	-0.278317674825174	0.346463531770937	0.0472641161616168	0.551943507568817	-0.241650787878787	0.551943507568817	-0.322911757575757	0.264172558270437	-0.194611409090909	0.746464370511582	-0.220885007575757	0.63867085879356	0.278317674825175	0.366345819862768	0.325581790986791	0.999926494927121	0.0366668869463873	0.999926494927121	-0.0445940827505823	0.999771130642145	0.083706265734266	0.992503436531216	0.0574326672494175	0.999033605118793
Ankrd9	-0.591615876456877	0.16389440602065	-0.915086828282829	0.758283083615801	-0.329737227272728	0.758283083615801	0.0883938030303027	0.999533003943169	-0.272754848484849	0.873640283603815	-0.00373230303030363	0.999999999996899	0.591615876456876	0.173470134863914	-0.323470951825953	0.880909943811307	0.261878649184148	0.880909943811307	0.680009679487178	0.0868014823069971	0.318861027972027	0.761602778154988	0.587883573426572	0.178294455076777
Anks1	-0.416219326340326	0.547489380581683	0.557591782828283	0.999996290110881	-0.0409465606060603	0.999996290110881	-0.644282651515151	0.189012767232062	-0.636973090909091	0.197900386479271	-0.608006856060606	0.235883271824192	0.416219326340325	0.573817701347149	0.973811109168608	0.673863206649427	0.375272765734264	0.673863206649427	-0.228063325174827	0.947226728959838	-0.220753764568766	0.954358123586132	-0.191787529720281	0.976345218765526
Anks1b	0.00906707400932429	0.999999990368268	-0.573869421717172	0.959323957863941	-0.140244977272727	0.959323957863941	0.186591946969697	0.867778855403136	0.10683628030303	0.98902129160033	0.12628028030303	0.975009664058921	-0.00906707400932333	0.99999999266244	-0.582936495726495	0.940809197412704	-0.149312051282051	0.940809197412704	0.177524872960374	0.87948739982692	0.0977692062937067	0.99233340281007	0.117213206293707	0.980786683501293
Anks3	-0.0206540804195792	0.999942767054273	0.502560146464648	0.987797629120684	0.0576796515151523	0.987797629120684	-0.122948030303029	0.725189599535238	-0.174349348484847	0.389302273234661	-0.242062772727272	0.11597182555951	0.0206540804195821	0.999956013874969	0.523214226884228	0.942785070986776	0.0783337319347332	0.942785070986776	-0.102293949883448	0.834227570624632	-0.153695268065266	0.479527589929508	-0.221408692307691	0.140480091279467
Anks4b	0.0256028053613051	0.9999506564813	-0.475020116161616	0.844200318904088	-0.131235704545455	0.844200318904088	0.17495003030303	0.626569960409737	0.275313962121212	0.191682219671029	0.180673022727273	0.595843276031295	-0.0256028053613045	0.999962094414342	-0.500622921522921	0.696692170998175	-0.156838509906759	0.696692170998175	0.149347224941726	0.737761145174691	0.249711156759908	0.233794918147675	0.155070217365969	0.706492966793182
Anks6	-0.020828214452213	0.999925745012359	0.0686687474747489	0.702753070556683	-0.121851484848483	0.702753070556683	0.0512218484848501	0.991996142151609	0.121278045454547	0.706709574970478	0.113421409090911	0.759618283690579	0.0208282144522159	0.999942883052258	0.0894969619269629	0.819781515872173	-0.101023270396269	0.819781515872173	0.0720500629370642	0.953656167620836	0.142106259906761	0.523909676013774	0.134249623543125	0.582303696611415
Ankzf1	-0.0244202307692285	0.999960713671441	0.577969303030305	0.982070080682322	-0.0785805303030282	0.982070080682322	-0.137230939393937	0.812831816132563	-0.116012590909089	0.898604809377984	-0.0451881818181798	0.999046641768917	0.0244202307692326	0.999969840014087	0.602389533799536	0.997142638190799	-0.0541602995337977	0.997142638190799	-0.112810708624707	0.90012405819468	-0.0915923601398584	0.959161622714572	-0.0207679510489491	0.999988399898531
Anln	0.781875213286715	0.0410300901404863	-0.176581601010101	0.532140966700388	0.436352712121213	0.532140966700388	0.816054681818182	0.0467010027740055	0.414033863636365	0.58436603457817	0.769202030303031	0.0675138893812561	-0.781875213286713	0.043026155829531	-0.958456814296814	0.720214712830746	-0.3455225011655	0.720214712830746	0.0341794685314695	0.999998339506115	-0.367841349650349	0.665263638018535	-0.0126731829836821	0.999999995602202
Ano1	-0.210556777389274	0.501737766347302	0.434231313131317	0.999999975466399	0.00854168181818525	0.999999975466399	0.0803812272727305	0.989434764440484	0.305845090909094	0.203413441805941	0.123662287878791	0.921831564494502	0.21055677738928	0.527223305694686	0.644788090520593	0.48553010021047	0.219098459207462	0.48553010021047	0.290938004662007	0.205900214488164	0.516401868298371	0.0033627868450794	0.334219065268068	0.108555192746561
Ano10	-0.0877174207459206	0.997519210483102	-0.494626853535354	0.99919837182415	-0.0760540000000003	0.99919837182415	0.231344015151515	0.830699664051576	0.0526394242424242	0.999902728360526	-0.0489510909090909	0.999936323056312	0.0877174207459206	0.998047003791087	-0.406909432789433	0.999999986167278	0.0116634207459202	0.999999986167278	0.319061435897436	0.53502768391879	0.140356844988345	0.977299695406391	0.0387663298368297	0.999982192880875
Ano2	0.0653054254079261	0.985103570043897	0.369865126262627	0.993393267997606	0.0591964621212126	0.993393267997606	-0.00363236363636301	0.999999999471372	0.117766545454546	0.851596926206101	0.0386170530303037	0.99936016045479	-0.0653054254079248	0.987931898209821	0.304559700854701	0.999999986880968	-0.00610896328671282	0.999999986880968	-0.0689377890442885	0.984153851244103	0.0524611200466204	0.996165256514454	-0.0266883723776215	0.99991589973652
Ano3	-0.300848182983682	0.714820887805672	-0.517512833333333	0.999999999942575	0.00557190909091037	0.999999999942575	-0.0480421515151501	0.999977683855807	-0.266943287878787	0.8404255005334	-0.196979606060605	0.952745402990212	0.300848182983683	0.740123996980761	-0.21666465034965	0.725208755606712	0.306420092074592	0.725208755606712	0.252806031468532	0.855922022456675	0.033904895104895	0.999996880600249	0.103868576923077	0.997948801104332
Ano4	-0.521651168997667	0.105019193274535	-0.912013247474745	0.510033561536058	-0.348016136363634	0.510033561536058	0.192312681818184	0.924268895383645	-0.180324719696967	0.942291126771127	-0.303098386363634	0.644941194351645	0.52165116899767	0.110894544708286	-0.390362078477077	0.9460858831588	0.173635032634034	0.9460858831588	0.713963850815852	0.0123301626682484	0.341326449300701	0.491812969714138	0.218552782634034	0.862021880189877
Ano5	-1.8012201037296	7.89549328139572e-07	-0.600524565656565	0.213922134202353	-0.648647833333333	0.213922134202353	-0.308034401515151	0.861124441385009	-0.643654454545454	0.220361822666063	-0.445835128787878	0.578118719432722	1.8012201037296	9.37507822484918e-07	1.20069553807304	0.00216440774511484	1.15257227039627	0.00216440774511484	1.49318570221445	5.10221781117037e-05	1.15756564918415	0.00204343994489187	1.35538497494172	0.00024252698389704
Ano6	0.524710145687649	0.839825259506105	-0.747458080808077	0.999999469544977	0.0534162424242459	0.999999469544977	0.812661909090912	0.53214949164911	0.832943772727276	0.507238246851459	0.756901000000003	0.602343299372472	-0.524710145687645	0.858970964665548	-1.27216822649573	0.907043313461465	-0.471293903263403	0.907043313461465	0.287951763403263	0.990664045371389	0.308233627039627	0.986786410009252	0.232190854312354	0.997017971264912
Ano7	0.292071252913755	0.0207835885352021	0.0729900252525271	0.796031742353515	0.10968084848485	0.796031742353515	0.126318083333335	0.687419445979556	0.259333969696971	0.0724408306975866	0.310096363636365	0.0209297594004222	-0.292071252913752	0.0216802212442333	-0.219081227661227	0.284942819062384	-0.182390404428904	0.284942819062384	-0.165753169580419	0.380733799473881	-0.0327372832167822	0.999301385525055	0.0180251107226115	0.999978017663392
Ano8	-0.0792170332167808	0.98314153074404	0.382610103535356	0.999925572004339	0.0314279318181841	0.999925572004339	-0.11084452272727	0.939955360916974	-0.114652159090907	0.93067513493806	-0.114563840909088	0.930919823149143	0.0792170332167851	0.986304795968068	0.461827136752138	0.934337086359815	0.110644965034966	0.934337086359815	-0.0316274895104876	0.999915019899784	-0.0354351258741243	0.999835524094329	-0.035346807692306	0.99983792809719
Ano9	0.186325736596736	0.838752054301289	0.76657857070707	0.993301465313539	0.0975339999999993	0.993301465313539	-0.17356237878788	0.901613449618457	-0.30605837878788	0.470391678144023	-0.243651303030304	0.690341085737305	-0.186325736596737	0.857975371275804	0.580252834110334	0.995506707894218	-0.0887917365967368	0.995506707894218	-0.359888115384616	0.266763152689699	-0.492384115384615	0.0588866366942186	-0.42997703962704	0.126511630033526
Anp32a	0.00138463636363929	0.999999999999999	1.27847890404041	0.999999999405178	0.0130517575757608	0.999999999405178	-0.665347303030299	0.456077764362757	-0.408619939393936	0.859583262932306	-0.374025530303028	0.899601243563335	-0.00138463636363385	0.999999999999999	1.27709426767677	0.999999999666062	0.0116671212121239	0.999999999666062	-0.666731939393937	0.413292195311744	-0.410004575757573	0.843746578092583	-0.375410166666665	0.887890495805096
Anp32b	0.226441919580419	0.869809689288476	0.634172005050504	0.999910596513282	0.0580850757575749	0.999910596513282	-0.186117075757577	0.954722739551503	0.0746239999999988	0.999620640056636	0.270493681818181	0.803829593933842	-0.22644191958042	0.88658359802308	0.407730085470085	0.968464263810168	-0.168356843822844	0.968464263810168	-0.412558995337996	0.383445698079965	-0.15181791958042	0.98081250406234	0.0440517622377619	0.999980564398576
Anp32e	-0.73224195104895	0.178567781167819	0.331931343434344	0.947807740119203	-0.277207469696969	0.947807740119203	-0.782752371212119	0.174748664636969	-0.814696636363635	0.1467044089828	-0.729927287878786	0.229864223155581	0.732241951048952	0.189056644615335	1.06417329448329	0.658217236761353	0.455034481351982	0.658217236761353	-0.050510420163169	0.999994998726806	-0.0824546853146843	0.999910366986491	0.00231466317016425	0.999999999999952
Anpep	0.795523673659674	1.04132558393921e-05	-0.410464636363636	0.0506016088175144	0.426300833333334	0.0506016088175144	0.598884363636363	0.00251427130271431	0.567435863636363	0.0044215546890134	0.458700772727273	0.0302957862029575	-0.795523673659674	1.14741063975687e-05	-1.20598831002331	0.0879170821391948	-0.36922284032634	0.0879170821391948	-0.19663931002331	0.655757532445604	-0.228087810023311	0.507170274214087	-0.336822900932401	0.141440273806453
Antxr1	0.430932817016318	0.0151499052087026	-0.301733878787879	0.147105331864678	0.321322636363638	0.147105331864678	0.585064348484848	0.00113960721512074	0.69621237878788	7.24423077114178e-05	0.564628181818182	0.00172646846808933	-0.430932817016318	0.0157667542432446	-0.732666695804198	0.942029481601614	-0.109610180652682	0.942029481601614	0.154131531468529	0.784161796518237	0.265279561771561	0.262933579430118	0.133695364801863	0.869539235738151
Antxr2	0.245535741258743	0.0631122411412068	-0.0342888585858575	0.801168451541409	0.107077954545455	0.801168451541409	0.15853793939394	0.450991097100396	0.102915871212122	0.826052980888701	-0.00997989393939292	0.999999341504778	-0.24553574125874	0.0664033652667551	-0.279824599844599	0.552683484153637	-0.138457786713286	0.552683484153637	-0.0869978018648011	0.897555499914644	-0.142619870046619	0.52197767814809	-0.255515635198134	0.0514080297721821
Antxrl	0.362132339160841	0.428806761113105	0.00938033838384	0.991704586970582	0.122796469696971	0.991704586970582	0.396349272727274	0.399382770493494	0.494848439393941	0.195425354206425	0.338969636363638	0.558466414747092	-0.362132339160839	0.452138474933112	-0.352752000777	0.82288820166262	-0.239335869463869	0.82288820166262	0.0342169335664344	0.99999358938183	0.132716100233101	0.986416922322899	-0.0231627027972019	0.99999937142103
Anxa1	0.530643455710959	0.0757441976844515	1.19124633838384	0.45785347409442	0.350956772727275	0.45785347409442	0.115355060606063	0.991625854320748	0.315215878787882	0.566729709324594	0.372023712121215	0.398237915128638	-0.530643455710954	0.0798021443865116	0.660602882672884	0.924917523028115	-0.179686682983682	0.924917523028115	-0.415288395104893	0.249834413299354	-0.215427576923075	0.846886626332982	-0.158619743589742	0.956484714609667
Anxa10	0.106007966200467	0.91447126711253	-0.132234772727272	0.763432538652616	-0.14954928030303	0.763432538652616	0.183036545454546	0.588417514409195	0.308071	0.118682065213828	0.137909045454546	0.818296237816314	-0.106007966200466	0.926901290843857	-0.238242738927738	0.218324045843356	-0.255557246503496	0.218324045843356	0.0770285792540796	0.983264348749215	0.202063033799534	0.449746430619055	0.0319010792540798	0.999867276438903
Anxa11	0.524082453379955	0.972749451934961	-0.998713257575755	0.999998447309278	-0.0977374090909069	0.999998447309278	1.18185359090909	0.581398809843742	1.22338957575758	0.547237800953548	1.18739693939394	0.576781002456369	-0.524082453379952	0.97759678225893	-1.52279571095571	0.950274556543272	-0.621819862470861	0.950274556543272	0.65777113752914	0.936393051078992	0.699307122377624	0.917585794020024	0.663314486013989	0.934056380827034
Anxa13	0.2277179009324	0.499320663920351	-0.360900661616162	0.99994030445648	0.0342127121212113	0.99994030445648	0.46937259090909	0.0288516884686691	0.508384416666666	0.0149627543283467	0.52220259090909	0.0118070183909701	-0.227717900932402	0.524750197303223	-0.588618562548563	0.684350651015464	-0.19350518881119	0.684350651015464	0.241654689976689	0.46221784336323	0.280666515734265	0.307666242512954	0.294484689976689	0.261699721644959
Anxa2	0.374783734265735	0.0405183486962308	0.263930979797981	0.275564678626174	0.270114590909092	0.275564678626174	0.140734318181819	0.84986282052068	0.0628902727272741	0.996396209678539	0.0590483030303046	0.997437914523986	-0.374783734265734	0.0424853429177097	-0.110852754467755	0.950001289576641	-0.104669143356643	0.950001289576641	-0.234049416083916	0.373988536015678	-0.311893461538461	0.126193905156623	-0.315735431235431	0.118515473000416
Anxa3	0.248596086247085	0.25818444111129	0.557872585858585	0.999965807254291	-0.0265946666666674	0.999965807254291	0.199741333333332	0.535541659841483	0.163597257575757	0.720207118146165	0.17609912121212	0.65680144724536	-0.248596086247087	0.273429472802251	0.309276499611499	0.185663424545526	-0.275190752913753	0.185663424545526	-0.0488547529137534	0.99875621060463	-0.0849988286713293	0.977046501276585	-0.0724969650349654	0.989619020391608
Anxa4	0.409259243006992	0.0038307978848533	0.172945482323231	0.896292723781865	0.106506583333333	0.896292723781865	0.22233187121212	0.289194893914387	0.417794204545453	0.00580313725803039	0.335423477272726	0.0383280745766013	-0.409259243006994	0.0039561394226848	-0.236313760683762	0.0533140180900805	-0.30275265967366	0.0533140180900805	-0.186927371794873	0.421002287682715	0.00853496153846027	0.999999899929463	-0.0738357657342668	0.977252199904082
Anxa5	0.299128135198135	0.0472171110349292	0.275670909090909	0.466474945669958	0.181785257575757	0.466474945669958	0.0453489393939391	0.998165297383396	0.0421275757575753	0.998779616186858	-0.0668284090909095	0.985841613887686	-0.299128135198136	0.0495685424805037	-0.0234572261072263	0.822222278556823	-0.117342877622379	0.822222278556823	-0.253779195804197	0.128311965856903	-0.25700055944056	0.120442565782907	-0.365956544289045	0.00976396297170079
Anxa6	0.251440523310024	0.987509956787709	0.0849264595959609	0.999999779780318	0.0396604393939404	0.999999779780318	0.390105212121213	0.92797279413851	0.348844242424244	0.955567054832187	0.364767954545455	0.945910169533106	-0.251440523310023	0.989918812257825	-0.166514063714063	0.995907209225214	-0.211780083916083	0.995907209225214	0.138664688811189	0.999612147647439	0.09740371911422	0.999949924222245	0.113327431235432	0.999878880167799
Anxa7	-0.161269412587411	0.961315002139705	-0.224606393939393	0.999937478775412	-0.0521174469696956	0.999937478775412	0.293687068181819	0.707548065047937	0.307243787878789	0.668639951863436	0.240406696969699	0.846280626717528	0.161269412587413	0.967871463644863	-0.0633369813519803	0.995521425265228	0.109151965617717	0.995521425265228	0.454956480769232	0.24186324365713	0.468513200466201	0.216409715571698	0.401676109557111	0.362340913398201
Anxa8	-0.332153438228438	0.357395863615248	0.72134606060606	0.99980048021868	-0.0534269015151511	0.99980048021868	-0.0310511515151516	0.999991684471272	0.0332511060606064	0.999987537664869	-0.145332469696969	0.959571198545149	0.332153438228439	0.377790398364158	1.0534994988345	0.561880442941816	0.278726536713288	0.561880442941816	0.301102286713288	0.48125966818553	0.365404544289045	0.282640823137126	0.18682096853147	0.872787312042878
Anxa9	0.316731656177158	0.242900434974562	-0.20086421212121	0.860902787124341	0.165616121212123	0.860902787124341	0.42933084848485	0.0806695332254773	0.485278136363638	0.0369235999231606	0.341472166666669	0.231012775406215	-0.316731656177154	0.257266013420361	-0.517595868298366	0.891942675927129	-0.151115534965033	0.891942675927129	0.112599192307694	0.969956458910944	0.168546480186482	0.837096386669754	0.0247405104895125	0.99999348799853
Aoah	2.60347085431236	1.90420170742556e-08	-0.626625994949493	0.0955770770134285	0.978003750000002	0.0955770770134285	0.712817212121213	0.339952661065872	0.840125590909093	0.193934893750417	0.622710530303032	0.476622170241826	-2.60347085431235	2.52985880022649e-08	-3.23009684926185	0.000505617296644112	-1.62546710431235	0.000505617296644112	-1.89065364219114	4.87861334012019e-05	-1.76334526340326	0.000140834642710863	-1.98076032400932	2.03734047863335e-05
Aoc2	-0.113547494172492	0.931873480240198	-0.522367575757573	0.999999999957785	0.00298095454545703	0.999999999957785	0.0476713939393965	0.99940572369083	-0.18564774242424	0.689463688423212	-0.168999606060603	0.764528907450783	0.113547494172496	0.942303355653693	-0.408820081585079	0.935416413720995	0.116528448717951	0.935416413720995	0.16121888811189	0.77794529877544	-0.0721002482517459	0.993667515541881	-0.0554521118881096	0.998472953314327
Aoc3	-0.31992603263403	0.923707614355503	-0.328055383838381	0.990081737188553	-0.219642954545452	0.990081737188553	0.406098439393942	0.848723048650702	0.751215583333336	0.308037380919371	0.669413287878791	0.422285350813322	0.319926032634036	0.935100022671878	-0.0081293512043478	0.999856929726458	0.100283078088582	0.999856929726458	0.726024472027975	0.299085013725317	1.07114161596737	0.044720223280055	0.989339320512824	0.0743605032067609
Aox1	-0.863491604895102	2.49409814356838e-07	0.299162717171719	0.00654647602538472	-0.506764106060603	0.00654647602538472	-0.444312303030301	0.0218127154458733	-0.398233378787876	0.0481265275879312	-0.524285590909088	0.00463477863342909	0.863491604895107	3.06703839991762e-07	1.16265432206682	0.0689808428111262	0.356727498834501	0.0689808428111262	0.419179301864803	0.0221627947784393	0.465258226107228	0.00863663253571634	0.339206013986016	0.0923841871015539
Aox3	-0.537927504662004	7.62116817161207e-05	0.490549348484849	0.128518646832855	-0.271017015151515	0.128518646832855	-0.417261007575757	0.00565090582061933	-0.455478924242424	0.00203631922313685	-0.487850757575757	0.000877093862675538	0.537927504662005	8.0516985278889e-05	1.02847685314685	0.107730778141699	0.266910489510489	0.107730778141699	0.120666497086247	0.81490655065953	0.0824485804195804	0.960478605954691	0.0500767470862474	0.996823033002719
Aox3l1	0.0359332086247078	0.998841434757012	-0.39495735858586	0.922763323068083	0.088527325757575	0.922763323068083	0.148162545454545	0.583446344849864	0.0116930454545448	0.99999883960062	0.0610657424242417	0.985961699659484	-0.035933208624709	0.999094859453225	-0.430890567210568	0.992787403170248	0.0525941171328665	0.992787403170248	0.112229336829836	0.793472846102835	-0.0242401631701636	0.999905329304083	0.0251325337995331	0.999883199274558
Aox4	-0.0484418269230779	0.998206390437176	0.356724734848484	0.999821354776498	-0.0342533257575765	0.999821354776498	-0.00360768939394027	0.999999999726928	0.0388371590909083	0.999632532414785	-0.10293315909091	0.942306801332352	0.048441826923076	0.998592921313116	0.405166561771561	0.999998908907057	0.0141885011655008	0.999998908907057	0.0448341375291369	0.999086944181065	0.0872789860139853	0.969839662837309	-0.0544913321678328	0.997309493691035
Ap1ar	0.0309944417249396	0.999996241831708	-0.996173454545456	0.997176019649311	-0.103893356060609	0.997176019649311	0.403161863636361	0.418900242413476	0.225496227272725	0.88661714779002	0.233374939393937	0.87093717039537	-0.0309944417249427	0.999997127726073	-1.0271678962704	0.98772135771869	-0.134887797785548	0.98772135771869	0.372167421911422	0.461637979791127	0.194501785547785	0.931424626048558	0.202380497668997	0.918977759071387
Ap1b1	0.0661970384615403	0.94120775094833	0.171231156565659	0.721829004598184	0.107788992424244	0.721829004598184	0.12558734848485	0.584007355775769	0.0492189242424265	0.98913195674131	0.12583325757576	0.582067155984761	-0.0661970384615363	0.950481701412735	0.10503411810412	0.995013442841241	0.0415919539627061	0.995013442841241	0.0593903100233121	0.969909069631069	-0.0169781142191118	0.999969114494269	0.0596362191142217	0.969319357181494
Ap1g1	0.1803132016317	0.24861876513561	-0.1849933989899	0.999948171420407	0.0204849393939384	0.999948171420407	0.172157772727272	0.349415943585935	0.256010242424241	0.0637177350414713	0.207092636363635	0.185433962675229	-0.180313201631702	0.263315595022601	-0.3653066006216	0.382929468780565	-0.159828262237762	0.382929468780565	-0.00815542890442923	0.999999758209118	0.0756970407925405	0.938055529072672	0.0267794347319346	0.99972994954269
Ap1g2	0.594227650349651	3.89445314723513e-05	0.424877343434344	0.867412370969673	0.120115257575758	0.867412370969673	0.180233696969697	0.554973756280465	0.282263196969697	0.142387548595492	0.406027136363637	0.0130925115295648	-0.594227650349649	4.16337626107932e-05	-0.169350306915306	0.00130118998648221	-0.474112392773892	0.00130118998648221	-0.413993953379952	0.00637760148414868	-0.311964453379952	0.0628587721377327	-0.188200513986013	0.472621907858657
Ap1m1	0.0955285804195841	0.811409570450469	0.282998191919196	0.509245976202655	0.144328954545459	0.509245976202655	-0.106006015151511	0.782959495099847	-0.0996475909090869	0.823212655119928	-0.168461212121208	0.352077007409792	-0.0955285804195793	0.83245181141603	0.187469611499613	0.991760324594982	0.0488003741258757	0.991760324594982	-0.201534595571094	0.156263115906924	-0.19517617132867	0.18001607974676	-0.263989792540791	0.0314290579456449
Ap1m2	0.479802762237761	0.228714470292206	-0.00116646464646609	0.997293871805909	0.106802166666666	0.997293871805909	0.588624189393938	0.124745924771044	0.317586303030302	0.686765961772757	0.284261348484847	0.774503385613288	-0.479802762237763	0.242247573651273	-0.480969226884228	0.496799626315894	-0.373000595571096	0.496799626315894	0.108821427156176	0.996701395187528	-0.16221645920746	0.974386263620755	-0.195541413752915	0.939785581099051
Ap1s1	0.351673008158509	0.146849217714673	0.446739954545455	0.394330008807367	0.281544045454546	0.394330008807367	0.0580758409090919	0.999054917920742	-0.166130969696969	0.848763334727646	-0.201272439393938	0.718176694104236	-0.351673008158508	0.155356505856428	0.095066946386947	0.997050053495761	-0.0701289627039621	0.997050053495761	-0.293597167249417	0.310507875899318	-0.517803977855477	0.0117176932847931	-0.552945447552447	0.00619697915524142
Ap1s2	-0.222941121212118	0.14404060636231	0.0566497878787916	0.491037104168564	-0.161681136363633	0.491037104168564	-0.309168727272724	0.0300622742187687	-0.289494409090906	0.0474671888274636	-0.264097272727269	0.0831017352807746	0.222941121212122	0.152371294678681	0.27959090909091	0.983898281692481	0.0612599848484853	0.983898281692481	-0.0862276060606057	0.922242433787387	-0.0665532878787871	0.975840676234644	-0.0411561515151507	0.998021664580484
Ap1s3	0.52640530885781	0.102124294320051	0.106291060606062	0.969078552717517	0.157521674242426	0.969078552717517	-0.0335584848484831	0.999994218671417	-0.18664218181818	0.934188988780654	-0.177634469696968	0.946815359049583	-0.526405308857809	0.107818297800252	-0.420114248251748	0.413607461845914	-0.368883634615384	0.413607461845914	-0.559963793706293	0.0765526800881439	-0.71304749067599	0.0127243242755266	-0.704039778554778	0.0142922495648165
Ap2a1	-0.177014220279717	0.0980238793087318	0.205931813131316	0.999969394361104	-0.0148488106060574	0.999969394361104	-0.159656772727269	0.20765305534933	-0.279090712121209	0.00462612101239546	-0.274973931818178	0.00546612117819167	0.177014220279723	0.103461469090105	0.382946033411036	0.159313629626187	0.162165409673662	0.159313629626187	0.0173574475524505	0.999916011435764	-0.102076491841489	0.608041761029991	-0.0979597115384585	0.647691785079567
Ap2a2	0.330697470862477	0.97729854945946	-0.950547474747469	0.999999506310935	0.0528796666666723	0.999999506310935	0.795341469696975	0.555702948629141	0.764748560606066	0.594329113784751	0.765439242424248	0.593380004270533	-0.330697470862469	0.981425915821612	-1.28124494560994	0.99232147945771	-0.277817804195802	0.99232147945771	0.464643998834501	0.912985539181419	0.434051089743592	0.934606032124347	0.434741771561774	0.934177281575174
Ap2b1	0.160057558275064	0.758719134335957	-0.0524201262626213	0.6559749916956	0.192637712121217	0.6559749916956	0.0335409393939444	0.999920959135577	-0.248380196969692	0.403891488450583	-0.19070354545454	0.665025228890357	-0.160057558275056	0.782474281873522	-0.212477684537682	0.999926577429276	0.0325801538461566	0.999926577429276	-0.126516618881116	0.90855938461495	-0.408437755244752	0.0322443017973042	-0.350761103729601	0.087136448117765
Ap2m1	0.220370259906761	0.0541634216332473	0.423505166666668	0.242260486392362	0.172246560606062	0.242260486392362	0.118619924242425	0.608944374339301	0.0685790000000008	0.939816477902688	0.101763340909091	0.742626450315488	-0.220370259906758	0.0569213390172837	0.20313490675991	0.98747641438041	-0.048123699300697	0.98747641438041	-0.101750335664333	0.718534955757261	-0.151791259906757	0.318890888471837	-0.118606918997667	0.575278716674458
Ap2s1	0.304169895104895	0.0127453807518918	-0.410840707070708	0.433057363076021	0.16123753030303	0.433057363076021	0.192661848484848	0.259757311977458	0.128672909090908	0.656105218714069	0.172129719696969	0.366763984936055	-0.304169895104895	0.0132482162318187	-0.715010602175603	0.518968687175769	-0.142932364801865	0.518968687175769	-0.111508046620047	0.751158638254951	-0.175496986013986	0.305900546356714	-0.132040175407925	0.60001691652678
Ap3b1	0.480065779720279	0.00544610516490829	0.107483681818182	0.726777514964313	0.171195674242423	0.726777514964313	0.388369893939393	0.0525435642686962	0.586519166666666	0.00102819536806753	0.519690522727272	0.00446935944538174	-0.480065779720277	0.00563244680163089	-0.372582097902095	0.140666153697075	-0.308870105477853	0.140666153697075	-0.0916958857808832	0.974450862409256	0.10645338694639	0.949050642966543	0.039624743006996	0.999719981095541
Ap3b2	0.0781713310023321	0.897806340715246	0.254159505050507	0.832321248834664	0.0950052424242437	0.832321248834664	-0.107339227272726	0.750220592992697	-0.0442876818181807	0.994669464514331	-0.0856995151515137	0.884932797262647	-0.0781713310023296	0.91198137762829	0.175988174048175	0.999975649729106	0.0168339114219123	0.999975649729106	-0.185510558275057	0.194435771561494	-0.122459012820512	0.60660555858378	-0.163870846153845	0.305545046005546
Ap3d1	0.326859693473195	0.0417477637946402	0.0885798838383849	0.917575337964787	0.105430242424245	0.917575337964787	0.242074893939395	0.25502531690307	0.274076015151517	0.156677378051343	0.257801333333335	0.202013703025726	-0.326859693473193	0.0437846870870378	-0.23827980963481	0.296570428560601	-0.22142945104895	0.296570428560601	-0.0847847995337989	0.964986794225298	-0.0527836783216781	0.996847436044904	-0.0690583601398599	0.98707877869388
Ap3m1	0.119882399766901	0.928993927485886	-0.0142469242424234	0.999742447462045	0.0430408181818186	0.999742447462045	-0.00165806060605964	0.999999999999042	0.128673772727273	0.926105071084319	0.0122648181818186	0.999999844760433	-0.119882399766899	0.939768239186283	-0.134129324009323	0.992992825346267	-0.0768415815850816	0.992992825346267	-0.12154046037296	0.936073610233479	0.0087913729603732	0.999999976713467	-0.107617581585081	0.962870357028793
Ap3m2	0.0250061538461539	0.999642962848996	0.501302474747475	0.995277056611769	-0.0423724242424241	0.995277056611769	-0.136222181818182	0.513362815563728	-0.115026015151515	0.675797631563717	-0.20258293939394	0.149115696164853	-0.0250061538461539	0.999723412797643	0.476296320901321	0.948869038518442	-0.0673785780885784	0.948869038518442	-0.161228335664336	0.300679688367556	-0.140032168997669	0.44560577858379	-0.227589093240094	0.0604700511762608
Ap3s1	-0.770787486013986	0.936330690365729	1.22680498484848	0.999999941737517	0.0686882878787872	0.999999941737517	-1.59966118939394	0.47487639965707	-1.94850236363636	0.279396884043084	-1.85367174242424	0.326274338901519	0.770787486013987	0.94621627324796	1.99759247086247	0.922344731898732	0.839475773892773	0.922344731898732	-0.828873703379953	0.926398559059941	-1.17771487762238	0.733886503656726	-1.08288425641026	0.796604924030806
Ap3s2	-0.29886245104895	0.881009231870888	-0.147189510101009	0.999840810780439	-0.0867295151515142	0.999840810780439	-0.372923469696968	0.790754788585762	-0.568510318181817	0.405319192376805	-0.538205257575757	0.461169347481607	0.298862451048951	0.896790757906234	0.151672940947942	0.97745297448191	0.212132935897436	0.97745297448191	-0.0740610186480185	0.999930046755462	-0.269647867132867	0.932458962697112	-0.239342806526806	0.960183331884577
Ap4b1	0.103032855477855	0.96451360653388	0.343754646464646	0.99986816679703	0.0385730606060606	0.99986816679703	-0.0717834545454543	0.995712064315819	-0.181566984848484	0.748910877787239	-0.105600696969697	0.97005620144417	-0.103032855477856	0.970605320481674	0.240721790986791	0.997356099115153	-0.064459794871795	0.997356099115153	-0.17481631002331	0.755462600813008	-0.284599840326341	0.278692365618823	-0.208633552447553	0.597756027913328
Ap4e1	-0.103765646853148	0.73646126983951	0.205602297979797	0.99998555152755	0.0158118030303016	0.99998555152755	-0.185376333333334	0.241779103104341	-0.286102696969698	0.0217231340094254	-0.226504590909092	0.100609849049806	0.103765646853147	0.761077240093097	0.309367944832944	0.639076162578732	0.119577449883449	0.639076162578732	-0.081610686480187	0.899262042968187	-0.182337050116551	0.216683426193582	-0.122738944055945	0.613826712310452
Ap4m1	0.22731136829837	0.473369802745714	-0.469390333333332	0.99856326196436	0.0580726363636377	0.99856326196436	0.311618803030304	0.228021931919426	0.157660469696971	0.836025795106926	0.165439636363637	0.806697751470719	-0.227311368298367	0.498129326171914	-0.6967017016317	0.771590030120476	-0.169238731934731	0.771590030120476	0.084307434731936	0.988423549508888	-0.0696508986013977	0.99573506777291	-0.0618717319347311	0.997757047913771
Ap4s1	-0.644745890442889	0.0111179887977831	0.415642000000001	0.536047164348365	-0.30433512121212	0.536047164348365	-0.649273856060605	0.0180146667588155	-0.774720606060605	0.00312097679918777	-0.519636530303029	0.0831066915692863	0.644745890442892	0.0115459362343435	1.06038789044289	0.380341999268438	0.340410769230771	0.380341999268438	-0.00452796561771373	0.999999999922127	-0.129974715617714	0.976697289530447	0.125109360139862	0.980654048872237
Apaf1	0.909010533799538	2.46023201810885e-11	0.54769862626263	0.0060693741900183	0.403941712121216	0.0060693741900183	0.265383212121216	0.127579191385577	0.289735439393943	0.0805467494568112	0.397489424242428	0.00718631879808396	-0.909010533799532	3.35924621452932e-11	-0.361311907536906	0.000152663723933966	-0.505068821678319	0.000152663723933966	-0.64362732167832	1.7034414150352e-06	-0.619275094405592	2.93754053437567e-06	-0.511521109557108	0.000129749035064353
Apba1	0.017594607226107	0.999526471780749	0.227391858585859	0.992271760031132	0.0311651818181816	0.992271760031132	0.0163963030303025	0.999777237233594	0.0915301969696967	0.509937022845864	-0.00797054545454576	0.999996772143825	-0.0175946072261067	0.999632535242828	0.209797251359752	0.999918096061148	0.0135705745920752	0.999918096061148	-0.00119830419580366	0.999999999957783	0.0739355897435904	0.684028213902252	-0.0255651526806523	0.997029043584374
Apba2	0.531866515151516	0.0119350511331047	0.00645388888888973	0.887281255954947	0.158482946969698	0.887281255954947	0.337012666666667	0.252951154298374	0.223569098484849	0.655244414912353	0.214796863636364	0.690572038616017	-0.531866515151516	0.0124003481009769	-0.525412626262626	0.136482164949812	-0.373383568181819	0.136482164949812	-0.194853848484849	0.745944631435443	-0.308297416666667	0.294287576850363	-0.317069651515152	0.2674962893328
Apba3	-0.237285763403262	0.868394981516622	0.348569621212123	0.999999999999921	-0.00185216666666522	0.999999999999921	-0.282113469696968	0.805016434864937	-0.113102803030302	0.996982106928357	-0.0643910757575742	0.999873953873585	0.237285763403265	0.885289963559344	0.585855384615386	0.888714166947611	0.235433596736598	0.888714166947611	-0.0448277062937051	0.999983359887123	0.124182960372961	0.994516089949087	0.172894687645689	0.970940575518946
Apbb1	0.0973248321678337	0.987902268924818	0.509918969696971	0.999999907558781	0.0133613030303046	0.999999907558781	0.0235547121212136	0.999997276937129	0.0927027878787895	0.993113528973087	-0.00727718181818045	0.999999997572937	-0.0973248321678319	0.990241767771817	0.412594137529137	0.995501517374528	-0.0839635291375289	0.995501517374528	-0.0737701200466202	0.997769440235869	-0.00462204428904424	0.999999999824426	-0.104602013986014	0.985920673575703
Apbb1ip	0.956113712121213	6.29293412712784e-07	-0.352479065656565	0.0921562849135014	0.410105606060607	0.0921562849135014	0.655733060606061	0.00178503063268287	0.589512287878788	0.00568574800673771	0.675385045454546	0.00119694379546664	-0.956113712121211	7.52411243087892e-07	-1.30859277777778	0.00691662269389171	-0.546008106060604	0.00691662269389171	-0.30038065151515	0.286938579798321	-0.366601424242422	0.126733192583185	-0.280728666666664	0.353981631265425
Apbb2	0.0837745495338011	0.990338833720203	0.0492224671717187	0.996761229995304	-0.0723557651515128	0.996761229995304	0.111907659090911	0.970377947948921	0.228214628787881	0.602363577112851	0.186598674242427	0.773324214597463	-0.0837745495337981	0.992240934650905	-0.0345520823620818	0.865703834956683	-0.156130314685313	0.865703834956683	0.028133109557111	0.999983950722585	0.144440079254081	0.900702573846611	0.102824124708626	0.978198115298412
Apbb3	-0.294218018648018	0.0217952117946194	0.257019242424243	0.34073358052969	-0.182147287878787	0.34073358052969	-0.306891022727272	0.0254909838212226	-0.412061242424242	0.00125401505109746	-0.365023969696969	0.00525403134615432	0.294218018648019	0.0227436540787567	0.551237261072262	0.770215678017751	0.112070730769231	0.770215678017751	-0.0126730040792542	0.999997476723571	-0.117843223776224	0.731138227969423	-0.0708059510489508	0.962877326191503
Apc	0.229903643939397	0.953725441494396	-0.41960711363636	0.999999999148915	-0.0108896590909057	0.999999999148915	0.383397795454548	0.74619096636548	0.388451159090913	0.735995999609802	0.316218992424246	0.867373377536453	-0.22990364393939	0.961347089508801	-0.649510757575753	0.952291949105587	-0.240793303030299	0.952291949105587	0.153494151515155	0.994852328149362	0.158547515151519	0.993888794756629	0.0863153484848524	0.999792935186214
Apc2	0.194758664335666	0.978461498011324	-0.0933161919191904	0.99962048966273	-0.097419969696968	0.99962048966273	0.0988332878787897	0.999588058869414	0.24048434848485	0.956736692594067	0.194109424242426	0.984292484375507	-0.194758664335663	0.982400685621209	-0.288074856254855	0.891615697828507	-0.292178634032633	0.891615697828507	-0.0959253764568753	0.999617598308609	0.0457256841491854	0.999994992591432	-0.000649240093238892	1
Apcdd1	-0.122613229603731	0.930125371582213	-0.275032227272729	0.478821946021488	-0.24797584848485	0.478821946021488	0.0380641969696953	0.999891275535712	0.00133957575757403	0.999999999999773	-0.124832515151517	0.941886210469917	0.122613229603729	0.94076500884044	-0.152418997668998	0.934777121238618	-0.125362618881119	0.934777121238618	0.160677426573426	0.827317673270622	0.123952805361305	0.937880015895556	-0.0022192855477862	0.99999999999483
Apcs	-0.00728775349650313	0.999999996310675	0.450962512626263	0.99998735909254	0.0303024166666666	0.99998735909254	0.0480030530303031	0.999813653800093	0.13433918939394	0.956424176348206	0.0153672045454546	0.999999777523953	0.00728775349650409	0.999999997189824	0.458250266122767	0.99995055893889	0.0375901701631705	0.99995055893889	0.055290806526807	0.99953850780199	0.141626942890443	0.93938081164679	0.0226549580419586	0.999997522505002
Apeh	-0.0352894807692305	0.999923045173496	-0.313837952020202	0.999389969438918	0.0537659772727276	0.999389969438918	-0.0930677651515145	0.988197345451003	-0.541834568181818	0.01310439755631	-0.384705977272727	0.128948187133463	0.035289480769232	0.999940799069508	-0.27854847125097	0.989600668760962	0.0890554580419593	0.989600668760962	-0.0577782843822827	0.998992682559228	-0.506545087412586	0.0143948476627277	-0.349416496503495	0.160451358813827
Apex2	-0.164311905594403	0.0917761921423363	0.185996388888892	0.162785229403951	-0.155327287878785	0.162785229403951	-0.101563393939391	0.561238579722287	-0.0446239848484819	0.97853156315782	-0.0789989090909061	0.778966728638419	0.164311905594408	0.0968243123654227	0.350308294483297	0.999997119612654	0.00898461771561983	0.999997119612654	0.0627485116550135	0.893424780442213	0.119687920745923	0.352619548956472	0.0853129965034986	0.694560970930123
Aph1a	0.125890790209788	0.251653562520036	-0.0702395050505074	0.761499289044685	0.0779815909090894	0.761499289044685	0.0781599772727254	0.759816114478651	0.0597533333333315	0.907576165127972	-0.00604540909091055	0.999999692210114	-0.125890790209792	0.266525131544182	-0.196130295260298	0.960624221027957	-0.0479091993007013	0.960624221027957	-0.0477308129370653	0.961304559942791	-0.0661374568764591	0.850030668151676	-0.131936199300701	0.224511508238923
Aph1b	-0.13068146969697	0.784381054265548	-0.200024929292929	0.991636838898379	-0.0654964242424242	0.991636838898379	-0.0289413787878786	0.999911389814367	-0.0642677196969698	0.992417755645812	-0.145123484848485	0.752806038785594	0.13068146969697	0.806938519731124	-0.0693434595959599	0.991008164006378	0.0651850454545453	0.991008164006378	0.101740090909091	0.925908956428663	0.0664137499999999	0.990101192238064	-0.0144420151515154	0.999998390552206
Aph1c	0.579077807109558	0.0945233569058829	0.00159567424242435	0.911336053169482	0.21749043939394	0.911336053169482	0.371814962121212	0.528581884432123	0.374690643939394	0.520861129256021	0.259065386363637	0.829188052342182	-0.579077807109557	0.099742531022338	-0.577482132867133	0.519947028735275	-0.361587367715618	0.519947028735275	-0.207262844988345	0.91984708194051	-0.204387163170163	0.924371345726433	-0.320012420745921	0.642580187378498
Api5	0.420105972027977	0.00803938570311968	0.375552898989903	0.858870106635015	0.127450560606065	0.858870106635015	0.0306842272727314	0.999899703236486	0.142025742424247	0.794762608514292	0.172949954545459	0.635636449004052	-0.420105972027969	0.00833181628140467	-0.0445530730380699	0.114998604419988	-0.292655411421908	0.114998604419988	-0.389421744755242	0.0168035934930889	-0.278080229603726	0.147757370183831	-0.247156017482514	0.241145439832382
Apip	-0.0117155238927739	0.999995636891264	-0.00524497222222223	0.543769975058512	-0.131482659090909	0.543769975058512	-0.00241165151515157	0.999999999762755	0.127499431818182	0.574384656352972	0.294954477272727	0.0122958797071304	0.011715523892773	0.999996664747037	0.0064705516705509	0.602198300058924	-0.119767135198136	0.602198300058924	0.00930387237762149	0.999999154104056	0.139214955710955	0.446147327897944	0.3066700011655	0.0047522689164694
Apitd1	0.0477187482517476	0.98601522619886	-0.256726106060607	0.998011083137833	0.0350221515151511	0.998011083137833	0.0106784999999996	0.999997970849405	-0.133315681818182	0.504426912595015	-0.15432915909091	0.355501344417264	-0.047718748251748	0.98868580801327	-0.304444854312354	0.999993758070938	-0.0126965967365964	0.999993758070938	-0.0370402482517479	0.997026081288972	-0.18103443006993	0.17320347590539	-0.202047907342657	0.101542706460336
Aplf	0.163813628205125	0.0464556324242196	0.0932568080808048	0.0306586330279819	0.184731121212119	0.0306586330279819	0.119246939393937	0.284899971418905	0.122336121212118	0.261748279368004	0.22232052272727	0.00604939149851225	-0.16381362820513	0.0487629612458891	-0.0705568201243223	0.999213170217643	0.0209174930069914	0.999213170217643	-0.0445666888111906	0.959448744864673	-0.0414775069930087	0.970962052085118	0.0585068945221429	0.872640526963063
Apln	0.312631185314685	0.1809232850118	-0.172000848484849	0.88459727932444	0.144038696969697	0.88459727932444	0.0944609999999998	0.981977106097724	-0.108470818181818	0.965215121232922	0.0829034848484845	0.990630888094716	-0.312631185314684	0.191557996631389	-0.484632033799533	0.778456787834832	-0.168592488344988	0.778456787834832	-0.218170185314685	0.546898066749878	-0.421102003496503	0.0362421690951801	-0.2297277004662	0.492898803366307
Aplnr	0.546420155011657	0.00226597172733745	0.150422338383841	0.454703725229748	0.239932500000002	0.454703725229748	-0.0573311212121192	0.99845869488988	0.0480030151515173	0.999429940806965	-0.0642199848484827	0.997131581083224	-0.546420155011654	0.00233726850939064	-0.395997816627815	0.182783278034751	-0.306487655011654	0.182783278034751	-0.603751276223775	0.00066245114011021	-0.498417139860139	0.00635327635050675	-0.610640139860139	0.000549184508903733
Aplp1	0.374284424242424	0.284303359391721	0.310616898989899	0.999941908650136	0.0451138030303026	0.999941908650136	0.144879015151514	0.96731335343497	0.224542348484848	0.808577751840111	0.278404787878788	0.638468263225165	-0.374284424242424	0.301004294488624	-0.0636675252525248	0.432814858345941	-0.329170621212121	0.432814858345941	-0.229405409090909	0.774702748384186	-0.149742075757576	0.958063496762011	-0.0958796363636365	0.995473342610777
Aplp2	-0.173320670745922	0.479823755971111	0.48005833080808	0.981157655072396	-0.0727294621212127	0.981157655072396	-0.194314871212122	0.425578737049604	-0.254062916666668	0.179836222712944	-0.339726265151516	0.0359575972223048	0.173320670745922	0.504761460746773	0.653379001554003	0.910461398532735	0.10059120862471	0.910461398532735	-0.0209942004661995	0.999979255515896	-0.0807422459207453	0.965813219771676	-0.166405594405593	0.547265621363436
Apoa1	0.0710279189976713	0.989341877355459	-0.362928386363634	0.999485242335676	-0.0431993712121189	0.999485242335676	0.134445409090911	0.861090048206256	0.179471204545457	0.654707922566528	0.296085734848487	0.178745747070647	-0.0710279189976682	0.991424374577665	-0.433956305361305	0.919134241963977	-0.114227290209789	0.919134241963977	0.0634174900932415	0.995273631826156	0.108443285547787	0.935075014010121	0.225057815850817	0.389442315597706
Apoa1bp	0.479465315850815	0.948027428004109	-1.14386307575758	0.999999999834964	-0.016827136363637	0.999999999834964	0.943989045454543	0.575491415082255	1.01680465151515	0.500932678735811	0.920326583333333	0.60019408629865	-0.479465315850816	0.956416511998474	-1.62332839160839	0.949096792553963	-0.496292452214451	0.949096792553963	0.46452372960373	0.962281866417061	0.537339335664335	0.928132789620972	0.440861267482518	0.970450019099887
Apoa2	0.373095856060609	0.170899054346219	-0.368136896464643	0.999412226084241	0.0586175530303064	0.999412226084241	0.429607742424246	0.118685454805086	0.712587143939397	0.00195379811794327	0.617630992424245	0.00926063653264653	-0.373095856060605	0.180911611286404	-0.741232752525251	0.335353462544572	-0.314478303030302	0.335353462544572	0.0565118863636381	0.99947428203083	0.33949128787879	0.261364398801592	0.244535136363638	0.59679212205556
Apoa4	0.326863233100234	0.0374333553460326	-0.307532151515151	0.976968845880821	0.0779638484848488	0.976968845880821	0.252170212121212	0.207293186298946	0.344180984848485	0.0400228018421865	0.346277151515152	0.0382932894317497	-0.326863233100233	0.0392262435634599	-0.634395384615385	0.180325005618657	-0.248899384615385	0.180325005618657	-0.0746930209790212	0.979374774573676	0.0173177517482517	0.999994371181588	0.0194139184149187	0.999988927436849
Apoa5	0.0400064143356654	0.994771414349513	0.201940244949496	0.999017060772517	0.0313065227272735	0.999017060772517	-0.0380270606060594	0.997129167725936	-0.0208808106060596	0.999903110724599	0.0294994166666678	0.999296590872626	-0.0400064143356641	0.995843502526483	0.161933830613831	0.999999397955915	-0.00869989160839173	0.999999397955915	-0.0780334749417251	0.898596610577372	-0.0608872249417248	0.965396762212007	-0.0105069976689973	0.999998146477058
Apob	0.195683613053614	0.283897417425969	-0.258128737373737	0.999533882918637	-0.0338115075757564	0.999533882918637	0.267813196969698	0.0983337265328346	0.342408166666667	0.0189102347651711	0.34414815909091	0.0181313192419205	-0.195683613053612	0.300576213395082	-0.453812350427349	0.163448087553128	-0.229495120629369	0.163448087553128	0.0721295839160854	0.971292234912684	0.146724553613055	0.598277679300389	0.148464546037297	0.586430200490379
Apobec1	1.51639532400933	8.72225436321372e-09	-0.238554378787873	0.00648618316839256	0.793802257575764	0.00648618316839256	1.01351584848485	0.000330504514297392	1.07042942424243	0.000121820304639697	1.10428218181819	8.26541067791009e-05	-1.51639532400932	1.18616647615255e-08	-1.7549497027972	0.00931522144568242	-0.722593066433561	0.00931522144568242	-0.50287947552447	0.123167973332252	-0.445965899766894	0.210687780090533	-0.412113142191137	0.281162905312329
Apobec2	-2.38734544871795	2.45102669937936e-07	-1.19119578282828	0.476250063846904	-0.624752499999999	0.476250063846904	-0.315119893939393	0.940759500873337	-0.361446803030302	0.895936467343023	-0.331380787878787	0.926703188197296	2.38734544871795	3.01565176052954e-07	1.19614966588967	0.000154234881325488	1.76259294871795	0.000154234881325488	2.07222555477856	9.23135439501177e-06	2.02589864568765	1.16943793931901e-05	2.05596466083916	1.05515560637759e-05
Apobec3	0.649692913752915	0.0201858603368127	-0.432173333333332	0.945801245524375	0.172176742424244	0.945801245524375	0.417500000000001	0.295842763113353	0.537327045454547	0.105096090189946	0.447559121212123	0.233467152997625	-0.649692913752912	0.0210520854438989	-1.08186624708625	0.146785819624536	-0.477516171328669	0.146785819624536	-0.232192913752912	0.808074431331517	-0.112365868298366	0.99238513708285	-0.20213379254079	0.884335083483582
Apobec4	0.0167772517482519	0.999999656258937	0.560677888888889	0.99999999963111	-0.00569536363636372	0.99999999963111	-0.250664454545454	0.677045260015808	-0.296195681818181	0.517155727604429	-0.248393151515151	0.684971285858857	-0.0167772517482522	0.999999737827279	0.543900637140637	0.999998499804044	-0.0224726153846159	0.999998499804044	-0.267441706293707	0.584578222707303	-0.312972933566433	0.420405689296175	-0.265170403263403	0.593108245467075
Apoc1	-0.452092083916081	0.0145494064264605	0.0160963232323258	0.88865356709614	-0.137314833333331	0.88865356709614	-0.381101999999997	0.07666947960106	-0.533186530303028	0.00532956272931828	-0.506952030303027	0.00889578338453412	0.452092083916085	0.0151374374098727	0.468188407148408	0.157445020709006	0.314777250582751	0.157445020709006	0.0709900839160851	0.994377342457467	-0.0810944463869451	0.988768081207727	-0.054859946386945	0.998616132985868
Apoc2	0.745550898601398	7.88102474169605e-07	0.10389604040404	0.588242617771986	0.182632909090909	0.588242617771986	0.178308977272726	0.611323083028591	0.575465833333333	0.000375901259295541	0.429213265151514	0.0121216091888117	-0.745550898601399	9.35842190408209e-07	-0.641654858197359	0.000221647469683228	-0.56291798951049	0.000221647469683228	-0.567241921328672	0.000210890142651299	-0.170085065268066	0.624552194261944	-0.316337633449884	0.0767423757610595
Apoc3	0.292143388694638	0.598846930366694	-0.0261628914141417	0.996863497469973	0.0975490757575751	0.996863497469973	0.303561022727272	0.62082893073886	0.319756909090909	0.570618685241508	0.354554992424242	0.466022402573501	-0.292143388694639	0.625593074101741	-0.31830628010878	0.903320663924262	-0.194594312937063	0.903320663924262	0.0114176340326339	0.999999987953847	0.0276135203962702	0.999997640534613	0.062411603729604	0.999716433522725
Apoc4	0.509715883449885	0.0161209209184517	-0.120649909090908	0.765808951813621	0.193836439393941	0.765808951813621	0.375844621212123	0.159770794878374	0.596417537878789	0.00654019277121687	0.558698924242425	0.0122736561682202	-0.509715883449882	0.0167848182223237	-0.630365792540791	0.263379636464504	-0.315879444055943	0.263379636464504	-0.133871262237761	0.935465859758145	0.0867016544289059	0.991963488741118	0.0489830407925423	0.999653851915871
Apod	-0.848953765734267	1.98252941840948e-08	-0.113220156565658	0.530952393365588	-0.192774803030305	0.530952393365588	-0.135954803030304	0.823338088535916	-0.268250787878789	0.211696546355543	-0.526774969696971	0.00127740339694959	0.848953765734266	2.63062486238752e-08	0.735733609168609	1.4318402554836e-05	0.656178962703963	1.4318402554836e-05	0.712998962703963	2.97719985165035e-06	0.580702977855478	0.000122203719511216	0.322178796037296	0.0672429231430816
Apoe	-0.265423928904428	0.99774112707157	1.63142145959596	0.999856707775112	0.173220015151516	0.999856707775112	-1.06325828787879	0.491009159745961	-0.891613257575756	0.66247036257009	-0.905435204545453	0.648484993042228	0.265423928904431	0.998223578921551	1.89684538850039	0.975580773597147	0.438643944055946	0.975580773597147	-0.797834358974357	0.731246289140517	-0.626189328671326	0.883982802356561	-0.640011275641024	0.873849184163586
Apof	0.115478883449884	0.984018456253918	0.68953703030303	0.981274402211807	0.126792212121212	0.981274402211807	-0.0664521060606062	0.999405433513629	-0.154593515151515	0.952764081860267	-0.18302443939394	0.903929824565099	-0.115478883449883	0.987032772555105	0.574058146853147	0.999999981161122	0.0113133286713286	0.999999981161122	-0.181930989510489	0.896735090780635	-0.270072398601398	0.62052858090282	-0.298503322843823	0.518892801487301
Apoh	-0.12416173193473	0.94200346340988	-0.526585484848483	0.9999999634299	-0.010461787878786	0.9999999634299	0.171617212121214	0.837457771734064	0.0998186818181837	0.984176207461779	0.187950780303032	0.779521621589166	0.124161731934733	0.951175980702515	-0.402423752913752	0.967348095617823	0.113699944055945	0.967348095617823	0.295778944055945	0.315130079928282	0.223980413752915	0.603063550311445	0.312112512237763	0.263532346151584
Apol10a	-0.0847894778554757	0.999486504721158	0.0194724141414167	0.999790107866059	-0.0770932575757551	0.999790107866059	-0.337432939393937	0.742961941563033	-0.311938227272725	0.799372443662415	-0.46239774242424	0.446953448869414	0.0847894778554796	0.999601309730707	0.104261891996894	0.99999999974244	0.00769622027972181	0.99999999974244	-0.25264346153846	0.897733630695977	-0.227148749417248	0.934124349128865	-0.377608264568763	0.616217540792846
Apol10b	-0.16583334965035	0.549430694228289	-0.0643880757575755	0.86445083625532	-0.117563909090909	0.86445083625532	-0.324864901515152	0.0574958217503525	-0.411430787878788	0.00896073233622707	-0.336487984848485	0.0455094465843631	0.16583334965035	0.575785309923143	0.101445273892774	0.997850214646143	0.0482694405594408	0.997850214646143	-0.159031551864802	0.617523515577212	-0.245597438228438	0.188031617212168	-0.170654635198135	0.54645828428518
Apol6	-0.91940643006993	1.44055350292938e-06	-0.220495237373736	0.001517378276503	-0.658034257575757	0.001517378276503	-0.754916977272726	0.000239772300554053	-0.895186878787878	9.16847322063319e-06	-0.713734181818181	0.000529291675427812	0.919406430069931	1.67953624952144e-06	0.698911192696194	0.422758233634672	0.261372172494173	0.422758233634672	0.164489452797203	0.835612698912794	0.0242195512820515	0.999993263825102	0.205672248251749	0.666332999301448
Apol7a	0.24694802797203	0.920220770326408	-0.510078696969695	0.9999929307501	0.046629151515153	0.9999929307501	0.558300348484849	0.333935958297681	0.437821030303032	0.579293706223339	0.469863439393941	0.508447548876965	-0.246948027972027	0.932011087643332	-0.757026724941723	0.973666073339738	-0.200318876456875	0.973666073339738	0.311352320512822	0.83133102423004	0.190873002331004	0.979143999179963	0.222915411421913	0.956686582659422
Apol7b	0.389712106060606	0.0633858901650206	-0.21475791919192	0.667396896137691	0.201950893939394	0.667396896137691	0.313472469696969	0.239244570565331	0.259076583333333	0.421974597555758	0.115375424242424	0.956722481572019	-0.389712106060606	0.0666934651673183	-0.604470025252525	0.703753293351313	-0.187761212121212	0.703753293351313	-0.0762396363636362	0.993773457339731	-0.130635522727272	0.918428849701305	-0.274336681818181	0.322115986606827
Apol7c	0.221665134032638	0.94359131965832	-1.09142840909091	0.986383167878711	-0.174014522727269	0.986383167878711	0.46919572727273	0.483569953515046	0.343734734848488	0.766847724108649	0.161655409090912	0.990626188629247	-0.221665134032631	0.952560015986324	-1.31309354312354	0.619703433983159	-0.395679656759904	0.619703433983159	0.247530593240096	0.923399178201953	0.122069600815854	0.997678097460117	-0.0600097249417221	0.999959906550474
Apol7e	0.00883853146853044	0.999999999544414	0.652192777777777	0.999999991146664	-0.0154140606060613	0.999999991146664	-0.538124500000001	0.382858951383196	-0.592146833333334	0.28991226259252	-0.654005303030304	0.203554064776284	-0.00883853146853204	0.999999999653043	0.643354246309246	0.999999853134635	-0.024252592074593	0.999999853134635	-0.546963031468532	0.324664628052761	-0.600985364801865	0.235846363591808	-0.662843834498835	0.157227690496379
Apol8	0.167291503496505	0.379251925987637	0.0804130555555577	0.999966686017217	-0.0202264999999984	0.999966686017217	-0.0219020151515137	0.999946890107639	0.0970035606060628	0.880510924150476	0.396387393939396	0.00250115895139402	-0.167291503496502	0.400623222895256	-0.0868784479409461	0.285573094110018	-0.187518003496502	0.285573094110018	-0.189193518648017	0.277120417538732	-0.0702879428904411	0.966546811339466	0.229095890442892	0.12502763156638
Apol9a	0.84147725990676	0.306103130674919	-0.456709853535354	0.999537400324176	0.148690060606061	0.999537400324176	0.816921863636363	0.395724167645303	0.777200371212121	0.446657893677322	0.752685090909091	0.479372698281228	-0.841477259906761	0.323968480899841	-1.29818711344211	0.526999606845478	-0.692787199300699	0.526999606845478	-0.0245553962703966	0.99999998795656	-0.0642768886946394	0.999996224307124	-0.0887921689976691	0.999974467469847
Apol9b	0.349040281468532	0.0298260166537886	0.182427659090909	0.99838204384629	0.0484529318181822	0.99838204384629	-0.118305674242424	0.879538048466298	-0.148811174242424	0.737589850619603	-0.0752172803030302	0.983636420827449	-0.349040281468531	0.0311991112113545	-0.166612622377622	0.0836240337340503	-0.300587349650349	0.0836240337340503	-0.467345955710955	0.00184987851897733	-0.497851455710955	0.000771679202857811	-0.424257561771561	0.00542333828678321
Apold1	0.235051534965036	0.438372696116457	-0.284889383838383	0.99918601843962	-0.0524191363636352	0.99918601843962	0.142614121212122	0.886243870270939	0.0357738560606071	0.999908947721258	0.19532081818182	0.679376304150487	-0.235051534965035	0.462039025701639	-0.519940918803418	0.258400510151519	-0.287470671328671	0.258400510151519	-0.0924374137529136	0.981582683889231	-0.199277678904429	0.631297449800172	-0.0397307167832163	0.99981589167399
Apom	0.159186181235431	0.926790833380984	-0.464043871212121	0.998523489379237	-0.0772789621212122	0.998523489379237	0.123283507575757	0.982747684190323	-0.0166564318181819	0.999999814419762	0.126735613636364	0.980257099250517	-0.159186181235431	0.937824948280035	-0.623230052447552	0.729829347043445	-0.236465143356643	0.729829347043445	-0.0359026736596737	0.999980340317617	-0.175842613053613	0.90566461241144	-0.0324505675990672	0.999989184036285
Apon	0.215000234265736	0.391642620952506	0.0486412676767691	0.628099496122833	0.180575924242426	0.628099496122833	0.0529480909090925	0.998175552955352	0.11826481818182	0.907211956588836	0.0721023636363653	0.990549563875719	-0.215000234265734	0.413538284940908	-0.166358966588966	0.999824454130512	-0.0344243100233092	0.999824454130512	-0.162052143356643	0.697184142698029	-0.0967354160839156	0.95667668149001	-0.14289787062937	0.795405596414375
Apool	-0.132013455710957	0.906570153493948	-0.373198636363639	0.883175926729038	-0.148632166666669	0.883175926729038	0.00213203030302808	0.999999999996366	0.0772079015151495	0.99440736659627	0.235152575757573	0.535671886814362	0.132013455710955	0.919847189450993	-0.241185180652682	0.999999119457931	-0.0166187109557114	0.999999119457931	0.134145486013985	0.914350576603442	0.209221357226106	0.617474656812411	0.36716603146853	0.102167641484185
App	0.259830039627038	0.632169341301479	0.79618012121212	0.905715225871863	0.182462196969695	0.905715225871863	0.0225369242424221	0.999998956362649	-0.0463766212121227	0.99992573129841	-0.141887545454547	0.968263526786967	-0.259830039627042	0.658859458271343	0.536350081585079	0.998478203783638	-0.077367842657345	0.998478203783638	-0.237293115384618	0.737624612840635	-0.306206660839163	0.494000749182711	-0.401717585081587	0.222682881976368
Appbp2	0.288746650932401	0.84596869078191	-0.0554548914141425	0.999911769854723	0.0705617348484845	0.999911769854723	0.341382613636363	0.779516960213078	0.282977962121212	0.885990734363699	0.219192507575757	0.961019803057066	-0.288746650932401	0.864660717652071	-0.344201542346542	0.957916072210253	-0.218184916083916	0.957916072210253	0.0526359627039628	0.99998259779973	-0.00576868881118831	0.999999999968326	-0.0695541433566435	0.999910750746872
Appl1	-0.0777454044289032	0.993275800719912	0.301526732323233	0.992261476967223	-0.0849155757575743	0.992261476967223	-0.130441575757574	0.939829603888893	0.0858372575757586	0.991817934324866	0.0868669242424258	0.991302645873254	0.0777454044289062	0.994633583970992	0.379272136752138	0.99999999526958	-0.00717017132866961	0.99999999526958	-0.0526961713286695	0.99936910936268	0.163582662004663	0.837953474290653	0.164612328671331	0.834300382477215
Appl2	-0.151130961538458	0.257291581308255	0.205444722222225	0.885439001561662	-0.0762706060606027	0.885439001561662	-0.127092636363633	0.48820846127916	-0.0574461060606028	0.965495119864246	-0.227584530303027	0.0464937186418621	0.151130961538463	0.272485766807344	0.356575683760685	0.882681237060574	0.0748603554778569	0.882681237060574	0.0240383251748267	0.999621684219335	0.0936848554778568	0.743337616614813	-0.0764535687645669	0.872829963953232
Aprt	0.75462637645688	0.00814289014803149	-0.35566782323232	0.475769195234955	0.365659984848488	0.475769195234955	0.499212409090912	0.184122376891478	0.3646801969697	0.478574295347778	0.451316500000003	0.267955261891919	-0.754626376456876	0.00843972544886329	-1.1102941996892	0.37101302249153	-0.38896639160839	0.37101302249153	-0.255413967365966	0.775077048345079	-0.389946179487178	0.368481154084648	-0.303309876456875	0.628276465985629
Aptx	0.106371235431237	0.920285145920547	0.47278878787879	0.999518399610401	-0.0414362272727254	0.999518399610401	-0.0326171590909075	0.999878294337624	-0.00627572727272536	0.999999993200329	-0.0507764090909073	0.998493248318236	-0.106371235431234	0.932068185878002	0.366417552447554	0.765984795920045	-0.147807462703961	0.765984795920045	-0.138988394522144	0.809120848523556	-0.112646962703961	0.913604332018275	-0.157147644522143	0.717277449329578
Aqp1	-0.344267704545452	0.1229067940653	0.595299088383841	0.946179078889906	0.12083097727273	0.946179078889906	0.125162068181821	0.937373840151255	0.243764431818185	0.481253341081633	0.239799310606063	0.497896135713469	0.344267704545457	0.129906612389379	0.939566792929296	0.0180105321266699	0.465098681818185	0.0180105321266699	0.469429772727275	0.0168001979075009	0.58803213636364	0.00154009942144029	0.584067015151518	0.00171431628809404
Aqp11	-0.158244425407925	0.665493386804266	0.0904504696969704	0.997013000066564	-0.0562470303030295	0.997013000066564	-0.214149393939393	0.427773592290836	-0.386194878787878	0.0291419255009205	-0.405615530303029	0.0198049423111188	0.158244425407926	0.691848340803727	0.248694895104896	0.937475843018275	0.101997395104896	0.937475843018275	-0.0559049685314677	0.996817396615374	-0.227950453379952	0.322839053862753	-0.247371104895104	0.245003289881906
Aqp12	0.00474079720279585	0.999999999357209	0.47476906060606	0.999999859842183	-0.0123830000000017	0.999999859842183	-0.177606030303032	0.780005336605328	-0.0436410151515165	0.999760923118759	-0.0660434848484861	0.997548586038417	-0.00474079720279776	0.999999999510463	0.470028263403263	0.999998931921657	-0.017123797202798	0.999998931921657	-0.182346827505828	0.738277226572018	-0.0483818123543129	0.999525060939321	-0.0707842820512822	0.996070070520839
Aqp2	0.062277066433566	0.975222450834187	0.161244914141414	0.999998843154675	-0.0112784090909091	0.999998843154675	-0.20563343939394	0.22804848598202	-0.166994090909091	0.426443696788111	-0.302925212121213	0.0275504288778002	-0.0622770664335673	0.979681495470458	0.0989678477078469	0.955478687426367	-0.0735554755244762	0.955478687426367	-0.267910505827507	0.0452941388255177	-0.229271157342658	0.114540705519731	-0.36520227855478	0.00269675085295695
Aqp3	0.36800507925408	0.962496743565632	0.455134863636364	0.999999781358709	-0.0461251818181807	0.999999781358709	0.895986840909091	0.434171361114636	1.48531543939394	0.054635804531205	0.473612333333334	0.914472764789474	-0.368005079254079	0.968882641874362	0.0871297843822848	0.946641381878302	-0.41413026107226	0.946641381878302	0.527981761655012	0.856559108130483	1.11731036013986	0.186013693408483	0.105607254079255	0.999967061840677
Aqp4	-0.521934212121211	0.11687233382289	-0.749670575757574	0.129189924077132	-0.54373409090909	0.129189924077132	-0.130604515151514	0.988625725553138	-0.200216742424241	0.918203434963167	0.24658634848485	0.821080455915605	0.521934212121212	0.123492263753148	-0.227736363636363	0.999999561606189	-0.0217998787878781	0.999999561606189	0.391329696969697	0.370618557291464	0.32171746969697	0.575636774721025	0.768520560606061	0.00740874274700509
Aqp5	0.132808196969698	0.951007976272704	-0.0136416262626258	0.999744485100068	-0.0519073181818175	0.999744485100068	0.3100685	0.416208053937817	0.506815196969698	0.0534290495144257	0.209149924242425	0.778894451585252	-0.132808196969696	0.958998933681869	-0.146449823232322	0.840829961419618	-0.184715515151514	0.840829961419618	0.177260303030304	0.863186971840455	0.374007000000001	0.198516704721704	0.0763417272727285	0.997539481282377
Aqp6	0.338035071095572	0.539345259998294	-0.462286358585858	0.999999964958426	-0.0151044999999995	0.999999964958426	0.270220242424243	0.787424011714322	0.244337863636364	0.84914790004121	0.301356257575758	0.703969622956192	-0.33803507109557	0.565554646326062	-0.800321429681429	0.52040312921098	-0.35313957109557	0.52040312921098	-0.0678148286713281	0.999720540072214	-0.093697207459207	0.998264761053143	-0.0366788135198129	0.999992344897514
Aqp7	-1.02395993006993	6.37840859130101e-07	-0.164080909090909	0.363438716292866	-0.310657469696969	0.363438716292866	-0.225233833333332	0.680252642708657	-0.277022303030302	0.48003949895845	-0.577385977272726	0.0135312018175661	1.02395993006993	7.62317024616266e-07	0.859879020979021	0.000641943566538572	0.713302460372961	0.000641943566538572	0.798726096736597	0.000123929049470561	0.746937627039627	0.000322039961009102	0.446573952797203	0.0616324732406436
Aqp8	0.0631488706293719	0.971782662135929	-0.275061787878786	0.99965576331845	0.0293408939393952	0.99965576331845	-0.0149948030303019	0.999993185718625	0.0199886212121225	0.999962871935313	-0.125786704545454	0.689350662487733	-0.0631488706293698	0.976779860329084	-0.338210658508157	0.999152823309626	-0.0338079766899756	0.999152823309626	-0.0781436736596724	0.938221790110416	-0.0431602494172483	0.996730538970617	-0.188935575174824	0.25022532191108
Aqp9	0.246071688811191	0.191276803035692	-0.416123035353534	0.846166319384677	0.124235500000002	0.846166319384677	0.201148242424244	0.435922209940283	0.149345696969699	0.720651954079831	0.307110484848486	0.089691525815225	-0.246071688811188	0.202549761701502	-0.662194724164723	0.842363664339899	-0.121836188811188	0.842363664339899	-0.0449234463869455	0.99870882457996	-0.0967259918414911	0.937041936708955	0.0610387960372967	0.99319420721084
Aqr	0.0418026480186507	0.999925373847178	0.210222762626266	0.99323920824219	0.0994242121212147	0.99323920824219	-0.175129999999997	0.904842567647239	-0.336851174242422	0.390331404633656	-0.356565666666664	0.33364172985107	-0.0418026480186451	0.999942596573345	0.168420114607619	0.999631346395014	0.0576215641025668	0.999631346395014	-0.216932648018645	0.773238302328001	-0.378653822261069	0.236556339843358	-0.398368314685312	0.193621011937234
Ar	-1.21218341724942	1.01212581316013e-06	-0.789303595959597	0.0778876439006078	-0.546197848484849	0.0778876439006078	-0.139448454545455	0.975335475732167	-0.274733166666668	0.670274752026645	-0.277454530303031	0.661429508932208	1.21218341724942	1.19273442089618e-06	0.42287982128982	0.0120943551396571	0.665985568764568	0.0120943551396571	1.07273496270396	1.85898039817278e-05	0.937450250582749	0.000172316780374659	0.934728886946386	0.000194109006745991
Araf	-0.0750686666666678	0.997085406466509	-0.472339575757576	0.917562560032224	-0.158881303030304	0.917562560032224	0.102907045454545	0.988920324711596	0.0287542121212111	0.999991716457295	-0.025194030303031	0.999996217775317	0.0750686666666675	0.99770114208222	-0.397270909090908	0.995819569704239	-0.0838126363636355	0.995819569704239	0.177975712121213	0.858821325998838	0.103822878787879	0.987225860913589	0.0498746363636372	0.999770890030344
Arap1	0.420587842657346	0.000258054484113202	0.342945525252528	0.703953749047098	0.121436212121215	0.703953749047098	0.0740647727272749	0.952017176260831	0.180495575757578	0.317425814755453	0.168140166666669	0.387200855944041	-0.420587842657341	0.000268541844442804	-0.0776423174048151	0.0148693427429633	-0.299151630536129	0.0148693427429633	-0.346523069930068	0.00349224978052287	-0.240092266899765	0.0744056263905143	-0.252447675990674	0.0543093199515464
Arap2	0.00160422843822985	0.999999999999948	0.475271101010103	0.961516341361583	-0.185358613636362	0.961516341361583	0.0446658636363652	0.99998413057335	0.349948280303032	0.621878194822815	0.135396530303032	0.991683800724209	-0.00160422843822633	0.999999999999961	0.473666872571875	0.955897539850438	-0.18696284207459	0.955897539850438	0.0430616351981368	0.999985930630606	0.348344051864804	0.59352070020033	0.133792301864804	0.991383380882827
Arap3	0.498045906759908	1.18642336272012e-05	0.340546530303032	0.131743601614276	0.226377272727274	0.131743601614276	0.0094793484848499	0.999999495886192	0.33669631818182	0.00819395736189155	0.394654121212123	0.00141883947331833	-0.498045906759905	1.30292068923898e-05	-0.157499376456875	0.0318784755236335	-0.271668634032632	0.0318784755236335	-0.488566558275057	2.09023751841508e-05	-0.161349588578087	0.385050458594475	-0.103391785547784	0.801614281982614
Arc	0.42274375874126	0.696407833672614	0.0813031060606076	0.994929616890864	0.17185381818182	0.994929616890864	0.465098712121213	0.666620686183381	0.611624924242425	0.395914383639107	0.536837507575759	0.528883434270888	-0.422743758741257	0.722184766796747	-0.341440652680651	0.963115018325506	-0.250889940559439	0.963115018325506	0.0423549533799551	0.999998233626962	0.188881165501167	0.990845898310899	0.114093748834501	0.999414957480478
Arcn1	0.0584435454545464	0.997281120824576	0.115176222222224	0.993672724636703	0.07278740909091	0.993672724636703	-0.0281686818181807	0.999970204881588	-0.0207516060606052	0.999995101264366	-0.0305422803030291	0.999952131272252	-0.0584435454545446	0.997857289615531	0.056732676767678	0.999999401658703	0.0143438636363644	0.999999401658703	-0.0866122272727263	0.983072177743402	-0.0791951515151505	0.989212417775757	-0.0889858257575745	0.980660060132201
Areg	-0.0230196486013974	0.99997111402033	-0.290290825757575	0.855747994599302	-0.126526053030302	0.855747994599302	0.20194459848485	0.468943554009456	0.127067280303032	0.853497623370909	0.0850204772727284	0.972964011420429	0.0230196486013996	0.99997784216014	-0.267271177156176	0.927945197121674	-0.103506404428903	0.927945197121674	0.224964247086248	0.317476488040293	0.15008692890443	0.72137532297965	0.108040125874127	0.9138651319218
Arf1	0.0317097843822869	0.999993827460285	0.421268712121213	0.990309313785805	0.123496742424244	0.990309313785805	-0.260333257575755	0.768504044880604	-0.288868499999998	0.685460254692984	-0.300869530303029	0.649158345704114	-0.0317097843822832	0.999995279296926	0.389558927738928	0.997795178407871	0.0917869580419592	0.997795178407871	-0.292043041958041	0.646581537982201	-0.320578284382283	0.554353744819448	-0.332579314685314	0.516091269932254
Arf2	-0.184001650349649	0.993527593690042	0.878653883838386	0.999521721069246	0.121689606060608	0.999521721069246	-0.461269227272725	0.742945795408479	-0.546596499999998	0.593518132981832	-0.604675363636362	0.492370604985479	0.184001650349651	0.994837719377915	1.06265553418803	0.938414644308526	0.305691256410257	0.938414644308526	-0.277267576923076	0.960150352391779	-0.362594849650349	0.876288847030593	-0.420673713286713	0.789564083759065
Arf3	-0.0315048881118872	0.999995487909413	0.403148262626264	0.996220205057246	0.108090848484849	0.996220205057246	-0.314033621212121	0.652400836268353	-0.545657939393939	0.140955062493666	-0.63678106060606	0.0614281310710389	0.0315048881118881	0.999996550709048	0.434653150738151	0.984309738266602	0.139595736596736	0.984309738266602	-0.282528733100234	0.717566966586741	-0.514153051282052	0.147816262969459	-0.605276172494173	0.060503056101114
Arf4	-0.451802297202794	0.963751987177842	1.21684443939394	0.999998893250672	0.0748646818181857	0.999998893250672	-0.958123212121207	0.581496222636469	-1.00610272727272	0.532948460163433	-1.05870439393939	0.480983187150255	0.451802297202801	0.969955255899267	1.66864673659674	0.939732311128715	0.526666979020982	0.939732311128715	-0.506320914918411	0.949331903332361	-0.554300430069926	0.925006081049145	-0.606902096736593	0.89155706282501
Arf5	0.270806657342657	0.00524405377644976	0.21700995959596	0.0895601537018482	0.19947821969697	0.0895601537018482	0.128808196969697	0.449949211176663	0.297664651515151	0.00358865136997222	0.34477506060606	0.000584973624842111	-0.270806657342657	0.00542252166750889	-0.0537966977466966	0.893350353958882	-0.0713284376456868	0.893350353958882	-0.14199846037296	0.309513066220419	0.0268579941724947	0.999186343383118	0.0739684032634038	0.87717805048271
Arf6	0.133614276223779	0.725368280335241	-0.0393799040404017	0.952509118117874	0.0887174696969719	0.952509118117874	-0.032184030303028	0.999772765184912	-0.260936454545452	0.16085600817873	-0.271347969696968	0.134497111475146	-0.133614276223775	0.750354453897876	-0.172994180264179	0.998354924131702	-0.0448968065268056	0.998354924131702	-0.165798306526806	0.551599069031536	-0.39455073076923	0.00602743065362743	-0.404962245920745	0.00461220013467889
Arfgap1	-0.0528650792540793	0.992016466119458	0.313322535353535	0.999999999999994	0.000493446969697138	0.999999999999994	-0.0674547121212122	0.980052040603701	0.0352965909090911	0.999365575992519	0.0337740530303031	0.999506015079983	0.0528650792540796	0.993610151735669	0.366187614607614	0.993287132446355	0.0533585262237758	0.993287132446355	-0.0145896328671333	0.999995970313423	0.0881616701631702	0.925634389556877	0.0866391322843821	0.930941383539052
Arfgap2	-0.530037138694634	0.000282804002875836	0.162248308080814	0.645971783749178	-0.164439136363631	0.645971783749178	-0.394671113636358	0.0173934899807597	-0.564972030303025	0.000253658569643767	-0.464012719696965	0.00357013263456496	0.530037138694643	0.000294053763770119	0.692285446775451	0.0203559482275071	0.365598002331006	0.0203559482275071	0.135366025058279	0.781265547423425	-0.0349348916083875	0.999706743571439	0.0660244189976726	0.990293602889482
Arfgap3	-0.0170591579254059	0.99999802394846	0.591567714646466	0.999999999994199	-0.00216129545454347	0.999999999994199	0.0116869469696984	0.99999985643384	0.209615234848486	0.586036936587656	0.118094219696971	0.940373543159059	0.0170591579254094	0.999998490844874	0.608626872571873	0.999999326763422	0.0148978624708638	0.999999326763422	0.0287461048951061	0.999966796261747	0.226674392773893	0.468967705390915	0.135153377622379	0.88582948937348
Arfgef1	0.556177499999998	0.879574683988584	-0.564333005050508	0.999999996081215	-0.0269573030303057	0.999999996081215	0.888654409090906	0.578863630278737	1.07883833333333	0.382385183854784	1.16697009090909	0.305260815356268	-0.556177500000001	0.89548674209914	-1.12051050505051	0.874337410781536	-0.583134803030304	0.874337410781536	0.332476909090908	0.990297175398771	0.522660833333332	0.918752186113802	0.61079259090909	0.850600581360099
Arfgef2	0.0744273426573418	0.970823795356625	0.100394343434342	0.985675756387724	-0.0683059318181829	0.985675756387724	0.137609484848484	0.744460557117933	0.307926272727272	0.0656581039436865	0.292303439393938	0.0885187685169218	-0.0744273426573436	0.975968595941078	0.0259670007770003	0.688937290566052	-0.142733274475525	0.688937290566052	0.063182142191142	0.989354458745692	0.23349893006993	0.203271025415031	0.217876096736596	0.263672494433069
Arfip1	-0.448208123543124	0.105317712950635	0.411281111111111	0.916053567064232	-0.169520303030303	0.916053567064232	-0.522279242424242	0.0630341878596717	-0.427921106060606	0.174448811826296	-0.442912984848485	0.149951666363481	0.448208123543123	0.111211778330611	0.859489234654234	0.545690115159721	0.27868782051282	0.545690115159721	-0.0740711188811195	0.998468824966136	0.0202870174825169	0.999999199743354	0.00529513869463787	0.9999999997428
Arfip2	0.0651541340326375	0.978999060093824	0.378444782828286	0.963309802478045	-0.0779838636363604	0.963309802478045	-0.00208819696969405	0.999999999970506	0.306719818181821	0.0446972981408928	0.213872151515155	0.262975208393358	-0.065154134032632	0.982850665536469	0.313290648795651	0.626975336194785	-0.143137997668995	0.626975336194785	-0.0672423310023288	0.979966545012672	0.241565684149186	0.131426862274173	0.14871801748252	0.589269814127425
Arfrp1	0.00142914801864683	0.999999999031615	0.0282524191919175	0.902174390987469	0.0398770378787865	0.902174390987469	0.0291804242424234	0.975089122541007	0.102969363636362	0.132910527092836	0.0511846666666657	0.763185918452024	-0.00142914801864971	0.999999999262475	0.026823271173269	0.906933191750265	0.0384478898601381	0.906933191750265	0.0277512762237749	0.978434871533698	0.101540215617714	0.11100970351232	0.0497555186480176	0.762667795167447
Arg1	0.958150276223776	0.000613967741343591	-0.157906732323232	0.227974379663477	0.48141353030303	0.227974379663477	0.965650363636363	0.00129479413731803	0.967474378787879	0.00118157074120906	0.936408045454545	0.00183910832987555	-0.958150276223776	0.000634950301837356	-1.11605700854701	0.197617383018583	-0.476736745920746	0.197617383018583	0.00750008741258777	0.999999999318426	0.00932410256410291	0.999999997486786	-0.0217422307692305	0.999999600678891
Arg2	1.16969350582751	0.000235967063064391	-0.617067813131312	0.309077877445802	0.503425371212121	0.309077877445802	0.307657295454546	0.772227498271129	0.322747181818182	0.736162682190541	0.588850287878788	0.175243340243466	-1.16969350582751	0.000245765105494455	-1.78676131895882	0.0728161438845143	-0.666268134615384	0.0728161438845143	-0.86203621037296	0.0103376526667855	-0.846946324009323	0.012000277474656	-0.580843217948717	0.15032784641868
Arglu1	0.129572856643355	0.977742713546184	0.0137600050505032	0.996284751915122	-0.0970475303030322	0.996284751915122	0.183412878787877	0.919905510422746	0.287324924242422	0.638034382582787	0.237043515151513	0.793359568017419	-0.129572856643358	0.981798415539254	-0.115812851592852	0.804807832240533	-0.226620386946388	0.804807832240533	0.0538400221445213	0.999850609634343	0.157752067599066	0.953860999273439	0.107470658508158	0.992973469716836
Arhgap1	0.319663741258745	0.444878656314268	-0.67359631313131	0.740930380773731	0.24817682575758	0.740930380773731	0.353763939393943	0.404073243210977	0.131218492424246	0.980018271643297	0.0936312272727309	0.996472892259037	-0.319663741258739	0.468763987147042	-0.993260054390053	0.99912159326242	-0.0714869155011632	0.99912159326242	0.0341001981352006	0.999988018763508	-0.188445248834497	0.890744024833716	-0.226032513986012	0.788691434934598
Arhgap10	0.309542735431237	0.893605369618456	-0.328535368686868	0.999999703535128	0.0319217575757595	0.999999703535128	0.510914212121213	0.5786969707618	0.60020956818182	0.415496612693195	0.648460590909093	0.33789196705973	-0.309542735431234	0.908196000203985	-0.638078104118102	0.941968826122687	-0.277620977855475	0.941968826122687	0.201371476689979	0.987333123449937	0.290666832750585	0.92928134215934	0.338917855477858	0.868992394836908
Arhgap11a	0.994915430069929	1.54874295545948e-05	0.794814010101009	0.225527942402252	0.403271757575757	0.225527942402252	0.341747909090909	0.380104793690589	0.21179956060606	0.811701763874929	0.59007521969697	0.0283510301292287	-0.99491543006993	1.68959016534354e-05	-0.200101419968919	0.0177246372246455	-0.591643672494172	0.0177246372246455	-0.65316752097902	0.00719102754290046	-0.783115869463869	0.000820760709439261	-0.40484021037296	0.184353433418781
Arhgap12	-0.134013122377623	0.891887438678992	0.832882530303029	0.913330194069467	-0.134732515151516	0.913330194069467	-0.244107606060607	0.475154243378078	-0.146157674242425	0.880780722217775	-0.275237272727273	0.353310571609182	0.134013122377621	0.906645318025418	0.966895652680652	0.999999999999993	-0.000719392773893787	0.999999999999993	-0.110094483682984	0.960096210381676	-0.0121445518648025	0.999999845653246	-0.141224150349651	0.885050653046058
Arhgap15	0.591106102564103	0.0139966600081821	0.207594424242425	0.386685645641018	0.331448348484849	0.386685645641018	0.0719823257575766	0.998686119744266	0.145572318181819	0.952495616067601	0.168855136363637	0.911011066763043	-0.591106102564102	0.0145583613432038	-0.383511678321678	0.598799832133434	-0.259657754079254	0.598799832133434	-0.519123776806526	0.0408070207533645	-0.445533784382284	0.104274378338414	-0.422250966200466	0.136702178750183
Arhgap17	0.164694104895105	0.680634952010179	0.0382340252525248	0.999991727834101	0.0213532272727268	0.999991727834101	0.178143712121212	0.665459088845913	0.321709378787878	0.125773179757178	0.241219287878787	0.365046510341976	-0.164694104895104	0.706740025711858	-0.126460079642579	0.811474772485001	-0.143340877622377	0.811474772485001	0.0134496072261081	0.999999417793716	0.157015273892775	0.746045292128612	0.0765251829836839	0.987722170927912
Arhgap18	0.412833100233101	0.000378405837328177	0.229976641414142	0.945558504207711	0.0767315151515159	0.945558504207711	0.267165083333334	0.0558488827757364	0.42407275	0.000589842742240498	0.32592796969697	0.0122006839206706	-0.412833100233099	0.000392529809149389	-0.182856458818958	0.00510855162059021	-0.336101585081584	0.00510855162059021	-0.145668016899766	0.502811631868384	0.0112396497669007	0.999998553782025	-0.0869051305361295	0.899173730242298
Arhgap19	-0.777481469696966	9.09631879166817e-05	0.43373812626263	0.51465575690724	-0.257362696969694	0.51465575690724	-0.833423499999997	8.49022866984406e-05	-0.862628348484845	3.82498696642752e-05	-0.706311371212118	0.000981235280593684	0.777481469696972	9.58437441216375e-05	1.2112195959596	0.0145256044340689	0.520118772727274	0.0145256044340689	-0.0559420303030285	0.999279932203076	-0.0851468787878767	0.992845235852291	0.0711700984848505	0.997256858062223
Arhgap20	-1.99135096270396	3.75222503468109e-06	-1.42357023232323	0.134208838694217	-0.854688818181817	0.134208838694217	-0.231411257575755	0.980200644476908	-0.527641454545453	0.575963159354127	-0.767901833333331	0.211700113743011	1.99135096270396	4.25234556022946e-06	0.567780730380732	0.0141848831596699	1.13666214452215	0.0141848831596699	1.75993970512821	5.26816857082668e-05	1.46370950815851	0.000843284749834083	1.22344912937063	0.00707041110661011
Arhgap21	-0.242501364801866	0.377015690438177	-0.120317808080808	0.999765994805198	-0.0408974242424249	0.999765994805198	0.212149863636363	0.574891583348503	0.345898439393939	0.129532072514316	0.201719484848484	0.623474205240002	0.242501364801866	0.398290041176722	0.122183556721058	0.591239959445174	0.201603940559441	0.591239959445174	0.454651228438229	0.0148833156827231	0.588399804195805	0.000833715642836186	0.44422084965035	0.018000634697691
Arhgap22	0.173090994172495	0.534867458537665	0.27395887878788	0.997844869590571	0.050561848484849	0.997844869590571	0.0468408636363639	0.998585927181545	0.127003621212122	0.838375408806901	0.125883924242424	0.843368529222502	-0.173090994172493	0.561005579515451	0.100867884615386	0.843734069110641	-0.122529145687645	0.843734069110641	-0.12625013053613	0.82616037674522	-0.046087372960372	0.998576760714497	-0.0472070699300691	0.998374478636967
Arhgap23	0.178563276223777	0.307218478354488	0.192805232323233	0.970407223241817	0.0693286515151524	0.970407223241817	0.100872530303031	0.857550980163154	0.321112287878788	0.0185314108576163	0.296947151515152	0.0340128001043805	-0.178563276223776	0.325142064642508	0.0142419560994558	0.793422711497844	-0.109234624708624	0.793422711497844	-0.0776907459207459	0.945292569104656	0.142549011655012	0.560121694921062	0.118383875291375	0.73297781577922
Arhgap24	-0.203491861305361	0.899002728458981	0.681052489898991	0.999943868852577	-0.0515067803030295	0.999943868852577	-0.367647924242423	0.501366086340221	-0.316966863636363	0.646514162692527	-0.47310034090909	0.253103295705384	0.203491861305363	0.91305767100271	0.884544351204353	0.976513381686856	0.151985081002333	0.976513381686856	-0.164156062937062	0.966159149190217	-0.113475002331001	0.994684809169821	-0.269608479603728	0.757416931777087
Arhgap25	0.882242403263405	5.62019584204876e-08	0.0921358939393955	0.220544194704802	0.285587393939395	0.220544194704802	0.280843666666668	0.234638532751702	0.274567090909092	0.254320667230496	0.495395060606062	0.00597722071777629	-0.882242403263401	7.21743591558521e-08	-0.790106509324007	0.000265378044418507	-0.596655009324007	0.000265378044418507	-0.601398736596735	0.000251436041964759	-0.60767531235431	0.000193552415294951	-0.386847342657341	0.0319627109995585
Arhgap26	0.0655608135198157	0.999986668684732	0.79154175757576	0.998663080482117	0.154863984848487	0.998663080482117	-0.479200666666664	0.758237789917799	-0.414429606060604	0.851198825132518	-0.382682999999997	0.889434036543455	-0.0655608135198115	0.999989791088319	0.725980944055946	0.999937032669517	0.0893031713286734	0.999937032669517	-0.544761480186478	0.620480791820544	-0.479990419580417	0.733954619050029	-0.448243813519812	0.785887787325588
Arhgap27	0.307810765734266	0.423757405576161	0.378675388888889	0.933752379091391	0.161000136363637	0.933752379091391	-0.143479454545454	0.960023651435844	-0.100794424242424	0.992898852634422	-0.0915645454545448	0.995720771752417	-0.307810765734265	0.446906547851437	0.0708646231546233	0.951136074990299	-0.146810629370629	0.951136074990299	-0.45129022027972	0.110627510542244	-0.408605189976689	0.177271895686019	-0.399375311188811	0.194997701526617
Arhgap28	-0.375404175407925	0.203675752326262	0.993466881313132	0.723473376134422	-0.230667318181818	0.723473376134422	-0.620576446969696	0.0140976482128174	-0.680467977272727	0.00573192896743857	-0.823615749999999	0.000580143949420409	0.375404175407926	0.215706240117362	1.36887105672106	0.945997694666106	0.144736857226108	0.945997694666106	-0.245172271561771	0.64214561927297	-0.305063801864801	0.417720649576964	-0.448211574592074	0.0940375149437409
Arhgap29	0.115227372960374	0.951490578222795	0.334634373737374	0.994249311444149	-0.0791625303030292	0.994249311444149	-0.10310512121212	0.978150667457833	0.279690643939395	0.379205378957403	0.217603833333334	0.630550924685168	-0.115227372960371	0.959416395416066	0.219407000777002	0.703464460043904	-0.194389903263401	0.703464460043904	-0.218332494172492	0.594842885575933	0.164463270979023	0.826856744372401	0.102376460372962	0.976728344723096
[truncated: 17,821 more rows]
