# Supplementary material for: An integrative transcriptome analysis framework for drug efficacy and similarity reveals drug-specific signatures of anti-TNF treatment in a mouse model of inflammatory polyarthritis
Source: PLoS Comput Biol. 2019 May 9;15(5):e1006933. doi: 10.1371/journal.pcbi.1006933 (PMC6508611; doi:10.1371/journal.pcbi.1006933)
Supplement: S1 Data — (ZIP) [file pcbi.1006933.s015.zip › Supplement/TF_1064_antiTNF_TotalDEG_mean_dists_vs_WT_TG.tsv]

Pathways	PathCategory	GenCat	NoGenes	TgWt	RemProphWt	RemTherWt	HumTherWt	EnbTherWt	CimTherWt	WtTg	RemProphTg	RemTherTg	HumTherTg	EnbTherTg	CimTherTg
REL	REL	REL	3	1.86051	-0.348163	0.82795	1.19486	0.877798	1.36944	-1.86051	-2.20868	-1.03256	-0.665655	-0.982714	-0.491072
BCL3	BCL3	BCL3	2	1.43346	-0.0317957	0.620205	0.712865	0.490335	0.747388	-1.43346	-1.46525	-0.813251	-0.720591	-0.943121	-0.686068
STAT1	STAT1	STAT1	7	0.982774	-0.54353	0.333473	0.789269	0.8922	0.83821	-0.982774	-1.5263	-0.649302	-0.193506	-0.0905747	-0.144564
HOXC8	HOXC8	HOXC8	6	0.80008	-0.433966	0.377279	0.191518	-0.114249	0.170923	-0.80008	-1.23405	-0.422801	-0.608562	-0.914329	-0.629157
FLI1	FLI1	FLI1	1	1.3969	-0.442977	0.379086	0.822936	0.843828	0.996134	-1.3969	-1.83988	-1.01782	-0.573969	-0.553077	-0.400771
EGR2	EGR2	EGR2	1	1.34863	-0.273854	0.193029	0.558707	0.792661	1.01348	-1.34863	-1.62248	-1.1556	-0.789919	-0.555965	-0.335147
JUNB	JUNB	JUNB	1	1.22852	0.057138	0.266732	0.660763	0.608744	0.736646	-1.22852	-1.17138	-0.961787	-0.567756	-0.619775	-0.491872
ATF1	ATF1	ATF1	1	1.29393	0.325249	0.0320651	0.171357	-0.00351052	0.319779	-1.29393	-0.968681	-1.26187	-1.12257	-1.29744	-0.974151
ETS2	ETS2	ETS2	4	2.32409	-0.0981626	1.09763	1.36446	1.18695	1.4848	-2.32409	-2.42225	-1.22646	-0.959628	-1.13715	-0.839289
ETV4	ETV4	ETV4	5	1.65655	-0.119162	0.851444	1.04598	0.924463	1.15982	-1.65655	-1.77571	-0.805102	-0.610563	-0.732083	-0.496725
RARB	RARB	RARB	3	-1.17498	-0.407506	-0.575348	-0.622328	-0.588547	-0.574795	1.17498	0.767472	0.59963	0.552651	0.586431	0.600183
ELK1	ELK1	ELK1	1	1.29393	0.325249	0.0320651	0.171357	-0.00351052	0.319779	-1.29393	-0.968681	-1.26187	-1.12257	-1.29744	-0.974151
RELA	RELA	RELA	12	1.78316	-0.405014	0.45391	0.804871	0.673437	0.969344	-1.78316	-2.18817	-1.32925	-0.978287	-1.10972	-0.813814
ATF2	ATF2	ATF2	2	0.216081	-0.085187	0.18608	0.196698	-0.176678	-0.0907051	-0.216081	-0.301268	-0.0300013	-0.0193831	-0.392759	-0.306787
CREB1	CREB1	CREB1	10	0.275805	-0.133287	0.0793277	0.242662	0.232707	0.353646	-0.275805	-0.409092	-0.196477	-0.0331426	-0.0430977	0.0778413
EPAS1	EPAS1	EPAS1	1	-2.10892	-0.609381	-1.14377	-0.810092	-0.581689	-1.80567	2.10892	1.49954	0.965149	1.29883	1.52723	0.303254
FOS	FOS	FOS	3	1.45948	-0.263809	0.745356	0.941502	0.839449	1.12955	-1.45948	-1.72328	-0.71412	-0.517974	-0.620027	-0.32993
NFKB1	NFKB1	NFKB1	18	1.85609	-0.319937	0.629397	0.910869	0.735165	1.06209	-1.85609	-2.17603	-1.22669	-0.945223	-1.12093	-0.794002
LEF1	LEF1	LEF1	4	1.55132	-0.198356	0.60909	0.825927	0.706226	0.818392	-1.55132	-1.74967	-0.942227	-0.72539	-0.84509	-0.732925
STAT3	STAT3	STAT3	6	0.517262	-0.481662	0.117349	0.684066	0.758952	0.65755	-0.517262	-0.998924	-0.399913	0.166805	0.24169	0.140288
TLX1	TLX1	TLX1	1	-1.34724	0.17383	-0.392994	-0.493574	-0.69414	-0.272477	1.34724	1.52107	0.954248	0.853668	0.653101	1.07476
GLI2	GLI2	GLI2	2	-1.07587	0.0181846	-0.429077	-0.53655	-0.814036	-0.997381	1.07587	1.09405	0.646791	0.539318	0.261832	0.0784873
POU2F1	POU2F1	POU2F1	9	0.282856	-0.29259	0.194726	0.36588	0.318041	0.422638	-0.282856	-0.575446	-0.0881296	0.0830244	0.0351858	0.139782
CEBPA	CEBPA	CEBPA	11	0.308895	-0.477636	0.0666233	0.470423	0.414964	0.565177	-0.308895	-0.786531	-0.242272	0.161527	0.106069	0.256282
MYB	MYB	MYB	1	1.70546	-0.385618	0.57174	1.03376	1.00507	0.845189	-1.70546	-2.09108	-1.13372	-0.671694	-0.700389	-0.86027
STAT5A	STAT5A	STAT5A	4	1.26601	-0.53967	0.420742	1.07404	1.09745	0.987905	-1.26601	-1.80568	-0.84527	-0.191974	-0.168561	-0.278107
ELK	ELK	ELK	1	2.9881	-0.420518	1.47547	2.21742	1.83082	2.65944	-2.9881	-3.40861	-1.51263	-0.770675	-1.15728	-0.328655
STAT5B	STAT5B	STAT5B	4	1.26601	-0.53967	0.420742	1.07404	1.09745	0.987905	-1.26601	-1.80568	-0.84527	-0.191974	-0.168561	-0.278107
CEBPE	CEBPE	CEBPE	1	1.30748	-0.759281	0.469055	0.660152	0.479945	0.563948	-1.30748	-2.06676	-0.838426	-0.647328	-0.827535	-0.743532
CEBPB	CEBPB	CEBPB	13	1.02037	-0.126777	0.345095	0.550511	0.448789	0.668133	-1.02037	-1.14715	-0.675277	-0.469861	-0.571583	-0.352239
SFPI1	SFPI1	SFPI1	18	1.36757	-0.147176	0.523168	0.641985	0.661201	0.902315	-1.36757	-1.51474	-0.844399	-0.725582	-0.706366	-0.465252
GLI3	GLI3	GLI3	1	-1.05939	0.342286	-0.369499	-0.691383	-0.957655	-1.30508	1.05939	1.40168	0.689893	0.368009	0.101737	-0.245691
ATF3	ATF3	ATF3	2	-1.23606	0.211102	-0.541048	-0.772043	-0.482898	-0.478513	1.23606	1.44716	0.695013	0.464018	0.753162	0.757548
EGR1	EGR1	EGR1	6	1.46062	0.0174824	0.600352	0.777128	0.802217	1.02544	-1.46062	-1.44314	-0.86027	-0.683494	-0.658405	-0.435186
SMAD4	SMAD4	SMAD4	1	-1.05216	0.00579687	-0.344398	-0.496095	-0.871471	-0.986975	1.05216	1.05795	0.707758	0.556061	0.180684	0.06518
RARA	RARA	RARA	4	-1.10149	-0.329036	-0.401558	-0.570224	-0.787813	-0.720682	1.10149	0.772456	0.699933	0.531267	0.313679	0.380809
HOXA5	HOXA5	HOXA5	1	-0.619659	0.0896905	-0.172476	-0.673645	-0.942495	-1.0234	0.619659	0.70935	0.447183	-0.0539861	-0.322835	-0.403743
POU2F2	POU2F2	POU2F2	3	1.2859	-0.510653	0.393759	0.639483	0.699269	0.788878	-1.2859	-1.79655	-0.892141	-0.646417	-0.586631	-0.497022
CEBPG	CEBPG	CEBPG	2	-0.00892296	-0.413955	-0.14796	0.239621	0.331773	0.449366	0.00892296	-0.405032	-0.139037	0.248544	0.340696	0.458289
BCL6	BCL6	BCL6	5	1.94248	-0.661986	0.636488	0.929284	0.523876	1.00859	-1.94248	-2.60447	-1.306	-1.0132	-1.41861	-0.933898
SMAD6	SMAD6	SMAD6	1	1.32007	0.38324	0.788982	0.787333	0.715469	0.92464	-1.32007	-0.936826	-0.531083	-0.532732	-0.604596	-0.395425
ATF4	ATF4	ATF4	1	1.29247	-0.111959	0.736272	0.756409	0.769575	1.17236	-1.29247	-1.40443	-0.556198	-0.536061	-0.522895	-0.120107
SP3	SP3	SP3	7	1.36325	-0.530466	0.586198	0.938902	0.888784	1.12431	-1.36325	-1.89371	-0.77705	-0.424346	-0.474463	-0.238934
RARG	RARG	RARG	2	-1.21953	-0.789831	-0.520382	-0.556838	-0.757308	-0.793425	1.21953	0.4297	0.69915	0.662694	0.462224	0.426106
TAL1	TAL1	TAL1	1	0.514706	-0.766321	0.160945	0.19939	0.416279	1.39091	-0.514706	-1.28103	-0.35376	-0.315316	-0.0984268	0.876208
CEBPD	CEBPD	CEBPD	3	0.561038	0.0211645	0.0391208	0.199156	0.0509196	0.127279	-0.561038	-0.539874	-0.521917	-0.361882	-0.510118	-0.433759
SMAD1	SMAD1	SMAD1	2	2.15085	-0.446992	1.19071	1.45395	1.28645	1.57951	-2.15085	-2.59784	-0.960137	-0.696893	-0.864396	-0.571334
HOXA11	HOXA11	HOXA11	1	-1.04803	0.0557015	-0.427428	-0.459957	-0.243565	-0.58119	1.04803	1.10373	0.620603	0.588075	0.804467	0.466842
ESR1	ESR1	ESR1	2	0.931258	-0.248575	0.791777	0.824635	0.717314	1.40048	-0.931258	-1.17983	-0.139481	-0.106623	-0.213944	0.469224
PPARG	PPARG	PPARG	9	0.319722	-0.472711	0.258788	0.53293	0.572898	0.83951	-0.319722	-0.792434	-0.0609341	0.213208	0.253176	0.519788
POU5F1	POU5F1	POU5F1	2	-0.119026	0.416472	0.0748691	0.10684	0.16863	0.0538721	0.119026	0.535498	0.193895	0.225866	0.287656	0.172898
WT1	WT1	WT1	1	-1.00414	-0.181628	-0.289708	-0.240641	-0.358948	-0.477499	1.00414	0.822513	0.714434	0.7635	0.645193	0.526642
NFIC	NFIC	NFIC	6	0.480418	-0.680337	0.0885447	0.52577	0.300318	0.572138	-0.480418	-1.16076	-0.391873	0.0453525	-0.1801	0.0917203
SP1	SP1	SP1	20	0.544527	-0.397237	0.276254	0.562457	0.503552	0.662288	-0.544527	-0.941764	-0.268273	0.0179302	-0.0409748	0.117761
STAT6	STAT6	STAT6	4	1.50479	-0.0648657	0.579861	0.747661	0.594573	0.918992	-1.50479	-1.56965	-0.924927	-0.757127	-0.910215	-0.585796
USF1	USF1	USF1	8	0.787924	-0.191256	0.338886	0.542228	0.566763	0.768891	-0.787924	-0.97918	-0.449038	-0.245696	-0.221161	-0.0190335
JUN	JUN	JUN	21	1.34618	-0.158079	0.588635	0.791937	0.655021	0.935237	-1.34618	-1.50426	-0.757545	-0.554243	-0.691159	-0.410943
TRP53	TRP53	TRP53	8	0.749184	-0.132245	0.341291	0.619482	0.516306	0.84644	-0.749184	-0.881429	-0.407893	-0.129701	-0.232877	0.0972567
PAX5	PAX5	PAX5	1	1.23602	-0.715096	0.281193	0.810042	1.11347	1.36816	-1.23602	-1.95112	-0.954831	-0.425983	-0.122555	0.132131
HIF1A	HIF1A	HIF1A	6	0.342936	-0.181297	0.1389	0.362729	0.419515	0.331219	-0.342936	-0.524233	-0.204036	0.0197933	0.076579	-0.0117172
PAX6	PAX6	PAX6	2	1.80379	-0.482451	0.714905	0.921891	0.806792	0.98563	-1.80379	-2.28624	-1.08888	-0.881895	-0.996995	-0.818157
JUND1	JUND1	JUND1	1	1.22852	0.057138	0.266732	0.660763	0.608744	0.736646	-1.22852	-1.17138	-0.961787	-0.567756	-0.619775	-0.491872
AR	AR	AR	1	2.9881	-0.420518	1.47547	2.21742	1.83082	2.65944	-2.9881	-3.40861	-1.51263	-0.770675	-1.15728	-0.328655
PPARD	PPARD	PPARD	4	0.329558	-0.120207	0.281255	0.304881	0.465739	0.820122	-0.329558	-0.449764	-0.0483028	-0.0246765	0.136181	0.490564
TCFAP2A	TCFAP2A	TCFAP2A	9	0.602258	-0.314478	0.248815	0.400429	0.335648	0.515103	-0.602258	-0.916736	-0.353443	-0.201828	-0.26661	-0.0871545
RELB	RELB	RELB	3	1.96818	-0.191781	0.458452	0.756151	0.479876	0.855344	-1.96818	-2.15996	-1.50973	-1.21203	-1.48831	-1.11284
SP2	SP2	SP2	1	0.552637	-1.27	0.332464	0.904065	1.10985	1.2331	-0.552637	-1.82264	-0.220174	0.351428	0.557211	0.680458
PPARA	PPARA	PPARA	6	0.335774	-0.0864464	0.201449	0.306029	0.415821	0.640886	-0.335774	-0.42222	-0.134325	-0.0297448	0.0800469	0.305112
HOXA1	HOXA1	HOXA1	1	-1.0967	-0.540155	-0.323938	0.0386998	0.0622395	0.102461	1.0967	0.55655	0.772766	1.1354	1.15894	1.19917
SMAD3	SMAD3	SMAD3	2	-0.133475	-0.285814	-0.0516617	0.151949	0.0873941	0.0510452	0.133475	-0.152339	0.0818131	0.285423	0.220869	0.18452
PGR	PGR	PGR	1	3.22165	-0.124731	0.948674	0.9263	0.463207	1.10613	-3.22165	-3.34638	-2.27298	-2.29535	-2.75845	-2.11552
USF2	USF2	USF2	7	0.754358	-0.161129	0.349843	0.598562	0.628099	0.851142	-0.754358	-0.915486	-0.404515	-0.155796	-0.126258	0.0967842
ETS1	ETS1	ETS1	6	1.3326	0.00337505	0.712538	0.834224	0.796404	0.946603	-1.3326	-1.32922	-0.620062	-0.498375	-0.536196	-0.385997
