# Supplementary material for: An integrative transcriptome analysis framework for drug efficacy and similarity reveals drug-specific signatures of anti-TNF treatment in a mouse model of inflammatory polyarthritis
Source: PLoS Comput Biol. 2019 May 9;15(5):e1006933. doi: 10.1371/journal.pcbi.1006933 (PMC6508611; doi:10.1371/journal.pcbi.1006933)
Supplement: S1 Data — (ZIP) [file pcbi.1006933.s015.zip › Supplement/KEGG_1064_antiTNF_TotalDEG_mean_dists_vs_WT_TG.tsv]

Pathways	PathCategory	GenCat	NoGenes	TgWt	RemProphWt	RemTherWt	HumTherWt	EnbTherWt	CimTherWt	WtTg	RemProphTg	RemTherTg	HumTherTg	EnbTherTg	CimTherTg
Pro-longevity	Aging	CellCycleDevelopment	2	-0.346653	-0.387632	-0.155401	0.327263	0.494831	0.500671	0.346653	-0.0409788	0.191252	0.673916	0.841484	0.847324
Anti-longevity	Aging	CellCycleDevelopment	3	-0.464921	-0.0949032	-0.219363	-0.10499	-0.0545703	-0.230748	0.464921	0.370018	0.245558	0.359931	0.410351	0.234173
Ageing-related	Aging	CellCycleDevelopment	9	-0.27454	-0.0248155	-0.130395	-0.0140574	0.0943454	0.101047	0.27454	0.249724	0.144145	0.260482	0.368885	0.375586
Glycolysis_/_Gluconeogenesis	CarboHydrateMetabolism	Metabolism	8	-0.962717	0.0766432	-0.372171	-0.345428	-0.398448	-0.2081	0.962717	1.03936	0.590547	0.61729	0.564269	0.754618
Citrate_cycle_(TCA_cycle)	CarboHydrateMetabolism	Metabolism	2	-1.11561	0.18977	-0.584346	-0.784844	-0.649826	-0.394603	1.11561	1.30538	0.531268	0.33077	0.465788	0.721011
Pentose_phosphate_pathway	CarboHydrateMetabolism	Metabolism	4	-0.372199	0.0453246	-0.174496	-0.0432821	-0.149351	0.188215	0.372199	0.417523	0.197703	0.328917	0.222848	0.560414
Pentose_and_glucuronate_interconversions	CarboHydrateMetabolism	Metabolism	2	0.0377534	-0.460182	0.0177328	0.324641	0.278417	0.409903	-0.0377534	-0.497935	-0.0200206	0.286887	0.240663	0.37215
Fructose_and_mannose_metabolism	CarboHydrateMetabolism	Metabolism	4	-0.363205	-0.00948592	-0.198051	-0.0309041	-0.114468	0.193915	0.363205	0.353719	0.165154	0.332301	0.248736	0.55712
Galactose_metabolism	CarboHydrateMetabolism	Metabolism	4	-0.611195	-0.117697	-0.249843	-0.0591527	-0.153698	0.0103583	0.611195	0.493498	0.361352	0.552042	0.457497	0.621553
Starch_and_sucrose_metabolism	CarboHydrateMetabolism	Metabolism	7	-0.874793	-0.0917351	-0.345035	-0.212824	-0.312811	-0.214038	0.874793	0.783058	0.529758	0.66197	0.561982	0.660755
Amino_sugar_and_nucleotide_sugar_metabolism	CarboHydrateMetabolism	Metabolism	5	-0.552453	0.00937729	-0.115949	0.052485	0.0219248	0.0215049	0.552453	0.561831	0.436504	0.604938	0.574378	0.573958
Pyruvate_metabolism	EnergyMetabolism	Metabolism	4	-1.11792	-0.152071	-0.567879	-0.540729	-0.467116	-0.236823	1.11792	0.965849	0.550041	0.577192	0.650804	0.881098
Propanoate_metabolism	EnergyMetabolism	Metabolism	2	-1.29343	0.39869	-0.471559	-0.850484	-0.948741	-0.841216	1.29343	1.69212	0.821874	0.442949	0.344692	0.452218
Inositol_phosphate_metabolism	EnergyMetabolism	Metabolism	4	0.588987	0.0346973	0.1935	0.0385884	0.0486125	0.176748	-0.588987	-0.55429	-0.395487	-0.550399	-0.540374	-0.412239
Oxidative_phosphorylation	EnergyMetabolism	Metabolism	9	-0.0824217	-1.01676	-0.0279387	0.170424	-0.153101	-0.00141169	0.0824217	-0.934335	0.054483	0.252846	-0.0706793	0.08101
Nitrogen_metabolism	NitrogenMetabolism	Metabolism	5	-0.47401	-0.247576	-0.147867	-0.249316	-0.319445	-0.126669	0.47401	0.226434	0.326143	0.224694	0.154565	0.347341
Fatty_acid_biosynthesis	FattyAcidMetabolism	Metabolism	2	-1.14894	-0.126348	-0.443725	-0.357957	-0.459075	-0.333422	1.14894	1.02259	0.705216	0.790985	0.689867	0.815519
Fatty_acid_degradation	FattyAcidMetabolism	Metabolism	1	-1.23977	-0.135318	-0.355608	-0.214973	-0.309597	-0.407226	1.23977	1.10446	0.884165	1.0248	0.930177	0.832547
Steroid_biosynthesis	FattyAcidMetabolism	Metabolism	2	1.21158	0.0322151	0.518857	0.586437	0.658003	0.689751	-1.21158	-1.17936	-0.692721	-0.625142	-0.553575	-0.521828
Primary_bile_acid_biosynthesis	FattyAcidMetabolism	Metabolism	1	1.65095	-0.0157491	0.612238	0.706627	0.539595	0.815304	-1.65095	-1.6667	-1.03871	-0.944323	-1.11136	-0.835646
Steroid_hormone_biosynthesis	FattyAcidMetabolism	Metabolism	2	1.42579	0.010358	0.451743	1.11401	1.21599	0.981012	-1.42579	-1.41544	-0.974052	-0.311782	-0.209801	-0.444783
Glycerolipid_metabolism	FattyAcidMetabolism	Metabolism	7	-0.912323	-0.0527868	-0.388588	-0.496205	-0.561487	-0.506585	0.912323	0.859536	0.523735	0.416118	0.350836	0.405738
Glycerophospholipid_metabolism	FattyAcidMetabolism	Metabolism	10	-0.417478	-0.497457	-0.298843	-0.0602128	-0.129221	-0.154697	0.417478	-0.0799796	0.118634	0.357265	0.288256	0.262781
Ether_lipid_metabolism	FattyAcidMetabolism	Metabolism	8	0.214825	-0.544631	-0.113762	0.178246	0.119999	0.0699212	-0.214825	-0.759456	-0.328587	-0.0365782	-0.0948259	-0.144903
Sphingolipid_metabolism	FattyAcidMetabolism	Metabolism	2	0.662984	-0.107651	0.0714252	0.603073	0.7854	0.531058	-0.662984	-0.770634	-0.591559	-0.0599105	0.122416	-0.131926
Arachidonic_acid_metabolism	FattyAcidMetabolism	Metabolism	9	-0.485197	-0.454703	-0.33621	0.00640528	0.0279165	-0.12834	0.485197	0.0304937	0.148987	0.491602	0.513113	0.356857
Linoleic_acid_metabolism	FattyAcidMetabolism	Metabolism	5	-0.730385	-0.695232	-0.611504	-0.209118	-0.229518	-0.329119	0.730385	0.0351529	0.118881	0.521267	0.500867	0.401267
alpha-Linolenic_acid_metabolism	FattyAcidMetabolism	Metabolism	4	-0.528552	-0.883283	-0.535103	0.0370465	-0.0208771	-0.217251	0.528552	-0.354731	-0.00655131	0.565598	0.507675	0.311301
Purine_metabolism	NucleobaseAminoacidMetabolism	Metabolism	5	-0.885755	-0.533769	-0.291155	-0.197382	-0.594737	-0.447619	0.885755	0.351986	0.594601	0.688373	0.291018	0.438136
Pyrimidine_metabolism	NucleobaseAminoacidMetabolism	Metabolism	1	-0.208538	-0.461909	0.117663	-0.182016	-1.12842	-1.05208	0.208538	-0.253371	0.326201	0.0265215	-0.919884	-0.843547
Alanine,_aspartate_and_glutamate_metabolism	NucleobaseAminoacidMetabolism	Metabolism	3	-1.26153	-0.203359	-0.351852	-0.261157	-0.433799	-0.549123	1.26153	1.05818	0.909682	1.00038	0.827735	0.712411
Glycine,_serine_and_threonine_metabolism	NucleobaseAminoacidMetabolism	Metabolism	3	-1.42585	0.145349	-0.338621	-0.78935	-0.972544	-0.502047	1.42585	1.5712	1.08723	0.6365	0.453306	0.923803
Cysteine_and_methionine_metabolism	NucleobaseAminoacidMetabolism	Metabolism	1	-1.28272	0.82689	-0.293776	-0.536789	-0.487894	-0.83663	1.28272	2.10961	0.988949	0.745936	0.794831	0.446094
Valine,_leucine_and_isoleucine_degradation	NucleobaseAminoacidMetabolism	Metabolism	1	-1.5327	0.973685	-0.468517	-1.36483	-1.39775	-1.42312	1.5327	2.50638	1.06418	0.167868	0.134949	0.109584
Lysine_degradation	NucleobaseAminoacidMetabolism	Metabolism	1	-1.06789	-0.220984	-0.589231	0.0284952	-0.328534	-0.74033	1.06789	0.846906	0.478659	1.09639	0.739356	0.32756
Arginine_and_proline_metabolism	NucleobaseAminoacidMetabolism	Metabolism	4	0.832051	-0.904723	0.513856	0.997031	0.90221	1.29239	-0.832051	-1.73677	-0.318194	0.164981	0.0701595	0.460343
Histidine_metabolism	NucleobaseAminoacidMetabolism	Metabolism	2	-1.37081	0.177163	-0.564631	-0.678069	-0.748285	-0.994552	1.37081	1.54797	0.806176	0.692739	0.622522	0.376255
Tyrosine_metabolism	NucleobaseAminoacidMetabolism	Metabolism	1	-1.73409	0.637273	-0.730932	-0.921736	-0.856979	-1.24864	1.73409	2.37136	1.00315	0.812351	0.877107	0.485447
Phenylalanine_metabolism	NucleobaseAminoacidMetabolism	Metabolism	1	-1.73409	0.637273	-0.730932	-0.921736	-0.856979	-1.24864	1.73409	2.37136	1.00315	0.812351	0.877107	0.485447
Tryptophan_metabolism	NucleobaseAminoacidMetabolism	Metabolism	1	-1.22238	-0.687836	-1.11831	-0.642496	-0.873131	-1.17143	1.22238	0.534546	0.10407	0.579885	0.34925	0.0509558
beta-Alanine_metabolism	NucleobaseAminoacidMetabolism	Metabolism	2	-1.63339	0.805479	-0.599725	-1.14328	-1.12737	-1.33588	1.63339	2.43887	1.03367	0.490109	0.506028	0.297515
Selenocompound_metabolism	NucleobaseAminoacidMetabolism	Metabolism	2	-1.25255	0.0695271	-0.706043	-0.589642	-0.680512	-1.00403	1.25255	1.32208	0.54651	0.662911	0.572041	0.248525
Glutathione_metabolism	GlycansLipidsMetabolism	Metabolism	1	-1.62987	0.159485	-0.785117	-0.690891	-0.40892	-1.02959	1.62987	1.78935	0.844752	0.938978	1.22095	0.600279
N-Glycan_biosynthesis	GlycansLipidsMetabolism	Metabolism	2	-0.388188	-0.749465	-0.199338	0.239342	0.363703	0.356476	0.388188	-0.361277	0.18885	0.62753	0.751891	0.744664
Mucin_type_O-Glycan_biosynthesis	GlycansLipidsMetabolism	Metabolism	1	1.6622	-1.6753	0.461325	1.51239	1.33776	1.53922	-1.6622	-3.3375	-1.20088	-0.149808	-0.324439	-0.122981
Other_types_of_O-glycan_biosynthesis	GlycansLipidsMetabolism	Metabolism	1	1.26278	-0.748169	0.55304	0.987346	1.07582	0.919765	-1.26278	-2.01095	-0.709738	-0.275432	-0.186953	-0.343013
Glycosaminoglycan_biosynthesis_-_heparan_sulfate_/_heparin	GlycansLipidsMetabolism	Metabolism	1	1.07837	0.419628	0.402175	0.540506	0.841132	0.957002	-1.07837	-0.658737	-0.67619	-0.537859	-0.237233	-0.121363
Glycosaminoglycan_biosynthesis_-_keratan_sulfate	GlycansLipidsMetabolism	Metabolism	1	-1.03007	-0.210609	-0.496559	-0.548608	-0.451983	-0.84874	1.03007	0.819457	0.533507	0.481458	0.578084	0.181326
Glycosaminoglycan_degradation	GlycansLipidsMetabolism	Metabolism	2	0.00969881	-0.508867	0.00519214	0.350349	0.400199	0.0162061	-0.00969881	-0.518566	-0.00450667	0.340651	0.3905	0.00650726
Glycosphingolipid_biosynthesis_-_lacto_and_neolacto_series	GlycansLipidsMetabolism	Metabolism	1	-1.87805	-0.7616	-0.658369	-0.849053	-0.94039	-1.26097	1.87805	1.11645	1.21968	1.02899	0.937657	0.617072
Glycosphingolipid_biosynthesis_-_globo_series	GlycansLipidsMetabolism	Metabolism	2	1.25133	0.305402	0.365223	0.491487	0.527704	0.514492	-1.25133	-0.945933	-0.886112	-0.759848	-0.723631	-0.736843
Glycosphingolipid_biosynthesis_-_ganglio_series	GlycansLipidsMetabolism	Metabolism	2	0.0261919	-0.545706	0.133405	0.0746851	-0.0834087	0.08885	-0.0261919	-0.571898	0.107213	0.0484933	-0.109601	0.0626581
Riboflavin_metabolism	SecondaryMetabolism	Metabolism	2	1.55397	-0.542727	0.62137	1.1322	1.05465	1.08732	-1.55397	-2.09669	-0.932596	-0.421765	-0.49932	-0.466649
Nicotinate_and_nicotinamide_metabolism	SecondaryMetabolism	Metabolism	1	2.26985	0.161235	0.888819	1.09282	1.19775	1.46972	-2.26985	-2.10862	-1.38103	-1.17704	-1.0721	-0.800135
Retinol_metabolism	SecondaryMetabolism	Metabolism	2	-1.17522	0.506518	-0.358312	-0.59897	-0.687715	-0.459492	1.17522	1.68174	0.816909	0.576251	0.487505	0.715728
Porphyrin_and_chlorophyll_metabolism	SecondaryMetabolism	Metabolism	3	0.496911	-0.213868	0.323769	0.147048	0.0422954	0.670992	-0.496911	-0.710779	-0.173142	-0.349863	-0.454615	0.174081
Metabolism_of_xenobiotics_by_cytochrome_P450	Detoxification	Metabolism	6	-1.00387	0.189796	-0.420015	-0.464128	-0.426264	-0.593093	1.00387	1.19366	0.583854	0.539741	0.577604	0.410775
Drug_metabolism_-_cytochrome_P450	Detoxification	Metabolism	4	-1.54256	0.255426	-0.728442	-0.752684	-0.651481	-0.942697	1.54256	1.79799	0.814117	0.789875	0.891078	0.599862
Drug_metabolism_-_other_enzymes	Detoxification	Metabolism	1	1.09647	-0.0763476	0.409969	0.619369	0.595787	0.666625	-1.09647	-1.17282	-0.686499	-0.477099	-0.500681	-0.429843
RNA_polymerase	Transcription	InformationFlow	1	-0.208538	-0.461909	0.117663	-0.182016	-1.12842	-1.05208	0.208538	-0.253371	0.326201	0.0265215	-0.919884	-0.843547
Spliceosome	Transcription	InformationFlow	1	0.696514	0.120737	0.0745375	0.6655	1.14622	1.25439	-0.696514	-0.575777	-0.621976	-0.0310133	0.449704	0.557879
Ribosome	Translation	InformationFlow	4	-0.415391	-0.284566	-0.150079	-0.157429	-0.217908	-0.221011	0.415391	0.130825	0.265312	0.257962	0.197483	0.19438
Aminoacyl-tRNA_biosynthesis	Translation	InformationFlow	1	-1.06008	-0.257639	-0.528652	-0.30848	-0.36241	-0.378664	1.06008	0.80244	0.531427	0.751599	0.697669	0.681415
RNA_transport	Translation	InformationFlow	3	-0.676839	0.175843	-0.113265	-0.282887	-0.370675	-0.343908	0.676839	0.852682	0.563574	0.393952	0.306165	0.332931
mRNA_surveillance_pathway	Translation	InformationFlow	1	0.696514	0.120737	0.0745375	0.6655	1.14622	1.25439	-0.696514	-0.575777	-0.621976	-0.0310133	0.449704	0.557879
Protein_processing_in_endoplasmic_reticulum	ProteinProcessing	ProteinTurnover	4	0.145424	-0.69555	0.0734697	0.258384	0.312277	0.324851	-0.145424	-0.840974	-0.0719539	0.11296	0.166854	0.179427
Ubiquitin_mediated_proteolysis	ProteinProcessing	ProteinTurnover	3	0.254131	-0.175415	-0.0244073	0.216608	0.248301	0.282022	-0.254131	-0.429546	-0.278538	-0.0375228	-0.00582959	0.0278916
Proteasome	ProteinProcessing	ProteinTurnover	4	0.283174	-0.262799	0.100613	0.00263164	-0.21034	-0.135887	-0.283174	-0.545973	-0.182561	-0.280542	-0.493514	-0.419061
RNA_degradation	Transcription	InformationFlow	1	-1.29637	-0.625026	-0.316014	-0.0186242	-0.290911	-0.187983	1.29637	0.671339	0.980351	1.27774	1.00545	1.10838
ABC_transporters	ProteinProcessing	ProteinTurnover	5	-1.34189	0.312217	-0.554115	-0.626978	-0.596217	-0.775804	1.34189	1.6541	0.787771	0.714908	0.74567	0.566083
MAPK_signaling_pathway	Signaling	SignalingCellCommunication	25	-0.113051	-0.389772	-0.0576624	0.136433	0.0296521	0.129304	0.113051	-0.276721	0.055389	0.249485	0.142704	0.242356
ErbB_signaling_pathway	Signaling	SignalingCellCommunication	5	0.167747	-0.0414812	0.0727272	0.149073	0.239776	0.25877	-0.167747	-0.209228	-0.0950194	-0.018674	0.0720298	0.0910237
Wnt_signaling_pathway	Signaling	SignalingCellCommunication	5	-0.0972632	-0.657505	-0.115477	0.0166201	0.0317768	0.066127	0.0972632	-0.560242	-0.0182136	0.113883	0.12904	0.16339
Hedgehog_signaling_pathway	Signaling	SignalingCellCommunication	2	-1.8701	0.381158	-0.823426	-0.900659	-1.0371	-1.50529	1.8701	2.25126	1.04667	0.969439	0.833001	0.364806
TGF-beta_signaling_pathway	Signaling	SignalingCellCommunication	4	-0.217237	0.018326	-0.0246538	-0.0786309	-0.276491	-0.22207	0.217237	0.235563	0.192583	0.138606	-0.0592548	-0.00483388
Hippo_signaling_pathway	Signaling	SignalingCellCommunication	4	0.374421	-0.236501	0.280342	0.423878	0.386115	0.424222	-0.374421	-0.610922	-0.0940787	0.0494571	0.0116941	0.0498015
VEGF_signaling_pathway	Signaling	SignalingCellCommunication	7	0.272038	-0.633549	0.105072	0.390339	0.260973	0.350059	-0.272038	-0.905587	-0.166965	0.118302	-0.0110643	0.0780218
Jak-STAT_signaling_pathway	Signaling	SignalingCellCommunication	16	1.12716	-0.148384	0.376423	0.61587	0.626317	0.730272	-1.12716	-1.27554	-0.750733	-0.511286	-0.50084	-0.396885
NF-kappa_B_signaling_pathway	ImmuneSignaling	SignalingCellCommunication	24	1.51576	-0.107558	0.477461	0.682004	0.588269	0.838354	-1.51576	-1.62332	-1.0383	-0.833759	-0.927495	-0.67741
TNF_signaling_pathway	ImmuneSignaling	SignalingCellCommunication	29	1.75466	-0.147905	0.549928	0.757346	0.585258	0.896733	-1.75466	-1.90256	-1.20473	-0.997311	-1.1694	-0.857924
HIF-1_signaling_pathway	Signaling	SignalingCellCommunication	13	0.774164	-0.298486	0.370383	0.59918	0.526982	0.711371	-0.774164	-1.07265	-0.403781	-0.174984	-0.247182	-0.0627932
Calcium_signaling_pathway	Signaling	SignalingCellCommunication	19	-0.0228491	-0.395763	0.020978	0.371116	0.318211	0.485133	0.0228491	-0.372914	0.0438272	0.393965	0.34106	0.507982
Phosphatidylinositol_signaling_system	Signaling	SignalingCellCommunication	6	0.893284	-0.324919	0.203424	0.644947	0.785168	0.725659	-0.893284	-1.2182	-0.68986	-0.248337	-0.108116	-0.167625
PI3K-Akt_signaling_pathway	Signaling	SignalingCellCommunication	30	0.13074	-0.0397265	0.059943	0.215047	0.205746	0.235255	-0.13074	-0.170466	-0.0707966	0.0843073	0.0750059	0.104515
mTOR_signaling_pathway	Signaling	SignalingCellCommunication	5	0.270846	-0.477776	0.0835932	0.500881	0.382675	0.538962	-0.270846	-0.748622	-0.187253	0.230035	0.111829	0.268116
Neuroactive_ligand-receptor_interaction	ReceptorInteractions	SignalingCellCommunication	14	0.0143936	-0.226324	-0.00326934	0.0835608	-0.00497389	-0.0660715	-0.0143936	-0.240717	-0.0176629	0.0691672	-0.0193675	-0.0804651
Cytokine-cytokine_receptor_interaction	ReceptorInteractions	SignalingCellCommunication	48	1.40115	-0.30843	0.426437	0.634277	0.550628	0.743566	-1.40115	-1.70958	-0.974716	-0.766876	-0.850525	-0.657587
ECM-receptor_interaction	ReceptorInteractions	SignalingCellCommunication	13	-0.369966	-0.090027	-0.0818311	0.0424893	-0.0130433	-0.0623906	0.369966	0.279939	0.288135	0.412455	0.356923	0.307575
Cell_adhesion_molecules_(CAMs)	ReceptorInteractions	SignalingCellCommunication	22	1.02272	-0.0813479	0.3841	0.51182	0.522805	0.668506	-1.02272	-1.10407	-0.638622	-0.510901	-0.499917	-0.354216
Endocytosis	ActiveTransport	ProteinTurnover	7	0.776585	-0.245306	0.309943	0.558614	0.530639	0.60313	-0.776585	-1.02189	-0.466642	-0.21797	-0.245946	-0.173455
Phagosome	ActiveTransport	ProteinTurnover	24	1.43189	-0.109254	0.555786	0.753955	0.730406	0.890732	-1.43189	-1.54115	-0.876108	-0.677939	-0.701488	-0.541162
Lysosome	ActiveTransport	ProteinTurnover	14	1.56366	-0.162675	0.600097	0.772513	0.783553	0.998524	-1.56366	-1.72633	-0.963561	-0.791145	-0.780105	-0.565134
Peroxisome	ActiveTransport	ProteinTurnover	3	0.736985	-0.488416	0.37644	0.947795	0.92911	1.13346	-0.736985	-1.2254	-0.360546	0.21081	0.192125	0.396473
Regulation_of_autophagy	ActiveTransport	ProteinTurnover	1	-1.71373	-0.753522	-0.684564	-0.122765	-0.385964	-0.27464	1.71373	0.960213	1.02917	1.59097	1.32777	1.43909
Regulation_of_actin_cytoskeleton	CellCycle	CellCycleDevelopment	29	0.149423	-0.194014	0.0706799	0.207535	0.163592	0.307905	-0.149423	-0.343437	-0.0787429	0.0581121	0.0141697	0.158482
Cell_cycle	CellCycle	CellCycleDevelopment	5	0.966402	-0.20194	0.462445	0.637211	0.577456	0.929361	-0.966402	-1.16834	-0.503957	-0.32919	-0.388946	-0.0370405
Oocyte_meiosis	CellCycle	CellCycleDevelopment	6	-0.253453	-0.536056	-0.193606	0.321107	0.424603	0.307941	0.253453	-0.282603	0.0598475	0.57456	0.678057	0.561395
Apoptosis	CellCycle	CellCycleDevelopment	11	1.55971	-0.19738	0.475717	0.73496	0.707855	0.989211	-1.55971	-1.75709	-1.084	-0.824752	-0.851857	-0.570501
p53_signaling_pathway	Signaling	SignalingCellCommunication	5	1.19567	0.00213471	0.589815	0.7403	0.825468	1.0251	-1.19567	-1.19353	-0.60585	-0.455365	-0.370197	-0.170566
Focal_adhesion	CellCommunication	SignalingCellCommunication	24	-0.369167	-0.162779	-0.0677194	0.0426035	0.0208536	0.111126	0.369167	0.206388	0.301447	0.41177	0.39002	0.480293
Adherens_junction	CellCommunication	SignalingCellCommunication	7	0.327968	-0.474174	0.127033	0.573631	0.642556	0.691837	-0.327968	-0.802141	-0.200935	0.245664	0.314589	0.36387
Tight_junction	CellCommunication	SignalingCellCommunication	12	-0.838095	-0.120167	-0.199063	-0.154236	-0.216248	-0.214641	0.838095	0.717928	0.639032	0.683859	0.621847	0.623455
Gap_junction	CellCommunication	SignalingCellCommunication	4	-0.55248	-0.110317	-0.181194	-0.255219	-0.199823	-0.167942	0.55248	0.442162	0.371285	0.297261	0.352657	0.384538
Hematopoietic_cell_lineage	Development	CellCycleDevelopment	21	1.34847	-0.237989	0.447659	0.675831	0.627058	0.786193	-1.34847	-1.58646	-0.900812	-0.67264	-0.721413	-0.562278
Complement_and_coagulation_cascades	Immunity	ImmuneSystem	13	0.49502	0.202531	0.242038	0.255023	0.249885	0.263582	-0.49502	-0.292489	-0.252982	-0.239997	-0.245135	-0.231438
Toll-like_receptor_signaling_pathway	Immunity	ImmuneSystem	19	1.5012	-0.13361	0.485016	0.683299	0.590331	0.773538	-1.5012	-1.63481	-1.01618	-0.817901	-0.910868	-0.727661
NOD-like_receptor_signaling_pathway	Immunity	ImmuneSystem	19	1.67358	-0.191283	0.47725	0.683512	0.525615	0.83461	-1.67358	-1.86486	-1.19633	-0.990064	-1.14796	-0.838965
RIG-I-like_receptor_signaling_pathway	Immunity	ImmuneSystem	7	0.704404	0.0662268	0.255523	0.141987	-0.103518	-0.051273	-0.704404	-0.638177	-0.448881	-0.562417	-0.807923	-0.755677
Cytosolic_DNA-sensing_pathway	Immunity	ImmuneSystem	10	1.53999	-0.0902968	0.473643	0.561293	0.374177	0.58243	-1.53999	-1.63029	-1.06635	-0.978702	-1.16582	-0.957564
Natural_killer_cell_mediated_cytotoxicity	Immunity	ImmuneSystem	19	1.40284	-0.234241	0.503001	0.700075	0.651837	0.795011	-1.40284	-1.63708	-0.899838	-0.702764	-0.751002	-0.607827
Antigen_processing_and_presentation	Immunity	ImmuneSystem	8	1.19996	-0.181731	0.400707	0.610894	0.547359	0.582977	-1.19996	-1.38169	-0.799249	-0.589062	-0.652597	-0.616979
T_cell_receptor_signaling_pathway	Immunity	ImmuneSystem	16	1.2738	-0.155739	0.389581	0.656569	0.570792	0.703827	-1.2738	-1.42954	-0.884218	-0.61723	-0.703007	-0.569972
B_cell_receptor_signaling_pathway	Immunity	ImmuneSystem	18	1.42377	-0.184908	0.39766	0.634082	0.663966	0.865415	-1.42377	-1.60868	-1.02611	-0.78969	-0.759807	-0.558358
Fc_epsilon_RI_signaling_pathway	Immunity	ImmuneSystem	12	0.9775	-0.412508	0.332432	0.616653	0.511155	0.629926	-0.9775	-1.39001	-0.645067	-0.360847	-0.466345	-0.347574
Fc_gamma_R-mediated_phagocytosis	Immunity	ImmuneSystem	14	1.22769	-0.219462	0.390228	0.648727	0.676877	0.80582	-1.22769	-1.44716	-0.837466	-0.578967	-0.550817	-0.421874
Leukocyte_transendothelial_migration	Immunity	ImmuneSystem	26	0.904638	-0.124519	0.36565	0.494146	0.465449	0.634301	-0.904638	-1.02916	-0.538988	-0.410492	-0.439189	-0.270337
Intestinal_immune_network_for_IgA_production	Immunity	ImmuneSystem	5	1.25992	0.0322419	0.468683	0.699829	0.712907	0.842435	-1.25992	-1.22768	-0.791242	-0.560095	-0.547017	-0.417489
Chemokine_signaling_pathway	ImmuneSignaling	SignalingCellCommunication	36	1.64776	-0.299753	0.495968	0.710659	0.611575	0.836171	-1.64776	-1.94751	-1.15179	-0.937098	-1.03618	-0.811585
Insulin_secretion	Signaling	SignalingCellCommunication	10	-0.368102	-0.754434	-0.0820364	0.244967	0.166586	0.226463	0.368102	-0.386332	0.286066	0.613069	0.534688	0.594565
Insulin_signaling_pathway	Signaling	SignalingCellCommunication	17	-0.886875	-0.534358	-0.416012	0.0188071	0.0195426	0.189457	0.886875	0.352517	0.470863	0.905682	0.906417	1.07633
Adipocytokine_signaling_pathway	ImmuneSignaling	SignalingCellCommunication	16	-0.545862	-0.429251	-0.279354	-0.0321751	-0.131577	-0.0539767	0.545862	0.116611	0.266508	0.513687	0.414285	0.491885
PPAR_signaling_pathway	Signaling	SignalingCellCommunication	12	-0.667068	-0.301044	-0.298096	-0.245604	-0.365553	-0.343744	0.667068	0.366024	0.368972	0.421464	0.301515	0.323324
GnRH_signaling_pathway	Signaling	SignalingCellCommunication	10	-0.0868094	-0.305639	-0.0890296	0.335048	0.386914	0.264263	0.0868094	-0.218829	-0.00222025	0.421857	0.473724	0.351073
Ovarian_steroidogenesis	Development	CellCycleDevelopment	1	-1.12818	-1.44925	-0.569343	0.299385	0.0631897	-0.0359134	1.12818	-0.321069	0.558838	1.42757	1.19137	1.09227
Estrogen_signaling_pathway	Signaling	SignalingCellCommunication	9	0.79588	-0.110148	0.165566	0.548118	0.617314	0.574757	-0.79588	-0.906028	-0.630315	-0.247762	-0.178567	-0.221124
Progesterone-mediated_oocyte_maturation	Development	CellCycleDevelopment	7	0.442947	-0.350547	0.167129	0.411775	0.316693	0.50098	-0.442947	-0.793493	-0.275818	-0.0311718	-0.126254	0.0580328
Prolactin_signaling_pathway	Development	CellCycleDevelopment	5	0.875657	-0.114795	0.213933	0.445309	0.344027	0.471996	-0.875657	-0.990452	-0.661724	-0.430348	-0.53163	-0.40366
Thyroid_hormone_synthesis	Development	CellCycleDevelopment	8	-0.479031	-0.833914	-0.159979	0.22188	0.154754	0.143441	0.479031	-0.354883	0.319052	0.700911	0.633785	0.622472
Melanogenesis	Development	CellCycleDevelopment	4	-0.0495414	-0.459057	-0.219156	0.256893	0.423115	0.165091	0.0495414	-0.409516	-0.169615	0.306435	0.472656	0.214632
Renin-angiotensin_system	CellFunctions	Systems	3	-0.469192	-0.310782	-0.129258	-0.0167771	0.08405	-0.00324631	0.469192	0.15841	0.339934	0.452414	0.553242	0.465945
Cardiac_muscle_contraction	CellFunctions	Systems	20	-1.16964	-0.832349	-0.309309	-0.04975	-0.149443	-0.0351537	1.16964	0.337296	0.860335	1.11989	1.0202	1.13449
Vascular_smooth_muscle_contraction	CellFunctions	Systems	13	-0.607214	-0.734094	-0.389757	0.209451	0.197299	0.145305	0.607214	-0.12688	0.217457	0.816665	0.804513	0.752519
Salivary_secretion	CellFunctions	Systems	14	0.301816	-0.549048	0.161862	0.488266	0.53152	0.581828	-0.301816	-0.850864	-0.139954	0.18645	0.229704	0.280012
Gastric_acid_secretion	CellFunctions	Systems	13	-0.705335	-0.773627	-0.33016	-0.000453826	-0.0529977	0.09022	0.705335	-0.0682919	0.375175	0.704881	0.652337	0.795555
Pancreatic_secretion	CellFunctions	Systems	14	-0.226084	-0.806588	-0.133543	0.20726	0.160208	0.251388	0.226084	-0.580504	0.0925413	0.433343	0.386292	0.477472
Bile_secretion	CellFunctions	Systems	8	-0.594882	-0.904817	-0.194271	0.153172	0.0575772	0.231375	0.594882	-0.309935	0.400611	0.748054	0.652459	0.826257
Carbohydrate_digestion_and_absorption	Absorption	ProteinTurnover	10	-0.0610267	-0.495594	-0.0209486	0.251832	0.243813	0.318101	0.0610267	-0.434567	0.0400781	0.312859	0.30484	0.379128
Protein_digestion_and_absorption	Absorption	ProteinTurnover	11	-0.0214375	-0.673556	0.0665513	0.386315	0.346525	0.369398	0.0214375	-0.652119	0.0879888	0.407752	0.367962	0.390836
Fat_digestion_and_absorption	Absorption	ProteinTurnover	4	-0.561313	-0.608062	-0.543931	-0.176827	-0.202769	-0.368335	0.561313	-0.0467486	0.0173824	0.384487	0.358544	0.192979
Mineral_absorption	Absorption	ProteinTurnover	12	0.211005	-0.623781	0.152034	0.490624	0.509507	0.590207	-0.211005	-0.834786	-0.0589711	0.279619	0.298502	0.379202
Aldosterone-regulated_sodium_reabsorption	Absorption	ProteinTurnover	9	-0.211666	-0.524422	-0.0208722	0.236564	0.18938	0.22569	0.211666	-0.312756	0.190794	0.44823	0.401046	0.437356
Endocrine_and_other_factor-regulated_calcium_reabsorption	Absorption	ProteinTurnover	8	-0.20933	-0.827487	-0.0388972	0.36695	0.331687	0.357499	0.20933	-0.618157	0.170432	0.57628	0.541016	0.566829
Proximal_tubule_bicarbonate_reclamation	Absorption	ProteinTurnover	8	-0.82032	-0.789599	-0.30767	0.0890558	0.0662311	0.0725489	0.82032	0.0307208	0.51265	0.909376	0.886551	0.892869
Collecting_duct_acid_secretion	Absorption	ProteinTurnover	5	1.12456	-0.612282	0.44256	0.379527	0.235857	0.941184	-1.12456	-1.73684	-0.681996	-0.745029	-0.888699	-0.183372
Glutamatergic_synapse	Synapses	Systems	5	-0.756194	-0.795604	-0.366872	0.0382814	-0.0971972	-0.140329	0.756194	-0.03941	0.389322	0.794475	0.658996	0.615864
GABAergic_synapse	Synapses	Systems	3	-1.48008	-0.676005	-0.594735	-0.137528	-0.320097	-0.41462	1.48008	0.80407	0.88534	1.34255	1.15998	1.06546
Cholinergic_synapse	Synapses	Systems	9	-0.101944	-0.269037	-0.113841	0.0112556	-0.0535634	0.00149981	0.101944	-0.167093	-0.0118973	0.1132	0.0483807	0.103444
Dopaminergic_synapse	Synapses	Systems	6	-0.00553018	-0.364199	-0.207417	0.173996	0.175112	0.0503424	0.00553018	-0.358669	-0.201887	0.179526	0.180642	0.0558725
Serotonergic_synapse	Synapses	Systems	6	-0.521012	-0.436074	-0.263374	0.201319	0.227938	0.0672269	0.521012	0.0849387	0.257638	0.722331	0.748951	0.588239
Long-term_potentiation	Synapses	Systems	3	0.330055	-0.626337	-0.0968437	0.570083	0.879255	0.579898	-0.330055	-0.956392	-0.426899	0.240028	0.5492	0.249843
Long-term_depression	Synapses	Systems	6	-0.802382	-0.167659	-0.336855	-0.262429	-0.288303	-0.316624	0.802382	0.634723	0.465528	0.539953	0.51408	0.485758
Retrograde_endocannabinoid_signaling	Synapses	Systems	5	-0.685898	-0.392156	-0.272202	-0.0633009	-0.229714	-0.210594	0.685898	0.293742	0.413696	0.622597	0.456184	0.475304
Synaptic_vesicle_cycle	Synapses	Systems	3	1.76092	-0.267553	0.665058	0.771506	0.54372	0.680029	-1.76092	-2.02847	-1.09586	-0.98941	-1.2172	-1.08089
Neurotrophin_signaling_pathway	Synapses	Systems	12	0.5147	-0.332791	0.0487015	0.451044	0.520995	0.465161	-0.5147	-0.847491	-0.465998	-0.0636555	0.00629522	-0.0495392
Phototransduction	Synapses	Systems	1	0.80718	-0.694478	-0.273187	1.73089	2.50168	1.34159	-0.80718	-1.50166	-1.08037	0.92371	1.6945	0.534408
Olfactory_transduction	Synapses	Systems	5	0.124872	-0.132795	0.0633794	0.421208	0.622719	0.444879	-0.124872	-0.257667	-0.0614922	0.296336	0.497847	0.320008
Taste_transduction	Synapses	Systems	1	1.45834	-0.721413	0.457146	0.658958	0.739693	1.02918	-1.45834	-2.17975	-1.00119	-0.79938	-0.718646	-0.429154
Axon_guidance	Development	CellCycleDevelopment	13	-0.227231	0.112502	-0.102498	-0.0109174	0.0364799	-0.0848031	0.227231	0.339733	0.124733	0.216314	0.263711	0.142428
Osteoclast_differentiation	Development	CellCycleDevelopment	37	1.33211	-0.23748	0.480607	0.613184	0.55178	0.736683	-1.33211	-1.56959	-0.851505	-0.718929	-0.780333	-0.595429
Circadian_rhythm	Circadian	Systems	3	-1.36126	-0.499435	-0.522863	-0.227996	-0.423379	-0.502574	1.36126	0.861823	0.838395	1.13326	0.937879	0.858684
Circadian_entrainment	Circadian	Systems	8	-0.3733	-0.123394	-0.28522	-0.0657955	0.0445419	-0.0950314	0.3733	0.249906	0.0880801	0.307505	0.417842	0.278269
Pathways_in_cancer	Cancer	Cancer	30	0.466243	-0.157636	0.118412	0.324056	0.253972	0.33157	-0.466243	-0.623879	-0.347832	-0.142187	-0.212271	-0.134673
Transcriptional_misregulation_in_cancer	Cancer	Cancer	20	0.67233	-0.19568	0.256456	0.372098	0.261321	0.427408	-0.67233	-0.868011	-0.415874	-0.300232	-0.411009	-0.244923
MicroRNAs_in_cancer	Cancer	Cancer	13	0.311618	0.0263455	0.196536	0.160506	0.117817	0.163236	-0.311618	-0.285273	-0.115082	-0.151113	-0.193801	-0.148382
Proteoglycans_in_cancer	Cancer	Cancer	25	0.0771606	-0.0920141	0.0565074	0.147337	0.13416	0.149953	-0.0771606	-0.169175	-0.0206532	0.0701767	0.0569996	0.0727929
Chemical_carcinogenesis	Cancer	Cancer	3	-1.63389	0.284576	-0.811053	-0.935467	-0.776661	-1.01827	1.63389	1.91847	0.822839	0.698424	0.857231	0.615618
Viral_carcinogenesis	Cancer	Cancer	13	1.01183	-0.152484	0.419843	0.624997	0.568675	0.729787	-1.01183	-1.16431	-0.591985	-0.386831	-0.443153	-0.28204
Colorectal_cancer	Cancer	Cancer	5	1.32873	-0.273369	0.36792	0.719425	0.766305	0.944355	-1.32873	-1.6021	-0.960811	-0.609305	-0.562426	-0.384375
Pancreatic_cancer	Cancer	Cancer	4	1.47115	-0.182857	0.58886	0.853277	0.876061	1.05939	-1.47115	-1.654	-0.882285	-0.617868	-0.595084	-0.411753
Glioma	Cancer	Cancer	6	0.83748	-0.206917	0.24884	0.653875	0.806956	0.720103	-0.83748	-1.0444	-0.58864	-0.183606	-0.0305246	-0.117377
Thyroid_cancer	Cancer	Cancer	2	-1.02683	-0.634028	-0.431436	-0.417807	-0.865027	-0.801574	1.02683	0.392805	0.595398	0.609027	0.161807	0.225259
Acute_myeloid_leukemia	Cancer	Cancer	5	0.85188	-0.245814	0.304776	0.529619	0.583549	0.668895	-0.85188	-1.09769	-0.547104	-0.322261	-0.268331	-0.182986
Chronic_myeloid_leukemia	Cancer	Cancer	4	1.52634	0.0738235	0.560362	0.803681	0.848609	1.0373	-1.52634	-1.45252	-0.965978	-0.722659	-0.677731	-0.489038
Basal_cell_carcinoma	Cancer	Cancer	2	-1.8701	0.381158	-0.823426	-0.900659	-1.0371	-1.50529	1.8701	2.25126	1.04667	0.969439	0.833001	0.364806
Melanoma	Cancer	Cancer	6	0.148363	0.14962	0.0798081	0.0297015	0.0463458	0.0781236	-0.148363	0.00125745	-0.0685546	-0.118661	-0.102017	-0.0702391
Renal_cell_carcinoma	Cancer	Cancer	3	0.635628	-0.425828	0.155069	0.562602	0.539456	0.555815	-0.635628	-1.06146	-0.480559	-0.0730262	-0.0961726	-0.0798131
Bladder_cancer	Cancer	Cancer	1	2.58468	-0.562753	1.16762	1.69589	1.47617	1.77813	-2.58468	-3.14744	-1.41706	-0.888794	-1.10851	-0.806557
Prostate_cancer	Cancer	Cancer	4	0.893278	-0.219312	0.226567	0.571986	0.601059	0.736779	-0.893278	-1.11259	-0.666711	-0.321292	-0.292219	-0.156499
Endometrial_cancer	Cancer	Cancer	2	1.53246	-0.107087	0.529069	0.792755	0.884987	1.04118	-1.53246	-1.63955	-1.00339	-0.739707	-0.647474	-0.491284
Small_cell_lung_cancer	Cancer	Cancer	9	1.08739	-0.130553	0.399994	0.663099	0.558023	0.798429	-1.08739	-1.21794	-0.687393	-0.424288	-0.529363	-0.288957
Non-small_cell_lung_cancer	Cancer	Cancer	5	0.898309	-0.271552	0.344449	0.506488	0.417016	0.598788	-0.898309	-1.16986	-0.553859	-0.391821	-0.481293	-0.299521
Asthma	ImmuneDiseases	ImmuneDiseases	3	1.03449	-0.329787	0.493129	0.579533	0.495891	0.823578	-1.03449	-1.36428	-0.541361	-0.454957	-0.5386	-0.210912
Systemic_lupus_erythematosus	ImmuneDiseases	ImmuneDiseases	8	0.141281	-0.315753	0.0793957	0.385393	0.414628	0.684007	-0.141281	-0.457034	-0.061885	0.244112	0.273347	0.542727
Rheumatoid_arthritis	ImmuneDiseases	ImmuneDiseases	23	1.8688	-0.295048	0.639675	0.898065	0.695732	1.01755	-1.8688	-2.16385	-1.22913	-0.970735	-1.17307	-0.851252
Autoimmune_thyroid_disease	ImmuneDiseases	ImmuneDiseases	3	0.3078	-0.398857	0.0390356	0.400338	0.400084	0.330991	-0.3078	-0.706657	-0.268765	0.0925373	0.0922835	0.0231907
Inflammatory_bowel_disease_(IBD)	ImmuneDiseases	ImmuneDiseases	7	1.57681	-0.229666	0.507865	0.830089	0.647878	1.00484	-1.57681	-1.80647	-1.06894	-0.746719	-0.92893	-0.571966
Allograft_rejection	ImmuneDiseases	ImmuneDiseases	3	1.31895	-0.312103	0.514425	0.810882	0.702136	0.893984	-1.31895	-1.63105	-0.804521	-0.508064	-0.61681	-0.424962
Graft-versus-host_disease	ImmuneDiseases	ImmuneDiseases	7	1.50382	-0.365199	0.482424	0.78324	0.601071	0.913758	-1.50382	-1.86902	-1.0214	-0.720584	-0.902753	-0.590067
Primary_immunodeficiency	ImmuneDiseases	ImmuneDiseases	7	1.65851	-0.329543	0.529771	0.880901	0.949242	1.11234	-1.65851	-1.98805	-1.12874	-0.777611	-0.70927	-0.546169
Alzheimers_disease	NeuralDiseases	NeuralDiseases	15	-0.0636745	-0.722877	-0.0672653	0.21662	0.0621772	0.177375	0.0636745	-0.659203	-0.00359076	0.280294	0.125852	0.24105
Parkinsons_disease	NeuralDiseases	NeuralDiseases	7	-1.00574	-1.09087	-0.345459	-0.264727	-0.658244	-0.500495	1.00574	-0.0851274	0.660286	0.741018	0.347501	0.50525
Amyotrophic_lateral_sclerosis_(ALS)	NeuralDiseases	NeuralDiseases	5	0.821219	-0.191442	0.335866	0.566239	0.48915	0.562562	-0.821219	-1.01266	-0.485353	-0.254979	-0.332069	-0.258657
Huntingtons_disease	NeuralDiseases	NeuralDiseases	12	-0.64039	-1.05318	-0.279862	-0.0501478	-0.33962	-0.215594	0.64039	-0.412794	0.360528	0.590242	0.30077	0.424795
Prion_diseases	NeuralDiseases	NeuralDiseases	6	1.00237	-0.394921	0.151437	0.408719	0.192862	0.48762	-1.00237	-1.39729	-0.850931	-0.59365	-0.809506	-0.514748
Cocaine_addiction	NeuralDiseases	NeuralDiseases	1	-1.18833	0.042783	-0.586094	-0.682676	-0.945306	-1.07933	1.18833	1.23111	0.602238	0.505655	0.243025	0.109001
Amphetamine_addiction	NeuralDiseases	NeuralDiseases	3	0.275252	-0.27745	-0.238537	0.40755	0.631521	0.34343	-0.275252	-0.552702	-0.51379	0.132297	0.356268	0.0681771
Morphine_addiction	NeuralDiseases	NeuralDiseases	1	-1.18833	0.042783	-0.586094	-0.682676	-0.945306	-1.07933	1.18833	1.23111	0.602238	0.505655	0.243025	0.109001
Alcoholism	NeuralDiseases	NeuralDiseases	9	-0.331606	-0.421643	-0.217198	0.17446	0.281809	0.314392	0.331606	-0.0900368	0.114409	0.506066	0.613415	0.645998
Hypertrophic_cardiomyopathy_(HCM)	HeartDiseases	HeartDiseases	24	-1.04201	-0.482647	-0.280227	-0.0810383	-0.186909	-0.113592	1.04201	0.559358	0.761779	0.960967	0.855096	0.928414
Arrhythmogenic_right_ventricular_cardiomyopathy_(ARVC)	HeartDiseases	HeartDiseases	17	-1.02786	-0.542757	-0.372268	0.0274927	0.0299899	-0.0735472	1.02786	0.485098	0.655588	1.05535	1.05785	0.954309
Dilated_cardiomyopathy	HeartDiseases	HeartDiseases	22	-1.11468	-0.49487	-0.28671	-0.11286	-0.214027	-0.144919	1.11468	0.619808	0.827968	1.00182	0.900651	0.969759
Viral_myocarditis	HeartDiseases	HeartDiseases	14	-0.316027	-0.33335	-0.0392457	0.174336	0.0697798	0.0714445	0.316027	-0.0173226	0.276781	0.490363	0.385807	0.387472
Type_I_diabetes_mellitus	MetabolicDiseases	MetabolicDiseases	5	1.64183	-0.470287	0.56428	0.882809	0.628871	1.04124	-1.64183	-2.11212	-1.07755	-0.759021	-1.01296	-0.600586
Type_II_diabetes_mellitus	MetabolicDiseases	MetabolicDiseases	6	0.406695	-0.161259	0.123025	0.311509	0.340432	0.432788	-0.406695	-0.567954	-0.28367	-0.095186	-0.0662633	0.0260929
Salmonella_infection	InfectiousDiseases	InfectiousDiseases	15	1.1751	-0.356373	0.387815	0.664519	0.400701	0.736763	-1.1751	-1.53147	-0.787283	-0.510579	-0.774397	-0.438335
Pertussis	InfectiousDiseases	InfectiousDiseases	16	1.43279	-0.222647	0.44275	0.871949	0.741753	0.981091	-1.43279	-1.65543	-0.990035	-0.560836	-0.691032	-0.451694
Legionellosis	InfectiousDiseases	InfectiousDiseases	19	1.57293	-0.0505447	0.52755	0.753213	0.641328	0.920129	-1.57293	-1.62347	-1.04538	-0.819714	-0.9316	-0.652798
Staphylococcus_aureus_infection	InfectiousDiseases	InfectiousDiseases	13	1.33256	-0.0713749	0.53784	0.609934	0.672222	0.83144	-1.33256	-1.40394	-0.794722	-0.722628	-0.66034	-0.501122
Tuberculosis	InfectiousDiseases	InfectiousDiseases	30	1.44839	-0.320607	0.506715	0.832111	0.789436	0.976569	-1.44839	-1.769	-0.941675	-0.616278	-0.658954	-0.47182
Bacterial_invasion_of_epithelial_cells	InfectiousDiseases	InfectiousDiseases	5	0.928021	-0.17962	0.296894	0.445848	0.485275	0.614613	-0.928021	-1.10764	-0.631127	-0.482172	-0.442746	-0.313408
HTLV-I_infection	InfectiousDiseases	InfectiousDiseases	18	1.5114	-0.150638	0.498375	0.744965	0.716571	0.915294	-1.5114	-1.66204	-1.01303	-0.766436	-0.79483	-0.596107
Measles	InfectiousDiseases	InfectiousDiseases	17	1.53177	-0.206863	0.492461	0.812899	0.770351	0.99969	-1.53177	-1.73863	-1.0393	-0.718867	-0.761415	-0.532076
Influenza_A	InfectiousDiseases	InfectiousDiseases	18	1.54869	-0.234843	0.452429	0.710929	0.571811	0.827801	-1.54869	-1.78354	-1.09627	-0.837765	-0.976883	-0.720893
Hepatitis_B	InfectiousDiseases	InfectiousDiseases	16	1.29024	0.012888	0.471437	0.639477	0.560927	0.73646	-1.29024	-1.27735	-0.818802	-0.650762	-0.729313	-0.553779
Hepatitis_C	InfectiousDiseases	InfectiousDiseases	9	0.878694	-0.0372848	0.340238	0.396863	0.292611	0.487663	-0.878694	-0.915979	-0.538456	-0.481831	-0.586082	-0.391031
Herpes_simplex_infection	InfectiousDiseases	InfectiousDiseases	18	1.68166	-0.19784	0.486668	0.715227	0.585944	0.854087	-1.68166	-1.8795	-1.195	-0.966437	-1.09572	-0.827576
Epstein-Barr_virus_infection	InfectiousDiseases	InfectiousDiseases	22	1.26538	-0.191797	0.437161	0.607951	0.494949	0.700445	-1.26538	-1.45718	-0.828223	-0.657433	-0.770434	-0.564939
Amoebiasis	InfectiousDiseases	InfectiousDiseases	16	1.03227	-0.248994	0.454319	0.634905	0.513958	0.763958	-1.03227	-1.28127	-0.577955	-0.397369	-0.518316	-0.268316
Malaria	InfectiousDiseases	InfectiousDiseases	14	1.35837	-0.159439	0.513484	0.561145	0.417253	0.952029	-1.35837	-1.51781	-0.844886	-0.797225	-0.941117	-0.406341
Toxoplasmosis	InfectiousDiseases	InfectiousDiseases	12	0.972905	-0.125375	0.33426	0.59338	0.477656	0.637337	-0.972905	-1.09828	-0.638646	-0.379525	-0.49525	-0.335568
Leishmaniasis	InfectiousDiseases	InfectiousDiseases	18	1.53263	-0.126084	0.545027	0.801043	0.721615	0.998302	-1.53263	-1.65871	-0.987603	-0.731588	-0.811015	-0.534328
Chagas_disease_(American_trypanosomiasis)	InfectiousDiseases	InfectiousDiseases	18	1.54594	-0.245061	0.510456	0.772115	0.636008	0.926315	-1.54594	-1.791	-1.03549	-0.773828	-0.909935	-0.619628
African_trypanosomiasis	InfectiousDiseases	InfectiousDiseases	9	1.37152	-0.137414	0.479113	0.53644	0.420471	0.810819	-1.37152	-1.50894	-0.892411	-0.835084	-0.951054	-0.560706
