# Supplementary material for: An integrative transcriptome analysis framework for drug efficacy and similarity reveals drug-specific signatures of anti-TNF treatment in a mouse model of inflammatory polyarthritis
Source: PLoS Comput Biol. 2019 May 9;15(5):e1006933. doi: 10.1371/journal.pcbi.1006933 (PMC6508611; doi:10.1371/journal.pcbi.1006933)
Supplement: S1 Data — (ZIP) [file pcbi.1006933.s015.zip › Supplement/GO_KEGG_TF_1064_antiTNF_TotalDEG_mean_dists_vs_WT_TG.tsv]

Pathways	PathCategory	GenCat	NoGenes	TgWt	RemProphWt	RemTherWt	HumTherWt	EnbTherWt	CimTherWt	WtTg	RemProphTg	RemTherTg	HumTherTg	EnbTherTg	CimTherTg
GO_G1/S_transition_of_mitotic_cell_cycle	G1/S_transition_of_mitotic_cell_cycle	G1/S_transition_of_mitotic_cell_cycle	2	0.309054	-0.49099	-0.00822561	0.215826	0.278966	0.365	-0.309054	-0.800044	-0.317279	-0.0932279	-0.0300881	0.0559458
GO_negative_regulation_of_transcription_from_RNA_polymerase_II_promoter	negative_regulation_of_transcription_from_RNA_polymerase_II_promoter	negative_regulation_of_transcription_from_RNA_polymerase_II_promoter	10	-0.524475	-0.541783	-0.220219	0.0438191	-0.0701915	0.0191266	0.524475	-0.0173071	0.304257	0.568295	0.454284	0.543602
GO_MAPKKK_cascade	MAPKKK_cascade	MAPKKK_cascade	2	0.0457678	-0.0287449	-0.00571305	0.0782656	-0.0926439	-0.0570535	-0.0457678	-0.0745127	-0.0514809	0.0324978	-0.138412	-0.102821
GO_activation_of_MAPK_activity	activation_of_MAPK_activity	activation_of_MAPK_activity	5	1.20885	-0.14725	0.392435	0.450702	0.270786	0.540357	-1.20885	-1.3561	-0.816418	-0.758151	-0.938066	-0.668496
GO_cell_morphogenesis	cell_morphogenesis	cell_morphogenesis	5	0.253309	-0.403507	0.178636	0.447339	0.348483	0.637883	-0.253309	-0.656816	-0.0746728	0.19403	0.095174	0.384573
GO_cytokinesis	cytokinesis	cytokinesis	2	0.060672	0.0923511	-0.0187429	-0.0519584	-0.32208	-0.31182	-0.060672	0.0316791	-0.079415	-0.11263	-0.382752	-0.372492
GO_skeletal_system_development	skeletal_system_development	skeletal_system_development	5	-0.0591533	-0.51254	0.0621908	0.410296	0.364051	0.332075	0.0591533	-0.453387	0.121344	0.469449	0.423205	0.391228
GO_ossification	ossification	ossification	11	0.68177	0.119585	0.363987	0.475791	0.586554	0.57013	-0.68177	-0.562186	-0.317783	-0.20598	-0.0952167	-0.111641
GO_angiogenesis	angiogenesis	angiogenesis	13	0.709981	0.207263	0.391451	0.35087	0.326115	0.457803	-0.709981	-0.502718	-0.31853	-0.359112	-0.383866	-0.252178
GO_ovarian_follicle_development	ovarian_follicle_development	ovarian_follicle_development	4	1.53597	0.00867104	0.708553	1.02405	1.09908	1.2524	-1.53597	-1.5273	-0.827415	-0.511922	-0.436892	-0.28357
GO_regulation_of_cell_growth	regulation_of_cell_growth	regulation_of_cell_growth	6	-1.0816	0.135253	-0.310945	-0.340683	-0.23337	-0.438682	1.0816	1.21685	0.770654	0.740916	0.848229	0.642917
GO_blood_vessel_development	blood_vessel_development	blood_vessel_development	1	-1.2053	0.464308	-0.278747	-0.749971	-0.731128	-0.810591	1.2053	1.6696	0.926549	0.455324	0.474168	0.394705
GO_patterning_of_blood_vessels	patterning_of_blood_vessels	patterning_of_blood_vessels	1	1.63304	0.694851	0.573909	0.424959	0.490449	0.749304	-1.63304	-0.938191	-1.05913	-1.20808	-1.14259	-0.883738
GO_vasculogenesis	vasculogenesis	vasculogenesis	3	-1.10893	-1.18056	-0.501025	-0.0344733	-0.104926	-0.31557	1.10893	-0.0716264	0.607908	1.07446	1.00401	0.793363
GO_osteoblast_differentiation	osteoblast_differentiation	osteoblast_differentiation	5	-0.684883	0.335303	-0.200602	-0.403416	-0.406205	-0.572306	0.684883	1.02019	0.484282	0.281467	0.278679	0.112577
GO_ureteric_bud_development	ureteric_bud_development	ureteric_bud_development	1	1.16969	-0.617068	0.503425	0.307657	0.322747	0.58885	-1.16969	-1.78676	-0.666268	-0.862036	-0.846946	-0.580843
GO_branching_involved_in_ureteric_bud_morphogenesis	branching_involved_in_ureteric_bud_morphogenesis	branching_involved_in_ureteric_bud_morphogenesis	3	-0.408481	0.252981	-0.0873883	-0.242355	-0.227573	-0.368962	0.408481	0.661463	0.321093	0.166126	0.180909	0.0395198
GO_response_to_hypoxia	response_to_hypoxia	response_to_hypoxia	31	0.653505	-0.297279	0.293738	0.485336	0.380375	0.606341	-0.653505	-0.950784	-0.359767	-0.168169	-0.273131	-0.0471646
GO_in_utero_embryonic_development	in_utero_embryonic_development	in_utero_embryonic_development	7	-0.0664386	-0.322893	-0.0514335	0.101098	0.0450885	0.139634	0.0664386	-0.256454	0.0150051	0.167536	0.111527	0.206072
GO_somitogenesis	somitogenesis	somitogenesis	3	-1.49351	-0.781418	-0.460365	-0.233946	-0.396507	-0.377904	1.49351	0.712093	1.03315	1.25956	1.097	1.11561
GO_neuron_migration	neuron_migration	neuron_migration	8	0.0326753	-0.145239	-0.00281797	0.159151	0.233168	0.221081	-0.0326753	-0.177914	-0.0354933	0.126475	0.200493	0.188406
GO_kidney_development	kidney_development	kidney_development	6	-0.818879	-0.249797	-0.313087	-0.311541	-0.342016	-0.185382	0.818879	0.569082	0.505792	0.507338	0.476863	0.633497
GO_neural_tube_closure	neural_tube_closure	neural_tube_closure	2	-0.00141088	0.450344	-0.0584171	-0.174358	-0.184353	-0.319284	0.00141088	0.451755	-0.0570062	-0.172947	-0.182942	-0.317874
GO_liver_development	liver_development	liver_development	3	-1.26462	0.259648	-0.409395	-0.584375	-0.616417	-0.647917	1.26462	1.52426	0.855222	0.680241	0.648199	0.6167
GO_positive_regulation_of_protein_phosphorylation	positive_regulation_of_protein_phosphorylation	positive_regulation_of_protein_phosphorylation	10	0.179473	-0.0621645	0.0780034	0.0162054	-0.0545718	0.0261161	-0.179473	-0.241637	-0.101469	-0.163267	-0.234045	-0.153357
GO_positive_regulation_of_endothelial_cell_proliferation	positive_regulation_of_endothelial_cell_proliferation	positive_regulation_of_endothelial_cell_proliferation	3	-0.506288	-0.182908	-0.08464	-0.247991	-0.357761	-0.373723	0.506288	0.323381	0.421648	0.258297	0.148527	0.132566
GO_hair_follicle_development	hair_follicle_development	hair_follicle_development	1	0.738689	0.422434	0.01528	1.21823	1.77634	0.49788	-0.738689	-0.316255	-0.723409	0.479544	1.03766	-0.240808
GO_positive_regulation_of_mesenchymal_cell_proliferation	positive_regulation_of_mesenchymal_cell_proliferation	positive_regulation_of_mesenchymal_cell_proliferation	2	-0.987468	0.540544	-0.365329	-0.860066	-0.953435	-1.07363	0.987468	1.52801	0.622139	0.127402	0.0340334	-0.086161
GO_MyD88-dependent_toll-like_receptor_signaling_pathway	MyD88-dependent_toll-like_receptor_signaling_pathway	MyD88-dependent_toll-like_receptor_signaling_pathway	5	1.09453	0.306964	0.307355	0.378151	0.34696	0.561187	-1.09453	-0.787565	-0.787174	-0.716378	-0.747569	-0.533342
GO_MyD88-independent_toll-like_receptor_signaling_pathway	MyD88-independent_toll-like_receptor_signaling_pathway	MyD88-independent_toll-like_receptor_signaling_pathway	5	0.959447	0.269363	0.239442	0.240926	0.158717	0.318002	-0.959447	-0.690084	-0.720005	-0.71852	-0.80073	-0.641445
GO_heart_morphogenesis	heart_morphogenesis	heart_morphogenesis	2	-1.00905	0.226931	-0.308679	-0.694689	-1.02117	-1.21163	1.00905	1.23599	0.700376	0.314366	-0.0121154	-0.202574
GO_carbohydrate_metabolic_process	carbohydrate_metabolic_process	carbohydrate_metabolic_process	19	-0.553813	-0.0130455	-0.210936	-0.147295	-0.149243	-0.031465	0.553813	0.540767	0.342876	0.406518	0.40457	0.522348
GO_glucose_metabolic_process	glucose_metabolic_process	glucose_metabolic_process	7	-0.893429	-0.108646	-0.345255	-0.360284	-0.344619	-0.284379	0.893429	0.784783	0.548174	0.533145	0.54881	0.609049
GO_glycolysis	glycolysis	glycolysis	4	-0.907115	-0.149272	-0.259051	-0.167478	-0.428082	-0.279333	0.907115	0.757843	0.648064	0.739637	0.479033	0.627782
GO_GTP_catabolic_process	GTP_catabolic_process	GTP_catabolic_process	7	0.107396	0.0414717	0.0134844	0.152244	0.153597	0.0549831	-0.107396	-0.0659242	-0.0939115	0.0448485	0.0462014	-0.0524128
GO_ATP_catabolic_process	ATP_catabolic_process	ATP_catabolic_process	1	-1.33775	0.402828	-0.0368069	-0.978673	-0.998333	0.440974	1.33775	1.74058	1.30095	0.359079	0.33942	1.77873
GO_DNA_repair	DNA_repair	DNA_repair	2	-0.544919	-0.630876	-0.192282	0.213687	0.131019	0.539491	0.544919	-0.0859569	0.352637	0.758606	0.675938	1.08441
GO_DNA_recombination	DNA_recombination	DNA_recombination	2	-0.544919	-0.630876	-0.192282	0.213687	0.131019	0.539491	0.544919	-0.0859569	0.352637	0.758606	0.675938	1.08441
GO_nucleosome_assembly	nucleosome_assembly	nucleosome_assembly	3	0.820408	-0.341891	0.312192	0.736876	1.15394	1.83544	-0.820408	-1.1623	-0.508216	-0.0835318	0.33353	1.01503
GO_chromatin_remodeling	chromatin_remodeling	chromatin_remodeling	1	-1.89899	-0.46198	-0.561148	-0.467881	-0.891629	-0.72931	1.89899	1.43701	1.33784	1.43111	1.00736	1.16968
GO_regulation_of_transcription_from_RNA_polymerase_II_promoter	regulation_of_transcription_from_RNA_polymerase_II_promoter	regulation_of_transcription_from_RNA_polymerase_II_promoter	2	-1.25297	-0.664994	-0.183315	-0.410745	-0.321747	-0.237305	1.25297	0.587976	1.06965	0.842225	0.931224	1.01567
GO_transcription_from_RNA_polymerase_II_promoter	transcription_from_RNA_polymerase_II_promoter	transcription_from_RNA_polymerase_II_promoter	2	0.542696	-0.0683298	0.074864	-0.00532953	-0.565966	-0.366153	-0.542696	-0.611026	-0.467832	-0.548026	-1.10866	-0.908849
GO_transcription_initiation_from_RNA_polymerase_II_promoter	transcription_initiation_from_RNA_polymerase_II_promoter	transcription_initiation_from_RNA_polymerase_II_promoter	1	-0.208538	-0.461909	0.117663	-0.182016	-1.12842	-1.05208	0.208538	-0.253371	0.326201	0.0265215	-0.919884	-0.843547
GO_transcription_elongation_from_RNA_polymerase_II_promoter	transcription_elongation_from_RNA_polymerase_II_promoter	transcription_elongation_from_RNA_polymerase_II_promoter	1	-0.208538	-0.461909	0.117663	-0.182016	-1.12842	-1.05208	0.208538	-0.253371	0.326201	0.0265215	-0.919884	-0.843547
GO_mRNA_processing	mRNA_processing	mRNA_processing	5	-0.408566	-0.319245	-0.085698	0.126559	0.158156	0.0107919	0.408566	0.0893216	0.322868	0.535125	0.566722	0.419358
GO_translation	translation	translation	5	-0.0999075	-0.0885928	-0.104094	0.0626188	0.168931	0.169902	0.0999075	0.0113146	-0.00418606	0.162526	0.268839	0.269809
GO_translational_elongation	translational_elongation	translational_elongation	3	-0.718566	-0.473617	-0.363425	0.18819	0.386968	0.471724	0.718566	0.244948	0.355141	0.906756	1.10553	1.19029
GO_protein_folding	protein_folding	protein_folding	3	-0.669779	-0.472609	-0.107323	-0.0649643	-0.0693281	-0.115276	0.669779	0.19717	0.562455	0.604814	0.600451	0.554502
GO_protein_complex_assembly	protein_complex_assembly	protein_complex_assembly	3	1.19777	-0.0674781	0.448514	0.613116	0.537667	0.719363	-1.19777	-1.26525	-0.749258	-0.584656	-0.660105	-0.478409
GO_protein_modification_process	protein_modification_process	protein_modification_process	2	-0.159205	-0.396654	-0.371102	0.659617	1.16041	0.835798	0.159205	-0.237448	-0.211896	0.818823	1.31961	0.995004
GO_protein_phosphorylation	protein_phosphorylation	protein_phosphorylation	39	-0.21998	-0.219701	-0.0932921	0.0446905	-0.0112235	0.0622978	0.21998	0.000279495	0.126688	0.264671	0.208757	0.282278
GO_negative_regulation_of_protein_kinase_activity	negative_regulation_of_protein_kinase_activity	negative_regulation_of_protein_kinase_activity	5	-0.275692	-0.241903	-0.0847122	-0.0416924	-0.122844	-0.0358653	0.275692	0.0337887	0.190979	0.233999	0.152848	0.239826
GO_protein_dephosphorylation	protein_dephosphorylation	protein_dephosphorylation	10	0.0852595	-0.204835	-0.0422069	0.140387	0.186739	0.21543	-0.0852595	-0.290095	-0.127466	0.0551274	0.10148	0.13017
GO_protein_glycosylation	protein_glycosylation	protein_glycosylation	3	-0.254435	-0.509531	-0.103775	-0.0447004	-0.0879454	-0.0764251	0.254435	-0.255096	0.15066	0.209734	0.166489	0.17801
GO_proteolysis	proteolysis	proteolysis	45	0.547368	-0.24725	0.227486	0.33986	0.394215	0.428747	-0.547368	-0.794618	-0.319882	-0.207508	-0.153153	-0.118621
GO_ubiquitin-dependent_protein_catabolic_process	ubiquitin-dependent_protein_catabolic_process	ubiquitin-dependent_protein_catabolic_process	1	-1.93287	-0.344432	-0.598514	-0.326124	-0.00859562	0.0753206	1.93287	1.58844	1.33436	1.60675	1.92427	2.00819
GO_lipid_metabolic_process	lipid_metabolic_process	lipid_metabolic_process	14	0.0152964	-0.235956	-0.0269603	0.0553238	0.0243273	0.0703023	-0.0152964	-0.251252	-0.0422567	0.0400275	0.00903093	0.0550059
GO_fatty_acid_metabolic_process	fatty_acid_metabolic_process	fatty_acid_metabolic_process	4	-0.323014	0.113425	-0.0999616	0.00519868	0.147751	0.209187	0.323014	0.436439	0.223052	0.328213	0.470765	0.532201
GO_fatty_acid_biosynthetic_process	fatty_acid_biosynthetic_process	fatty_acid_biosynthetic_process	2	-1.05402	0.0630455	-0.428662	-0.368264	-0.447466	-0.351678	1.05402	1.11707	0.62536	0.685758	0.606555	0.702344
GO_ATP_biosynthetic_process	ATP_biosynthetic_process	ATP_biosynthetic_process	7	-0.583738	-0.61991	-0.137098	0.088104	0.016402	0.067918	0.583738	-0.0361711	0.44664	0.671842	0.60014	0.651656
GO_transport	transport	transport	23	-0.397845	-0.371843	-0.164138	-0.00646341	-0.128481	-0.0743672	0.397845	0.026002	0.233707	0.391382	0.269364	0.323478
GO_ion_transport	ion_transport	ion_transport	35	-0.451724	-0.501762	-0.174903	0.123016	0.0232545	0.0499917	0.451724	-0.0500375	0.276822	0.57474	0.474979	0.501716
GO_cation_transport	cation_transport	cation_transport	5	-0.182652	-0.188578	0.00888058	0.15193	0.0717911	0.0624039	0.182652	-0.00592671	0.191532	0.334582	0.254443	0.245055
GO_potassium_ion_transport	potassium_ion_transport	potassium_ion_transport	14	-0.632949	-0.569395	-0.227427	0.0363539	-0.086696	-0.115692	0.632949	0.0635545	0.405522	0.669303	0.546253	0.517257
GO_sodium_ion_transport	sodium_ion_transport	sodium_ion_transport	10	-0.964617	-0.867805	-0.34046	0.0730796	-0.0372703	0.0312127	0.964617	0.0968114	0.624157	1.0377	0.927346	0.995829
GO_calcium_ion_transport	calcium_ion_transport	calcium_ion_transport	8	-0.38641	-0.428462	-0.115846	0.141536	0.119102	0.104208	0.38641	-0.0420526	0.270563	0.527946	0.505511	0.490617
GO_chloride_transport	chloride_transport	chloride_transport	3	-1.11462	-0.29853	-0.437758	-0.389029	-0.329344	0.246517	1.11462	0.816086	0.676858	0.725587	0.785272	1.36113
GO_neurotransmitter_transport	neurotransmitter_transport	neurotransmitter_transport	2	-0.594761	-0.990207	-0.376031	-0.186686	-0.63162	-0.76698	0.594761	-0.395446	0.21873	0.408076	-0.0368582	-0.172219
GO_amino_acid_transport	amino_acid_transport	amino_acid_transport	5	-0.0305552	-0.362265	-0.107778	0.0333843	-0.133193	0.0272257	0.0305552	-0.331709	-0.077223	0.0639394	-0.102638	0.0577808
GO_lipid_transport	lipid_transport	lipid_transport	1	-1.6759	0.150509	-0.558909	-0.505558	-0.616326	-0.929683	1.6759	1.82641	1.11699	1.17034	1.05957	0.746216
GO_cellular_calcium_ion_homeostasis	cellular_calcium_ion_homeostasis	cellular_calcium_ion_homeostasis	9	-0.430448	-0.347511	-0.0621606	0.0446479	-0.0962506	-0.0537906	0.430448	0.0829375	0.368288	0.475096	0.334198	0.376658
GO_cellular_iron_ion_homeostasis	cellular_iron_ion_homeostasis	cellular_iron_ion_homeostasis	2	0.607988	-0.2209	0.314373	0.0401535	-0.173132	0.661322	-0.607988	-0.828888	-0.293616	-0.567835	-0.78112	0.0533341
GO_intracellular_protein_transport	intracellular_protein_transport	intracellular_protein_transport	6	0.479824	-0.0944833	0.0874005	0.238043	0.135804	0.146321	-0.479824	-0.574308	-0.392424	-0.241781	-0.34402	-0.333503
GO_exocytosis	exocytosis	exocytosis	3	-0.528392	-0.0484806	-0.145523	-0.153512	-0.259082	-0.199017	0.528392	0.479912	0.382869	0.374881	0.26931	0.329375
GO_endocytosis	endocytosis	endocytosis	3	-1.26315	0.161999	-0.436648	-0.577424	-0.529091	-0.703521	1.26315	1.42515	0.826502	0.685726	0.734059	0.559629
GO_nucleocytoplasmic_transport	nucleocytoplasmic_transport	nucleocytoplasmic_transport	5	0.328318	0.0380876	0.0633948	0.130812	0.0157725	0.0327572	-0.328318	-0.290231	-0.264923	-0.197507	-0.312546	-0.295561
GO_autophagy	autophagy	autophagy	3	-0.259398	0.106801	-0.0184712	-0.258049	-0.51906	-0.395343	0.259398	0.366199	0.240926	0.0013483	-0.259662	-0.135946
GO_apoptosis	apoptosis	apoptosis	23	0.186741	-0.128164	0.073369	0.12544	0.155061	0.249788	-0.186741	-0.314905	-0.113372	-0.0613014	-0.0316804	0.063047
GO_anti-apoptosis	anti-apoptosis	anti-apoptosis	13	0.755871	-0.252927	0.272307	0.417615	0.274915	0.542992	-0.755871	-1.0088	-0.483565	-0.338257	-0.480956	-0.21288
GO_induction_of_apoptosis	induction_of_apoptosis	induction_of_apoptosis	10	0.226023	-0.225915	0.0371496	0.301578	0.329993	0.282149	-0.226023	-0.451938	-0.188874	0.075555	0.10397	0.0561256
GO_activation_of_caspase_activity	activation_of_caspase_activity	activation_of_caspase_activity	4	0.62593	-0.238218	0.157448	0.331258	0.303466	0.408537	-0.62593	-0.864149	-0.468482	-0.294673	-0.322465	-0.217393
GO_chemotaxis	chemotaxis	chemotaxis	17	1.46702	-0.443172	0.425131	0.640619	0.508402	0.690393	-1.46702	-1.9102	-1.04189	-0.826405	-0.958622	-0.776631
GO_muscle_contraction	muscle_contraction	muscle_contraction	15	-1.36431	-0.607758	-0.416969	-0.0532209	-0.0984703	0.0622695	1.36431	0.756552	0.947341	1.31109	1.26584	1.42658
GO_response_to_stress	response_to_stress	response_to_stress	10	-0.388973	-0.509008	-0.168675	0.0918234	-0.0384861	0.151925	0.388973	-0.120034	0.220299	0.480797	0.350487	0.540898
GO_defense_response	defense_response	defense_response	3	0.918756	-0.887716	0.35903	0.316879	0.41099	0.769851	-0.918756	-1.80647	-0.559725	-0.601876	-0.507766	-0.148905
GO_inflammatory_response	inflammatory_response	inflammatory_response	40	1.58848	-0.27571	0.538078	0.699333	0.55438	0.859084	-1.58848	-1.86419	-1.0504	-0.88915	-1.0341	-0.729399
GO_immune_response	immune_response	immune_response	35	1.37648	-0.351309	0.39095	0.628864	0.519312	0.7302	-1.37648	-1.72779	-0.985533	-0.747619	-0.857171	-0.646283
GO_response_to_DNA_damage_stimulus	response_to_DNA_damage_stimulus	response_to_DNA_damage_stimulus	4	0.887689	-0.520005	0.341055	0.804635	0.934075	1.25335	-0.887689	-1.40769	-0.546634	-0.0830545	0.0463863	0.365662
GO_response_to_oxidative_stress	response_to_oxidative_stress	response_to_oxidative_stress	7	0.552263	0.110458	0.282341	0.180774	0.0658638	0.287309	-0.552263	-0.441805	-0.269922	-0.371489	-0.486399	-0.264954
GO_mitochondrion_organization	mitochondrion_organization	mitochondrion_organization	3	-0.587675	-0.382865	-0.23979	-0.380874	-0.602066	-0.422416	0.587675	0.20481	0.347885	0.206801	-0.0143908	0.16526
GO_cytoskeleton_organization	cytoskeleton_organization	cytoskeleton_organization	6	-1.05104	-0.528437	-0.331863	-0.150194	-0.329113	-0.368252	1.05104	0.522601	0.719176	0.900844	0.721925	0.682786
GO_actin_filament_organization	actin_filament_organization	actin_filament_organization	4	0.43977	-0.339304	0.208286	0.368026	0.339118	0.393491	-0.43977	-0.779073	-0.231484	-0.0717442	-0.100652	-0.0462785
GO_microtubule-based_movement	microtubule-based_movement	microtubule-based_movement	5	0.077041	-0.234054	0.126576	0.341136	0.315076	0.570592	-0.077041	-0.311095	0.0495351	0.264095	0.238035	0.493551
GO_cell_cycle	cell_cycle	cell_cycle	15	0.312664	-0.260397	0.177264	0.315216	0.190234	0.460746	-0.312664	-0.573061	-0.1354	0.0025526	-0.12243	0.148082
GO_cell_cycle_arrest	cell_cycle_arrest	cell_cycle_arrest	1	-1.52285	-0.849303	-0.687514	-0.16885	0.0192119	0.452474	1.52285	0.673546	0.835334	1.354	1.54206	1.97532
GO_chromosome_segregation	chromosome_segregation	chromosome_segregation	2	0.914219	-0.171563	0.288304	0.74981	0.949668	1.32747	-0.914219	-1.08578	-0.625914	-0.164409	0.0354491	0.413255
GO_mitosis	mitosis	mitosis	7	0.273397	-0.23798	0.116068	0.300495	0.206513	0.443037	-0.273397	-0.511377	-0.157329	0.0270977	-0.066884	0.169639
GO_meiosis	meiosis	meiosis	1	0.623897	-0.50823	0.3	0.550139	0.648002	1.35362	-0.623897	-1.13213	-0.323897	-0.0737581	0.0241052	0.729725
GO_cell_communication	cell_communication	cell_communication	8	1.1334	-0.106462	0.36781	0.70941	0.858833	0.895548	-1.1334	-1.23986	-0.765589	-0.423989	-0.274566	-0.237851
GO_cell_adhesion	cell_adhesion	cell_adhesion	42	0.576814	0.010771	0.268105	0.399223	0.461332	0.515195	-0.576814	-0.566043	-0.308709	-0.177591	-0.115483	-0.0616199
GO_homophilic_cell_adhesion	homophilic_cell_adhesion	homophilic_cell_adhesion	5	-0.93717	-0.143855	-0.431344	-0.315761	-0.127192	-0.519818	0.93717	0.793314	0.505825	0.621408	0.809977	0.417351
GO_cell-matrix_adhesion	cell-matrix_adhesion	cell-matrix_adhesion	5	1.21087	-0.0131231	0.553367	0.698977	0.679007	0.968461	-1.21087	-1.224	-0.657506	-0.511896	-0.531866	-0.242413
GO_signal_transduction	signal_transduction	signal_transduction	49	0.0639961	-0.124147	0.024332	0.172991	0.154458	0.139853	-0.0639961	-0.188143	-0.0396641	0.108994	0.0904616	0.0758573
GO_cell_surface_receptor_linked_signaling_pathway	cell_surface_receptor_linked_signaling_pathway	cell_surface_receptor_linked_signaling_pathway	12	1.47488	-0.3936	0.480619	0.702069	0.748862	0.812185	-1.47488	-1.86848	-0.994262	-0.772811	-0.726019	-0.662696
GO_transmembrane_receptor_protein_tyrosine_kinase_signaling_pathway	transmembrane_receptor_protein_tyrosine_kinase_signaling_pathway	transmembrane_receptor_protein_tyrosine_kinase_signaling_pathway	4	-0.110488	-0.186009	-0.178965	-0.00986774	0.060955	-0.0844816	0.110488	-0.0755214	-0.0684771	0.10062	0.171443	0.0260062
GO_transforming_growth_factor_beta_receptor_signaling_pathway	transforming_growth_factor_beta_receptor_signaling_pathway	transforming_growth_factor_beta_receptor_signaling_pathway	2	2.11092	-0.538157	0.428882	0.739072	0.186458	0.826984	-2.11092	-2.64908	-1.68204	-1.37185	-1.92446	-1.28393
GO_activation_of_adenylate_cyclase_activity_by_G-protein_signaling_pathway	activation_of_adenylate_cyclase_activity_by_G-protein_signaling_pathway	activation_of_adenylate_cyclase_activity_by_G-protein_signaling_pathway	2	-0.177915	-0.341159	-0.0581154	0.276602	0.135051	-0.0994675	0.177915	-0.163244	0.1198	0.454517	0.312966	0.0784476
GO_elevation_of_cytosolic_calcium_ion_concentration	elevation_of_cytosolic_calcium_ion_concentration	elevation_of_cytosolic_calcium_ion_concentration	7	1.34222	-0.515072	0.397605	0.63274	0.616254	0.685616	-1.34222	-1.85729	-0.944612	-0.709477	-0.725964	-0.656601
GO_activation_of_protein_kinase_C_activity_by_G-protein_coupled_receptor_protein_signaling_pathway	activation_of_protein_kinase_C_activity_by_G-protein_coupled_receptor_protein_signaling_pathway	activation_of_protein_kinase_C_activity_by_G-protein_coupled_receptor_protein_signaling_pathway	2	0.365682	-0.0912106	0.28995	0.350849	0.215563	0.406967	-0.365682	-0.456892	-0.0757316	-0.0148332	-0.150118	0.0412852
GO_neuropeptide_signaling_pathway	neuropeptide_signaling_pathway	neuropeptide_signaling_pathway	5	0.369088	-0.364119	-0.0638702	0.104424	0.0626864	-0.0606686	-0.369088	-0.733206	-0.432958	-0.264663	-0.306401	-0.429756
GO_Notch_signaling_pathway	Notch_signaling_pathway	Notch_signaling_pathway	1	-1.08099	0.871639	-0.374258	-0.56979	-0.120497	-0.226665	1.08099	1.95262	0.706727	0.511195	0.960489	0.854321
GO_smoothened_signaling_pathway	smoothened_signaling_pathway	smoothened_signaling_pathway	3	-1.58438	0.354875	-0.667181	-0.702177	-0.739869	-1.16344	1.58438	1.93925	0.917195	0.882199	0.844507	0.420934
GO_integrin-mediated_signaling_pathway	integrin-mediated_signaling_pathway	integrin-mediated_signaling_pathway	10	0.735543	-0.028996	0.212944	0.286714	0.28085	0.397139	-0.735543	-0.764539	-0.5226	-0.448829	-0.454693	-0.338404
GO_intracellular_protein_kinase_cascade	intracellular_protein_kinase_cascade	intracellular_protein_kinase_cascade	4	-1.1795	-0.311611	-0.508339	-0.428034	-0.488143	-0.434518	1.1795	0.867885	0.671158	0.751462	0.691354	0.744979
GO_small_GTPase_mediated_signal_transduction	small_GTPase_mediated_signal_transduction	small_GTPase_mediated_signal_transduction	8	0.383604	-0.0970437	0.10975	0.198061	0.062232	0.120559	-0.383604	-0.480647	-0.273854	-0.185543	-0.321372	-0.263045
GO_Ras_protein_signal_transduction	Ras_protein_signal_transduction	Ras_protein_signal_transduction	3	0.354114	-0.547085	0.181242	0.425151	0.0686912	0.342927	-0.354114	-0.901199	-0.172872	0.0710363	-0.285423	-0.0111869
GO_cell-cell_signaling	cell-cell_signaling	cell-cell_signaling	4	1.70971	-0.201661	0.393783	0.603352	0.635316	0.397477	-1.70971	-1.91137	-1.31593	-1.10636	-1.0744	-1.31224
GO_synaptic_transmission	synaptic_transmission	synaptic_transmission	3	-1.20585	-0.927054	-0.568629	-0.397955	-0.621357	-0.811517	1.20585	0.278798	0.637223	0.807897	0.584496	0.394335
GO_multicellular_organismal_development	multicellular_organismal_development	multicellular_organismal_development	44	-0.675613	-0.171362	-0.22213	-0.163101	-0.182379	-0.176035	0.675613	0.504251	0.453484	0.512512	0.493234	0.499578
GO_germ_cell_development	germ_cell_development	germ_cell_development	3	1.40579	-0.176585	0.40476	0.714004	0.789181	0.881012	-1.40579	-1.58237	-1.00103	-0.691784	-0.616607	-0.524776
GO_spermatogenesis	spermatogenesis	spermatogenesis	10	0.290299	-0.23799	0.0824252	0.280952	0.422506	0.394468	-0.290299	-0.528289	-0.207874	-0.00934722	0.132207	0.104169
GO_determination_of_left/right_symmetry	determination_of_left/right_symmetry	determination_of_left/right_symmetry	1	-1.78812	0.414089	-0.568632	-0.77995	-0.85299	-1.24923	1.78812	2.20221	1.21949	1.00817	0.935132	0.538889
GO_pattern_specification_process	pattern_specification_process	pattern_specification_process	3	-0.879256	0.181184	-0.263278	-0.687674	-0.994945	-1.14889	0.879256	1.06044	0.615979	0.191582	-0.115689	-0.26963
GO_nervous_system_development	nervous_system_development	nervous_system_development	19	-0.461594	-0.178069	-0.221819	-0.110758	-0.135213	-0.166639	0.461594	0.283525	0.239775	0.350835	0.32638	0.294954
GO_axonogenesis	axonogenesis	axonogenesis	4	0.299439	0.196482	0.286266	0.184647	0.22043	0.266654	-0.299439	-0.102958	-0.0131735	-0.114792	-0.0790092	-0.0327855
GO_axon_guidance	axon_guidance	axon_guidance	11	0.0338906	-0.164229	-0.0189455	0.167811	0.212309	0.263971	-0.0338906	-0.198119	-0.0528361	0.13392	0.178418	0.23008
GO_central_nervous_system_development	central_nervous_system_development	central_nervous_system_development	3	-1.44287	-0.031633	-0.536229	-0.707554	-0.837503	-0.95955	1.44287	1.41124	0.90664	0.735316	0.605367	0.483319
GO_brain_development	brain_development	brain_development	10	0.0548182	-0.180222	-0.0590911	-0.0412986	-0.0299319	0.0107184	-0.0548182	-0.23504	-0.113909	-0.0961167	-0.08475	-0.0440997
GO_heart_development	heart_development	heart_development	16	-0.894794	-0.320469	-0.244169	-0.160372	-0.268287	-0.299251	0.894794	0.574325	0.650625	0.734421	0.626507	0.595543
GO_muscle_organ_development	muscle_organ_development	muscle_organ_development	7	-1.55835	-0.686391	-0.449995	-0.144225	-0.251642	-0.188193	1.55835	0.871963	1.10836	1.41413	1.30671	1.37016
GO_skeletal_muscle_tissue_development	skeletal_muscle_tissue_development	skeletal_muscle_tissue_development	10	-1.48462	-0.942909	-0.452527	-0.0374561	-0.170251	-0.0951949	1.48462	0.541713	1.0321	1.44717	1.31437	1.38943
GO_female_pregnancy	female_pregnancy	female_pregnancy	4	0.554415	-0.17323	0.325362	0.437518	0.23251	0.356549	-0.554415	-0.727645	-0.229054	-0.116897	-0.321906	-0.197866
GO_aging	aging	aging	17	0.861513	-0.383024	0.265187	0.523997	0.430436	0.686388	-0.861513	-1.24454	-0.596326	-0.337516	-0.431077	-0.175125
GO_response_to_nutrient	response_to_nutrient	response_to_nutrient	10	0.171033	-0.411147	0.0350035	0.229301	0.248815	0.401391	-0.171033	-0.582179	-0.136029	0.0582679	0.0777825	0.230358
GO_lactation	lactation	lactation	1	0.608491	-0.385011	0.259042	0.81842	1.02742	0.829053	-0.608491	-0.993503	-0.34945	0.209929	0.418929	0.220562
GO_blood_coagulation	blood_coagulation	blood_coagulation	4	0.262123	0.0978603	0.0958147	0.05442	-0.0125021	-0.00341102	-0.262123	-0.164263	-0.166308	-0.207703	-0.274625	-0.265534
GO_visual_perception	visual_perception	visual_perception	2	0.287471	-0.521248	0.0982322	-0.122785	-0.452117	-0.421109	-0.287471	-0.808719	-0.189239	-0.410256	-0.739588	-0.70858
GO_sensory_perception_of_sound	sensory_perception_of_sound	sensory_perception_of_sound	4	-1.16591	-0.431911	-0.672669	-0.0382669	0.113607	-0.125753	1.16591	0.733995	0.493236	1.12764	1.27951	1.04015
GO_sensory_perception_of_smell	sensory_perception_of_smell	sensory_perception_of_smell	1	0.676798	-0.0361955	0.221696	1.0011	1.34437	0.732744	-0.676798	-0.712994	-0.455102	0.324299	0.667571	0.055946
GO_learning	learning	learning	1	-1.76786	-0.538685	-0.712551	-0.664367	-0.837877	-0.920271	1.76786	1.22918	1.05531	1.1035	0.929987	0.847593
GO_memory	memory	memory	7	0.911243	-0.0498886	0.379467	0.376579	0.243756	0.404014	-0.911243	-0.961132	-0.531776	-0.534664	-0.667487	-0.507229
GO_circadian_rhythm	circadian_rhythm	circadian_rhythm	5	-0.192373	-0.360899	-0.122649	0.127905	-0.0206274	-0.0395142	0.192373	-0.168526	0.0697242	0.320278	0.171746	0.152859
GO_protein_localization	protein_localization	protein_localization	3	-1.50852	-0.096119	-0.56854	-0.422413	-0.273288	-0.377096	1.50852	1.4124	0.939983	1.08611	1.23523	1.13143
GO_metabolic_process	metabolic_process	metabolic_process	33	-0.182847	-0.0910493	-0.034736	0.0488866	-0.00636383	0.0429708	0.182847	0.0917981	0.148111	0.231734	0.176483	0.225818
GO_steroid_metabolic_process	steroid_metabolic_process	steroid_metabolic_process	2	-1.60681	0.10374	-0.738009	-0.849666	-0.840204	-0.853137	1.60681	1.71055	0.8688	0.757143	0.766605	0.753672
GO_cholesterol_metabolic_process	cholesterol_metabolic_process	cholesterol_metabolic_process	2	-0.281	0.0896277	-0.0228067	-0.0568477	-0.117352	-0.265623	0.281	0.370628	0.258193	0.224152	0.163648	0.0153767
GO_regulation_of_blood_pressure	regulation_of_blood_pressure	regulation_of_blood_pressure	8	-0.511463	-0.379525	-0.17431	0.00138833	-0.200212	-0.238509	0.511463	0.131939	0.337154	0.512852	0.311251	0.272955
GO_cell_death	cell_death	cell_death	4	1.45573	0.0814836	0.69836	0.84842	0.834189	1.08451	-1.45573	-1.37425	-0.757371	-0.607311	-0.621542	-0.371217
GO_cell_proliferation	cell_proliferation	cell_proliferation	11	0.593382	0.0849132	0.224198	0.415487	0.484121	0.467079	-0.593382	-0.508469	-0.369184	-0.177895	-0.109261	-0.126303
GO_positive_regulation_of_cell_proliferation	positive_regulation_of_cell_proliferation	positive_regulation_of_cell_proliferation	11	0.0880411	-0.0453337	-0.0632579	0.0515746	0.0711883	0.0813746	-0.0880411	-0.133375	-0.151299	-0.0364665	-0.0168528	-0.00666644
GO_negative_regulation_of_cell_proliferation	negative_regulation_of_cell_proliferation	negative_regulation_of_cell_proliferation	19	0.166166	-0.213916	0.0695452	0.226573	0.145425	0.213585	-0.166166	-0.380082	-0.0966211	0.060407	-0.0207418	0.0474183
GO_insulin_receptor_signaling_pathway	insulin_receptor_signaling_pathway	insulin_receptor_signaling_pathway	2	-1.3831	0.294423	-0.507918	-0.845919	-0.983812	-1.14488	1.3831	1.67752	0.87518	0.537178	0.399286	0.238215
GO_adult_locomotory_behavior	adult_locomotory_behavior	adult_locomotory_behavior	7	-0.180683	-0.35361	0.0179099	0.149271	-0.0586868	-0.0699326	0.180683	-0.172927	0.198593	0.329955	0.121997	0.110751
GO_regulation_of_cell_shape	regulation_of_cell_shape	regulation_of_cell_shape	9	0.0336484	-0.195232	0.0296795	0.254487	0.248536	0.219789	-0.0336484	-0.22888	-0.00396887	0.220839	0.214888	0.186141
GO_RNA_splicing	RNA_splicing	RNA_splicing	2	-0.358408	-0.0776245	0.0272935	-0.414844	-1.00846	-1.04139	0.358408	0.280784	0.385702	-0.0564353	-0.650053	-0.682984
GO_visual_learning	visual_learning	visual_learning	2	-0.303452	-0.176423	0.107198	0.169687	-0.0148808	0.0301965	0.303452	0.12703	0.41065	0.47314	0.288571	0.333649
GO_male_gonad_development	male_gonad_development	male_gonad_development	2	-0.115506	0.196043	-0.120863	-0.111073	0.112038	0.0299914	0.115506	0.311549	-0.00535718	0.00443329	0.227544	0.145498
GO_induction_of_apoptosis_by_extracellular_signals	induction_of_apoptosis_by_extracellular_signals	induction_of_apoptosis_by_extracellular_signals	7	0.682755	-0.320031	0.329189	0.557776	0.518316	0.65562	-0.682755	-1.00279	-0.353566	-0.124979	-0.164439	-0.0271345
GO_carbohydrate_transport	carbohydrate_transport	carbohydrate_transport	3	0.767543	-0.346958	0.273597	0.660601	0.527297	0.651795	-0.767543	-1.1145	-0.493946	-0.106942	-0.240246	-0.115748
GO_phospholipid_biosynthetic_process	phospholipid_biosynthetic_process	phospholipid_biosynthetic_process	1	-1.27272	-0.404203	-0.531514	-0.688986	-0.694334	-0.666604	1.27272	0.868519	0.741207	0.583736	0.578387	0.606118
GO_biosynthetic_process	biosynthetic_process	biosynthetic_process	2	-1.07096	-0.264845	-0.293893	-0.657206	-0.828446	-0.11677	1.07096	0.806116	0.777068	0.413754	0.242514	0.95419
GO_response_to_heat	response_to_heat	response_to_heat	16	0.0114973	-0.778587	0.0768059	0.374115	0.135925	0.32152	-0.0114973	-0.790084	0.0653085	0.362618	0.124428	0.310023
GO_response_to_cold	response_to_cold	response_to_cold	6	0.227901	0.114579	-0.0873029	-0.0270062	-0.0514416	0.0511427	-0.227901	-0.113322	-0.315204	-0.254907	-0.279343	-0.176758
GO_response_to_UV	response_to_UV	response_to_UV	1	-1.04631	0.549546	-0.516905	-0.255493	-0.295632	-0.327744	1.04631	1.59586	0.52941	0.790822	0.750683	0.71857
GO_response_to_wounding	response_to_wounding	response_to_wounding	3	1.15667	-0.0282297	0.327207	0.683844	0.782302	0.886862	-1.15667	-1.1849	-0.829463	-0.472825	-0.374368	-0.269808
GO_response_to_mechanical_stimulus	response_to_mechanical_stimulus	response_to_mechanical_stimulus	11	0.9786	-0.00329886	0.472268	0.650299	0.48886	0.65909	-0.9786	-0.981899	-0.506332	-0.328301	-0.48974	-0.31951
GO_response_to_virus	response_to_virus	response_to_virus	6	0.693269	-0.47667	0.388075	0.426688	0.302572	0.503526	-0.693269	-1.16994	-0.305194	-0.266581	-0.390697	-0.189744
GO_response_to_toxin	response_to_toxin	response_to_toxin	7	0.956901	0.0744478	0.230826	0.329904	0.357867	0.508363	-0.956901	-0.882453	-0.726075	-0.626997	-0.599034	-0.448537
GO_response_to_hormone_stimulus	response_to_hormone_stimulus	response_to_hormone_stimulus	9	0.183528	-0.132328	0.107005	0.2183	0.180506	0.182522	-0.183528	-0.315856	-0.0765228	0.0347723	-0.00302179	-0.00100566
GO_response_to_glucose_stimulus	response_to_glucose_stimulus	response_to_glucose_stimulus	8	-0.518835	0.0320454	-0.194156	-0.268976	-0.202506	-0.234741	0.518835	0.550881	0.32468	0.249859	0.31633	0.284095
GO_embryo_development	embryo_development	embryo_development	3	-0.380794	0.132808	-0.0382322	-0.149425	-0.0774312	-0.121802	0.380794	0.513602	0.342562	0.23137	0.303363	0.258992
GO_post-embryonic_development	post-embryonic_development	post-embryonic_development	4	-0.678309	-0.140844	-0.257499	-0.201437	-0.102214	-0.0636192	0.678309	0.537465	0.42081	0.476872	0.576094	0.61469
GO_organ_morphogenesis	organ_morphogenesis	organ_morphogenesis	8	-0.786369	-0.116447	-0.311569	-0.242807	-0.298701	-0.514072	0.786369	0.669922	0.4748	0.543563	0.487669	0.272298
GO_anterior/posterior_pattern_formation	anterior/posterior_pattern_formation	anterior/posterior_pattern_formation	3	-0.863769	0.167858	-0.258341	-0.558951	-0.724197	-0.873773	0.863769	1.03163	0.605428	0.304818	0.139572	-0.0100039
GO_dorsal/ventral_pattern_formation	dorsal/ventral_pattern_formation	dorsal/ventral_pattern_formation	3	-1.5663	0.291297	-0.63157	-0.833104	-1.05296	-1.37625	1.5663	1.8576	0.934735	0.733201	0.513345	0.190052
GO_negative_regulation_of_signal_transduction	negative_regulation_of_signal_transduction	negative_regulation_of_signal_transduction	3	-1.0211	-0.0285874	-0.448541	-0.358314	-0.451061	-0.636372	1.0211	0.992515	0.572562	0.662789	0.570042	0.38473
GO_cellular_process	cellular_process	cellular_process	1	-1.21218	-0.789304	-0.546198	-0.139448	-0.274733	-0.277455	1.21218	0.42288	0.665986	1.07273	0.93745	0.934729
GO_response_to_organic_substance	response_to_organic_substance	response_to_organic_substance	11	0.0475218	-0.479561	0.0860952	0.308512	0.11891	0.348305	-0.0475218	-0.527082	0.0385735	0.26099	0.0713879	0.300783
GO_response_to_ionizing_radiation	response_to_ionizing_radiation	response_to_ionizing_radiation	5	0.719688	-0.270209	0.20271	0.631147	0.76212	0.718241	-0.719688	-0.989898	-0.516978	-0.0885409	0.0424314	-0.00144753
GO_response_to_organic_nitrogen	response_to_organic_nitrogen	response_to_organic_nitrogen	6	1.11029	-0.272003	0.336397	0.430605	0.182675	0.534684	-1.11029	-1.38229	-0.77389	-0.679682	-0.927612	-0.575603
GO_regulation_of_gene_expression	regulation_of_gene_expression	regulation_of_gene_expression	4	1.03452	-0.166409	0.41998	0.632904	0.616689	0.777405	-1.03452	-1.20093	-0.61454	-0.401616	-0.41783	-0.257115
GO_positive_regulation_of_gene-specific_transcription_from_RNA_polymerase_II_promoter	positive_regulation_of_gene-specific_transcription_from_RNA_polymerase_II_promoter	positive_regulation_of_gene-specific_transcription_from_RNA_polymerase_II_promoter	11	0.27975	-0.417869	0.0509007	0.244526	0.12176	0.271082	-0.27975	-0.69762	-0.22885	-0.0352245	-0.15799	-0.00866829
GO_negative_regulation_of_gene-specific_transcription_from_RNA_polymerase_II_promoter	negative_regulation_of_gene-specific_transcription_from_RNA_polymerase_II_promoter	negative_regulation_of_gene-specific_transcription_from_RNA_polymerase_II_promoter	6	0.00341255	-0.236761	-0.011954	0.148632	0.0920368	-0.0276485	-0.00341255	-0.240174	-0.0153666	0.14522	0.0886242	-0.031061
GO_positive_regulation_of_gene_expression	positive_regulation_of_gene_expression	positive_regulation_of_gene_expression	13	0.745731	0.0974036	0.219137	0.283413	0.319976	0.375482	-0.745731	-0.648328	-0.526594	-0.462318	-0.425755	-0.370249
GO_negative_regulation_of_gene_expression	negative_regulation_of_gene_expression	negative_regulation_of_gene_expression	5	0.59399	0.00154325	0.344571	0.192126	0.0917842	0.248157	-0.59399	-0.592447	-0.249419	-0.401864	-0.502206	-0.345833
GO_response_to_organic_cyclic_compound	response_to_organic_cyclic_compound	response_to_organic_cyclic_compound	20	0.723233	-0.171957	0.298154	0.483533	0.310752	0.456702	-0.723233	-0.895191	-0.42508	-0.2397	-0.412481	-0.266531
GO_response_to_activity	response_to_activity	response_to_activity	9	0.260484	-0.405433	0.0353276	0.42	0.301958	0.525895	-0.260484	-0.665917	-0.225156	0.159516	0.0414741	0.265411
GO_protein_transport	protein_transport	protein_transport	11	0.606397	-0.178507	0.190716	0.327862	0.285412	0.440859	-0.606397	-0.784904	-0.415681	-0.278535	-0.320985	-0.165538
GO_ATP_hydrolysis_coupled_proton_transport	ATP_hydrolysis_coupled_proton_transport	ATP_hydrolysis_coupled_proton_transport	4	0.889873	-0.248372	0.399416	0.582027	0.383069	0.458152	-0.889873	-1.13824	-0.490457	-0.307846	-0.506804	-0.431721
GO_proton_transport	proton_transport	proton_transport	4	0.430395	-0.413354	-0.0456643	0.260266	0.283048	0.38637	-0.430395	-0.843749	-0.476059	-0.170128	-0.147347	-0.044025
GO_lipid_catabolic_process	lipid_catabolic_process	lipid_catabolic_process	13	0.270623	-0.20032	0.0218548	0.209187	0.2033	0.20804	-0.270623	-0.470943	-0.248768	-0.0614364	-0.0673226	-0.0625827
GO_cellular_membrane_organization	cellular_membrane_organization	cellular_membrane_organization	4	-0.682327	-0.692428	-0.196226	0.155314	-0.07235	-0.0954409	0.682327	-0.0101009	0.486102	0.837641	0.609977	0.586886
GO_cell_growth	cell_growth	cell_growth	4	0.231847	-0.369534	0.220992	0.57085	0.588765	0.664822	-0.231847	-0.601381	-0.0108556	0.339002	0.356918	0.432975
GO_Wnt_receptor_signaling_pathway	Wnt_receptor_signaling_pathway	Wnt_receptor_signaling_pathway	4	0.318075	-0.0170971	0.100159	0.420366	0.637308	0.343894	-0.318075	-0.335172	-0.217916	0.102291	0.319233	0.0258189
GO_vesicle-mediated_transport	vesicle-mediated_transport	vesicle-mediated_transport	4	0.211229	-0.439958	-0.0358478	0.549949	0.794858	0.441231	-0.211229	-0.651188	-0.247077	0.33872	0.583629	0.230002
GO_dephosphorylation	dephosphorylation	dephosphorylation	14	0.306308	-0.213345	0.0696184	0.235857	0.239539	0.254082	-0.306308	-0.519653	-0.23669	-0.0704512	-0.0667688	-0.0522255
GO_cell-cell_adhesion	cell-cell_adhesion	cell-cell_adhesion	5	1.63803	-0.0934477	0.725318	0.823311	0.734638	1.08072	-1.63803	-1.73148	-0.912714	-0.814721	-0.903393	-0.557312
GO_cell_migration	cell_migration	cell_migration	10	0.551513	0.146183	0.343469	0.307029	0.36195	0.419396	-0.551513	-0.40533	-0.208044	-0.244484	-0.189563	-0.132117
GO_negative_regulation_of_angiogenesis	negative_regulation_of_angiogenesis	negative_regulation_of_angiogenesis	6	0.895101	-0.329135	0.221157	0.270922	0.0281306	0.196328	-0.895101	-1.22424	-0.673944	-0.624179	-0.866971	-0.698773
GO_protein_ubiquitination	protein_ubiquitination	protein_ubiquitination	6	0.232699	-0.236426	-0.00508186	0.191064	0.0432334	0.240794	-0.232699	-0.469125	-0.237781	-0.0416357	-0.189466	0.00809478
GO_chromatin_modification	chromatin_modification	chromatin_modification	1	-0.96802	-0.140628	-0.0230377	-0.919828	-1.43124	-1.6986	0.96802	0.827392	0.944982	0.0481925	-0.46322	-0.730578
GO_peptidyl-serine_phosphorylation	peptidyl-serine_phosphorylation	peptidyl-serine_phosphorylation	2	-1.435	-0.615549	-0.523485	-0.201461	-0.26413	-0.377489	1.435	0.819446	0.91151	1.23353	1.17087	1.05751
GO_peptidyl-tyrosine_phosphorylation	peptidyl-tyrosine_phosphorylation	peptidyl-tyrosine_phosphorylation	2	1.15457	0.120034	0.420434	0.510447	0.464755	0.639089	-1.15457	-1.03454	-0.734138	-0.644125	-0.689817	-0.515483
GO_cytokine-mediated_signaling_pathway	cytokine-mediated_signaling_pathway	cytokine-mediated_signaling_pathway	10	1.72165	-0.301377	0.589127	0.69937	0.504473	0.853782	-1.72165	-2.02303	-1.13253	-1.02228	-1.21718	-0.867872
GO_sensory_perception_of_pain	sensory_perception_of_pain	sensory_perception_of_pain	5	0.24661	-0.0109427	0.173091	0.0286005	-0.0603985	-0.0454928	-0.24661	-0.257553	-0.0735193	-0.21801	-0.307009	-0.292103
GO_triglyceride_biosynthetic_process	triglyceride_biosynthetic_process	triglyceride_biosynthetic_process	7	-1.34496	-0.111035	-0.517911	-0.631412	-0.719268	-0.649603	1.34496	1.23392	0.827045	0.713544	0.625688	0.695353
GO_antigen_processing_and_presentation	antigen_processing_and_presentation	antigen_processing_and_presentation	3	1.18397	-0.158277	0.233432	0.560871	0.646295	0.725967	-1.18397	-1.34225	-0.950541	-0.623102	-0.537678	-0.458006
GO_hippocampus_development	hippocampus_development	hippocampus_development	1	-0.329556	-1.3944	-0.234208	0.393543	0.826766	1.11717	0.329556	-1.06485	0.0953477	0.723099	1.15632	1.44672
GO_cerebral_cortex_development	cerebral_cortex_development	cerebral_cortex_development	3	-0.634541	-0.0415361	-0.224175	-0.00359317	0.0948407	-0.106787	0.634541	0.593005	0.410366	0.630948	0.729382	0.527755
GO_electron_transport_chain	electron_transport_chain	electron_transport_chain	5	0.0339265	-0.840241	0.0764344	-0.0149044	-0.552754	-0.427968	-0.0339265	-0.874168	0.0425079	-0.048831	-0.586681	-0.461894
GO_cell_projection_organization	cell_projection_organization	cell_projection_organization	2	-0.0100718	0.0980471	0.018246	0.0641056	0.184364	0.126861	0.0100718	0.108119	0.0283178	0.0741774	0.194436	0.136933
GO_actin_cytoskeleton_organization	actin_cytoskeleton_organization	actin_cytoskeleton_organization	10	-0.289088	-0.482596	-0.00763305	0.137318	0.103092	0.204603	0.289088	-0.193508	0.281455	0.426406	0.39218	0.493691
GO_insulin_secretion	insulin_secretion	insulin_secretion	2	0.00702844	-0.546197	0.0341293	0.254673	0.00716598	0.0609593	-0.00702844	-0.553226	0.0271009	0.247644	0.000137542	0.0539308
GO_hemopoiesis	hemopoiesis	hemopoiesis	5	0.33626	0.0334823	0.216411	0.24862	0.28638	0.396879	-0.33626	-0.302778	-0.119849	-0.0876399	-0.04988	0.0606188
GO_cell_differentiation	cell_differentiation	cell_differentiation	30	-0.684019	-0.178479	-0.230005	-0.136654	-0.160453	-0.167978	0.684019	0.50554	0.454014	0.547365	0.523566	0.516041
GO_negative_regulation_of_Wnt_receptor_signaling_pathway	negative_regulation_of_Wnt_receptor_signaling_pathway	negative_regulation_of_Wnt_receptor_signaling_pathway	3	-1.33673	0.491656	-0.495158	-0.708585	-0.652449	-0.875297	1.33673	1.82838	0.84157	0.628143	0.68428	0.461432
GO_neuron_differentiation	neuron_differentiation	neuron_differentiation	4	-1.26285	-0.40123	-0.545405	-0.579254	-0.687597	-0.71613	1.26285	0.861616	0.717441	0.683592	0.575249	0.546715
GO_extracellular_matrix_organization	extracellular_matrix_organization	extracellular_matrix_organization	11	0.719805	-0.126882	0.324247	0.468845	0.483113	0.493789	-0.719805	-0.846687	-0.395558	-0.25096	-0.236692	-0.226016
GO_keratinocyte_differentiation	keratinocyte_differentiation	keratinocyte_differentiation	2	0.466078	-0.242941	-0.266342	1.18612	2.15189	0.989411	-0.466078	-0.709019	-0.73242	0.720038	1.68582	0.523333
GO_positive_regulation_of_cell_growth	positive_regulation_of_cell_growth	positive_regulation_of_cell_growth	7	0.112228	-0.129753	0.0251449	0.0910114	-0.0201819	0.0182283	-0.112228	-0.241981	-0.0870834	-0.0212169	-0.13241	-0.094
GO_negative_regulation_of_cell_growth	negative_regulation_of_cell_growth	negative_regulation_of_cell_growth	7	-1.13888	0.141894	-0.176978	-0.427736	-0.564659	-0.644716	1.13888	1.28077	0.961898	0.71114	0.574217	0.49416
GO_lung_development	lung_development	lung_development	10	-0.169755	0.104099	-0.0248543	-0.19325	-0.215962	-0.233824	0.169755	0.273855	0.144901	-0.0234948	-0.0462068	-0.0640686
GO_embryonic_limb_morphogenesis	embryonic_limb_morphogenesis	embryonic_limb_morphogenesis	3	-1.10694	0.110231	-0.367251	-0.52999	-0.570495	-0.82939	1.10694	1.21717	0.739688	0.57695	0.536444	0.277549
GO_regulation_of_cell_migration	regulation_of_cell_migration	regulation_of_cell_migration	6	-0.0633014	-0.165711	0.0158826	0.0710304	0.0366954	0.111807	0.0633014	-0.10241	0.079184	0.134332	0.0999968	0.175108
GO_positive_regulation_of_cell_migration	positive_regulation_of_cell_migration	positive_regulation_of_cell_migration	11	0.97504	0.0478979	0.384878	0.415446	0.363445	0.481512	-0.97504	-0.927142	-0.590162	-0.559594	-0.611595	-0.493528
GO_negative_regulation_of_cell_migration	negative_regulation_of_cell_migration	negative_regulation_of_cell_migration	3	-0.364532	0.0238764	0.135197	0.219975	0.274108	0.147422	0.364532	0.388409	0.49973	0.584508	0.638641	0.511954
GO_BMP_signaling_pathway	BMP_signaling_pathway	BMP_signaling_pathway	1	-0.958718	0.111576	-0.247858	-0.697994	-1.08469	-1.11817	0.958718	1.07029	0.71086	0.260724	-0.125967	-0.159457
GO_epithelial_cell_differentiation	epithelial_cell_differentiation	epithelial_cell_differentiation	2	-0.282765	-0.0264905	-0.257534	0.299236	0.446718	0.0442131	0.282765	0.256275	0.0252317	0.582001	0.729483	0.326978
GO_forebrain_development	forebrain_development	forebrain_development	3	-0.446163	0.113311	-0.186286	-0.149686	0.0355373	-0.0579277	0.446163	0.559474	0.259877	0.296477	0.4817	0.388235
GO_midbrain_development	midbrain_development	midbrain_development	1	2.89507	-0.510265	0.973043	1.48378	1.01255	1.9665	-2.89507	-3.40533	-1.92202	-1.41128	-1.88252	-0.928568
GO_endocrine_pancreas_development	endocrine_pancreas_development	endocrine_pancreas_development	1	1.22852	0.057138	0.266732	0.660763	0.608744	0.736646	-1.22852	-1.17138	-0.961787	-0.567756	-0.619775	-0.491872
GO_organ_regeneration	organ_regeneration	organ_regeneration	11	0.655067	-0.582942	0.1757	0.493689	0.309807	0.606092	-0.655067	-1.23801	-0.479367	-0.161378	-0.345261	-0.0489759
GO_anaphase-promoting_complex-dependent_proteasomal_ubiquitin-dependent_protein_catabolic_process	anaphase-promoting_complex-dependent_proteasomal_ubiquitin-dependent_protein_catabolic_process	anaphase-promoting_complex-dependent_proteasomal_ubiquitin-dependent_protein_catabolic_process	4	0.672294	-0.16008	0.298199	0.256083	0.0339586	0.268563	-0.672294	-0.832373	-0.374095	-0.416211	-0.638335	-0.403731
GO_neuron_projection_development	neuron_projection_development	neuron_projection_development	6	-0.154402	-0.208818	-0.0517356	0.0268007	-0.150859	-0.130003	0.154402	-0.0544162	0.102666	0.181202	0.00354292	0.0243984
GO_response_to_nutrient_levels	response_to_nutrient_levels	response_to_nutrient_levels	7	0.499432	-0.316682	0.132153	0.238837	0.105982	0.153734	-0.499432	-0.816113	-0.367278	-0.260594	-0.393449	-0.345697
GO_negative_regulation_of_NF-kappaB_transcription_factor_activity	negative_regulation_of_NF-kappaB_transcription_factor_activity	negative_regulation_of_NF-kappaB_transcription_factor_activity	4	1.74628	-0.0487562	0.41469	0.710724	0.69078	1.067	-1.74628	-1.79504	-1.33159	-1.03556	-1.0555	-0.679284
GO_response_to_estradiol_stimulus	response_to_estradiol_stimulus	response_to_estradiol_stimulus	11	0.278257	-0.351191	0.197383	0.309303	0.105174	0.31214	-0.278257	-0.629448	-0.0808738	0.0310462	-0.173083	0.033883
GO_response_to_lipopolysaccharide	response_to_lipopolysaccharide	response_to_lipopolysaccharide	25	1.44233	-0.250566	0.487879	0.716944	0.551005	0.804238	-1.44233	-1.69289	-0.954448	-0.725383	-0.891322	-0.638089
GO_response_to_retinoic_acid	response_to_retinoic_acid	response_to_retinoic_acid	5	-0.0638073	-0.384894	0.0190118	0.225247	0.000105614	0.133452	0.0638073	-0.321087	0.0828191	0.289054	0.0639129	0.197259
GO_negative_regulation_of_gene-specific_transcription	negative_regulation_of_gene-specific_transcription	negative_regulation_of_gene-specific_transcription	1	-1.49704	0.251298	-0.613259	-1.00368	-0.454902	-0.555694	1.49704	1.74834	0.883778	0.493358	1.04214	0.941344
GO_response_to_insulin_stimulus	response_to_insulin_stimulus	response_to_insulin_stimulus	10	-0.521586	-0.267967	-0.350315	-0.0930565	-0.0452491	0.0424637	0.521586	0.253618	0.171271	0.428529	0.476337	0.564049
GO_cellular_response_to_insulin_stimulus	cellular_response_to_insulin_stimulus	cellular_response_to_insulin_stimulus	6	-0.815018	-0.0410487	-0.253583	-0.309867	-0.298957	-0.38129	0.815018	0.773969	0.561435	0.505151	0.516061	0.433728
GO_cellular_response_to_hormone_stimulus	cellular_response_to_hormone_stimulus	cellular_response_to_hormone_stimulus	7	0.0667421	-0.200018	-0.127773	0.00197175	-0.0589027	0.0737013	-0.0667421	-0.26676	-0.194515	-0.0647703	-0.125645	0.00695924
GO_positive_regulation_of_peptidyl-serine_phosphorylation	positive_regulation_of_peptidyl-serine_phosphorylation	positive_regulation_of_peptidyl-serine_phosphorylation	4	1.28641	0.125064	0.444726	0.711424	0.646697	0.789903	-1.28641	-1.16135	-0.841688	-0.57499	-0.639718	-0.496512
GO_response_to_cytokine_stimulus	response_to_cytokine_stimulus	response_to_cytokine_stimulus	15	1.25762	-0.180408	0.455666	0.570089	0.476622	0.650414	-1.25762	-1.43803	-0.801959	-0.687535	-0.781003	-0.607211
GO_ion_transmembrane_transport	ion_transmembrane_transport	ion_transmembrane_transport	6	-0.848591	-0.397128	-0.205042	-0.0260948	-0.160661	-0.155264	0.848591	0.451464	0.643549	0.822496	0.68793	0.693327
GO_regulation_of_Rho_protein_signal_transduction	regulation_of_Rho_protein_signal_transduction	regulation_of_Rho_protein_signal_transduction	3	0.298141	-0.291662	0.204165	0.263513	0.118877	0.340029	-0.298141	-0.589803	-0.0939767	-0.0346286	-0.179265	0.0418872
GO_response_to_nicotine	response_to_nicotine	response_to_nicotine	4	1.19705	-0.337774	0.45522	0.617542	0.483723	0.71569	-1.19705	-1.53482	-0.741829	-0.579507	-0.713326	-0.481359
GO_multicellular_organism_growth	multicellular_organism_growth	multicellular_organism_growth	1	-0.619659	0.0896905	-0.172476	-0.673645	-0.942495	-1.0234	0.619659	0.70935	0.447183	-0.0539861	-0.322835	-0.403743
GO_peptidyl-tyrosine_dephosphorylation	peptidyl-tyrosine_dephosphorylation	peptidyl-tyrosine_dephosphorylation	5	0.899038	0.125009	0.221913	0.414676	0.463026	0.541166	-0.899038	-0.774029	-0.677125	-0.484362	-0.436012	-0.357872
GO_intracellular_signal_transduction	intracellular_signal_transduction	intracellular_signal_transduction	23	0.185732	-0.383748	0.0558969	0.284314	0.222603	0.341431	-0.185732	-0.56948	-0.129835	0.0985817	0.0368711	0.155699
GO_growth	growth	growth	2	-0.369971	-0.301067	-0.130232	0.208808	0.250306	0.0586275	0.369971	0.0689049	0.23974	0.57878	0.620278	0.428599
GO_regulation_of_growth	regulation_of_growth	regulation_of_growth	2	-1.33701	-0.00147113	-0.452551	-0.635583	-0.855054	-1.1097	1.33701	1.33554	0.884463	0.701431	0.48196	0.227317
GO_wound_healing	wound_healing	wound_healing	11	1.04174	-0.244406	0.48932	0.769348	0.748839	0.85673	-1.04174	-1.28615	-0.552424	-0.272397	-0.292906	-0.185015
GO_positive_regulation_of_T_cell_proliferation	positive_regulation_of_T_cell_proliferation	positive_regulation_of_T_cell_proliferation	12	1.39178	-0.360366	0.426535	0.658132	0.573808	0.776737	-1.39178	-1.75214	-0.965242	-0.733645	-0.817969	-0.61504
GO_regulation_of_cell_proliferation	regulation_of_cell_proliferation	regulation_of_cell_proliferation	9	0.735284	-0.0413473	0.257969	0.460263	0.387092	0.467265	-0.735284	-0.776631	-0.477315	-0.275021	-0.348192	-0.268019
GO_lipoprotein_metabolic_process	lipoprotein_metabolic_process	lipoprotein_metabolic_process	2	1.54067	-0.135631	0.864666	1.17706	1.05898	1.33686	-1.54067	-1.6763	-0.676002	-0.363609	-0.481688	-0.203813
GO_response_to_chemical_stimulus	response_to_chemical_stimulus	response_to_chemical_stimulus	5	2.02614	-0.158087	0.717929	0.765703	0.672309	0.963117	-2.02614	-2.18423	-1.30821	-1.26044	-1.35383	-1.06303
GO_regulation_of_membrane_potential	regulation_of_membrane_potential	regulation_of_membrane_potential	2	-1.76988	-1.52147	-0.554511	0.0733794	-0.0114825	-0.18128	1.76988	0.24841	1.21537	1.84326	1.7584	1.5886
GO_inner_ear_morphogenesis	inner_ear_morphogenesis	inner_ear_morphogenesis	4	-1.08316	0.0970462	-0.425308	-0.416281	-0.250715	-0.384546	1.08316	1.18021	0.657853	0.66688	0.832446	0.698615
GO_odontogenesis_of_dentine-containing_tooth	odontogenesis_of_dentine-containing_tooth	odontogenesis_of_dentine-containing_tooth	3	-0.00858937	-0.673563	-0.0281814	0.023661	-0.0641099	0.344578	0.00858937	-0.664974	-0.019592	0.0322504	-0.0555206	0.353168
GO_response_to_drug	response_to_drug	response_to_drug	45	0.0841887	-0.281408	0.0412478	0.117969	0.00896061	0.150462	-0.0841887	-0.365597	-0.0429409	0.0337806	-0.0752281	0.0662729
GO_response_to_hydrogen_peroxide	response_to_hydrogen_peroxide	response_to_hydrogen_peroxide	8	0.361418	-0.114999	0.25259	0.245821	0.108516	0.283796	-0.361418	-0.476417	-0.108827	-0.115597	-0.252902	-0.0776218
GO_myelination	myelination	myelination	2	-1.10947	-0.412168	-0.532996	-0.305385	-0.227508	-0.488219	1.10947	0.697302	0.576474	0.804086	0.881962	0.621252
GO_glucose_homeostasis	glucose_homeostasis	glucose_homeostasis	8	-0.901933	-0.0961635	-0.313396	-0.310389	-0.248658	-0.294493	0.901933	0.80577	0.588538	0.591545	0.653275	0.607441
GO_cholesterol_homeostasis	cholesterol_homeostasis	cholesterol_homeostasis	1	-1.04347	-0.248387	-0.360363	-0.387361	-0.141128	-0.221989	1.04347	0.795081	0.683105	0.656107	0.902339	0.821479
GO_embryonic_digit_morphogenesis	embryonic_digit_morphogenesis	embryonic_digit_morphogenesis	1	-0.958718	0.111576	-0.247858	-0.697994	-1.08469	-1.11817	0.958718	1.07029	0.71086	0.260724	-0.125967	-0.159457
GO_defense_response_to_bacterium	defense_response_to_bacterium	defense_response_to_bacterium	11	1.45985	-0.41897	0.603407	0.737978	0.727646	0.980184	-1.45985	-1.87882	-0.856448	-0.721877	-0.732208	-0.47967
GO_regulation_of_apoptosis	regulation_of_apoptosis	regulation_of_apoptosis	17	1.04569	-0.0519083	0.345159	0.411864	0.327926	0.455857	-1.04569	-1.0976	-0.700534	-0.633828	-0.717766	-0.589836
GO_camera-type_eye_development	camera-type_eye_development	camera-type_eye_development	2	-0.27172	-0.452605	-0.00266802	-0.291001	-0.434875	-0.394947	0.27172	-0.180886	0.269052	-0.0192812	-0.163156	-0.123227
GO_positive_regulation_of_apoptosis	positive_regulation_of_apoptosis	positive_regulation_of_apoptosis	14	0.133041	-0.19265	0.0311852	0.230841	0.181469	0.269415	-0.133041	-0.325691	-0.101856	0.0977993	0.0484273	0.136373
GO_negative_regulation_of_apoptosis	negative_regulation_of_apoptosis	negative_regulation_of_apoptosis	21	0.630152	-0.296224	0.294143	0.432437	0.384597	0.507656	-0.630152	-0.926376	-0.33601	-0.197716	-0.245555	-0.122496
GO_positive_regulation_of_I-kappaB_kinase/NF-kappaB_cascade	positive_regulation_of_I-kappaB_kinase/NF-kappaB_cascade	positive_regulation_of_I-kappaB_kinase/NF-kappaB_cascade	12	1.29907	-0.0335762	0.443721	0.561279	0.527376	0.761541	-1.29907	-1.33265	-0.855353	-0.737795	-0.771698	-0.537532
GO_negative_regulation_of_caspase_activity	negative_regulation_of_caspase_activity	negative_regulation_of_caspase_activity	4	0.761574	-0.183661	0.196886	0.196298	0.0865264	0.274168	-0.761574	-0.945235	-0.564688	-0.565276	-0.675048	-0.487406
GO_proteasomal_ubiquitin-dependent_protein_catabolic_process	proteasomal_ubiquitin-dependent_protein_catabolic_process	proteasomal_ubiquitin-dependent_protein_catabolic_process	1	-1.16535	-0.885989	-0.524565	0.138765	0.202015	0.625865	1.16535	0.279366	0.64079	1.30412	1.36737	1.79122
GO_positive_regulation_of_gene-specific_transcription	positive_regulation_of_gene-specific_transcription	positive_regulation_of_gene-specific_transcription	5	-0.0381217	-0.344627	-0.00021438	0.140141	0.10486	0.388481	0.0381217	-0.306505	0.0379074	0.178262	0.142982	0.426603
GO_response_to_amino_acid_stimulus	response_to_amino_acid_stimulus	response_to_amino_acid_stimulus	5	2.08355	-0.415891	0.799836	1.01519	0.719836	1.17814	-2.08355	-2.49944	-1.28372	-1.06837	-1.36372	-0.90541
GO_steroid_hormone_mediated_signaling_pathway	steroid_hormone_mediated_signaling_pathway	steroid_hormone_mediated_signaling_pathway	10	-0.641588	-0.308069	-0.233007	-0.131517	-0.209433	-0.243145	0.641588	0.333519	0.408582	0.510071	0.432156	0.398443
GO_positive_regulation_of_MAPKKK_cascade	positive_regulation_of_MAPKKK_cascade	positive_regulation_of_MAPKKK_cascade	8	-0.177163	0.0885951	-0.109716	-0.0886923	-0.0959075	-0.155272	0.177163	0.265758	0.0674467	0.0884703	0.0812551	0.0218908
GO_negative_regulation_of_sequence-specific_DNA_binding_transcription_factor_activity	negative_regulation_of_sequence-specific_DNA_binding_transcription_factor_activity	negative_regulation_of_sequence-specific_DNA_binding_transcription_factor_activity	3	-0.323852	-0.298312	-0.0895051	-0.0987336	-0.165341	-0.134244	0.323852	0.0255402	0.234347	0.225118	0.158511	0.189608
GO_response_to_peptide_hormone_stimulus	response_to_peptide_hormone_stimulus	response_to_peptide_hormone_stimulus	7	0.12748	-0.530672	-0.0823827	0.096832	0.0710974	0.186457	-0.12748	-0.658152	-0.209863	-0.0306482	-0.0563828	0.0589771
GO_pigmentation	pigmentation	pigmentation	1	-1.12405	-1.54754	-0.615619	0.310227	0.0608739	-0.0262861	1.12405	-0.423491	0.508426	1.43427	1.18492	1.09776
GO_negative_regulation_of_neuron_apoptosis	negative_regulation_of_neuron_apoptosis	negative_regulation_of_neuron_apoptosis	5	0.384606	-0.745691	0.15912	0.535322	0.590564	0.919862	-0.384606	-1.1303	-0.225487	0.150716	0.205958	0.535256
GO_positive_regulation_of_neuron_apoptosis	positive_regulation_of_neuron_apoptosis	positive_regulation_of_neuron_apoptosis	4	0.496209	-0.530879	0.210476	0.60339	0.474302	0.579317	-0.496209	-1.02709	-0.285733	0.107181	-0.0219074	0.0831077
GO_positive_regulation_of_GTPase_activity	positive_regulation_of_GTPase_activity	positive_regulation_of_GTPase_activity	1	-1.062	-0.690773	-0.398565	-0.045339	-0.313294	-0.289264	1.062	0.371226	0.663434	1.01666	0.748706	0.772735
GO_skin_development	skin_development	skin_development	5	0.880505	-0.350385	0.128457	0.92813	1.54924	0.787392	-0.880505	-1.23089	-0.752048	0.0476245	0.668731	-0.0931135
GO_response_to_estrogen_stimulus	response_to_estrogen_stimulus	response_to_estrogen_stimulus	9	1.28322	-0.252148	0.524101	0.680408	0.664615	0.930695	-1.28322	-1.53536	-0.759114	-0.602807	-0.6186	-0.35252
GO_cellular_metabolic_process	cellular_metabolic_process	cellular_metabolic_process	1	-1.06801	-0.310608	-0.148472	-0.0284737	-0.387999	-0.408459	1.06801	0.757398	0.919535	1.03953	0.680008	0.659548
GO_innate_immune_response	innate_immune_response	innate_immune_response	12	1.88844	-0.127633	0.743906	0.861351	0.726626	0.970259	-1.88844	-2.01608	-1.14454	-1.02709	-1.16182	-0.918184
GO_cell_fate_commitment	cell_fate_commitment	cell_fate_commitment	3	-0.110194	-0.283888	-0.142393	0.0383964	-0.0877444	-0.0363631	0.110194	-0.173694	-0.0321992	0.148591	0.0224497	0.0738311
GO_fat_cell_differentiation	fat_cell_differentiation	fat_cell_differentiation	3	-1.13662	-0.626156	-0.438371	-0.235216	-0.302773	-0.26189	1.13662	0.51046	0.698245	0.9014	0.833843	0.874726
GO_cell_redox_homeostasis	cell_redox_homeostasis	cell_redox_homeostasis	2	1.16631	-0.577859	0.3548	0.708322	0.581454	0.633883	-1.16631	-1.74417	-0.811508	-0.457986	-0.584853	-0.532424
GO_response_to_ethanol	response_to_ethanol	response_to_ethanol	11	0.10508	-0.224437	0.0576057	0.127964	0.0475949	0.349523	-0.10508	-0.329517	-0.0474745	0.0228833	-0.0574853	0.244442
GO_positive_regulation_of_cell_differentiation	positive_regulation_of_cell_differentiation	positive_regulation_of_cell_differentiation	2	-1.22817	0.324467	-0.393744	-0.815066	-0.772294	-0.889191	1.22817	1.55263	0.834423	0.413101	0.455872	0.338975
GO_positive_regulation_of_neuron_differentiation	positive_regulation_of_neuron_differentiation	positive_regulation_of_neuron_differentiation	4	0.490752	-0.0997315	0.0501381	0.211953	0.256709	0.222213	-0.490752	-0.590483	-0.440614	-0.278799	-0.234043	-0.268539
GO_positive_regulation_of_osteoblast_differentiation	positive_regulation_of_osteoblast_differentiation	positive_regulation_of_osteoblast_differentiation	3	-1.19645	0.0594946	-0.371179	-0.675326	-0.777858	-0.967759	1.19645	1.25594	0.825266	0.52112	0.418588	0.228686
GO_positive_regulation_of_translation	positive_regulation_of_translation	positive_regulation_of_translation	3	1.21581	-0.166773	0.462506	0.73773	0.58931	0.749931	-1.21581	-1.38258	-0.7533	-0.478076	-0.626496	-0.465876
GO_positive_regulation_of_DNA_replication	positive_regulation_of_DNA_replication	positive_regulation_of_DNA_replication	1	1.22852	0.057138	0.266732	0.660763	0.608744	0.736646	-1.22852	-1.17138	-0.961787	-0.567756	-0.619775	-0.491872
GO_positive_regulation_of_angiogenesis	positive_regulation_of_angiogenesis	positive_regulation_of_angiogenesis	10	1.18744	-0.22673	0.505055	0.680512	0.634247	0.847514	-1.18744	-1.41417	-0.682387	-0.50693	-0.553194	-0.339927
GO_positive_regulation_of_anti-apoptosis	positive_regulation_of_anti-apoptosis	positive_regulation_of_anti-apoptosis	2	1.23817	0.068234	0.606751	0.647328	0.627352	0.873967	-1.23817	-1.16994	-0.631424	-0.590846	-0.610823	-0.364208
GO_positive_regulation_of_transcription_from_RNA_polymerase_II_promoter	positive_regulation_of_transcription_from_RNA_polymerase_II_promoter	positive_regulation_of_transcription_from_RNA_polymerase_II_promoter	19	-0.250555	-0.490223	-0.145549	0.0943365	0.0600032	0.147671	0.250555	-0.239669	0.105006	0.344891	0.310558	0.398226
GO_positive_regulation_of_JNK_cascade	positive_regulation_of_JNK_cascade	positive_regulation_of_JNK_cascade	6	1.36016	-0.417521	0.495918	0.635604	0.489129	0.825555	-1.36016	-1.77768	-0.86424	-0.724554	-0.871029	-0.534603
GO_response_to_antibiotic	response_to_antibiotic	response_to_antibiotic	3	1.75537	-0.677159	0.418123	0.911418	0.623518	0.981548	-1.75537	-2.43253	-1.33725	-0.843954	-1.13185	-0.773823
GO_protein_autophosphorylation	protein_autophosphorylation	protein_autophosphorylation	6	-0.857233	-0.440382	-0.415864	-0.308334	-0.279161	-0.27895	0.857233	0.416851	0.441369	0.548899	0.578072	0.578283
GO_positive_regulation_of_fibroblast_proliferation	positive_regulation_of_fibroblast_proliferation	positive_regulation_of_fibroblast_proliferation	4	0.638955	-0.672997	0.300411	0.526635	0.212891	0.432511	-0.638955	-1.31195	-0.338544	-0.112321	-0.426065	-0.206445
GO_lung_alveolus_development	lung_alveolus_development	lung_alveolus_development	4	0.715215	0.0859849	0.26079	0.252021	0.206396	0.274849	-0.715215	-0.62923	-0.454425	-0.463193	-0.508818	-0.440366
GO_cell_maturation	cell_maturation	cell_maturation	5	0.508917	-0.100781	0.13559	0.132123	0.163258	0.194288	-0.508917	-0.609698	-0.373326	-0.376793	-0.345659	-0.314628
GO_response_to_steroid_hormone_stimulus	response_to_steroid_hormone_stimulus	response_to_steroid_hormone_stimulus	5	-0.217818	-0.460504	-0.128714	0.0864475	0.107064	0.424471	0.217818	-0.242686	0.0891043	0.304266	0.324882	0.64229
GO_positive_regulation_of_smooth_muscle_cell_proliferation	positive_regulation_of_smooth_muscle_cell_proliferation	positive_regulation_of_smooth_muscle_cell_proliferation	6	1.10434	-0.0316986	0.4686	0.536962	0.460564	0.620052	-1.10434	-1.13604	-0.635745	-0.567383	-0.643781	-0.484293
GO_embryonic_skeletal_system_morphogenesis	embryonic_skeletal_system_morphogenesis	embryonic_skeletal_system_morphogenesis	1	-0.619659	0.0896905	-0.172476	-0.673645	-0.942495	-1.0234	0.619659	0.70935	0.447183	-0.0539861	-0.322835	-0.403743
GO_positive_regulation_of_epithelial_cell_proliferation	positive_regulation_of_epithelial_cell_proliferation	positive_regulation_of_epithelial_cell_proliferation	5	0.114015	0.139559	-0.0317229	-0.3005	-0.265995	-0.285691	-0.114015	0.0255442	-0.145738	-0.414515	-0.38001	-0.399705
GO_negative_regulation_of_epithelial_cell_proliferation	negative_regulation_of_epithelial_cell_proliferation	negative_regulation_of_epithelial_cell_proliferation	5	-0.752441	-0.362906	-0.250728	-0.0968056	-0.229087	-0.288752	0.752441	0.389535	0.501713	0.655635	0.523353	0.463689
GO_negative_regulation_of_inflammatory_response	negative_regulation_of_inflammatory_response	negative_regulation_of_inflammatory_response	5	1.2015	-0.481218	0.442153	0.662307	0.634031	0.665187	-1.2015	-1.68272	-0.759346	-0.539192	-0.567468	-0.536312
GO_positive_regulation_of_peptidyl-tyrosine_phosphorylation	positive_regulation_of_peptidyl-tyrosine_phosphorylation	positive_regulation_of_peptidyl-tyrosine_phosphorylation	8	0.318999	0.0246407	0.0919375	0.146233	0.211391	0.227295	-0.318999	-0.294358	-0.227062	-0.172766	-0.107608	-0.0917039
GO_protein_stabilization	protein_stabilization	protein_stabilization	1	-1.01567	0.712048	-0.171592	-1.07239	-1.59864	-1.45067	1.01567	1.72772	0.844077	-0.0567187	-0.582968	-0.435004
GO_defense_response_to_Gram-positive_bacterium	defense_response_to_Gram-positive_bacterium	defense_response_to_Gram-positive_bacterium	9	1.57068	-0.104702	0.673756	0.732911	0.681404	0.946714	-1.57068	-1.67538	-0.896925	-0.83777	-0.889277	-0.623967
GO_neuromuscular_process_controlling_balance	neuromuscular_process_controlling_balance	neuromuscular_process_controlling_balance	4	-1.29432	-0.286598	-0.49415	-0.438122	-0.315766	-0.315066	1.29432	1.00772	0.80017	0.856197	0.978554	0.979254
GO_response_to_stimulus	response_to_stimulus	response_to_stimulus	2	0.42226	-0.376153	0.335275	0.181472	-0.136035	0.0685056	-0.42226	-0.798413	-0.0869856	-0.240788	-0.558295	-0.353755
GO_sensory_perception_of_taste	sensory_perception_of_taste	sensory_perception_of_taste	1	-1.1763	-0.789131	-0.640422	-0.549482	-0.836091	-1.08285	1.1763	0.38717	0.535879	0.626818	0.34021	0.0934534
GO_regulation_of_small_GTPase_mediated_signal_transduction	regulation_of_small_GTPase_mediated_signal_transduction	regulation_of_small_GTPase_mediated_signal_transduction	2	1.1725	-0.442526	0.424497	0.729248	0.565557	0.612289	-1.1725	-1.61502	-0.748	-0.443248	-0.606939	-0.560207
GO_positive_regulation_of_sequence-specific_DNA_binding_transcription_factor_activity	positive_regulation_of_sequence-specific_DNA_binding_transcription_factor_activity	positive_regulation_of_sequence-specific_DNA_binding_transcription_factor_activity	7	0.583422	-0.726536	0.15709	0.532201	0.391095	0.746417	-0.583422	-1.30996	-0.426332	-0.0512218	-0.192328	0.162995
GO_positive_regulation_of_NF-kappaB_transcription_factor_activity	positive_regulation_of_NF-kappaB_transcription_factor_activity	positive_regulation_of_NF-kappaB_transcription_factor_activity	10	1.32866	-0.119249	0.475846	0.686401	0.584716	0.88784	-1.32866	-1.44791	-0.852813	-0.642259	-0.743943	-0.44082
GO_cartilage_development	cartilage_development	cartilage_development	3	0.135997	-0.0853601	0.139472	0.1656	0.0418629	0.21148	-0.135997	-0.221357	0.00347527	0.0296032	-0.0941343	0.0754824
GO_protein_polymerization	protein_polymerization	protein_polymerization	1	-1.23865	0.0532433	-0.139274	-0.521618	-0.526806	-0.453704	1.23865	1.29189	1.09937	0.717028	0.71184	0.784942
GO_protein_homooligomerization	protein_homooligomerization	protein_homooligomerization	9	-0.142702	-0.384582	-0.0592618	-0.0102393	0.00584213	0.0983257	0.142702	-0.24188	0.0834399	0.132462	0.148544	0.241027
GO_protein_homotetramerization	protein_homotetramerization	protein_homotetramerization	7	-0.999823	-0.127843	-0.311438	-0.210225	-0.390615	-0.362834	0.999823	0.871981	0.688385	0.789599	0.609208	0.636989
GO_protein_heterooligomerization	protein_heterooligomerization	protein_heterooligomerization	3	-0.371455	-0.430754	-0.246598	-0.0262905	-0.217459	-0.179438	0.371455	-0.059299	0.124857	0.345165	0.153996	0.192017
GO_cell_division	cell_division	cell_division	9	0.489417	-0.176917	0.247056	0.390549	0.270193	0.555646	-0.489417	-0.666334	-0.24236	-0.0988673	-0.219224	0.0662297
GO_response_to_glucocorticoid_stimulus	response_to_glucocorticoid_stimulus	response_to_glucocorticoid_stimulus	12	0.522175	-0.267334	0.136565	0.26457	0.201033	0.470509	-0.522175	-0.789509	-0.38561	-0.257605	-0.321142	-0.0516656
GO_negative_regulation_of_ubiquitin-protein_ligase_activity_involved_in_mitotic_cell_cycle	negative_regulation_of_ubiquitin-protein_ligase_activity_involved_in_mitotic_cell_cycle	negative_regulation_of_ubiquitin-protein_ligase_activity_involved_in_mitotic_cell_cycle	3	0.550999	-0.289937	0.197935	0.175374	-0.069315	0.0826646	-0.550999	-0.840935	-0.353063	-0.375625	-0.620314	-0.468334
GO_positive_regulation_of_ubiquitin-protein_ligase_activity_involved_in_mitotic_cell_cycle	positive_regulation_of_ubiquitin-protein_ligase_activity_involved_in_mitotic_cell_cycle	positive_regulation_of_ubiquitin-protein_ligase_activity_involved_in_mitotic_cell_cycle	3	0.51007	-0.285199	0.255785	0.253385	-0.00183942	0.178002	-0.51007	-0.79527	-0.254285	-0.256686	-0.51191	-0.332069
GO_response_to_cAMP	response_to_cAMP	response_to_cAMP	7	0.0523186	-0.163686	0.0617614	0.187593	0.0364218	0.153076	-0.0523186	-0.216005	0.00944279	0.135274	-0.0158968	0.100757
GO_response_to_calcium_ion	response_to_calcium_ion	response_to_calcium_ion	5	0.659037	-0.212271	0.241419	0.521294	0.510059	0.576425	-0.659037	-0.871308	-0.417619	-0.137743	-0.148979	-0.082612
GO_defense_response_to_virus	defense_response_to_virus	defense_response_to_virus	8	1.48375	0.00768573	0.499047	0.564089	0.504168	0.661268	-1.48375	-1.47606	-0.9847	-0.919658	-0.979579	-0.822479
GO_regulation_of_cell_cycle	regulation_of_cell_cycle	regulation_of_cell_cycle	6	0.156655	-0.273147	0.0712018	0.405688	0.406998	0.499687	-0.156655	-0.429802	-0.0854532	0.249033	0.250343	0.343032
GO_positive_regulation_of_cell_division	positive_regulation_of_cell_division	positive_regulation_of_cell_division	4	0.46548	-0.382923	0.147901	0.237494	-0.00894334	0.30682	-0.46548	-0.848404	-0.31758	-0.227986	-0.474424	-0.15866
GO_response_to_protein_stimulus	response_to_protein_stimulus	response_to_protein_stimulus	6	0.367831	0.14629	0.0505978	0.217349	0.254193	0.311546	-0.367831	-0.221541	-0.317233	-0.150482	-0.113638	-0.0562847
GO_positive_regulation_of_protein_kinase_B_signaling_cascade	positive_regulation_of_protein_kinase_B_signaling_cascade	positive_regulation_of_protein_kinase_B_signaling_cascade	8	0.872188	-0.115686	0.298242	0.396938	0.387034	0.48852	-0.872188	-0.987874	-0.573945	-0.47525	-0.485154	-0.383668
GO_transmembrane_transport	transmembrane_transport	transmembrane_transport	27	-0.111219	-0.421934	-0.0675284	0.153865	0.0611914	0.177119	0.111219	-0.310714	0.0436911	0.265085	0.172411	0.288339
GO_oxidation-reduction_process	oxidation-reduction_process	oxidation-reduction_process	19	-0.180709	-0.0655195	-0.0537827	0.0491509	0.00422255	0.0135506	0.180709	0.115189	0.126926	0.22986	0.184931	0.194259
GO_palate_development	palate_development	palate_development	1	-0.958718	0.111576	-0.247858	-0.697994	-1.08469	-1.11817	0.958718	1.07029	0.71086	0.260724	-0.125967	-0.159457
GO_retina_development_in_camera-type_eye	retina_development_in_camera-type_eye	retina_development_in_camera-type_eye	4	0.397046	-0.115701	0.0975636	0.411551	0.45281	0.482133	-0.397046	-0.512747	-0.299482	0.0145049	0.0557639	0.0850871
GO_positive_regulation_of_ERK1_and_ERK2_cascade	positive_regulation_of_ERK1_and_ERK2_cascade	positive_regulation_of_ERK1_and_ERK2_cascade	8	1.27275	-0.242792	0.386181	0.590309	0.549516	0.762097	-1.27275	-1.51554	-0.886572	-0.682444	-0.723237	-0.510656
GO_response_to_interleukin-1	response_to_interleukin-1	response_to_interleukin-1	5	1.23359	0.16744	0.561151	0.485535	0.334028	0.554868	-1.23359	-1.06615	-0.672439	-0.748055	-0.899562	-0.678722
GO_calcium_ion_transmembrane_transport	calcium_ion_transmembrane_transport	calcium_ion_transmembrane_transport	1	-1.5713	-0.0264471	-0.31977	-0.559091	-0.641964	-0.596887	1.5713	1.54485	1.25153	1.01221	0.929334	0.974411
GO_protein_K48-linked_ubiquitination	protein_K48-linked_ubiquitination	protein_K48-linked_ubiquitination	1	2.36122	0.113429	0.526148	0.706431	0.607112	1.14992	-2.36122	-2.24779	-1.83507	-1.65479	-1.7541	-1.2113
GO_cellular_response_to_lipopolysaccharide	cellular_response_to_lipopolysaccharide	cellular_response_to_lipopolysaccharide	11	1.5146	-0.251444	0.593909	0.795349	0.602706	0.887456	-1.5146	-1.76605	-0.920696	-0.719256	-0.911899	-0.627149
GO_cellular_response_to_mechanical_stimulus	cellular_response_to_mechanical_stimulus	cellular_response_to_mechanical_stimulus	5	1.5897	-0.332483	0.581906	0.747193	0.646377	0.950247	-1.5897	-1.92218	-1.0078	-0.842508	-0.943325	-0.639455
GO_cellular_response_to_growth_factor_stimulus	cellular_response_to_growth_factor_stimulus	cellular_response_to_growth_factor_stimulus	1	-1.28142	-0.0610975	-0.500156	-0.589173	-0.412742	-0.627767	1.28142	1.22032	0.781262	0.692245	0.868676	0.653651
GO_cellular_response_to_protein_stimulus	cellular_response_to_protein_stimulus	cellular_response_to_protein_stimulus	6	1.28527	0.0294547	0.384026	0.833038	1.0181	0.826638	-1.28527	-1.25582	-0.901249	-0.452237	-0.267176	-0.458637
GO_cellular_response_to_hypoxia	cellular_response_to_hypoxia	cellular_response_to_hypoxia	4	0.793816	0.0427144	0.437098	0.502412	0.312632	0.574398	-0.793816	-0.751102	-0.356718	-0.291404	-0.481184	-0.219418
GO_negative_regulation_of_canonical_Wnt_receptor_signaling_pathway	negative_regulation_of_canonical_Wnt_receptor_signaling_pathway	negative_regulation_of_canonical_Wnt_receptor_signaling_pathway	5	-0.8368	-0.044372	-0.14015	-0.216003	-0.28042	-0.402346	0.8368	0.792428	0.696649	0.620796	0.55638	0.434454
GO_positive_regulation_of_canonical_Wnt_receptor_signaling_pathway	positive_regulation_of_canonical_Wnt_receptor_signaling_pathway	positive_regulation_of_canonical_Wnt_receptor_signaling_pathway	2	-1.03567	0.358797	-0.46434	-0.774591	-0.596735	-0.790406	1.03567	1.39447	0.571333	0.261082	0.438938	0.245268
GO_magnesium_ion_binding	magnesium_ion_binding	magnesium_ion_binding	8	-0.625553	-0.364309	-0.297065	0.0437594	0.0222016	0.00626168	0.625553	0.261244	0.328489	0.669313	0.647755	0.631815
GO_glycoprotein_binding	glycoprotein_binding	glycoprotein_binding	4	1.48793	-0.113524	0.607821	0.812829	0.788424	0.886839	-1.48793	-1.60146	-0.880112	-0.675104	-0.699509	-0.601094
GO_protease_binding	protease_binding	protease_binding	5	1.60223	-0.133548	0.607559	0.776846	0.708617	0.899839	-1.60223	-1.73577	-0.994669	-0.825381	-0.89361	-0.702388
GO_p53_binding	p53_binding	p53_binding	1	-0.396837	0.120991	0.0111002	-0.641557	-1.08808	-0.9286	0.396837	0.517828	0.407938	-0.244719	-0.691247	-0.531762
GO_chromatin_binding	chromatin_binding	chromatin_binding	3	0.293708	0.133192	0.0888221	0.146721	0.119365	0.300492	-0.293708	-0.160516	-0.204886	-0.146987	-0.174343	0.00678365
GO_damaged_DNA_binding	damaged_DNA_binding	damaged_DNA_binding	1	0.623897	-0.50823	0.3	0.550139	0.648002	1.35362	-0.623897	-1.13213	-0.323897	-0.0737581	0.0241052	0.729725
GO_double-stranded_DNA_binding	double-stranded_DNA_binding	double-stranded_DNA_binding	3	0.40633	0.382198	0.0518821	-0.0444647	-0.0409397	0.0719656	-0.40633	-0.0241321	-0.354448	-0.450795	-0.44727	-0.334365
GO_sequence-specific_DNA_binding_transcription_factor_activity	sequence-specific_DNA_binding_transcription_factor_activity	sequence-specific_DNA_binding_transcription_factor_activity	24	0.0748682	-0.298435	0.0189868	0.0815921	0.00116578	0.0886268	-0.0748682	-0.373303	-0.0558814	0.00672389	-0.0737024	0.0137586
GO_sequence-specific_enhancer_binding_RNA_polymerase_II_transcription_factor_activity	sequence-specific_enhancer_binding_RNA_polymerase_II_transcription_factor_activity	sequence-specific_enhancer_binding_RNA_polymerase_II_transcription_factor_activity	1	-2.13752	-1.51358	-0.509024	-0.166054	-0.463724	-0.357383	2.13752	0.623931	1.62849	1.97146	1.67379	1.78013
GO_steroid_hormone_receptor_activity	steroid_hormone_receptor_activity	steroid_hormone_receptor_activity	10	-0.641588	-0.308069	-0.233007	-0.131517	-0.209433	-0.243145	0.641588	0.333519	0.408582	0.510071	0.432156	0.398443
GO_transcription_coactivator_activity	transcription_coactivator_activity	transcription_coactivator_activity	5	-1.41579	-1.46997	-0.63243	-0.123995	-0.194322	-0.0403727	1.41579	-0.0541728	0.783364	1.2918	1.22147	1.37542
GO_transcription_corepressor_activity	transcription_corepressor_activity	transcription_corepressor_activity	3	-1.5812	-1.18641	-0.321554	-0.21136	-0.207646	-0.0659092	1.5812	0.394796	1.25965	1.36984	1.37356	1.51529
GO_RNA_binding	RNA_binding	RNA_binding	10	-0.745458	-0.111369	-0.221714	-0.371621	-0.563337	-0.5913	0.745458	0.634089	0.523745	0.373837	0.182122	0.154158
GO_double-stranded_RNA_binding	double-stranded_RNA_binding	double-stranded_RNA_binding	1	1.16876	-0.590384	0.679008	0.896845	0.911076	1.00131	-1.16876	-1.75914	-0.489752	-0.271915	-0.257685	-0.167451
GO_mRNA_binding	mRNA_binding	mRNA_binding	3	-0.720285	0.191842	-0.23815	-0.18877	-0.16983	-0.444458	0.720285	0.912127	0.482135	0.531516	0.550455	0.275828
GO_structural_constituent_of_ribosome	structural_constituent_of_ribosome	structural_constituent_of_ribosome	4	0.140135	-0.0463313	0.00204612	0.155394	0.301766	0.307043	-0.140135	-0.186467	-0.138089	0.0152581	0.161631	0.166908
GO_translation_initiation_factor_activity	translation_initiation_factor_activity	translation_initiation_factor_activity	1	-1.34604	0.491886	0.0431088	-1.24893	-1.96146	-2.15219	1.34604	1.83793	1.38915	0.0971088	-0.615416	-0.80615
GO_peptidyl-prolyl_cis-trans_isomerase_activity	peptidyl-prolyl_cis-trans_isomerase_activity	peptidyl-prolyl_cis-trans_isomerase_activity	1	0.846036	-0.421065	0.36762	0.730731	1.01018	0.992139	-0.846036	-1.2671	-0.478415	-0.115305	0.164142	0.146103
GO_motor_activity	motor_activity	motor_activity	7	-1.09458	-0.455339	-0.230374	-0.0955519	-0.189176	-0.193889	1.09458	0.639237	0.864202	0.999024	0.9054	0.900688
GO_microtubule_motor_activity	microtubule_motor_activity	microtubule_motor_activity	4	0.405963	-0.305878	0.193039	0.556824	0.525547	0.826666	-0.405963	-0.711841	-0.212924	0.150861	0.119584	0.420704
GO_actin_binding	actin_binding	actin_binding	29	-0.939636	-0.584972	-0.274221	-0.0153089	-0.0293998	0.0955109	0.939636	0.354663	0.665414	0.924327	0.910236	1.03515
GO_catalytic_activity	catalytic_activity	catalytic_activity	43	-0.2752	-0.0154501	-0.0761832	-0.0409942	-0.0411317	-0.0605747	0.2752	0.25975	0.199017	0.234206	0.234068	0.214625
GO_DNA-directed_RNA_polymerase_activity	DNA-directed_RNA_polymerase_activity	DNA-directed_RNA_polymerase_activity	1	-0.208538	-0.461909	0.117663	-0.182016	-1.12842	-1.05208	0.208538	-0.253371	0.326201	0.0265215	-0.919884	-0.843547
GO_GTPase_activity	GTPase_activity	GTPase_activity	12	-0.0931246	0.065199	-0.0109448	-0.0151741	-0.118346	-0.156758	0.0931246	0.158324	0.0821798	0.0779506	-0.0252209	-0.0636333
GO_carboxylesterase_activity	carboxylesterase_activity	carboxylesterase_activity	2	-1.41087	-0.118145	-0.547637	-0.53238	-0.616539	-0.682156	1.41087	1.29273	0.863233	0.878491	0.794331	0.728714
GO_cytochrome-c_oxidase_activity	cytochrome-c_oxidase_activity	cytochrome-c_oxidase_activity	3	-1.20112	-1.76075	-0.507246	0.192194	0.144705	0.333467	1.20112	-0.559626	0.693874	1.39331	1.34582	1.53459
GO_endopeptidase_activity	endopeptidase_activity	endopeptidase_activity	3	-0.535885	0.260717	-0.168145	-0.191732	-0.126931	-0.264488	0.535885	0.796602	0.36774	0.344153	0.408954	0.271397
GO_cysteine-type_endopeptidase_activity	cysteine-type_endopeptidase_activity	cysteine-type_endopeptidase_activity	5	1.59356	0.385464	0.567467	0.718401	0.786015	0.872275	-1.59356	-1.2081	-1.02609	-0.87516	-0.807547	-0.721287
GO_ubiquitin_thiolesterase_activity	ubiquitin_thiolesterase_activity	ubiquitin_thiolesterase_activity	2	0.214173	-0.115502	-0.0361831	0.190153	0.299258	0.61262	-0.214173	-0.329675	-0.250356	-0.0240196	0.085085	0.398447
GO_metalloendopeptidase_activity	metalloendopeptidase_activity	metalloendopeptidase_activity	13	1.40428	-0.183419	0.582861	0.61646	0.633555	0.869355	-1.40428	-1.5877	-0.821423	-0.787823	-0.770729	-0.534929
GO_serine-type_endopeptidase_activity	serine-type_endopeptidase_activity	serine-type_endopeptidase_activity	11	-0.232297	-0.100177	-0.0114399	-0.161569	-0.139611	-0.196003	0.232297	0.13212	0.220857	0.0707281	0.0926858	0.0362942
GO_helicase_activity	helicase_activity	helicase_activity	2	-0.328072	0.388388	-0.0372827	-0.313733	-0.288936	-0.403253	0.328072	0.71646	0.290789	0.0143386	0.0391354	-0.075181
GO_monooxygenase_activity	monooxygenase_activity	monooxygenase_activity	5	0.117817	-0.137956	-0.0156763	0.115183	0.132889	0.136348	-0.117817	-0.255773	-0.133493	-0.00263391	0.0150722	0.0185309
GO_protein_kinase_activity	protein_kinase_activity	protein_kinase_activity	33	-0.294331	-0.208531	-0.129438	-0.0230582	-0.120792	-0.0580166	0.294331	0.0858003	0.164893	0.271273	0.173539	0.236314
GO_protein_serine/threonine_kinase_activity	protein_serine/threonine_kinase_activity	protein_serine/threonine_kinase_activity	32	-0.349046	-0.194505	-0.15746	-0.0370001	-0.12869	-0.068097	0.349046	0.15454	0.191585	0.312046	0.220356	0.280949
GO_protein_tyrosine_kinase_activity	protein_tyrosine_kinase_activity	protein_tyrosine_kinase_activity	5	0.858926	0.103442	0.338872	0.361225	0.357612	0.52431	-0.858926	-0.755484	-0.520054	-0.497701	-0.501314	-0.334616
GO_transmembrane_receptor_protein_tyrosine_kinase_activity	transmembrane_receptor_protein_tyrosine_kinase_activity	transmembrane_receptor_protein_tyrosine_kinase_activity	5	-0.399985	-0.373688	-0.256679	-0.0393839	-0.0580481	-0.189369	0.399985	0.0262966	0.143306	0.360601	0.341936	0.210616
GO_non-membrane_spanning_protein_tyrosine_kinase_activity	non-membrane_spanning_protein_tyrosine_kinase_activity	non-membrane_spanning_protein_tyrosine_kinase_activity	2	1.56233	-0.0589699	0.496635	0.634332	0.555801	0.818212	-1.56233	-1.6213	-1.0657	-0.927998	-1.00653	-0.744118
GO_phosphoprotein_phosphatase_activity	phosphoprotein_phosphatase_activity	phosphoprotein_phosphatase_activity	1	-2.1944	-1.11619	-0.724763	-0.373765	-0.616049	0.079969	2.1944	1.07821	1.46964	1.82064	1.57835	2.27437
GO_protein_tyrosine_phosphatase_activity	protein_tyrosine_phosphatase_activity	protein_tyrosine_phosphatase_activity	9	0.25253	-0.114631	0.0220406	0.17098	0.223749	0.251084	-0.25253	-0.36716	-0.230489	-0.0815494	-0.0287806	-0.00144523
GO_aminoacyl-tRNA_ligase_activity	aminoacyl-tRNA_ligase_activity	aminoacyl-tRNA_ligase_activity	1	-1.06008	-0.257639	-0.528652	-0.30848	-0.36241	-0.378664	1.06008	0.80244	0.531427	0.751599	0.697669	0.681415
GO_ubiquitin-protein_ligase_activity	ubiquitin-protein_ligase_activity	ubiquitin-protein_ligase_activity	8	0.304267	-0.272935	-0.00282875	0.189173	0.0369676	0.292109	-0.304267	-0.577202	-0.307096	-0.115095	-0.2673	-0.0121588
GO_serine-type_endopeptidase_inhibitor_activity	serine-type_endopeptidase_inhibitor_activity	serine-type_endopeptidase_inhibitor_activity	6	0.529698	-0.211269	0.151004	0.531192	0.569599	0.394351	-0.529698	-0.740966	-0.378693	0.00149429	0.0399015	-0.135347
GO_cysteine-type_endopeptidase_inhibitor_activity	cysteine-type_endopeptidase_inhibitor_activity	cysteine-type_endopeptidase_inhibitor_activity	2	1.23398	-0.328252	0.708468	0.921657	0.585084	0.492961	-1.23398	-1.56223	-0.525508	-0.31232	-0.648893	-0.741016
GO_signal_transducer_activity	signal_transducer_activity	signal_transducer_activity	10	0.770639	-0.159002	0.26626	0.395011	0.325315	0.475019	-0.770639	-0.929641	-0.504379	-0.375628	-0.445324	-0.29562
GO_transmembrane_receptor_activity	transmembrane_receptor_activity	transmembrane_receptor_activity	14	1.11527	-0.0229613	0.431788	0.570776	0.573709	0.640876	-1.11527	-1.13823	-0.683485	-0.544497	-0.541564	-0.474397
GO_G-protein_coupled_receptor_activity	G-protein_coupled_receptor_activity	G-protein_coupled_receptor_activity	17	0.855672	-0.155728	0.229549	0.246222	0.157431	0.21914	-0.855672	-1.0114	-0.626123	-0.60945	-0.69824	-0.636532
GO_olfactory_receptor_activity	olfactory_receptor_activity	olfactory_receptor_activity	1	0.62463	0.00674934	1.07726	1.03269	0.774986	1.04352	-0.62463	-0.617881	0.452632	0.408061	0.150355	0.41889
GO_scavenger_receptor_activity	scavenger_receptor_activity	scavenger_receptor_activity	4	1.95116	-0.236483	0.589335	0.950757	0.753918	0.838421	-1.95116	-2.18764	-1.36183	-1.0004	-1.19724	-1.11274
GO_protein_kinase_C_binding	protein_kinase_C_binding	protein_kinase_C_binding	4	-0.290224	-0.372465	-0.0965751	0.182327	0.298092	0.393232	0.290224	-0.0822408	0.193649	0.472551	0.588316	0.683455
GO_guanyl-nucleotide_exchange_factor_activity	guanyl-nucleotide_exchange_factor_activity	guanyl-nucleotide_exchange_factor_activity	8	0.878	-0.228458	0.323673	0.523262	0.471179	0.598277	-0.878	-1.10646	-0.554328	-0.354738	-0.406821	-0.279723
GO_Rho_guanyl-nucleotide_exchange_factor_activity	Rho_guanyl-nucleotide_exchange_factor_activity	Rho_guanyl-nucleotide_exchange_factor_activity	4	0.492682	-0.229102	0.236333	0.326163	0.243274	0.43302	-0.492682	-0.721784	-0.256349	-0.166519	-0.249408	-0.0596621
GO_GTPase_activator_activity	GTPase_activator_activity	GTPase_activator_activity	2	-0.48473	-0.705505	-0.20827	0.185194	0.0043738	-0.12549	0.48473	-0.220776	0.27646	0.669923	0.489104	0.35924
GO_receptor_binding	receptor_binding	receptor_binding	16	-0.12626	0.137539	-0.00432881	-0.0558854	-0.0627356	-0.0786006	0.12626	0.263799	0.121931	0.0703744	0.0635242	0.0476592
GO_cytokine_activity	cytokine_activity	cytokine_activity	9	1.04892	-0.291285	0.276048	0.563114	0.445589	0.667843	-1.04892	-1.34021	-0.772873	-0.485807	-0.603332	-0.381078
GO_integrin_binding	integrin_binding	integrin_binding	9	0.986032	0.00440386	0.45305	0.612564	0.622967	0.831748	-0.986032	-0.981628	-0.532982	-0.373469	-0.363065	-0.154285
GO_hormone_activity	hormone_activity	hormone_activity	7	-1.5088	-0.485414	-0.679452	-0.523777	-0.452512	-0.712639	1.5088	1.02339	0.82935	0.985024	1.05629	0.796163
GO_structural_molecule_activity	structural_molecule_activity	structural_molecule_activity	21	0.213353	-0.373211	-0.108252	0.689553	1.27255	0.532519	-0.213353	-0.586564	-0.321605	0.4762	1.0592	0.319166
GO_transporter_activity	transporter_activity	transporter_activity	14	0.0746296	-0.524736	0.0314805	0.102251	-0.0118555	0.176115	-0.0746296	-0.599366	-0.0431491	0.0276214	-0.0864851	0.101485
GO_ion_channel_activity	ion_channel_activity	ion_channel_activity	19	-0.406428	-0.453253	-0.162373	0.149786	0.0281703	-0.0102616	0.406428	-0.0468253	0.244054	0.556213	0.434598	0.396166
GO_extracellular_ligand-gated_ion_channel_activity	extracellular_ligand-gated_ion_channel_activity	extracellular_ligand-gated_ion_channel_activity	2	-1.35769	-1.22036	-0.516764	0.119845	-0.0217999	-0.31878	1.35769	0.137324	0.840925	1.47753	1.33589	1.03891
GO_voltage-gated_ion_channel_activity	voltage-gated_ion_channel_activity	voltage-gated_ion_channel_activity	13	-0.95959	-0.552004	-0.398062	-0.0530726	-0.135003	-0.13675	0.95959	0.407586	0.561528	0.906517	0.824587	0.82284
GO_voltage-gated_potassium_channel_activity	voltage-gated_potassium_channel_activity	voltage-gated_potassium_channel_activity	5	-0.816259	-0.455268	-0.367266	-0.153477	-0.277893	-0.374045	0.816259	0.360991	0.448993	0.662782	0.538366	0.442214
GO_chloride_channel_activity	chloride_channel_activity	chloride_channel_activity	3	-1.77596	-0.471718	-0.667021	-0.384281	-0.510059	-0.518235	1.77596	1.30425	1.10894	1.39168	1.26591	1.25773
GO_calcium_channel_activity	calcium_channel_activity	calcium_channel_activity	1	-1.5713	-0.0264471	-0.31977	-0.559091	-0.641964	-0.596887	1.5713	1.54485	1.25153	1.01221	0.929334	0.974411
GO_potassium_channel_activity	potassium_channel_activity	potassium_channel_activity	1	1.39414	0.0639935	0.673741	0.749521	0.55287	0.745467	-1.39414	-1.33014	-0.720395	-0.644614	-0.841266	-0.648669
GO_iron_ion_binding	iron_ion_binding	iron_ion_binding	16	0.296148	-0.316966	0.113294	0.347963	0.286619	0.309656	-0.296148	-0.613114	-0.182853	0.0518157	-0.00952859	0.0135082
GO_copper_ion_binding	copper_ion_binding	copper_ion_binding	3	1.01695	-0.19504	0.388739	0.705315	0.715924	0.898527	-1.01695	-1.21199	-0.628209	-0.311633	-0.301025	-0.118421
GO_calcium_ion_binding	calcium_ion_binding	calcium_ion_binding	60	-0.129958	-0.227499	-0.000895724	0.179627	0.177483	0.143199	0.129958	-0.0975411	0.129062	0.309585	0.307441	0.273157
GO_calmodulin_binding	calmodulin_binding	calmodulin_binding	10	-0.561919	-0.389342	-0.164273	0.0176879	-0.101571	0.0982474	0.561919	0.172577	0.397645	0.579607	0.460348	0.660166
GO_GTP_binding	GTP_binding	GTP_binding	19	-0.11284	-0.055584	-0.057554	0.0125715	-0.0525324	-0.0601865	0.11284	0.0572564	0.0552864	0.125412	0.0603081	0.052654
GO_sugar_binding	sugar_binding	sugar_binding	26	0.73521	-0.183518	0.305612	0.500797	0.507268	0.612055	-0.73521	-0.918728	-0.429598	-0.234413	-0.227943	-0.123156
GO_phospholipid_binding	phospholipid_binding	phospholipid_binding	3	1.59798	-0.597269	0.457556	0.544453	0.546215	0.725687	-1.59798	-2.19525	-1.14043	-1.05353	-1.05177	-0.872294
GO_chemokine_activity	chemokine_activity	chemokine_activity	17	1.88813	-0.47418	0.53632	0.800674	0.669405	0.903374	-1.88813	-2.36231	-1.35181	-1.08745	-1.21872	-0.984753
GO_beta-catenin_binding	beta-catenin_binding	beta-catenin_binding	1	-1.21218	-0.789304	-0.546198	-0.139448	-0.274733	-0.277455	1.21218	0.42288	0.665986	1.07273	0.93745	0.934729
GO_microtubule_binding	microtubule_binding	microtubule_binding	2	-1.39015	-0.0838956	-0.291187	-0.630853	-0.803937	-0.758423	1.39015	1.30625	1.09896	0.759295	0.586212	0.631725
GO_protein_C-terminus_binding	protein_C-terminus_binding	protein_C-terminus_binding	9	0.518428	-0.345958	0.147176	0.364028	0.41563	0.785663	-0.518428	-0.864385	-0.371252	-0.1544	-0.102798	0.267236
GO_ATP-dependent_helicase_activity	ATP-dependent_helicase_activity	ATP-dependent_helicase_activity	2	-0.328072	0.388388	-0.0372827	-0.313733	-0.288936	-0.403253	0.328072	0.71646	0.290789	0.0143386	0.0391354	-0.075181
GO_N-acetyltransferase_activity	N-acetyltransferase_activity	N-acetyltransferase_activity	1	-1.29635	0.437507	-0.452885	-0.616424	-0.514234	-0.842499	1.29635	1.73386	0.843464	0.679925	0.782115	0.453851
GO_phosphoric_diester_hydrolase_activity	phosphoric_diester_hydrolase_activity	phosphoric_diester_hydrolase_activity	3	1.22043	-0.68222	0.376472	0.584291	0.603481	0.765738	-1.22043	-1.90265	-0.843956	-0.636137	-0.616946	-0.45469
GO_growth_factor_activity	growth_factor_activity	growth_factor_activity	13	-0.247096	-0.020137	-0.150174	-0.0389151	-0.0622963	-0.0636266	0.247096	0.226959	0.0969218	0.208181	0.184799	0.183469
GO_cytoskeletal_protein_binding	cytoskeletal_protein_binding	cytoskeletal_protein_binding	7	-0.57031	-0.172749	-0.127362	-0.1498	-0.199438	-0.230596	0.57031	0.39756	0.442947	0.42051	0.370872	0.339714
GO_transcription_factor_binding	transcription_factor_binding	transcription_factor_binding	5	0.307599	-0.307367	0.15386	0.263704	0.128985	0.202935	-0.307599	-0.614966	-0.15374	-0.0438957	-0.178614	-0.104665
GO_protein_tyrosine/serine/threonine_phosphatase_activity	protein_tyrosine/serine/threonine_phosphatase_activity	protein_tyrosine/serine/threonine_phosphatase_activity	5	-1.13926	-0.673937	-0.457419	-0.233972	-0.244971	-0.310961	1.13926	0.465324	0.681842	0.905289	0.89429	0.8283
GO_drug_binding	drug_binding	drug_binding	6	0.327621	-0.45442	0.136898	0.488442	0.45814	0.538079	-0.327621	-0.782041	-0.190723	0.160821	0.13052	0.210458
GO_sulfotransferase_activity	sulfotransferase_activity	sulfotransferase_activity	1	-1.03007	-0.210609	-0.496559	-0.548608	-0.451983	-0.84874	1.03007	0.819457	0.533507	0.481458	0.578084	0.181326
GO_methyltransferase_activity	methyltransferase_activity	methyltransferase_activity	1	-1.22238	-0.687836	-1.11831	-0.642496	-0.873131	-1.17143	1.22238	0.534546	0.10407	0.579885	0.34925	0.0509558
GO_heparin_binding	heparin_binding	heparin_binding	16	0.354255	-0.113914	0.148073	0.124371	0.0396197	0.0556277	-0.354255	-0.468169	-0.206182	-0.229884	-0.314635	-0.298627
GO_peptidase_activity	peptidase_activity	peptidase_activity	43	0.417036	-0.335945	0.156275	0.29626	0.326111	0.369866	-0.417036	-0.752981	-0.260761	-0.120776	-0.0909246	-0.0471698
GO_cysteine-type_peptidase_activity	cysteine-type_peptidase_activity	cysteine-type_peptidase_activity	6	0.543807	-0.0246008	0.242264	0.443937	0.499412	0.528819	-0.543807	-0.568408	-0.301542	-0.0998699	-0.0443948	-0.0149875
GO_serine-type_peptidase_activity	serine-type_peptidase_activity	serine-type_peptidase_activity	2	1.17282	-0.588254	0.433637	0.862093	0.814673	0.820159	-1.17282	-1.76108	-0.739187	-0.310731	-0.35815	-0.352664
GO_metallopeptidase_activity	metallopeptidase_activity	metallopeptidase_activity	17	0.772826	-0.338525	0.348969	0.558239	0.57873	0.668877	-0.772826	-1.11135	-0.423857	-0.214587	-0.194096	-0.103949
GO_lipid_binding	lipid_binding	lipid_binding	5	1.11157	-0.211812	0.424774	0.645672	0.590891	0.731896	-1.11157	-1.32338	-0.686798	-0.4659	-0.520681	-0.379676
GO_acyltransferase_activity	acyltransferase_activity	acyltransferase_activity	5	-1.21537	-0.307548	-0.536373	-0.637915	-0.734092	-0.538692	1.21537	0.90782	0.678995	0.577453	0.481275	0.676675
GO_electron_carrier_activity	electron_carrier_activity	electron_carrier_activity	12	0.432833	-0.374986	0.144124	0.20615	0.0913388	0.173654	-0.432833	-0.807819	-0.288709	-0.226683	-0.341494	-0.259179
GO_promoter_binding	promoter_binding	promoter_binding	7	-0.108449	-0.0102414	-0.0519634	-0.0608522	-0.204615	-0.21472	0.108449	0.0982074	0.0564854	0.0475966	-0.0961665	-0.106271
GO_hydrogen_ion_transmembrane_transporter_activity	hydrogen_ion_transmembrane_transporter_activity	hydrogen_ion_transmembrane_transporter_activity	2	2.06676	-0.497256	0.799876	0.968238	0.736255	0.911046	-2.06676	-2.56402	-1.26689	-1.09853	-1.33051	-1.15572
GO_symporter_activity	symporter_activity	symporter_activity	4	-0.377304	-0.335244	-0.22151	-0.184936	-0.347538	-0.166476	0.377304	0.0420594	0.155794	0.192368	0.0297652	0.210828
GO_kinase_activity	kinase_activity	kinase_activity	10	-0.990431	-0.525774	-0.404393	-0.20055	-0.305681	-0.15284	0.990431	0.464657	0.586038	0.78988	0.68475	0.837591
GO_oxidoreductase_activity	oxidoreductase_activity	oxidoreductase_activity	22	-0.291533	-0.0900433	-0.091885	0.00172905	-0.0918169	-0.108859	0.291533	0.20149	0.199648	0.293262	0.199716	0.182674
GO_transcription_activator_activity	transcription_activator_activity	transcription_activator_activity	7	-0.0794668	-0.685521	-0.0807766	0.224045	0.189326	0.330946	0.0794668	-0.606055	-0.00130981	0.303512	0.268793	0.410413
GO_transcription_repressor_activity	transcription_repressor_activity	transcription_repressor_activity	6	0.0442364	-0.289066	-0.0221836	0.121781	0.00255663	0.025994	-0.0442364	-0.333302	-0.06642	0.077545	-0.0416797	-0.0182424
GO_specific_transcriptional_repressor_activity	specific_transcriptional_repressor_activity	specific_transcriptional_repressor_activity	2	-1.17209	-0.082565	-0.375392	-0.278881	-0.427508	-0.529231	1.17209	1.08953	0.796701	0.893212	0.744585	0.642862
GO_transferase_activity	transferase_activity	transferase_activity	28	-0.549633	-0.256959	-0.276327	-0.114837	-0.129111	-0.174817	0.549633	0.292673	0.273306	0.434796	0.420522	0.374816
GO_nucleotidyltransferase_activity	nucleotidyltransferase_activity	nucleotidyltransferase_activity	1	-1.02096	-0.844016	-0.374503	0.0299124	-0.0389531	0.153182	1.02096	0.176945	0.646458	1.05087	0.982008	1.17414
GO_hydrolase_activity	hydrolase_activity	hydrolase_activity	44	0.100699	-0.304085	0.0105294	0.221966	0.21142	0.24809	-0.100699	-0.404784	-0.0901695	0.121267	0.110721	0.147391
GO_phosphatase_activity	phosphatase_activity	phosphatase_activity	12	0.0983648	-0.158448	-0.0223403	0.0864658	0.103688	0.11521	-0.0983648	-0.256813	-0.120705	-0.011899	0.00532305	0.0168451
GO_lyase_activity	lyase_activity	lyase_activity	8	-0.379611	-0.22728	-0.137176	-0.113229	-0.134533	-0.0522951	0.379611	0.152331	0.242435	0.266382	0.245078	0.327316
GO_isomerase_activity	isomerase_activity	isomerase_activity	2	-0.625292	-0.179304	-0.0897667	-0.0829476	-0.0905432	0.0743196	0.625292	0.445988	0.535526	0.542345	0.534749	0.699612
GO_ligase_activity	ligase_activity	ligase_activity	9	-0.497589	-0.314844	-0.240156	0.00498427	-0.113055	-0.0242554	0.497589	0.182745	0.257433	0.502573	0.384535	0.473334
GO_ATPase_activity	ATPase_activity	ATPase_activity	6	-1.3412	0.327319	-0.467897	-0.685594	-0.663236	-0.573007	1.3412	1.66852	0.8733	0.655603	0.677961	0.76819
GO_nucleoside-triphosphatase_activity	nucleoside-triphosphatase_activity	nucleoside-triphosphatase_activity	11	0.108321	0.168096	0.000191408	-0.0159527	-0.00802044	-0.033188	-0.108321	0.0597747	-0.108129	-0.124274	-0.116341	-0.141509
GO_SH3_domain_binding	SH3_domain_binding	SH3_domain_binding	8	0.955689	0.145513	0.332794	0.359121	0.312766	0.434841	-0.955689	-0.810176	-0.622895	-0.596568	-0.642923	-0.520848
GO_Rab_GTPase_binding	Rab_GTPase_binding	Rab_GTPase_binding	1	1.12875	-0.366252	0.396543	0.615622	0.668862	0.811155	-1.12875	-1.495	-0.732203	-0.513125	-0.459884	-0.317592
GO_enzyme_binding	enzyme_binding	enzyme_binding	12	-0.103967	-0.276159	-0.0917806	0.131641	0.151494	0.404477	0.103967	-0.172191	0.0121869	0.235608	0.255462	0.508445
GO_kinase_binding	kinase_binding	kinase_binding	4	0.0170834	-0.127995	-0.148091	0.157094	0.149339	0.306205	-0.0170834	-0.145079	-0.165175	0.140011	0.132256	0.289121
GO_protein_kinase_binding	protein_kinase_binding	protein_kinase_binding	8	0.680378	-0.154667	0.303495	0.398767	0.304169	0.483799	-0.680378	-0.835046	-0.376884	-0.281611	-0.376209	-0.19658
GO_protein_phosphatase_binding	protein_phosphatase_binding	protein_phosphatase_binding	2	0.0599657	0.391331	-0.0233431	-0.189798	-0.209195	-0.204029	-0.0599657	0.331365	-0.0833088	-0.249763	-0.269161	-0.263994
GO_protein_domain_specific_binding	protein_domain_specific_binding	protein_domain_specific_binding	4	-0.259002	-0.547123	-0.133492	0.0366337	-0.0934749	0.209289	0.259002	-0.288121	0.12551	0.295635	0.165527	0.46829
GO_heme_binding	heme_binding	heme_binding	14	0.556732	-0.183826	0.25796	0.278891	0.163413	0.351447	-0.556732	-0.740557	-0.298771	-0.27784	-0.393319	-0.205285
GO_transmembrane_transporter_activity	transmembrane_transporter_activity	transmembrane_transporter_activity	4	-0.540732	-0.766244	-0.262638	0.0751454	-0.182521	-0.231735	0.540732	-0.225512	0.278094	0.615877	0.358211	0.308996
GO_manganese_ion_binding	manganese_ion_binding	manganese_ion_binding	1	-1.08587	0.357144	-0.68528	-0.753307	-0.251027	-0.137534	1.08587	1.44302	0.400591	0.332564	0.834844	0.948337
GO_PDZ_domain_binding	PDZ_domain_binding	PDZ_domain_binding	3	-1.34844	-0.622188	-0.559788	-0.210497	-0.372427	-0.441587	1.34844	0.726251	0.78865	1.13794	0.976011	0.906851
GO_pyridoxal_phosphate_binding	pyridoxal_phosphate_binding	pyridoxal_phosphate_binding	3	-1.13999	0.0439818	-0.296433	-0.481228	-0.607176	-0.199797	1.13999	1.18397	0.843553	0.658758	0.532809	0.940189
GO_carbohydrate_binding	carbohydrate_binding	carbohydrate_binding	3	-0.465507	-0.36193	-0.245905	0.0962881	0.222298	0.189598	0.465507	0.103577	0.219602	0.561795	0.687805	0.655105
GO_peptidase_inhibitor_activity	peptidase_inhibitor_activity	peptidase_inhibitor_activity	7	-0.0152543	-0.102284	-0.115465	0.44266	0.587051	0.185382	0.0152543	-0.08703	-0.100211	0.457914	0.602305	0.200637
GO_transcription_regulator_activity	transcription_regulator_activity	transcription_regulator_activity	10	-0.545255	-0.618021	-0.192851	-0.0233232	-0.150916	-0.143206	0.545255	-0.0727664	0.352404	0.521932	0.394339	0.402048
GO_heat_shock_protein_binding	heat_shock_protein_binding	heat_shock_protein_binding	3	0.405512	-0.314965	0.0711119	0.482049	0.581417	0.625447	-0.405512	-0.720478	-0.3344	0.0765368	0.175905	0.219935
GO_ubiquitin_protein_ligase_binding	ubiquitin_protein_ligase_binding	ubiquitin_protein_ligase_binding	2	1.49183	0.0886295	0.506685	0.64813	0.580258	0.740366	-1.49183	-1.4032	-0.985142	-0.843697	-0.911569	-0.751461
GO_protein_complex_binding	protein_complex_binding	protein_complex_binding	11	1.02885	-0.263922	0.39881	0.663073	0.59092	0.790801	-1.02885	-1.29278	-0.630045	-0.365782	-0.437935	-0.238054
GO_phosphatidylinositol_binding	phosphatidylinositol_binding	phosphatidylinositol_binding	3	1.71356	0.132248	0.602749	0.771926	0.886418	1.1076	-1.71356	-1.58131	-1.11081	-0.941636	-0.827145	-0.605958
GO_SH2_domain_binding	SH2_domain_binding	SH2_domain_binding	3	0.53217	0.424896	0.176325	0.0419129	0.0214087	0.0409385	-0.53217	-0.107273	-0.355845	-0.490257	-0.510761	-0.491231
GO_peptide_binding	peptide_binding	peptide_binding	3	1.27724	-0.108348	0.54362	0.771537	0.857438	0.934164	-1.27724	-1.38559	-0.73362	-0.505703	-0.419802	-0.343077
GO_histone_binding	histone_binding	histone_binding	1	0.623897	-0.50823	0.3	0.550139	0.648002	1.35362	-0.623897	-1.13213	-0.323897	-0.0737581	0.0241052	0.729725
GO_identical_protein_binding	identical_protein_binding	identical_protein_binding	22	0.00421827	-0.275814	0.0235498	0.181366	0.137251	0.359607	-0.00421827	-0.280033	0.0193315	0.177148	0.133033	0.355388
GO_protein_homodimerization_activity	protein_homodimerization_activity	protein_homodimerization_activity	40	-0.0480596	-0.131565	0.0145099	0.0280219	0.0131704	0.194998	0.0480596	-0.0835056	0.0625694	0.0760814	0.0612299	0.243057
GO_histone_deacetylase_binding	histone_deacetylase_binding	histone_deacetylase_binding	4	0.0972813	-0.342643	-0.0269814	0.248321	0.344009	0.41661	-0.0972813	-0.439924	-0.124263	0.15104	0.246728	0.319328
GO_cation_binding	cation_binding	cation_binding	6	-0.287612	0.170264	-0.119613	-0.170521	-0.0865942	-0.0428843	0.287612	0.457876	0.167998	0.11709	0.201017	0.244727
GO_sequence-specific_DNA_binding	sequence-specific_DNA_binding	sequence-specific_DNA_binding	21	-0.135404	-0.350604	-0.0700676	0.0248263	-0.00623167	0.0707729	0.135404	-0.2152	0.0653361	0.16023	0.129172	0.206177
GO_transcription_regulatory_region_DNA_binding	transcription_regulatory_region_DNA_binding	transcription_regulatory_region_DNA_binding	2	-1.0504	-0.927381	-0.476557	-0.11337	-0.151798	-0.19327	1.0504	0.123018	0.573843	0.93703	0.898601	0.857129
GO_SMAD_binding	SMAD_binding	SMAD_binding	1	-0.958718	0.111576	-0.247858	-0.697994	-1.08469	-1.11817	0.958718	1.07029	0.71086	0.260724	-0.125967	-0.159457
GO_protein_heterodimerization_activity	protein_heterodimerization_activity	protein_heterodimerization_activity	21	0.370983	-0.338675	0.0950687	0.357008	0.347708	0.413918	-0.370983	-0.709658	-0.275914	-0.0139743	-0.0232753	0.0429356
GO_protein_dimerization_activity	protein_dimerization_activity	protein_dimerization_activity	2	-0.473176	-0.510004	-0.0365853	0.378777	0.429186	0.44062	0.473176	-0.0368277	0.436591	0.851953	0.902362	0.913796
GO_protein_N-terminus_binding	protein_N-terminus_binding	protein_N-terminus_binding	2	-0.308901	-0.232419	-0.290967	0.13457	0.668294	0.576856	0.308901	0.0764815	0.0179333	0.443471	0.977194	0.885756
GO_calcium-dependent_protein_binding	calcium-dependent_protein_binding	calcium-dependent_protein_binding	3	0.918998	0.221314	0.5017	0.573255	0.582105	0.690397	-0.918998	-0.697684	-0.417298	-0.345742	-0.336893	-0.228601
GO_flavin_adenine_dinucleotide_binding	flavin_adenine_dinucleotide_binding	flavin_adenine_dinucleotide_binding	3	1.1768	-0.121525	0.498292	0.856191	0.670955	0.859033	-1.1768	-1.29832	-0.678506	-0.320608	-0.505843	-0.317765
GO_NADP_binding	NADP_binding	NADP_binding	2	0.859767	-0.126272	0.497428	1.00654	0.777437	0.971736	-0.859767	-0.986038	-0.362339	0.146777	-0.0823298	0.111969
GO_coenzyme_binding	coenzyme_binding	coenzyme_binding	1	-1.06801	-0.310608	-0.148472	-0.0284737	-0.387999	-0.408459	1.06801	0.757398	0.919535	1.03953	0.680008	0.659548
GO_actin_filament_binding	actin_filament_binding	actin_filament_binding	9	-0.594205	-0.225251	-0.0492457	-0.0726818	-0.135199	-0.132957	0.594205	0.368955	0.54496	0.521524	0.459007	0.461249
GO_unfolded_protein_binding	unfolded_protein_binding	unfolded_protein_binding	3	-0.610827	-0.466304	-0.142468	-0.259243	-0.360251	-0.381611	0.610827	0.144524	0.468359	0.351584	0.250576	0.229216
GO_chaperone_binding	chaperone_binding	chaperone_binding	1	0.785206	-0.577425	0.241074	0.799992	1.04626	1.08907	-0.785206	-1.36263	-0.544132	0.0147861	0.261054	0.30386
GO_phosphoprotein_binding	phosphoprotein_binding	phosphoprotein_binding	1	-1.37127	0.317194	-0.671337	-0.685316	-0.682317	-1.07514	1.37127	1.68847	0.699937	0.685959	0.688958	0.29613
GO_NAD_binding	NAD_binding	NAD_binding	1	-1.54029	0.445062	-0.556889	-0.997219	-1.09726	-0.877652	1.54029	1.98536	0.983405	0.543076	0.443039	0.662642
GO_Golgi_membrane	Golgi_membrane	Golgi_membrane	20	-0.203796	-0.208918	-0.138056	-0.0254265	-0.0183329	-0.0598832	0.203796	-0.00512226	0.0657394	0.178369	0.185463	0.143912
GO_ubiquitin_ligase_complex	ubiquitin_ligase_complex	ubiquitin_ligase_complex	1	-1.50648	-0.462505	-0.499412	-0.215867	-0.338432	-0.113675	1.50648	1.04397	1.00707	1.29061	1.16805	1.3928
GO_proteasome_complex	proteasome_complex	proteasome_complex	2	-0.954015	-0.411375	-0.122083	-0.589251	-0.966588	-0.840115	0.954015	0.542639	0.831932	0.364764	-0.0125737	0.113899
GO_kinetochore	kinetochore	kinetochore	3	1.01249	-0.133878	0.418571	0.553234	0.45687	0.910365	-1.01249	-1.14637	-0.593924	-0.459261	-0.555624	-0.10213
GO_condensed_chromosome_kinetochore	condensed_chromosome_kinetochore	condensed_chromosome_kinetochore	4	0.517699	0.0640543	0.218664	0.180795	0.0202209	0.337753	-0.517699	-0.453644	-0.299034	-0.336903	-0.497478	-0.179946
GO_chromatin	chromatin	chromatin	2	-0.412566	-1.22001	-0.188868	0.201306	0.252125	0.565982	0.412566	-0.807441	0.223698	0.613872	0.664692	0.978548
GO_nucleosome	nucleosome	nucleosome	3	0.820408	-0.341891	0.312192	0.736876	1.15394	1.83544	-0.820408	-1.1623	-0.508216	-0.0835318	0.33353	1.01503
GO_nuclear_chromatin	nuclear_chromatin	nuclear_chromatin	4	-0.130044	-0.557061	-0.0115001	0.176629	0.0660984	0.191065	0.130044	-0.427016	0.118544	0.306673	0.196143	0.32111
GO_spindle_pole	spindle_pole	spindle_pole	2	1.02219	-0.11075	0.536293	0.657472	0.517682	0.994538	-1.02219	-1.13294	-0.485898	-0.364719	-0.504508	-0.0276521
GO_acrosomal_vesicle	acrosomal_vesicle	acrosomal_vesicle	3	0.300399	-1.06887	0.0687644	0.363941	0.142543	0.326264	-0.300399	-1.36927	-0.231634	0.0635418	-0.157856	0.0258655
GO_stress_fiber	stress_fiber	stress_fiber	8	-0.537674	-0.306756	-0.134593	-0.0187254	-0.0864238	-0.109892	0.537674	0.230918	0.403081	0.518948	0.45125	0.427782
GO_ruffle	ruffle	ruffle	7	0.57164	-0.134072	0.254641	0.457707	0.503664	0.535311	-0.57164	-0.705712	-0.316999	-0.113933	-0.0679766	-0.0363288
GO_proteinaceous_extracellular_matrix	proteinaceous_extracellular_matrix	proteinaceous_extracellular_matrix	24	0.0785565	-0.299549	0.100832	0.267488	0.28288	0.230479	-0.0785565	-0.378106	0.0222753	0.188931	0.204323	0.151923
GO_collagen	collagen	collagen	7	-0.016192	-0.0395395	0.17339	0.361889	0.532227	0.381955	0.016192	-0.0233476	0.189582	0.378081	0.548419	0.398147
GO_basement_membrane	basement_membrane	basement_membrane	8	-0.047657	0.141475	0.124737	0.211119	0.295075	0.195159	0.047657	0.189132	0.172394	0.258776	0.342732	0.242816
GO_extracellular_space	extracellular_space	extracellular_space	78	0.30838	-0.195167	0.100748	0.236417	0.182487	0.256232	-0.30838	-0.503547	-0.207632	-0.0719631	-0.125893	-0.0521482
GO_membrane_fraction	membrane_fraction	membrane_fraction	32	-0.185201	-0.229093	-0.0896326	0.129916	0.0828659	0.0827533	0.185201	-0.0438926	0.0955679	0.315117	0.268066	0.267954
GO_soluble_fraction	soluble_fraction	soluble_fraction	34	-0.624759	-0.169405	-0.186179	-0.107034	-0.194671	-0.0777723	0.624759	0.455354	0.43858	0.517725	0.430088	0.546987
GO_insoluble_fraction	insoluble_fraction	insoluble_fraction	5	-1.69801	-0.513314	-0.468244	-0.396037	-0.510525	-0.522073	1.69801	1.1847	1.22977	1.30197	1.18749	1.17594
GO_nuclear_envelope	nuclear_envelope	nuclear_envelope	2	0.226639	-0.175474	-0.00429201	0.392387	0.361584	0.451416	-0.226639	-0.402113	-0.230931	0.165748	0.134945	0.224777
GO_nucleoplasm	nucleoplasm	nucleoplasm	16	-0.365887	-0.517759	-0.0691664	0.0846997	-0.0368812	0.217854	0.365887	-0.151872	0.296721	0.450587	0.329006	0.583742
GO_transcription_factor_complex	transcription_factor_complex	transcription_factor_complex	8	-0.157155	-0.884867	-0.139143	0.0907487	0.108036	0.363682	0.157155	-0.727712	0.0180123	0.247904	0.265192	0.520837
GO_chromosome	chromosome	chromosome	7	0.611384	-0.167603	0.223626	0.503409	0.681332	1.13575	-0.611384	-0.778987	-0.387758	-0.107975	0.0699482	0.524361
GO_nucleolus	nucleolus	nucleolus	8	0.000567772	-0.399246	0.145132	0.316146	0.135356	0.207632	-0.000567772	-0.399814	0.144564	0.315578	0.134788	0.207064
GO_mitochondrial_outer_membrane	mitochondrial_outer_membrane	mitochondrial_outer_membrane	4	-0.0756537	-0.415232	0.0241107	0.252841	0.224134	0.264894	0.0756537	-0.339578	0.0997643	0.328494	0.299787	0.340548
GO_mitochondrial_inner_membrane	mitochondrial_inner_membrane	mitochondrial_inner_membrane	15	-0.770683	-0.803057	-0.316413	-0.138601	-0.253336	-0.0167932	0.770683	-0.0323744	0.45427	0.632082	0.517347	0.75389
GO_mitochondrial_respiratory_chain_complex_I	mitochondrial_respiratory_chain_complex_I	mitochondrial_respiratory_chain_complex_I	2	-0.778966	-1.24544	-0.215326	-0.38506	-1.1438	-1.01872	0.778966	-0.466473	0.56364	0.393907	-0.364834	-0.239752
GO_mitochondrial_matrix	mitochondrial_matrix	mitochondrial_matrix	3	-1.03719	-0.24717	-0.268939	-0.593163	-0.8917	-0.295381	1.03719	0.790019	0.76825	0.444026	0.14549	0.741809
GO_lysosome	lysosome	lysosome	16	0.93661	-0.0593245	0.372333	0.595555	0.609981	0.660757	-0.93661	-0.995934	-0.564276	-0.341054	-0.326629	-0.275853
GO_lysosomal_membrane	lysosomal_membrane	lysosomal_membrane	7	0.317773	-0.0111289	0.0854658	0.179919	0.137991	0.182796	-0.317773	-0.328902	-0.232307	-0.137854	-0.179782	-0.134977
GO_endosome	endosome	endosome	12	0.275607	-0.264577	0.108629	0.204741	0.166257	0.356009	-0.275607	-0.540184	-0.166978	-0.0708654	-0.109349	0.0804023
GO_early_endosome	early_endosome	early_endosome	3	1.95945	-0.353669	0.730211	0.978333	0.921746	1.05836	-1.95945	-2.31312	-1.22924	-0.981116	-1.0377	-0.901087
GO_late_endosome	late_endosome	late_endosome	6	0.273261	-0.121733	0.0717126	0.127042	0.0131956	0.0202561	-0.273261	-0.394994	-0.201548	-0.146219	-0.260065	-0.253005
GO_peroxisome	peroxisome	peroxisome	1	-1.23977	-0.135318	-0.355608	-0.214973	-0.309597	-0.407226	1.23977	1.10446	0.884165	1.0248	0.930177	0.832547
GO_peroxisomal_membrane	peroxisomal_membrane	peroxisomal_membrane	1	-1.23977	-0.135318	-0.355608	-0.214973	-0.309597	-0.407226	1.23977	1.10446	0.884165	1.0248	0.930177	0.832547
GO_endoplasmic_reticulum	endoplasmic_reticulum	endoplasmic_reticulum	33	-0.0234036	-0.3587	-0.0112752	0.181666	0.133551	0.146143	0.0234036	-0.335297	0.0121283	0.205069	0.156954	0.169546
GO_endoplasmic_reticulum_lumen	endoplasmic_reticulum_lumen	endoplasmic_reticulum_lumen	4	-0.304503	-0.621246	-0.0669426	0.297018	0.241853	0.0855263	0.304503	-0.316743	0.23756	0.601521	0.546355	0.390029
GO_endoplasmic_reticulum_membrane	endoplasmic_reticulum_membrane	endoplasmic_reticulum_membrane	22	-0.202296	-0.359706	-0.0853954	0.134253	0.0453093	0.0521665	0.202296	-0.15741	0.1169	0.336549	0.247605	0.254462
GO_microsome	microsome	microsome	22	-0.468027	-0.25957	-0.187515	0.0364296	-0.00358006	0.0326726	0.468027	0.208457	0.280513	0.504457	0.464447	0.5007
GO_ER-Golgi_intermediate_compartment	ER-Golgi_intermediate_compartment	ER-Golgi_intermediate_compartment	2	-1.26648	0.541447	-0.46479	-0.812934	-0.884867	-1.11339	1.26648	1.80793	0.80169	0.453546	0.381612	0.153086
GO_Golgi_apparatus	Golgi_apparatus	Golgi_apparatus	39	0.0318503	-0.215812	0.0134706	0.15436	0.0930624	0.12047	-0.0318503	-0.247662	-0.0183797	0.12251	0.0612121	0.0886195
GO_trans-Golgi_network	trans-Golgi_network	trans-Golgi_network	2	0.525368	-0.176487	0.0429873	0.131173	0.102377	0.0411077	-0.525368	-0.701854	-0.48238	-0.394194	-0.422991	-0.48426
GO_centrosome	centrosome	centrosome	8	-0.91033	-0.285668	-0.342311	-0.301909	-0.428218	-0.404704	0.91033	0.624661	0.568019	0.608421	0.482112	0.505626
GO_centriole	centriole	centriole	1	0.906633	-0.188483	0.179589	0.854228	1.36798	1.63314	-0.906633	-1.09512	-0.727044	-0.0524051	0.461348	0.726509
GO_microtubule_organizing_center	microtubule_organizing_center	microtubule_organizing_center	4	-0.875232	0.229183	-0.320535	-0.367085	-0.390214	-0.383423	0.875232	1.10441	0.554696	0.508147	0.485018	0.491809
GO_spindle	spindle	spindle	4	-0.690794	-0.229715	-0.165989	-0.217994	-0.292542	-0.207862	0.690794	0.461079	0.524806	0.4728	0.398252	0.482932
GO_ribosome	ribosome	ribosome	4	0.140135	-0.0463313	0.00204612	0.155394	0.301766	0.307043	-0.140135	-0.186467	-0.138089	0.0152581	0.161631	0.166908
GO_cytoskeleton	cytoskeleton	cytoskeleton	45	-0.667204	-0.349551	-0.217518	-0.00476311	-0.0466265	0.0290555	0.667204	0.317653	0.449686	0.662441	0.620577	0.696259
GO_microtubule	microtubule	microtubule	8	-0.111259	-0.21888	0.0578458	0.192821	0.112635	0.347727	0.111259	-0.107622	0.169105	0.30408	0.223894	0.458986
GO_intermediate_filament	intermediate_filament	intermediate_filament	14	0.299603	-0.420638	-0.189722	1.05037	1.66678	0.519276	-0.299603	-0.720241	-0.489324	0.750771	1.36718	0.219673
GO_actin_filament	actin_filament	actin_filament	5	-0.129067	-0.305669	0.0709906	0.103716	0.0821815	0.436475	0.129067	-0.176602	0.200058	0.232783	0.211249	0.565542
GO_integral_to_plasma_membrane	integral_to_plasma_membrane	integral_to_plasma_membrane	32	-0.0730122	-0.31291	-0.0278873	0.0637117	0.0236818	0.135529	0.0730122	-0.239898	0.0451249	0.136724	0.096694	0.208541
GO_caveola	caveola	caveola	7	-0.0129588	-0.154299	0.0955758	0.171972	0.105025	0.197732	0.0129588	-0.14134	0.108535	0.184931	0.117984	0.210691
GO_microvillus	microvillus	microvillus	3	0.941601	-0.490046	0.285973	0.310188	0.199958	0.676135	-0.941601	-1.43165	-0.655628	-0.631413	-0.741643	-0.265465
GO_coated_pit	coated_pit	coated_pit	3	-0.607954	0.0149581	-0.172284	-0.0200645	-0.130903	-0.0950057	0.607954	0.622912	0.43567	0.587889	0.477051	0.512948
GO_cell-cell_junction	cell-cell_junction	cell-cell_junction	4	-0.569949	-0.574879	-0.249127	0.138649	0.0685781	-0.0047222	0.569949	-0.00492987	0.320822	0.708598	0.638527	0.565227
GO_cell-cell_adherens_junction	cell-cell_adherens_junction	cell-cell_adherens_junction	2	-0.605086	-0.965435	-0.178923	0.400277	0.528979	0.582765	0.605086	-0.360349	0.426164	1.00536	1.13407	1.18785
GO_tight_junction	tight_junction	tight_junction	2	-0.733802	-0.860601	-0.0676548	0.0100008	-0.0864764	0.293241	0.733802	-0.126799	0.666147	0.743803	0.647326	1.02704
GO_focal_adhesion	focal_adhesion	focal_adhesion	8	-0.460405	-0.0514673	-0.162693	-0.0487733	-0.0102702	-0.0393817	0.460405	0.408938	0.297713	0.411632	0.450135	0.421024
GO_cilium	cilium	cilium	1	-1.07088	0.0534365	-0.445073	-0.231609	0.0253089	0.435837	1.07088	1.12431	0.625802	0.839266	1.09618	1.50671
GO_microtubule_basal_body	microtubule_basal_body	microtubule_basal_body	1	-1.07088	0.0534365	-0.445073	-0.231609	0.0253089	0.435837	1.07088	1.12431	0.625802	0.839266	1.09618	1.50671
GO_cell_cortex	cell_cortex	cell_cortex	9	-0.110331	0.196963	0.106089	0.0882113	0.112467	0.0689155	0.110331	0.307294	0.216419	0.198542	0.222797	0.179246
GO_synaptic_vesicle	synaptic_vesicle	synaptic_vesicle	6	-0.452951	-0.855344	-0.258509	0.107728	-0.109376	0.0151724	0.452951	-0.402393	0.194442	0.560679	0.343575	0.468124
GO_voltage-gated_potassium_channel_complex	voltage-gated_potassium_channel_complex	voltage-gated_potassium_channel_complex	5	-0.816259	-0.455268	-0.367266	-0.153477	-0.277893	-0.374045	0.816259	0.360991	0.448993	0.662782	0.538366	0.442214
GO_external_side_of_plasma_membrane	external_side_of_plasma_membrane	external_side_of_plasma_membrane	37	1.07031	-0.239633	0.344251	0.515636	0.515339	0.695947	-1.07031	-1.30994	-0.726054	-0.55467	-0.554967	-0.374359
GO_cell_surface	cell_surface	cell_surface	41	0.297578	-0.195185	0.098216	0.278573	0.258419	0.268818	-0.297578	-0.492763	-0.199362	-0.0190052	-0.0391588	-0.0287597
GO_endosome_membrane	endosome_membrane	endosome_membrane	7	1.30916	-0.156852	0.537883	0.632098	0.533661	0.613398	-1.30916	-1.46601	-0.771273	-0.677058	-0.775495	-0.695758
GO_endomembrane_system	endomembrane_system	endomembrane_system	2	-1.06042	-0.170975	-0.375834	-0.483583	-0.642423	-0.6249	1.06042	0.889446	0.684587	0.576838	0.417998	0.435521
GO_postsynaptic_density	postsynaptic_density	postsynaptic_density	6	-0.446878	-0.173707	-0.199268	-0.0640347	-0.157073	-0.0966048	0.446878	0.273171	0.24761	0.382843	0.289805	0.350273
GO_actin_cytoskeleton	actin_cytoskeleton	actin_cytoskeleton	15	-1.17336	-0.674887	-0.245816	-0.0449781	-0.144076	-0.0226437	1.17336	0.498469	0.92754	1.12838	1.02928	1.15071
GO_microtubule_cytoskeleton	microtubule_cytoskeleton	microtubule_cytoskeleton	3	0.236029	-0.95724	0.109487	0.140153	-0.119796	0.229039	-0.236029	-1.19327	-0.126542	-0.0958763	-0.355825	-0.00699004
GO_small_ribosomal_subunit	small_ribosomal_subunit	small_ribosomal_subunit	1	0.663617	-0.403741	-0.0817789	0.858313	1.74933	1.78148	-0.663617	-1.06736	-0.745396	0.194696	1.08571	1.11786
GO_cytoplasmic_membrane-bounded_vesicle	cytoplasmic_membrane-bounded_vesicle	cytoplasmic_membrane-bounded_vesicle	2	1.14014	-0.185821	0.443964	0.179768	0.403926	1.02738	-1.14014	-1.32596	-0.696174	-0.96037	-0.736211	-0.112759
GO_basolateral_plasma_membrane	basolateral_plasma_membrane	basolateral_plasma_membrane	6	-0.450585	-0.922856	-0.125885	0.121403	0.0759736	0.600183	0.450585	-0.472271	0.3247	0.571988	0.526558	1.05077
GO_apical_plasma_membrane	apical_plasma_membrane	apical_plasma_membrane	15	0.0946701	-0.535439	0.0124831	0.37168	0.297317	0.284381	-0.0946701	-0.63011	-0.0821869	0.27701	0.202647	0.189711
GO_nuclear_matrix	nuclear_matrix	nuclear_matrix	2	-0.0401931	0.189761	-0.0689473	-0.327086	-0.40844	-0.398075	0.0401931	0.229954	-0.0287542	-0.286893	-0.368247	-0.357882
GO_myosin_complex	myosin_complex	myosin_complex	10	-1.25714	-0.410252	-0.271604	-0.174197	-0.234791	-0.224217	1.25714	0.84689	0.985538	1.08294	1.02235	1.03293
GO_PML_body	PML_body	PML_body	2	0.1568	0.0737609	0.0596616	0.171727	0.0865657	0.0889543	-0.1568	-0.0830394	-0.0971386	0.014927	-0.0702345	-0.067846
GO_nuclear_speck	nuclear_speck	nuclear_speck	3	-1.21086	-0.0195645	-0.402486	-0.393676	-0.372682	-0.439728	1.21086	1.1913	0.808375	0.817185	0.838179	0.771133
GO_transcriptional_repressor_complex	transcriptional_repressor_complex	transcriptional_repressor_complex	2	-1.17209	-0.082565	-0.375392	-0.278881	-0.427508	-0.529231	1.17209	1.08953	0.796701	0.893212	0.744585	0.642862
GO_synaptosome	synaptosome	synaptosome	2	0.855268	-0.494061	0.229159	0.925465	1.10395	1.11151	-0.855268	-1.34933	-0.626109	0.0701969	0.248679	0.256241
GO_sarcomere	sarcomere	sarcomere	15	-1.65839	-0.872464	-0.424775	-0.116586	-0.222046	-0.0790557	1.65839	0.785922	1.23361	1.5418	1.43634	1.57933
GO_Z_disc	Z_disc	Z_disc	17	-1.55565	-0.833444	-0.385794	-0.0839467	-0.167322	-0.0893313	1.55565	0.722207	1.16986	1.4717	1.38833	1.46632
GO_lamellipodium	lamellipodium	lamellipodium	7	0.835888	-0.0909312	0.2902	0.410364	0.420041	0.508116	-0.835888	-0.926819	-0.545688	-0.425524	-0.415847	-0.327773
GO_cell_junction	cell_junction	cell_junction	26	-0.152064	-0.443364	-0.0336205	0.17386	0.12856	0.106028	0.152064	-0.2913	0.118444	0.325924	0.280624	0.258092
GO_transport_vesicle	transport_vesicle	transport_vesicle	2	-1.48084	-0.367227	-0.488689	-0.438142	-0.437599	-0.578441	1.48084	1.11361	0.992149	1.0427	1.04324	0.902396
GO_clathrin-coated_vesicle	clathrin-coated_vesicle	clathrin-coated_vesicle	2	-0.375232	-0.581989	-0.133373	0.298488	0.203325	0.273225	0.375232	-0.206757	0.241859	0.67372	0.578557	0.648458
GO_stored_secretory_granule	stored_secretory_granule	stored_secretory_granule	6	0.623077	-0.172857	0.218768	0.352334	0.0998874	0.232573	-0.623077	-0.795933	-0.404309	-0.270743	-0.523189	-0.390504
GO_integral_to_Golgi_membrane	integral_to_Golgi_membrane	integral_to_Golgi_membrane	3	0.734836	-0.575898	0.280746	0.494989	0.406521	0.581608	-0.734836	-1.31073	-0.454089	-0.239847	-0.328315	-0.153228
GO_filopodium	filopodium	filopodium	6	0.650054	-0.215001	0.318664	0.560686	0.656241	0.733929	-0.650054	-0.865055	-0.33139	-0.0893684	0.00618686	0.0838745
GO_integral_to_endoplasmic_reticulum_membrane	integral_to_endoplasmic_reticulum_membrane	integral_to_endoplasmic_reticulum_membrane	2	-0.404565	-0.179992	-0.0940722	0.139439	0.262328	0.345554	0.404565	0.224572	0.310492	0.544003	0.666892	0.750119
GO_axon	axon	axon	20	-0.124425	-0.0558107	-0.0616659	-0.0462197	-0.0492912	-0.0198325	0.124425	0.0686143	0.062759	0.0782052	0.0751337	0.104592
GO_dendrite	dendrite	dendrite	16	-0.153092	-0.158064	-0.0297509	0.0301607	-0.0237088	0.033605	0.153092	-0.00497202	0.123341	0.183253	0.129383	0.186697
GO_growth_cone	growth_cone	growth_cone	5	-0.157387	0.208561	-0.0991536	-0.16654	-0.20821	-0.233632	0.157387	0.365948	0.058233	-0.00915382	-0.0508238	-0.076245
GO_midbody	midbody	midbody	3	-1.137	0.23719	-0.439625	-0.677144	-0.88912	-1.07787	1.137	1.37419	0.69738	0.45986	0.247885	0.0591329
GO_ribonucleoprotein_complex	ribonucleoprotein_complex	ribonucleoprotein_complex	4	-0.978311	0.158219	-0.283782	-0.550537	-0.673514	-0.845822	0.978311	1.13653	0.694529	0.427774	0.304797	0.132488
GO_cytoplasmic_vesicle_membrane	cytoplasmic_vesicle_membrane	cytoplasmic_vesicle_membrane	2	-1.65981	-0.700806	-0.585355	-0.125466	-0.285928	-0.155412	1.65981	0.959002	1.07445	1.53434	1.37388	1.5044
GO_synaptic_vesicle_membrane	synaptic_vesicle_membrane	synaptic_vesicle_membrane	2	0.0368702	-1.21167	-0.136054	0.381009	0.177826	0.13947	-0.0368702	-1.24854	-0.172924	0.344139	0.140956	0.1026
GO_extracellular_matrix	extracellular_matrix	extracellular_matrix	26	0.584502	-0.0921821	0.347056	0.425217	0.442171	0.47722	-0.584502	-0.676684	-0.237445	-0.159284	-0.14233	-0.107282
GO_anchored_to_membrane	anchored_to_membrane	anchored_to_membrane	18	0.334143	-0.43126	0.0835135	0.489171	0.497652	0.437674	-0.334143	-0.765403	-0.250629	0.155028	0.16351	0.103532
GO_cytoplasmic_vesicle	cytoplasmic_vesicle	cytoplasmic_vesicle	12	0.174101	-0.365897	0.0667749	0.15202	0.0567472	0.235722	-0.174101	-0.539998	-0.107326	-0.0220814	-0.117354	0.0616207
GO_brush_border_membrane	brush_border_membrane	brush_border_membrane	1	-1.02396	-0.164081	-0.310657	-0.225234	-0.277022	-0.577386	1.02396	0.859879	0.713302	0.798726	0.746938	0.446574
GO_neuromuscular_junction	neuromuscular_junction	neuromuscular_junction	5	-1.30602	-0.668851	-0.452057	-0.13801	-0.306181	-0.476331	1.30602	0.637165	0.853959	1.16801	0.999834	0.829685
GO_late_endosome_membrane	late_endosome_membrane	late_endosome_membrane	2	-1.11698	0.858533	-0.376814	-0.959593	-0.991303	-1.05707	1.11698	1.97551	0.740162	0.157383	0.125673	0.0599093
GO_nuclear_membrane	nuclear_membrane	nuclear_membrane	2	1.19543	-0.198435	0.449239	0.450228	0.433439	0.516899	-1.19543	-1.39387	-0.746194	-0.745206	-0.761995	-0.678535
GO_mitochondrial_membrane	mitochondrial_membrane	mitochondrial_membrane	1	0.785206	-0.577425	0.241074	0.799992	1.04626	1.08907	-0.785206	-1.36263	-0.544132	0.0147861	0.261054	0.30386
GO_chloride_channel_complex	chloride_channel_complex	chloride_channel_complex	4	-1.61374	-0.497865	-0.676275	-0.28125	-0.374603	-0.380248	1.61374	1.11587	0.937461	1.33249	1.23913	1.23349
GO_sarcolemma	sarcolemma	sarcolemma	17	-1.27986	-0.586488	-0.42061	-0.0291313	-0.130721	-0.145039	1.27986	0.693374	0.859252	1.25073	1.14914	1.13482
GO_melanosome	melanosome	melanosome	1	1.1	0.148514	0.342866	0.651903	0.551882	0.650125	-1.1	-0.951488	-0.757136	-0.448099	-0.54812	-0.449877
GO_cell_projection	cell_projection	cell_projection	8	0.489036	-0.358168	0.15215	0.330745	0.192067	0.308241	-0.489036	-0.847205	-0.336886	-0.158292	-0.296969	-0.180796
GO_neuron_projection	neuron_projection	neuron_projection	5	-0.231716	-0.0648244	-0.0071257	0.0797748	-0.00664201	-0.0228532	0.231716	0.166892	0.224591	0.311491	0.225074	0.208863
GO_neuronal_cell_body	neuronal_cell_body	neuronal_cell_body	19	-0.145684	-0.232039	-0.0832693	-0.0377372	-0.186427	-0.143691	0.145684	-0.0863551	0.0624149	0.107947	-0.0407429	0.00199335
GO_terminal_button	terminal_button	terminal_button	4	-0.737438	-0.627937	-0.298793	-0.0916847	-0.246978	-0.119038	0.737438	0.109501	0.438645	0.645753	0.49046	0.6184
GO_dendritic_spine	dendritic_spine	dendritic_spine	5	-0.884117	-0.285917	-0.299954	-0.131768	-0.234847	-0.166249	0.884117	0.5982	0.584163	0.752349	0.64927	0.717867
GO_perikaryon	perikaryon	perikaryon	3	0.538889	0.206921	0.271827	0.118988	0.140209	0.281954	-0.538889	-0.331968	-0.267063	-0.419901	-0.39868	-0.256935
GO_intracellular_membrane-bounded_organelle	intracellular_membrane-bounded_organelle	intracellular_membrane-bounded_organelle	6	0.946546	0.0603023	0.393535	0.547367	0.474155	0.497417	-0.946546	-0.886244	-0.553011	-0.399179	-0.472391	-0.449129
GO_protein_complex	protein_complex	protein_complex	14	0.757398	-0.15163	0.313423	0.526591	0.492876	0.65457	-0.757398	-0.909029	-0.443976	-0.230807	-0.264522	-0.102829
GO_axon_terminus	axon_terminus	axon_terminus	3	-1.14052	-0.365227	-0.490443	-0.321389	-0.330112	-0.434792	1.14052	0.775296	0.65008	0.819134	0.810411	0.705731
GO_keratin_filament	keratin_filament	keratin_filament	14	0.467411	-0.187912	-0.084759	0.964159	1.76004	0.602081	-0.467411	-0.655323	-0.55217	0.496748	1.29263	0.134669
GO_membrane_raft	membrane_raft	membrane_raft	16	0.779984	-0.182186	0.27829	0.475914	0.436353	0.553613	-0.779984	-0.96217	-0.501694	-0.30407	-0.343631	-0.226371
GO_apical_part_of_cell	apical_part_of_cell	apical_part_of_cell	9	0.281528	-0.29724	0.127204	0.364276	0.338656	0.399613	-0.281528	-0.578768	-0.154324	0.0827479	0.0571288	0.118085
GO_synapse	synapse	synapse	13	-0.659326	-0.59403	-0.266886	0.0887372	-0.00198977	-0.0502952	0.659326	0.0652961	0.39244	0.748064	0.657337	0.609031
GO_postsynaptic_membrane	postsynaptic_membrane	postsynaptic_membrane	3	-1.30098	-1.04347	-0.473627	0.0492996	-0.0938866	-0.323105	1.30098	0.257517	0.827357	1.35028	1.2071	0.977879
GO_perinuclear_region_of_cytoplasm	perinuclear_region_of_cytoplasm	perinuclear_region_of_cytoplasm	27	0.35565	-0.161301	0.110847	0.361821	0.327543	0.320284	-0.35565	-0.516951	-0.244802	0.00617166	-0.0281064	-0.0353655
GO_respiratory_chain	respiratory_chain	respiratory_chain	2	-0.677594	-0.880513	-0.182249	-0.468747	-1.18771	-1.02761	0.677594	-0.202919	0.495345	0.208847	-0.510112	-0.350014
KEGG_Pro-longevity	Aging	CellCycleDevelopment	2	-0.346653	-0.387632	-0.155401	0.327263	0.494831	0.500671	0.346653	-0.0409788	0.191252	0.673916	0.841484	0.847324
KEGG_Anti-longevity	Aging	CellCycleDevelopment	3	-0.464921	-0.0949032	-0.219363	-0.10499	-0.0545703	-0.230748	0.464921	0.370018	0.245558	0.359931	0.410351	0.234173
KEGG_Ageing-related	Aging	CellCycleDevelopment	9	-0.27454	-0.0248155	-0.130395	-0.0140574	0.0943454	0.101047	0.27454	0.249724	0.144145	0.260482	0.368885	0.375586
KEGG_Glycolysis_/_Gluconeogenesis	CarboHydrateMetabolism	Metabolism	8	-0.962717	0.0766432	-0.372171	-0.345428	-0.398448	-0.2081	0.962717	1.03936	0.590547	0.61729	0.564269	0.754618
KEGG_Citrate_cycle_(TCA_cycle)	CarboHydrateMetabolism	Metabolism	2	-1.11561	0.18977	-0.584346	-0.784844	-0.649826	-0.394603	1.11561	1.30538	0.531268	0.33077	0.465788	0.721011
KEGG_Pentose_phosphate_pathway	CarboHydrateMetabolism	Metabolism	4	-0.372199	0.0453246	-0.174496	-0.0432821	-0.149351	0.188215	0.372199	0.417523	0.197703	0.328917	0.222848	0.560414
KEGG_Pentose_and_glucuronate_interconversions	CarboHydrateMetabolism	Metabolism	2	0.0377534	-0.460182	0.0177328	0.324641	0.278417	0.409903	-0.0377534	-0.497935	-0.0200206	0.286887	0.240663	0.37215
KEGG_Fructose_and_mannose_metabolism	CarboHydrateMetabolism	Metabolism	4	-0.363205	-0.00948592	-0.198051	-0.0309041	-0.114468	0.193915	0.363205	0.353719	0.165154	0.332301	0.248736	0.55712
KEGG_Galactose_metabolism	CarboHydrateMetabolism	Metabolism	4	-0.611195	-0.117697	-0.249843	-0.0591527	-0.153698	0.0103583	0.611195	0.493498	0.361352	0.552042	0.457497	0.621553
KEGG_Starch_and_sucrose_metabolism	CarboHydrateMetabolism	Metabolism	7	-0.874793	-0.0917351	-0.345035	-0.212824	-0.312811	-0.214038	0.874793	0.783058	0.529758	0.66197	0.561982	0.660755
KEGG_Amino_sugar_and_nucleotide_sugar_metabolism	CarboHydrateMetabolism	Metabolism	5	-0.552453	0.00937729	-0.115949	0.052485	0.0219248	0.0215049	0.552453	0.561831	0.436504	0.604938	0.574378	0.573958
KEGG_Pyruvate_metabolism	EnergyMetabolism	Metabolism	4	-1.11792	-0.152071	-0.567879	-0.540729	-0.467116	-0.236823	1.11792	0.965849	0.550041	0.577192	0.650804	0.881098
KEGG_Propanoate_metabolism	EnergyMetabolism	Metabolism	2	-1.29343	0.39869	-0.471559	-0.850484	-0.948741	-0.841216	1.29343	1.69212	0.821874	0.442949	0.344692	0.452218
KEGG_Inositol_phosphate_metabolism	EnergyMetabolism	Metabolism	4	0.588987	0.0346973	0.1935	0.0385884	0.0486125	0.176748	-0.588987	-0.55429	-0.395487	-0.550399	-0.540374	-0.412239
KEGG_Oxidative_phosphorylation	EnergyMetabolism	Metabolism	9	-0.0824217	-1.01676	-0.0279387	0.170424	-0.153101	-0.00141169	0.0824217	-0.934335	0.054483	0.252846	-0.0706793	0.08101
KEGG_Nitrogen_metabolism	NitrogenMetabolism	Metabolism	5	-0.47401	-0.247576	-0.147867	-0.249316	-0.319445	-0.126669	0.47401	0.226434	0.326143	0.224694	0.154565	0.347341
KEGG_Fatty_acid_biosynthesis	FattyAcidMetabolism	Metabolism	2	-1.14894	-0.126348	-0.443725	-0.357957	-0.459075	-0.333422	1.14894	1.02259	0.705216	0.790985	0.689867	0.815519
KEGG_Fatty_acid_degradation	FattyAcidMetabolism	Metabolism	1	-1.23977	-0.135318	-0.355608	-0.214973	-0.309597	-0.407226	1.23977	1.10446	0.884165	1.0248	0.930177	0.832547
KEGG_Steroid_biosynthesis	FattyAcidMetabolism	Metabolism	2	1.21158	0.0322151	0.518857	0.586437	0.658003	0.689751	-1.21158	-1.17936	-0.692721	-0.625142	-0.553575	-0.521828
KEGG_Primary_bile_acid_biosynthesis	FattyAcidMetabolism	Metabolism	1	1.65095	-0.0157491	0.612238	0.706627	0.539595	0.815304	-1.65095	-1.6667	-1.03871	-0.944323	-1.11136	-0.835646
KEGG_Steroid_hormone_biosynthesis	FattyAcidMetabolism	Metabolism	2	1.42579	0.010358	0.451743	1.11401	1.21599	0.981012	-1.42579	-1.41544	-0.974052	-0.311782	-0.209801	-0.444783
KEGG_Glycerolipid_metabolism	FattyAcidMetabolism	Metabolism	7	-0.912323	-0.0527868	-0.388588	-0.496205	-0.561487	-0.506585	0.912323	0.859536	0.523735	0.416118	0.350836	0.405738
KEGG_Glycerophospholipid_metabolism	FattyAcidMetabolism	Metabolism	10	-0.417478	-0.497457	-0.298843	-0.0602128	-0.129221	-0.154697	0.417478	-0.0799796	0.118634	0.357265	0.288256	0.262781
KEGG_Ether_lipid_metabolism	FattyAcidMetabolism	Metabolism	8	0.214825	-0.544631	-0.113762	0.178246	0.119999	0.0699212	-0.214825	-0.759456	-0.328587	-0.0365782	-0.0948259	-0.144903
KEGG_Sphingolipid_metabolism	FattyAcidMetabolism	Metabolism	2	0.662984	-0.107651	0.0714252	0.603073	0.7854	0.531058	-0.662984	-0.770634	-0.591559	-0.0599105	0.122416	-0.131926
KEGG_Arachidonic_acid_metabolism	FattyAcidMetabolism	Metabolism	9	-0.485197	-0.454703	-0.33621	0.00640528	0.0279165	-0.12834	0.485197	0.0304937	0.148987	0.491602	0.513113	0.356857
KEGG_Linoleic_acid_metabolism	FattyAcidMetabolism	Metabolism	5	-0.730385	-0.695232	-0.611504	-0.209118	-0.229518	-0.329119	0.730385	0.0351529	0.118881	0.521267	0.500867	0.401267
KEGG_alpha-Linolenic_acid_metabolism	FattyAcidMetabolism	Metabolism	4	-0.528552	-0.883283	-0.535103	0.0370465	-0.0208771	-0.217251	0.528552	-0.354731	-0.00655131	0.565598	0.507675	0.311301
KEGG_Purine_metabolism	NucleobaseAminoacidMetabolism	Metabolism	5	-0.885755	-0.533769	-0.291155	-0.197382	-0.594737	-0.447619	0.885755	0.351986	0.594601	0.688373	0.291018	0.438136
KEGG_Pyrimidine_metabolism	NucleobaseAminoacidMetabolism	Metabolism	1	-0.208538	-0.461909	0.117663	-0.182016	-1.12842	-1.05208	0.208538	-0.253371	0.326201	0.0265215	-0.919884	-0.843547
KEGG_Alanine,_aspartate_and_glutamate_metabolism	NucleobaseAminoacidMetabolism	Metabolism	3	-1.26153	-0.203359	-0.351852	-0.261157	-0.433799	-0.549123	1.26153	1.05818	0.909682	1.00038	0.827735	0.712411
KEGG_Glycine,_serine_and_threonine_metabolism	NucleobaseAminoacidMetabolism	Metabolism	3	-1.42585	0.145349	-0.338621	-0.78935	-0.972544	-0.502047	1.42585	1.5712	1.08723	0.6365	0.453306	0.923803
KEGG_Cysteine_and_methionine_metabolism	NucleobaseAminoacidMetabolism	Metabolism	1	-1.28272	0.82689	-0.293776	-0.536789	-0.487894	-0.83663	1.28272	2.10961	0.988949	0.745936	0.794831	0.446094
KEGG_Valine,_leucine_and_isoleucine_degradation	NucleobaseAminoacidMetabolism	Metabolism	1	-1.5327	0.973685	-0.468517	-1.36483	-1.39775	-1.42312	1.5327	2.50638	1.06418	0.167868	0.134949	0.109584
KEGG_Lysine_degradation	NucleobaseAminoacidMetabolism	Metabolism	1	-1.06789	-0.220984	-0.589231	0.0284952	-0.328534	-0.74033	1.06789	0.846906	0.478659	1.09639	0.739356	0.32756
KEGG_Arginine_and_proline_metabolism	NucleobaseAminoacidMetabolism	Metabolism	4	0.832051	-0.904723	0.513856	0.997031	0.90221	1.29239	-0.832051	-1.73677	-0.318194	0.164981	0.0701595	0.460343
KEGG_Histidine_metabolism	NucleobaseAminoacidMetabolism	Metabolism	2	-1.37081	0.177163	-0.564631	-0.678069	-0.748285	-0.994552	1.37081	1.54797	0.806176	0.692739	0.622522	0.376255
KEGG_Tyrosine_metabolism	NucleobaseAminoacidMetabolism	Metabolism	1	-1.73409	0.637273	-0.730932	-0.921736	-0.856979	-1.24864	1.73409	2.37136	1.00315	0.812351	0.877107	0.485447
KEGG_Phenylalanine_metabolism	NucleobaseAminoacidMetabolism	Metabolism	1	-1.73409	0.637273	-0.730932	-0.921736	-0.856979	-1.24864	1.73409	2.37136	1.00315	0.812351	0.877107	0.485447
KEGG_Tryptophan_metabolism	NucleobaseAminoacidMetabolism	Metabolism	1	-1.22238	-0.687836	-1.11831	-0.642496	-0.873131	-1.17143	1.22238	0.534546	0.10407	0.579885	0.34925	0.0509558
KEGG_beta-Alanine_metabolism	NucleobaseAminoacidMetabolism	Metabolism	2	-1.63339	0.805479	-0.599725	-1.14328	-1.12737	-1.33588	1.63339	2.43887	1.03367	0.490109	0.506028	0.297515
KEGG_Selenocompound_metabolism	NucleobaseAminoacidMetabolism	Metabolism	2	-1.25255	0.0695271	-0.706043	-0.589642	-0.680512	-1.00403	1.25255	1.32208	0.54651	0.662911	0.572041	0.248525
KEGG_Glutathione_metabolism	GlycansLipidsMetabolism	Metabolism	1	-1.62987	0.159485	-0.785117	-0.690891	-0.40892	-1.02959	1.62987	1.78935	0.844752	0.938978	1.22095	0.600279
KEGG_N-Glycan_biosynthesis	GlycansLipidsMetabolism	Metabolism	2	-0.388188	-0.749465	-0.199338	0.239342	0.363703	0.356476	0.388188	-0.361277	0.18885	0.62753	0.751891	0.744664
KEGG_Mucin_type_O-Glycan_biosynthesis	GlycansLipidsMetabolism	Metabolism	1	1.6622	-1.6753	0.461325	1.51239	1.33776	1.53922	-1.6622	-3.3375	-1.20088	-0.149808	-0.324439	-0.122981
KEGG_Other_types_of_O-glycan_biosynthesis	GlycansLipidsMetabolism	Metabolism	1	1.26278	-0.748169	0.55304	0.987346	1.07582	0.919765	-1.26278	-2.01095	-0.709738	-0.275432	-0.186953	-0.343013
KEGG_Glycosaminoglycan_biosynthesis_-_heparan_sulfate_/_heparin	GlycansLipidsMetabolism	Metabolism	1	1.07837	0.419628	0.402175	0.540506	0.841132	0.957002	-1.07837	-0.658737	-0.67619	-0.537859	-0.237233	-0.121363
KEGG_Glycosaminoglycan_biosynthesis_-_keratan_sulfate	GlycansLipidsMetabolism	Metabolism	1	-1.03007	-0.210609	-0.496559	-0.548608	-0.451983	-0.84874	1.03007	0.819457	0.533507	0.481458	0.578084	0.181326
KEGG_Glycosaminoglycan_degradation	GlycansLipidsMetabolism	Metabolism	2	0.00969881	-0.508867	0.00519214	0.350349	0.400199	0.0162061	-0.00969881	-0.518566	-0.00450667	0.340651	0.3905	0.00650726
KEGG_Glycosphingolipid_biosynthesis_-_lacto_and_neolacto_series	GlycansLipidsMetabolism	Metabolism	1	-1.87805	-0.7616	-0.658369	-0.849053	-0.94039	-1.26097	1.87805	1.11645	1.21968	1.02899	0.937657	0.617072
KEGG_Glycosphingolipid_biosynthesis_-_globo_series	GlycansLipidsMetabolism	Metabolism	2	1.25133	0.305402	0.365223	0.491487	0.527704	0.514492	-1.25133	-0.945933	-0.886112	-0.759848	-0.723631	-0.736843
KEGG_Glycosphingolipid_biosynthesis_-_ganglio_series	GlycansLipidsMetabolism	Metabolism	2	0.0261919	-0.545706	0.133405	0.0746851	-0.0834087	0.08885	-0.0261919	-0.571898	0.107213	0.0484933	-0.109601	0.0626581
KEGG_Riboflavin_metabolism	SecondaryMetabolism	Metabolism	2	1.55397	-0.542727	0.62137	1.1322	1.05465	1.08732	-1.55397	-2.09669	-0.932596	-0.421765	-0.49932	-0.466649
KEGG_Nicotinate_and_nicotinamide_metabolism	SecondaryMetabolism	Metabolism	1	2.26985	0.161235	0.888819	1.09282	1.19775	1.46972	-2.26985	-2.10862	-1.38103	-1.17704	-1.0721	-0.800135
KEGG_Retinol_metabolism	SecondaryMetabolism	Metabolism	2	-1.17522	0.506518	-0.358312	-0.59897	-0.687715	-0.459492	1.17522	1.68174	0.816909	0.576251	0.487505	0.715728
KEGG_Porphyrin_and_chlorophyll_metabolism	SecondaryMetabolism	Metabolism	3	0.496911	-0.213868	0.323769	0.147048	0.0422954	0.670992	-0.496911	-0.710779	-0.173142	-0.349863	-0.454615	0.174081
KEGG_Metabolism_of_xenobiotics_by_cytochrome_P450	Detoxification	Metabolism	6	-1.00387	0.189796	-0.420015	-0.464128	-0.426264	-0.593093	1.00387	1.19366	0.583854	0.539741	0.577604	0.410775
KEGG_Drug_metabolism_-_cytochrome_P450	Detoxification	Metabolism	4	-1.54256	0.255426	-0.728442	-0.752684	-0.651481	-0.942697	1.54256	1.79799	0.814117	0.789875	0.891078	0.599862
KEGG_Drug_metabolism_-_other_enzymes	Detoxification	Metabolism	1	1.09647	-0.0763476	0.409969	0.619369	0.595787	0.666625	-1.09647	-1.17282	-0.686499	-0.477099	-0.500681	-0.429843
KEGG_RNA_polymerase	Transcription	InformationFlow	1	-0.208538	-0.461909	0.117663	-0.182016	-1.12842	-1.05208	0.208538	-0.253371	0.326201	0.0265215	-0.919884	-0.843547
KEGG_Spliceosome	Transcription	InformationFlow	1	0.696514	0.120737	0.0745375	0.6655	1.14622	1.25439	-0.696514	-0.575777	-0.621976	-0.0310133	0.449704	0.557879
KEGG_Ribosome	Translation	InformationFlow	4	-0.415391	-0.284566	-0.150079	-0.157429	-0.217908	-0.221011	0.415391	0.130825	0.265312	0.257962	0.197483	0.19438
KEGG_Aminoacyl-tRNA_biosynthesis	Translation	InformationFlow	1	-1.06008	-0.257639	-0.528652	-0.30848	-0.36241	-0.378664	1.06008	0.80244	0.531427	0.751599	0.697669	0.681415
KEGG_RNA_transport	Translation	InformationFlow	3	-0.676839	0.175843	-0.113265	-0.282887	-0.370675	-0.343908	0.676839	0.852682	0.563574	0.393952	0.306165	0.332931
KEGG_mRNA_surveillance_pathway	Translation	InformationFlow	1	0.696514	0.120737	0.0745375	0.6655	1.14622	1.25439	-0.696514	-0.575777	-0.621976	-0.0310133	0.449704	0.557879
KEGG_Protein_processing_in_endoplasmic_reticulum	ProteinProcessing	ProteinTurnover	4	0.145424	-0.69555	0.0734697	0.258384	0.312277	0.324851	-0.145424	-0.840974	-0.0719539	0.11296	0.166854	0.179427
KEGG_Ubiquitin_mediated_proteolysis	ProteinProcessing	ProteinTurnover	3	0.254131	-0.175415	-0.0244073	0.216608	0.248301	0.282022	-0.254131	-0.429546	-0.278538	-0.0375228	-0.00582959	0.0278916
KEGG_Proteasome	ProteinProcessing	ProteinTurnover	4	0.283174	-0.262799	0.100613	0.00263164	-0.21034	-0.135887	-0.283174	-0.545973	-0.182561	-0.280542	-0.493514	-0.419061
KEGG_RNA_degradation	Transcription	InformationFlow	1	-1.29637	-0.625026	-0.316014	-0.0186242	-0.290911	-0.187983	1.29637	0.671339	0.980351	1.27774	1.00545	1.10838
KEGG_ABC_transporters	ProteinProcessing	ProteinTurnover	5	-1.34189	0.312217	-0.554115	-0.626978	-0.596217	-0.775804	1.34189	1.6541	0.787771	0.714908	0.74567	0.566083
KEGG_MAPK_signaling_pathway	Signaling	SignalingCellCommunication	25	-0.113051	-0.389772	-0.0576624	0.136433	0.0296521	0.129304	0.113051	-0.276721	0.055389	0.249485	0.142704	0.242356
KEGG_ErbB_signaling_pathway	Signaling	SignalingCellCommunication	5	0.167747	-0.0414812	0.0727272	0.149073	0.239776	0.25877	-0.167747	-0.209228	-0.0950194	-0.018674	0.0720298	0.0910237
KEGG_Wnt_signaling_pathway	Signaling	SignalingCellCommunication	5	-0.0972632	-0.657505	-0.115477	0.0166201	0.0317768	0.066127	0.0972632	-0.560242	-0.0182136	0.113883	0.12904	0.16339
KEGG_Hedgehog_signaling_pathway	Signaling	SignalingCellCommunication	2	-1.8701	0.381158	-0.823426	-0.900659	-1.0371	-1.50529	1.8701	2.25126	1.04667	0.969439	0.833001	0.364806
KEGG_TGF-beta_signaling_pathway	Signaling	SignalingCellCommunication	4	-0.217237	0.018326	-0.0246538	-0.0786309	-0.276491	-0.22207	0.217237	0.235563	0.192583	0.138606	-0.0592548	-0.00483388
KEGG_Hippo_signaling_pathway	Signaling	SignalingCellCommunication	4	0.374421	-0.236501	0.280342	0.423878	0.386115	0.424222	-0.374421	-0.610922	-0.0940787	0.0494571	0.0116941	0.0498015
KEGG_VEGF_signaling_pathway	Signaling	SignalingCellCommunication	7	0.272038	-0.633549	0.105072	0.390339	0.260973	0.350059	-0.272038	-0.905587	-0.166965	0.118302	-0.0110643	0.0780218
KEGG_Jak-STAT_signaling_pathway	Signaling	SignalingCellCommunication	16	1.12716	-0.148384	0.376423	0.61587	0.626317	0.730272	-1.12716	-1.27554	-0.750733	-0.511286	-0.50084	-0.396885
KEGG_NF-kappa_B_signaling_pathway	ImmuneSignaling	SignalingCellCommunication	24	1.51576	-0.107558	0.477461	0.682004	0.588269	0.838354	-1.51576	-1.62332	-1.0383	-0.833759	-0.927495	-0.67741
KEGG_TNF_signaling_pathway	ImmuneSignaling	SignalingCellCommunication	29	1.75466	-0.147905	0.549928	0.757346	0.585258	0.896733	-1.75466	-1.90256	-1.20473	-0.997311	-1.1694	-0.857924
KEGG_HIF-1_signaling_pathway	Signaling	SignalingCellCommunication	13	0.774164	-0.298486	0.370383	0.59918	0.526982	0.711371	-0.774164	-1.07265	-0.403781	-0.174984	-0.247182	-0.0627932
KEGG_Calcium_signaling_pathway	Signaling	SignalingCellCommunication	19	-0.0228491	-0.395763	0.020978	0.371116	0.318211	0.485133	0.0228491	-0.372914	0.0438272	0.393965	0.34106	0.507982
KEGG_Phosphatidylinositol_signaling_system	Signaling	SignalingCellCommunication	6	0.893284	-0.324919	0.203424	0.644947	0.785168	0.725659	-0.893284	-1.2182	-0.68986	-0.248337	-0.108116	-0.167625
KEGG_PI3K-Akt_signaling_pathway	Signaling	SignalingCellCommunication	30	0.13074	-0.0397265	0.059943	0.215047	0.205746	0.235255	-0.13074	-0.170466	-0.0707966	0.0843073	0.0750059	0.104515
KEGG_mTOR_signaling_pathway	Signaling	SignalingCellCommunication	5	0.270846	-0.477776	0.0835932	0.500881	0.382675	0.538962	-0.270846	-0.748622	-0.187253	0.230035	0.111829	0.268116
KEGG_Neuroactive_ligand-receptor_interaction	ReceptorInteractions	SignalingCellCommunication	14	0.0143936	-0.226324	-0.00326934	0.0835608	-0.00497389	-0.0660715	-0.0143936	-0.240717	-0.0176629	0.0691672	-0.0193675	-0.0804651
KEGG_Cytokine-cytokine_receptor_interaction	ReceptorInteractions	SignalingCellCommunication	48	1.40115	-0.30843	0.426437	0.634277	0.550628	0.743566	-1.40115	-1.70958	-0.974716	-0.766876	-0.850525	-0.657587
KEGG_ECM-receptor_interaction	ReceptorInteractions	SignalingCellCommunication	13	-0.369966	-0.090027	-0.0818311	0.0424893	-0.0130433	-0.0623906	0.369966	0.279939	0.288135	0.412455	0.356923	0.307575
KEGG_Cell_adhesion_molecules_(CAMs)	ReceptorInteractions	SignalingCellCommunication	22	1.02272	-0.0813479	0.3841	0.51182	0.522805	0.668506	-1.02272	-1.10407	-0.638622	-0.510901	-0.499917	-0.354216
KEGG_Endocytosis	ActiveTransport	ProteinTurnover	7	0.776585	-0.245306	0.309943	0.558614	0.530639	0.60313	-0.776585	-1.02189	-0.466642	-0.21797	-0.245946	-0.173455
KEGG_Phagosome	ActiveTransport	ProteinTurnover	24	1.43189	-0.109254	0.555786	0.753955	0.730406	0.890732	-1.43189	-1.54115	-0.876108	-0.677939	-0.701488	-0.541162
KEGG_Lysosome	ActiveTransport	ProteinTurnover	14	1.56366	-0.162675	0.600097	0.772513	0.783553	0.998524	-1.56366	-1.72633	-0.963561	-0.791145	-0.780105	-0.565134
KEGG_Peroxisome	ActiveTransport	ProteinTurnover	3	0.736985	-0.488416	0.37644	0.947795	0.92911	1.13346	-0.736985	-1.2254	-0.360546	0.21081	0.192125	0.396473
KEGG_Regulation_of_autophagy	ActiveTransport	ProteinTurnover	1	-1.71373	-0.753522	-0.684564	-0.122765	-0.385964	-0.27464	1.71373	0.960213	1.02917	1.59097	1.32777	1.43909
KEGG_Regulation_of_actin_cytoskeleton	CellCycle	CellCycleDevelopment	29	0.149423	-0.194014	0.0706799	0.207535	0.163592	0.307905	-0.149423	-0.343437	-0.0787429	0.0581121	0.0141697	0.158482
KEGG_Cell_cycle	CellCycle	CellCycleDevelopment	5	0.966402	-0.20194	0.462445	0.637211	0.577456	0.929361	-0.966402	-1.16834	-0.503957	-0.32919	-0.388946	-0.0370405
KEGG_Oocyte_meiosis	CellCycle	CellCycleDevelopment	6	-0.253453	-0.536056	-0.193606	0.321107	0.424603	0.307941	0.253453	-0.282603	0.0598475	0.57456	0.678057	0.561395
KEGG_Apoptosis	CellCycle	CellCycleDevelopment	11	1.55971	-0.19738	0.475717	0.73496	0.707855	0.989211	-1.55971	-1.75709	-1.084	-0.824752	-0.851857	-0.570501
KEGG_p53_signaling_pathway	Signaling	SignalingCellCommunication	5	1.19567	0.00213471	0.589815	0.7403	0.825468	1.0251	-1.19567	-1.19353	-0.60585	-0.455365	-0.370197	-0.170566
KEGG_Focal_adhesion	CellCommunication	SignalingCellCommunication	24	-0.369167	-0.162779	-0.0677194	0.0426035	0.0208536	0.111126	0.369167	0.206388	0.301447	0.41177	0.39002	0.480293
KEGG_Adherens_junction	CellCommunication	SignalingCellCommunication	7	0.327968	-0.474174	0.127033	0.573631	0.642556	0.691837	-0.327968	-0.802141	-0.200935	0.245664	0.314589	0.36387
KEGG_Tight_junction	CellCommunication	SignalingCellCommunication	12	-0.838095	-0.120167	-0.199063	-0.154236	-0.216248	-0.214641	0.838095	0.717928	0.639032	0.683859	0.621847	0.623455
KEGG_Gap_junction	CellCommunication	SignalingCellCommunication	4	-0.55248	-0.110317	-0.181194	-0.255219	-0.199823	-0.167942	0.55248	0.442162	0.371285	0.297261	0.352657	0.384538
KEGG_Hematopoietic_cell_lineage	Development	CellCycleDevelopment	21	1.34847	-0.237989	0.447659	0.675831	0.627058	0.786193	-1.34847	-1.58646	-0.900812	-0.67264	-0.721413	-0.562278
KEGG_Complement_and_coagulation_cascades	Immunity	ImmuneSystem	13	0.49502	0.202531	0.242038	0.255023	0.249885	0.263582	-0.49502	-0.292489	-0.252982	-0.239997	-0.245135	-0.231438
KEGG_Toll-like_receptor_signaling_pathway	Immunity	ImmuneSystem	19	1.5012	-0.13361	0.485016	0.683299	0.590331	0.773538	-1.5012	-1.63481	-1.01618	-0.817901	-0.910868	-0.727661
KEGG_NOD-like_receptor_signaling_pathway	Immunity	ImmuneSystem	19	1.67358	-0.191283	0.47725	0.683512	0.525615	0.83461	-1.67358	-1.86486	-1.19633	-0.990064	-1.14796	-0.838965
KEGG_RIG-I-like_receptor_signaling_pathway	Immunity	ImmuneSystem	7	0.704404	0.0662268	0.255523	0.141987	-0.103518	-0.051273	-0.704404	-0.638177	-0.448881	-0.562417	-0.807923	-0.755677
KEGG_Cytosolic_DNA-sensing_pathway	Immunity	ImmuneSystem	10	1.53999	-0.0902968	0.473643	0.561293	0.374177	0.58243	-1.53999	-1.63029	-1.06635	-0.978702	-1.16582	-0.957564
KEGG_Natural_killer_cell_mediated_cytotoxicity	Immunity	ImmuneSystem	19	1.40284	-0.234241	0.503001	0.700075	0.651837	0.795011	-1.40284	-1.63708	-0.899838	-0.702764	-0.751002	-0.607827
KEGG_Antigen_processing_and_presentation	Immunity	ImmuneSystem	8	1.19996	-0.181731	0.400707	0.610894	0.547359	0.582977	-1.19996	-1.38169	-0.799249	-0.589062	-0.652597	-0.616979
KEGG_T_cell_receptor_signaling_pathway	Immunity	ImmuneSystem	16	1.2738	-0.155739	0.389581	0.656569	0.570792	0.703827	-1.2738	-1.42954	-0.884218	-0.61723	-0.703007	-0.569972
KEGG_B_cell_receptor_signaling_pathway	Immunity	ImmuneSystem	18	1.42377	-0.184908	0.39766	0.634082	0.663966	0.865415	-1.42377	-1.60868	-1.02611	-0.78969	-0.759807	-0.558358
KEGG_Fc_epsilon_RI_signaling_pathway	Immunity	ImmuneSystem	12	0.9775	-0.412508	0.332432	0.616653	0.511155	0.629926	-0.9775	-1.39001	-0.645067	-0.360847	-0.466345	-0.347574
KEGG_Fc_gamma_R-mediated_phagocytosis	Immunity	ImmuneSystem	14	1.22769	-0.219462	0.390228	0.648727	0.676877	0.80582	-1.22769	-1.44716	-0.837466	-0.578967	-0.550817	-0.421874
KEGG_Leukocyte_transendothelial_migration	Immunity	ImmuneSystem	26	0.904638	-0.124519	0.36565	0.494146	0.465449	0.634301	-0.904638	-1.02916	-0.538988	-0.410492	-0.439189	-0.270337
KEGG_Intestinal_immune_network_for_IgA_production	Immunity	ImmuneSystem	5	1.25992	0.0322419	0.468683	0.699829	0.712907	0.842435	-1.25992	-1.22768	-0.791242	-0.560095	-0.547017	-0.417489
KEGG_Chemokine_signaling_pathway	ImmuneSignaling	SignalingCellCommunication	36	1.64776	-0.299753	0.495968	0.710659	0.611575	0.836171	-1.64776	-1.94751	-1.15179	-0.937098	-1.03618	-0.811585
KEGG_Insulin_secretion	Signaling	SignalingCellCommunication	10	-0.368102	-0.754434	-0.0820364	0.244967	0.166586	0.226463	0.368102	-0.386332	0.286066	0.613069	0.534688	0.594565
KEGG_Insulin_signaling_pathway	Signaling	SignalingCellCommunication	17	-0.886875	-0.534358	-0.416012	0.0188071	0.0195426	0.189457	0.886875	0.352517	0.470863	0.905682	0.906417	1.07633
KEGG_Adipocytokine_signaling_pathway	ImmuneSignaling	SignalingCellCommunication	16	-0.545862	-0.429251	-0.279354	-0.0321751	-0.131577	-0.0539767	0.545862	0.116611	0.266508	0.513687	0.414285	0.491885
KEGG_PPAR_signaling_pathway	Signaling	SignalingCellCommunication	12	-0.667068	-0.301044	-0.298096	-0.245604	-0.365553	-0.343744	0.667068	0.366024	0.368972	0.421464	0.301515	0.323324
KEGG_GnRH_signaling_pathway	Signaling	SignalingCellCommunication	10	-0.0868094	-0.305639	-0.0890296	0.335048	0.386914	0.264263	0.0868094	-0.218829	-0.00222025	0.421857	0.473724	0.351073
KEGG_Ovarian_steroidogenesis	Development	CellCycleDevelopment	1	-1.12818	-1.44925	-0.569343	0.299385	0.0631897	-0.0359134	1.12818	-0.321069	0.558838	1.42757	1.19137	1.09227
KEGG_Estrogen_signaling_pathway	Signaling	SignalingCellCommunication	9	0.79588	-0.110148	0.165566	0.548118	0.617314	0.574757	-0.79588	-0.906028	-0.630315	-0.247762	-0.178567	-0.221124
KEGG_Progesterone-mediated_oocyte_maturation	Development	CellCycleDevelopment	7	0.442947	-0.350547	0.167129	0.411775	0.316693	0.50098	-0.442947	-0.793493	-0.275818	-0.0311718	-0.126254	0.0580328
KEGG_Prolactin_signaling_pathway	Development	CellCycleDevelopment	5	0.875657	-0.114795	0.213933	0.445309	0.344027	0.471996	-0.875657	-0.990452	-0.661724	-0.430348	-0.53163	-0.40366
KEGG_Thyroid_hormone_synthesis	Development	CellCycleDevelopment	8	-0.479031	-0.833914	-0.159979	0.22188	0.154754	0.143441	0.479031	-0.354883	0.319052	0.700911	0.633785	0.622472
KEGG_Melanogenesis	Development	CellCycleDevelopment	4	-0.0495414	-0.459057	-0.219156	0.256893	0.423115	0.165091	0.0495414	-0.409516	-0.169615	0.306435	0.472656	0.214632
KEGG_Renin-angiotensin_system	CellFunctions	Systems	3	-0.469192	-0.310782	-0.129258	-0.0167771	0.08405	-0.00324631	0.469192	0.15841	0.339934	0.452414	0.553242	0.465945
KEGG_Cardiac_muscle_contraction	CellFunctions	Systems	20	-1.16964	-0.832349	-0.309309	-0.04975	-0.149443	-0.0351537	1.16964	0.337296	0.860335	1.11989	1.0202	1.13449
KEGG_Vascular_smooth_muscle_contraction	CellFunctions	Systems	13	-0.607214	-0.734094	-0.389757	0.209451	0.197299	0.145305	0.607214	-0.12688	0.217457	0.816665	0.804513	0.752519
KEGG_Salivary_secretion	CellFunctions	Systems	14	0.301816	-0.549048	0.161862	0.488266	0.53152	0.581828	-0.301816	-0.850864	-0.139954	0.18645	0.229704	0.280012
KEGG_Gastric_acid_secretion	CellFunctions	Systems	13	-0.705335	-0.773627	-0.33016	-0.000453826	-0.0529977	0.09022	0.705335	-0.0682919	0.375175	0.704881	0.652337	0.795555
KEGG_Pancreatic_secretion	CellFunctions	Systems	14	-0.226084	-0.806588	-0.133543	0.20726	0.160208	0.251388	0.226084	-0.580504	0.0925413	0.433343	0.386292	0.477472
KEGG_Bile_secretion	CellFunctions	Systems	8	-0.594882	-0.904817	-0.194271	0.153172	0.0575772	0.231375	0.594882	-0.309935	0.400611	0.748054	0.652459	0.826257
KEGG_Carbohydrate_digestion_and_absorption	Absorption	ProteinTurnover	10	-0.0610267	-0.495594	-0.0209486	0.251832	0.243813	0.318101	0.0610267	-0.434567	0.0400781	0.312859	0.30484	0.379128
KEGG_Protein_digestion_and_absorption	Absorption	ProteinTurnover	11	-0.0214375	-0.673556	0.0665513	0.386315	0.346525	0.369398	0.0214375	-0.652119	0.0879888	0.407752	0.367962	0.390836
KEGG_Fat_digestion_and_absorption	Absorption	ProteinTurnover	4	-0.561313	-0.608062	-0.543931	-0.176827	-0.202769	-0.368335	0.561313	-0.0467486	0.0173824	0.384487	0.358544	0.192979
KEGG_Mineral_absorption	Absorption	ProteinTurnover	12	0.211005	-0.623781	0.152034	0.490624	0.509507	0.590207	-0.211005	-0.834786	-0.0589711	0.279619	0.298502	0.379202
KEGG_Aldosterone-regulated_sodium_reabsorption	Absorption	ProteinTurnover	9	-0.211666	-0.524422	-0.0208722	0.236564	0.18938	0.22569	0.211666	-0.312756	0.190794	0.44823	0.401046	0.437356
KEGG_Endocrine_and_other_factor-regulated_calcium_reabsorption	Absorption	ProteinTurnover	8	-0.20933	-0.827487	-0.0388972	0.36695	0.331687	0.357499	0.20933	-0.618157	0.170432	0.57628	0.541016	0.566829
KEGG_Proximal_tubule_bicarbonate_reclamation	Absorption	ProteinTurnover	8	-0.82032	-0.789599	-0.30767	0.0890558	0.0662311	0.0725489	0.82032	0.0307208	0.51265	0.909376	0.886551	0.892869
KEGG_Collecting_duct_acid_secretion	Absorption	ProteinTurnover	5	1.12456	-0.612282	0.44256	0.379527	0.235857	0.941184	-1.12456	-1.73684	-0.681996	-0.745029	-0.888699	-0.183372
KEGG_Glutamatergic_synapse	Synapses	Systems	5	-0.756194	-0.795604	-0.366872	0.0382814	-0.0971972	-0.140329	0.756194	-0.03941	0.389322	0.794475	0.658996	0.615864
KEGG_GABAergic_synapse	Synapses	Systems	3	-1.48008	-0.676005	-0.594735	-0.137528	-0.320097	-0.41462	1.48008	0.80407	0.88534	1.34255	1.15998	1.06546
KEGG_Cholinergic_synapse	Synapses	Systems	9	-0.101944	-0.269037	-0.113841	0.0112556	-0.0535634	0.00149981	0.101944	-0.167093	-0.0118973	0.1132	0.0483807	0.103444
KEGG_Dopaminergic_synapse	Synapses	Systems	6	-0.00553018	-0.364199	-0.207417	0.173996	0.175112	0.0503424	0.00553018	-0.358669	-0.201887	0.179526	0.180642	0.0558725
KEGG_Serotonergic_synapse	Synapses	Systems	6	-0.521012	-0.436074	-0.263374	0.201319	0.227938	0.0672269	0.521012	0.0849387	0.257638	0.722331	0.748951	0.588239
KEGG_Long-term_potentiation	Synapses	Systems	3	0.330055	-0.626337	-0.0968437	0.570083	0.879255	0.579898	-0.330055	-0.956392	-0.426899	0.240028	0.5492	0.249843
KEGG_Long-term_depression	Synapses	Systems	6	-0.802382	-0.167659	-0.336855	-0.262429	-0.288303	-0.316624	0.802382	0.634723	0.465528	0.539953	0.51408	0.485758
KEGG_Retrograde_endocannabinoid_signaling	Synapses	Systems	5	-0.685898	-0.392156	-0.272202	-0.0633009	-0.229714	-0.210594	0.685898	0.293742	0.413696	0.622597	0.456184	0.475304
KEGG_Synaptic_vesicle_cycle	Synapses	Systems	3	1.76092	-0.267553	0.665058	0.771506	0.54372	0.680029	-1.76092	-2.02847	-1.09586	-0.98941	-1.2172	-1.08089
KEGG_Neurotrophin_signaling_pathway	Synapses	Systems	12	0.5147	-0.332791	0.0487015	0.451044	0.520995	0.465161	-0.5147	-0.847491	-0.465998	-0.0636555	0.00629522	-0.0495392
KEGG_Phototransduction	Synapses	Systems	1	0.80718	-0.694478	-0.273187	1.73089	2.50168	1.34159	-0.80718	-1.50166	-1.08037	0.92371	1.6945	0.534408
KEGG_Olfactory_transduction	Synapses	Systems	5	0.124872	-0.132795	0.0633794	0.421208	0.622719	0.444879	-0.124872	-0.257667	-0.0614922	0.296336	0.497847	0.320008
KEGG_Taste_transduction	Synapses	Systems	1	1.45834	-0.721413	0.457146	0.658958	0.739693	1.02918	-1.45834	-2.17975	-1.00119	-0.79938	-0.718646	-0.429154
KEGG_Axon_guidance	Development	CellCycleDevelopment	13	-0.227231	0.112502	-0.102498	-0.0109174	0.0364799	-0.0848031	0.227231	0.339733	0.124733	0.216314	0.263711	0.142428
KEGG_Osteoclast_differentiation	Development	CellCycleDevelopment	37	1.33211	-0.23748	0.480607	0.613184	0.55178	0.736683	-1.33211	-1.56959	-0.851505	-0.718929	-0.780333	-0.595429
KEGG_Circadian_rhythm	Circadian	Systems	3	-1.36126	-0.499435	-0.522863	-0.227996	-0.423379	-0.502574	1.36126	0.861823	0.838395	1.13326	0.937879	0.858684
KEGG_Circadian_entrainment	Circadian	Systems	8	-0.3733	-0.123394	-0.28522	-0.0657955	0.0445419	-0.0950314	0.3733	0.249906	0.0880801	0.307505	0.417842	0.278269
KEGG_Pathways_in_cancer	Cancer	Cancer	30	0.466243	-0.157636	0.118412	0.324056	0.253972	0.33157	-0.466243	-0.623879	-0.347832	-0.142187	-0.212271	-0.134673
KEGG_Transcriptional_misregulation_in_cancer	Cancer	Cancer	20	0.67233	-0.19568	0.256456	0.372098	0.261321	0.427408	-0.67233	-0.868011	-0.415874	-0.300232	-0.411009	-0.244923
KEGG_MicroRNAs_in_cancer	Cancer	Cancer	13	0.311618	0.0263455	0.196536	0.160506	0.117817	0.163236	-0.311618	-0.285273	-0.115082	-0.151113	-0.193801	-0.148382
KEGG_Proteoglycans_in_cancer	Cancer	Cancer	25	0.0771606	-0.0920141	0.0565074	0.147337	0.13416	0.149953	-0.0771606	-0.169175	-0.0206532	0.0701767	0.0569996	0.0727929
KEGG_Chemical_carcinogenesis	Cancer	Cancer	3	-1.63389	0.284576	-0.811053	-0.935467	-0.776661	-1.01827	1.63389	1.91847	0.822839	0.698424	0.857231	0.615618
KEGG_Viral_carcinogenesis	Cancer	Cancer	13	1.01183	-0.152484	0.419843	0.624997	0.568675	0.729787	-1.01183	-1.16431	-0.591985	-0.386831	-0.443153	-0.28204
KEGG_Colorectal_cancer	Cancer	Cancer	5	1.32873	-0.273369	0.36792	0.719425	0.766305	0.944355	-1.32873	-1.6021	-0.960811	-0.609305	-0.562426	-0.384375
KEGG_Pancreatic_cancer	Cancer	Cancer	4	1.47115	-0.182857	0.58886	0.853277	0.876061	1.05939	-1.47115	-1.654	-0.882285	-0.617868	-0.595084	-0.411753
KEGG_Glioma	Cancer	Cancer	6	0.83748	-0.206917	0.24884	0.653875	0.806956	0.720103	-0.83748	-1.0444	-0.58864	-0.183606	-0.0305246	-0.117377
KEGG_Thyroid_cancer	Cancer	Cancer	2	-1.02683	-0.634028	-0.431436	-0.417807	-0.865027	-0.801574	1.02683	0.392805	0.595398	0.609027	0.161807	0.225259
KEGG_Acute_myeloid_leukemia	Cancer	Cancer	5	0.85188	-0.245814	0.304776	0.529619	0.583549	0.668895	-0.85188	-1.09769	-0.547104	-0.322261	-0.268331	-0.182986
KEGG_Chronic_myeloid_leukemia	Cancer	Cancer	4	1.52634	0.0738235	0.560362	0.803681	0.848609	1.0373	-1.52634	-1.45252	-0.965978	-0.722659	-0.677731	-0.489038
KEGG_Basal_cell_carcinoma	Cancer	Cancer	2	-1.8701	0.381158	-0.823426	-0.900659	-1.0371	-1.50529	1.8701	2.25126	1.04667	0.969439	0.833001	0.364806
KEGG_Melanoma	Cancer	Cancer	6	0.148363	0.14962	0.0798081	0.0297015	0.0463458	0.0781236	-0.148363	0.00125745	-0.0685546	-0.118661	-0.102017	-0.0702391
KEGG_Renal_cell_carcinoma	Cancer	Cancer	3	0.635628	-0.425828	0.155069	0.562602	0.539456	0.555815	-0.635628	-1.06146	-0.480559	-0.0730262	-0.0961726	-0.0798131
KEGG_Bladder_cancer	Cancer	Cancer	1	2.58468	-0.562753	1.16762	1.69589	1.47617	1.77813	-2.58468	-3.14744	-1.41706	-0.888794	-1.10851	-0.806557
KEGG_Prostate_cancer	Cancer	Cancer	4	0.893278	-0.219312	0.226567	0.571986	0.601059	0.736779	-0.893278	-1.11259	-0.666711	-0.321292	-0.292219	-0.156499
KEGG_Endometrial_cancer	Cancer	Cancer	2	1.53246	-0.107087	0.529069	0.792755	0.884987	1.04118	-1.53246	-1.63955	-1.00339	-0.739707	-0.647474	-0.491284
KEGG_Small_cell_lung_cancer	Cancer	Cancer	9	1.08739	-0.130553	0.399994	0.663099	0.558023	0.798429	-1.08739	-1.21794	-0.687393	-0.424288	-0.529363	-0.288957
KEGG_Non-small_cell_lung_cancer	Cancer	Cancer	5	0.898309	-0.271552	0.344449	0.506488	0.417016	0.598788	-0.898309	-1.16986	-0.553859	-0.391821	-0.481293	-0.299521
KEGG_Asthma	ImmuneDiseases	ImmuneDiseases	3	1.03449	-0.329787	0.493129	0.579533	0.495891	0.823578	-1.03449	-1.36428	-0.541361	-0.454957	-0.5386	-0.210912
KEGG_Systemic_lupus_erythematosus	ImmuneDiseases	ImmuneDiseases	8	0.141281	-0.315753	0.0793957	0.385393	0.414628	0.684007	-0.141281	-0.457034	-0.061885	0.244112	0.273347	0.542727
KEGG_Rheumatoid_arthritis	ImmuneDiseases	ImmuneDiseases	23	1.8688	-0.295048	0.639675	0.898065	0.695732	1.01755	-1.8688	-2.16385	-1.22913	-0.970735	-1.17307	-0.851252
KEGG_Autoimmune_thyroid_disease	ImmuneDiseases	ImmuneDiseases	3	0.3078	-0.398857	0.0390356	0.400338	0.400084	0.330991	-0.3078	-0.706657	-0.268765	0.0925373	0.0922835	0.0231907
KEGG_Inflammatory_bowel_disease_(IBD)	ImmuneDiseases	ImmuneDiseases	7	1.57681	-0.229666	0.507865	0.830089	0.647878	1.00484	-1.57681	-1.80647	-1.06894	-0.746719	-0.92893	-0.571966
KEGG_Allograft_rejection	ImmuneDiseases	ImmuneDiseases	3	1.31895	-0.312103	0.514425	0.810882	0.702136	0.893984	-1.31895	-1.63105	-0.804521	-0.508064	-0.61681	-0.424962
KEGG_Graft-versus-host_disease	ImmuneDiseases	ImmuneDiseases	7	1.50382	-0.365199	0.482424	0.78324	0.601071	0.913758	-1.50382	-1.86902	-1.0214	-0.720584	-0.902753	-0.590067
KEGG_Primary_immunodeficiency	ImmuneDiseases	ImmuneDiseases	7	1.65851	-0.329543	0.529771	0.880901	0.949242	1.11234	-1.65851	-1.98805	-1.12874	-0.777611	-0.70927	-0.546169
KEGG_Alzheimers_disease	NeuralDiseases	NeuralDiseases	15	-0.0636745	-0.722877	-0.0672653	0.21662	0.0621772	0.177375	0.0636745	-0.659203	-0.00359076	0.280294	0.125852	0.24105
KEGG_Parkinsons_disease	NeuralDiseases	NeuralDiseases	7	-1.00574	-1.09087	-0.345459	-0.264727	-0.658244	-0.500495	1.00574	-0.0851274	0.660286	0.741018	0.347501	0.50525
KEGG_Amyotrophic_lateral_sclerosis_(ALS)	NeuralDiseases	NeuralDiseases	5	0.821219	-0.191442	0.335866	0.566239	0.48915	0.562562	-0.821219	-1.01266	-0.485353	-0.254979	-0.332069	-0.258657
KEGG_Huntingtons_disease	NeuralDiseases	NeuralDiseases	12	-0.64039	-1.05318	-0.279862	-0.0501478	-0.33962	-0.215594	0.64039	-0.412794	0.360528	0.590242	0.30077	0.424795
KEGG_Prion_diseases	NeuralDiseases	NeuralDiseases	6	1.00237	-0.394921	0.151437	0.408719	0.192862	0.48762	-1.00237	-1.39729	-0.850931	-0.59365	-0.809506	-0.514748
KEGG_Cocaine_addiction	NeuralDiseases	NeuralDiseases	1	-1.18833	0.042783	-0.586094	-0.682676	-0.945306	-1.07933	1.18833	1.23111	0.602238	0.505655	0.243025	0.109001
KEGG_Amphetamine_addiction	NeuralDiseases	NeuralDiseases	3	0.275252	-0.27745	-0.238537	0.40755	0.631521	0.34343	-0.275252	-0.552702	-0.51379	0.132297	0.356268	0.0681771
KEGG_Morphine_addiction	NeuralDiseases	NeuralDiseases	1	-1.18833	0.042783	-0.586094	-0.682676	-0.945306	-1.07933	1.18833	1.23111	0.602238	0.505655	0.243025	0.109001
KEGG_Alcoholism	NeuralDiseases	NeuralDiseases	9	-0.331606	-0.421643	-0.217198	0.17446	0.281809	0.314392	0.331606	-0.0900368	0.114409	0.506066	0.613415	0.645998
KEGG_Hypertrophic_cardiomyopathy_(HCM)	HeartDiseases	HeartDiseases	24	-1.04201	-0.482647	-0.280227	-0.0810383	-0.186909	-0.113592	1.04201	0.559358	0.761779	0.960967	0.855096	0.928414
KEGG_Arrhythmogenic_right_ventricular_cardiomyopathy_(ARVC)	HeartDiseases	HeartDiseases	17	-1.02786	-0.542757	-0.372268	0.0274927	0.0299899	-0.0735472	1.02786	0.485098	0.655588	1.05535	1.05785	0.954309
KEGG_Dilated_cardiomyopathy	HeartDiseases	HeartDiseases	22	-1.11468	-0.49487	-0.28671	-0.11286	-0.214027	-0.144919	1.11468	0.619808	0.827968	1.00182	0.900651	0.969759
KEGG_Viral_myocarditis	HeartDiseases	HeartDiseases	14	-0.316027	-0.33335	-0.0392457	0.174336	0.0697798	0.0714445	0.316027	-0.0173226	0.276781	0.490363	0.385807	0.387472
KEGG_Type_I_diabetes_mellitus	MetabolicDiseases	MetabolicDiseases	5	1.64183	-0.470287	0.56428	0.882809	0.628871	1.04124	-1.64183	-2.11212	-1.07755	-0.759021	-1.01296	-0.600586
KEGG_Type_II_diabetes_mellitus	MetabolicDiseases	MetabolicDiseases	6	0.406695	-0.161259	0.123025	0.311509	0.340432	0.432788	-0.406695	-0.567954	-0.28367	-0.095186	-0.0662633	0.0260929
KEGG_Salmonella_infection	InfectiousDiseases	InfectiousDiseases	15	1.1751	-0.356373	0.387815	0.664519	0.400701	0.736763	-1.1751	-1.53147	-0.787283	-0.510579	-0.774397	-0.438335
KEGG_Pertussis	InfectiousDiseases	InfectiousDiseases	16	1.43279	-0.222647	0.44275	0.871949	0.741753	0.981091	-1.43279	-1.65543	-0.990035	-0.560836	-0.691032	-0.451694
KEGG_Legionellosis	InfectiousDiseases	InfectiousDiseases	19	1.57293	-0.0505447	0.52755	0.753213	0.641328	0.920129	-1.57293	-1.62347	-1.04538	-0.819714	-0.9316	-0.652798
KEGG_Staphylococcus_aureus_infection	InfectiousDiseases	InfectiousDiseases	13	1.33256	-0.0713749	0.53784	0.609934	0.672222	0.83144	-1.33256	-1.40394	-0.794722	-0.722628	-0.66034	-0.501122
KEGG_Tuberculosis	InfectiousDiseases	InfectiousDiseases	30	1.44839	-0.320607	0.506715	0.832111	0.789436	0.976569	-1.44839	-1.769	-0.941675	-0.616278	-0.658954	-0.47182
KEGG_Bacterial_invasion_of_epithelial_cells	InfectiousDiseases	InfectiousDiseases	5	0.928021	-0.17962	0.296894	0.445848	0.485275	0.614613	-0.928021	-1.10764	-0.631127	-0.482172	-0.442746	-0.313408
KEGG_HTLV-I_infection	InfectiousDiseases	InfectiousDiseases	18	1.5114	-0.150638	0.498375	0.744965	0.716571	0.915294	-1.5114	-1.66204	-1.01303	-0.766436	-0.79483	-0.596107
KEGG_Measles	InfectiousDiseases	InfectiousDiseases	17	1.53177	-0.206863	0.492461	0.812899	0.770351	0.99969	-1.53177	-1.73863	-1.0393	-0.718867	-0.761415	-0.532076
KEGG_Influenza_A	InfectiousDiseases	InfectiousDiseases	18	1.54869	-0.234843	0.452429	0.710929	0.571811	0.827801	-1.54869	-1.78354	-1.09627	-0.837765	-0.976883	-0.720893
KEGG_Hepatitis_B	InfectiousDiseases	InfectiousDiseases	16	1.29024	0.012888	0.471437	0.639477	0.560927	0.73646	-1.29024	-1.27735	-0.818802	-0.650762	-0.729313	-0.553779
KEGG_Hepatitis_C	InfectiousDiseases	InfectiousDiseases	9	0.878694	-0.0372848	0.340238	0.396863	0.292611	0.487663	-0.878694	-0.915979	-0.538456	-0.481831	-0.586082	-0.391031
KEGG_Herpes_simplex_infection	InfectiousDiseases	InfectiousDiseases	18	1.68166	-0.19784	0.486668	0.715227	0.585944	0.854087	-1.68166	-1.8795	-1.195	-0.966437	-1.09572	-0.827576
KEGG_Epstein-Barr_virus_infection	InfectiousDiseases	InfectiousDiseases	22	1.26538	-0.191797	0.437161	0.607951	0.494949	0.700445	-1.26538	-1.45718	-0.828223	-0.657433	-0.770434	-0.564939
KEGG_Amoebiasis	InfectiousDiseases	InfectiousDiseases	16	1.03227	-0.248994	0.454319	0.634905	0.513958	0.763958	-1.03227	-1.28127	-0.577955	-0.397369	-0.518316	-0.268316
KEGG_Malaria	InfectiousDiseases	InfectiousDiseases	14	1.35837	-0.159439	0.513484	0.561145	0.417253	0.952029	-1.35837	-1.51781	-0.844886	-0.797225	-0.941117	-0.406341
KEGG_Toxoplasmosis	InfectiousDiseases	InfectiousDiseases	12	0.972905	-0.125375	0.33426	0.59338	0.477656	0.637337	-0.972905	-1.09828	-0.638646	-0.379525	-0.49525	-0.335568
KEGG_Leishmaniasis	InfectiousDiseases	InfectiousDiseases	18	1.53263	-0.126084	0.545027	0.801043	0.721615	0.998302	-1.53263	-1.65871	-0.987603	-0.731588	-0.811015	-0.534328
KEGG_Chagas_disease_(American_trypanosomiasis)	InfectiousDiseases	InfectiousDiseases	18	1.54594	-0.245061	0.510456	0.772115	0.636008	0.926315	-1.54594	-1.791	-1.03549	-0.773828	-0.909935	-0.619628
KEGG_African_trypanosomiasis	InfectiousDiseases	InfectiousDiseases	9	1.37152	-0.137414	0.479113	0.53644	0.420471	0.810819	-1.37152	-1.50894	-0.892411	-0.835084	-0.951054	-0.560706
KEGG_
TF_REL	REL	REL	3	1.86051	-0.348163	0.82795	1.19486	0.877798	1.36944	-1.86051	-2.20868	-1.03256	-0.665655	-0.982714	-0.491072
TF_BCL3	BCL3	BCL3	2	1.43346	-0.0317957	0.620205	0.712865	0.490335	0.747388	-1.43346	-1.46525	-0.813251	-0.720591	-0.943121	-0.686068
TF_STAT1	STAT1	STAT1	7	0.982774	-0.54353	0.333473	0.789269	0.8922	0.83821	-0.982774	-1.5263	-0.649302	-0.193506	-0.0905747	-0.144564
TF_HOXC8	HOXC8	HOXC8	6	0.80008	-0.433966	0.377279	0.191518	-0.114249	0.170923	-0.80008	-1.23405	-0.422801	-0.608562	-0.914329	-0.629157
TF_FLI1	FLI1	FLI1	1	1.3969	-0.442977	0.379086	0.822936	0.843828	0.996134	-1.3969	-1.83988	-1.01782	-0.573969	-0.553077	-0.400771
TF_EGR2	EGR2	EGR2	1	1.34863	-0.273854	0.193029	0.558707	0.792661	1.01348	-1.34863	-1.62248	-1.1556	-0.789919	-0.555965	-0.335147
TF_JUNB	JUNB	JUNB	1	1.22852	0.057138	0.266732	0.660763	0.608744	0.736646	-1.22852	-1.17138	-0.961787	-0.567756	-0.619775	-0.491872
TF_ATF1	ATF1	ATF1	1	1.29393	0.325249	0.0320651	0.171357	-0.00351052	0.319779	-1.29393	-0.968681	-1.26187	-1.12257	-1.29744	-0.974151
TF_ETS2	ETS2	ETS2	4	2.32409	-0.0981626	1.09763	1.36446	1.18695	1.4848	-2.32409	-2.42225	-1.22646	-0.959628	-1.13715	-0.839289
TF_ETV4	ETV4	ETV4	5	1.65655	-0.119162	0.851444	1.04598	0.924463	1.15982	-1.65655	-1.77571	-0.805102	-0.610563	-0.732083	-0.496725
TF_RARB	RARB	RARB	3	-1.17498	-0.407506	-0.575348	-0.622328	-0.588547	-0.574795	1.17498	0.767472	0.59963	0.552651	0.586431	0.600183
TF_ELK1	ELK1	ELK1	1	1.29393	0.325249	0.0320651	0.171357	-0.00351052	0.319779	-1.29393	-0.968681	-1.26187	-1.12257	-1.29744	-0.974151
TF_RELA	RELA	RELA	12	1.78316	-0.405014	0.45391	0.804871	0.673437	0.969344	-1.78316	-2.18817	-1.32925	-0.978287	-1.10972	-0.813814
TF_ATF2	ATF2	ATF2	2	0.216081	-0.085187	0.18608	0.196698	-0.176678	-0.0907051	-0.216081	-0.301268	-0.0300013	-0.0193831	-0.392759	-0.306787
TF_CREB1	CREB1	CREB1	10	0.275805	-0.133287	0.0793277	0.242662	0.232707	0.353646	-0.275805	-0.409092	-0.196477	-0.0331426	-0.0430977	0.0778413
TF_EPAS1	EPAS1	EPAS1	1	-2.10892	-0.609381	-1.14377	-0.810092	-0.581689	-1.80567	2.10892	1.49954	0.965149	1.29883	1.52723	0.303254
TF_FOS	FOS	FOS	3	1.45948	-0.263809	0.745356	0.941502	0.839449	1.12955	-1.45948	-1.72328	-0.71412	-0.517974	-0.620027	-0.32993
TF_NFKB1	NFKB1	NFKB1	18	1.85609	-0.319937	0.629397	0.910869	0.735165	1.06209	-1.85609	-2.17603	-1.22669	-0.945223	-1.12093	-0.794002
TF_LEF1	LEF1	LEF1	4	1.55132	-0.198356	0.60909	0.825927	0.706226	0.818392	-1.55132	-1.74967	-0.942227	-0.72539	-0.84509	-0.732925
TF_STAT3	STAT3	STAT3	6	0.517262	-0.481662	0.117349	0.684066	0.758952	0.65755	-0.517262	-0.998924	-0.399913	0.166805	0.24169	0.140288
TF_TLX1	TLX1	TLX1	1	-1.34724	0.17383	-0.392994	-0.493574	-0.69414	-0.272477	1.34724	1.52107	0.954248	0.853668	0.653101	1.07476
TF_GLI2	GLI2	GLI2	2	-1.07587	0.0181846	-0.429077	-0.53655	-0.814036	-0.997381	1.07587	1.09405	0.646791	0.539318	0.261832	0.0784873
TF_POU2F1	POU2F1	POU2F1	9	0.282856	-0.29259	0.194726	0.36588	0.318041	0.422638	-0.282856	-0.575446	-0.0881296	0.0830244	0.0351858	0.139782
TF_CEBPA	CEBPA	CEBPA	11	0.308895	-0.477636	0.0666233	0.470423	0.414964	0.565177	-0.308895	-0.786531	-0.242272	0.161527	0.106069	0.256282
TF_MYB	MYB	MYB	1	1.70546	-0.385618	0.57174	1.03376	1.00507	0.845189	-1.70546	-2.09108	-1.13372	-0.671694	-0.700389	-0.86027
TF_STAT5A	STAT5A	STAT5A	4	1.26601	-0.53967	0.420742	1.07404	1.09745	0.987905	-1.26601	-1.80568	-0.84527	-0.191974	-0.168561	-0.278107
TF_ELK	ELK	ELK	1	2.9881	-0.420518	1.47547	2.21742	1.83082	2.65944	-2.9881	-3.40861	-1.51263	-0.770675	-1.15728	-0.328655
TF_STAT5B	STAT5B	STAT5B	4	1.26601	-0.53967	0.420742	1.07404	1.09745	0.987905	-1.26601	-1.80568	-0.84527	-0.191974	-0.168561	-0.278107
TF_CEBPE	CEBPE	CEBPE	1	1.30748	-0.759281	0.469055	0.660152	0.479945	0.563948	-1.30748	-2.06676	-0.838426	-0.647328	-0.827535	-0.743532
TF_CEBPB	CEBPB	CEBPB	13	1.02037	-0.126777	0.345095	0.550511	0.448789	0.668133	-1.02037	-1.14715	-0.675277	-0.469861	-0.571583	-0.352239
TF_SFPI1	SFPI1	SFPI1	18	1.36757	-0.147176	0.523168	0.641985	0.661201	0.902315	-1.36757	-1.51474	-0.844399	-0.725582	-0.706366	-0.465252
TF_GLI3	GLI3	GLI3	1	-1.05939	0.342286	-0.369499	-0.691383	-0.957655	-1.30508	1.05939	1.40168	0.689893	0.368009	0.101737	-0.245691
TF_ATF3	ATF3	ATF3	2	-1.23606	0.211102	-0.541048	-0.772043	-0.482898	-0.478513	1.23606	1.44716	0.695013	0.464018	0.753162	0.757548
TF_EGR1	EGR1	EGR1	6	1.46062	0.0174824	0.600352	0.777128	0.802217	1.02544	-1.46062	-1.44314	-0.86027	-0.683494	-0.658405	-0.435186
TF_SMAD4	SMAD4	SMAD4	1	-1.05216	0.00579687	-0.344398	-0.496095	-0.871471	-0.986975	1.05216	1.05795	0.707758	0.556061	0.180684	0.06518
TF_RARA	RARA	RARA	4	-1.10149	-0.329036	-0.401558	-0.570224	-0.787813	-0.720682	1.10149	0.772456	0.699933	0.531267	0.313679	0.380809
TF_HOXA5	HOXA5	HOXA5	1	-0.619659	0.0896905	-0.172476	-0.673645	-0.942495	-1.0234	0.619659	0.70935	0.447183	-0.0539861	-0.322835	-0.403743
TF_POU2F2	POU2F2	POU2F2	3	1.2859	-0.510653	0.393759	0.639483	0.699269	0.788878	-1.2859	-1.79655	-0.892141	-0.646417	-0.586631	-0.497022
TF_CEBPG	CEBPG	CEBPG	2	-0.00892296	-0.413955	-0.14796	0.239621	0.331773	0.449366	0.00892296	-0.405032	-0.139037	0.248544	0.340696	0.458289
TF_BCL6	BCL6	BCL6	5	1.94248	-0.661986	0.636488	0.929284	0.523876	1.00859	-1.94248	-2.60447	-1.306	-1.0132	-1.41861	-0.933898
TF_SMAD6	SMAD6	SMAD6	1	1.32007	0.38324	0.788982	0.787333	0.715469	0.92464	-1.32007	-0.936826	-0.531083	-0.532732	-0.604596	-0.395425
TF_ATF4	ATF4	ATF4	1	1.29247	-0.111959	0.736272	0.756409	0.769575	1.17236	-1.29247	-1.40443	-0.556198	-0.536061	-0.522895	-0.120107
TF_SP3	SP3	SP3	7	1.36325	-0.530466	0.586198	0.938902	0.888784	1.12431	-1.36325	-1.89371	-0.77705	-0.424346	-0.474463	-0.238934
TF_RARG	RARG	RARG	2	-1.21953	-0.789831	-0.520382	-0.556838	-0.757308	-0.793425	1.21953	0.4297	0.69915	0.662694	0.462224	0.426106
TF_TAL1	TAL1	TAL1	1	0.514706	-0.766321	0.160945	0.19939	0.416279	1.39091	-0.514706	-1.28103	-0.35376	-0.315316	-0.0984268	0.876208
TF_CEBPD	CEBPD	CEBPD	3	0.561038	0.0211645	0.0391208	0.199156	0.0509196	0.127279	-0.561038	-0.539874	-0.521917	-0.361882	-0.510118	-0.433759
TF_SMAD1	SMAD1	SMAD1	2	2.15085	-0.446992	1.19071	1.45395	1.28645	1.57951	-2.15085	-2.59784	-0.960137	-0.696893	-0.864396	-0.571334
TF_HOXA11	HOXA11	HOXA11	1	-1.04803	0.0557015	-0.427428	-0.459957	-0.243565	-0.58119	1.04803	1.10373	0.620603	0.588075	0.804467	0.466842
TF_ESR1	ESR1	ESR1	2	0.931258	-0.248575	0.791777	0.824635	0.717314	1.40048	-0.931258	-1.17983	-0.139481	-0.106623	-0.213944	0.469224
TF_PPARG	PPARG	PPARG	9	0.319722	-0.472711	0.258788	0.53293	0.572898	0.83951	-0.319722	-0.792434	-0.0609341	0.213208	0.253176	0.519788
TF_POU5F1	POU5F1	POU5F1	2	-0.119026	0.416472	0.0748691	0.10684	0.16863	0.0538721	0.119026	0.535498	0.193895	0.225866	0.287656	0.172898
TF_WT1	WT1	WT1	1	-1.00414	-0.181628	-0.289708	-0.240641	-0.358948	-0.477499	1.00414	0.822513	0.714434	0.7635	0.645193	0.526642
TF_NFIC	NFIC	NFIC	6	0.480418	-0.680337	0.0885447	0.52577	0.300318	0.572138	-0.480418	-1.16076	-0.391873	0.0453525	-0.1801	0.0917203
TF_SP1	SP1	SP1	20	0.544527	-0.397237	0.276254	0.562457	0.503552	0.662288	-0.544527	-0.941764	-0.268273	0.0179302	-0.0409748	0.117761
TF_STAT6	STAT6	STAT6	4	1.50479	-0.0648657	0.579861	0.747661	0.594573	0.918992	-1.50479	-1.56965	-0.924927	-0.757127	-0.910215	-0.585796
TF_USF1	USF1	USF1	8	0.787924	-0.191256	0.338886	0.542228	0.566763	0.768891	-0.787924	-0.97918	-0.449038	-0.245696	-0.221161	-0.0190335
TF_JUN	JUN	JUN	21	1.34618	-0.158079	0.588635	0.791937	0.655021	0.935237	-1.34618	-1.50426	-0.757545	-0.554243	-0.691159	-0.410943
TF_TRP53	TRP53	TRP53	8	0.749184	-0.132245	0.341291	0.619482	0.516306	0.84644	-0.749184	-0.881429	-0.407893	-0.129701	-0.232877	0.0972567
TF_PAX5	PAX5	PAX5	1	1.23602	-0.715096	0.281193	0.810042	1.11347	1.36816	-1.23602	-1.95112	-0.954831	-0.425983	-0.122555	0.132131
TF_HIF1A	HIF1A	HIF1A	6	0.342936	-0.181297	0.1389	0.362729	0.419515	0.331219	-0.342936	-0.524233	-0.204036	0.0197933	0.076579	-0.0117172
TF_PAX6	PAX6	PAX6	2	1.80379	-0.482451	0.714905	0.921891	0.806792	0.98563	-1.80379	-2.28624	-1.08888	-0.881895	-0.996995	-0.818157
TF_JUND1	JUND1	JUND1	1	1.22852	0.057138	0.266732	0.660763	0.608744	0.736646	-1.22852	-1.17138	-0.961787	-0.567756	-0.619775	-0.491872
TF_AR	AR	AR	1	2.9881	-0.420518	1.47547	2.21742	1.83082	2.65944	-2.9881	-3.40861	-1.51263	-0.770675	-1.15728	-0.328655
TF_PPARD	PPARD	PPARD	4	0.329558	-0.120207	0.281255	0.304881	0.465739	0.820122	-0.329558	-0.449764	-0.0483028	-0.0246765	0.136181	0.490564
TF_TCFAP2A	TCFAP2A	TCFAP2A	9	0.602258	-0.314478	0.248815	0.400429	0.335648	0.515103	-0.602258	-0.916736	-0.353443	-0.201828	-0.26661	-0.0871545
TF_RELB	RELB	RELB	3	1.96818	-0.191781	0.458452	0.756151	0.479876	0.855344	-1.96818	-2.15996	-1.50973	-1.21203	-1.48831	-1.11284
TF_SP2	SP2	SP2	1	0.552637	-1.27	0.332464	0.904065	1.10985	1.2331	-0.552637	-1.82264	-0.220174	0.351428	0.557211	0.680458
TF_PPARA	PPARA	PPARA	6	0.335774	-0.0864464	0.201449	0.306029	0.415821	0.640886	-0.335774	-0.42222	-0.134325	-0.0297448	0.0800469	0.305112
TF_HOXA1	HOXA1	HOXA1	1	-1.0967	-0.540155	-0.323938	0.0386998	0.0622395	0.102461	1.0967	0.55655	0.772766	1.1354	1.15894	1.19917
TF_SMAD3	SMAD3	SMAD3	2	-0.133475	-0.285814	-0.0516617	0.151949	0.0873941	0.0510452	0.133475	-0.152339	0.0818131	0.285423	0.220869	0.18452
TF_PGR	PGR	PGR	1	3.22165	-0.124731	0.948674	0.9263	0.463207	1.10613	-3.22165	-3.34638	-2.27298	-2.29535	-2.75845	-2.11552
TF_USF2	USF2	USF2	7	0.754358	-0.161129	0.349843	0.598562	0.628099	0.851142	-0.754358	-0.915486	-0.404515	-0.155796	-0.126258	0.0967842
TF_ETS1	ETS1	ETS1	6	1.3326	0.00337505	0.712538	0.834224	0.796404	0.946603	-1.3326	-1.32922	-0.620062	-0.498375	-0.536196	-0.385997
