# Supplementary material for: An integrative transcriptome analysis framework for drug efficacy and similarity reveals drug-specific signatures of anti-TNF treatment in a mouse model of inflammatory polyarthritis
Source: PLoS Comput Biol. 2019 May 9;15(5):e1006933. doi: 10.1371/journal.pcbi.1006933 (PMC6508611; doi:10.1371/journal.pcbi.1006933)
Supplement: S1 Data — (ZIP) [file pcbi.1006933.s015.zip › Supplement/Raw_common18704genes_transposed_antiTNF.tsv]

State	A1bg	A1cf	A2ld1	A2m	A3galt2	A4galt	A4gnt	Aaas	Aacs	Aadac	Aadacl2	Aadat	Aagab	Aak1	Aamp	Aanat	Aard	Aars	Aars2	Aasdh	Aasdhppt	Aass	Aatf	Aatk	Abat	Abca1	Abca12	Abca13	Abca14	Abca15	Abca16	Abca17	Abca2	Abca3	Abca4	Abca5	Abca6	Abca7	Abca8a	Abca8b	Abca9	Abcb10	Abcb11	Abcb1a	Abcb1b	Abcb4	Abcb5	Abcb6	Abcb7
Wt	3.07066242424242	4.20305893939394	5.68888939393939	5.64394742424243	4.84896257575758	7.96887378787879	4.76636	6.95521242424242	7.91713848484849	3.02857121212121	3.84511878787879	3.33262863636364	6.77309818181818	7.85210484848485	8.03013378787879	4.79158757575758	4.57163181818182	7.93749818181818	5.15809181818182	6.56391575757576	7.91074333333333	3.65437378787879	7.81881545454546	6.4857796969697	6.75506833333333	9.510165	3.8815403030303	5.26971181818182	4.64403696969697	4.15767106060606	3.16994590909091	4.48544075757576	7.54653560606061	7.52363075757576	4.1865828030303	9.04891454545455	7.34895015151515	6.75001166666667	10.3953663636364	8.45184227272727	9.0513096969697	6.60512757575758	3.32906	8.21787287878788	7.84685181818182	8.3422696969697	4.06379515151515	7.09316196969697	8.84809712121212
Wt	3.4394996969697	4.16341136363636	5.98579045454545	6.76144484848485	4.87297106060606	7.84022287878788	4.50800060606061	7.19597848484848	8.38562409090909	2.86924090909091	4.06807393939394	3.62341606060606	6.80547984848485	8.2066053030303	8.40063439393939	4.94005181818182	4.6318453030303	7.7143646969697	5.33913166666667	6.52597424242424	8.06878924242424	3.66538121212121	8.24603924242424	6.38106287878788	6.63755924242424	9.74664818181818	3.92340727272727	5.28000818181818	4.22760424242424	3.95585787878788	3.1235603030303	4.05187666666667	7.35881818181818	7.35362045454545	4.24512848484848	9.08943787878788	7.32601606060606	6.94374272727273	10.4138436363636	8.4214703030303	9.06791181818182	6.80998393939394	3.36396060606061	8.34668909090909	7.93709015151515	8.23652484848485	3.97178651515151	7.01253742424242	8.74086621212121
Wt	3.15600181818182	4.09082121212121	6.00878727272727	5.57596909090909	4.87502757575758	8.04519166666667	4.70392606060606	6.98993712121212	8.00553272727273	2.99975818181818	4.02364833333333	3.38009878787879	6.78686196969697	8.10941621212121	8.096005	4.98009651515152	4.64767560606061	7.83754772727273	5.23448515151515	6.60967606060606	8.01694242424242	4.39959	8.10067378787879	6.23376378787879	6.63846378787879	9.85114106060606	3.96998378787879	5.08304075757576	3.92835393939394	4.10561560606061	2.85449318181818	4.25056606060606	7.40714575757576	7.55756454545455	4.08610916666667	9.16724545454545	7.44893984848485	6.90594075757576	10.638271969697	8.75697212121212	9.37677151515152	6.86297575757576	3.50689257575758	8.47452303030303	8.17600318181818	8.12650090909091	4.05680409090909	7.14953984848485	8.74218681818182
Wt	3.09095212121212	4.06343060606061	7.74736454545454	5.97989212121212	4.53252742424242	7.94368196969697	4.6697503030303	7.35752909090909	6.79493287878788	2.92482651515152	3.57339015151515	4.05680409090909	6.03429939393939	8.17745	8.11204833333333	4.93507909090909	3.069935	7.33668196969697	5.31535	6.10201787878788	8.11069939393939	4.29436893939394	7.09977727272727	5.55996803030303	6.90626075757576	9.45274863636364	3.68440727272727	4.8863303030303	4.32959848484848	4.61320772727273	2.96034666666667	4.0630903030303	7.4665403030303	7.12135272727273	4.21279257575758	8.00159833333333	7.24727666666667	6.64464121212121	9.49515787878788	8.30830909090909	8.52729833333333	6.47462712121212	3.12912575757576	7.23075348484848	6.54448984848485	8.95495833333333	4.22976545454545	6.91714787878788	8.80159424242424
Wt	2.99597924242424	4.24416393939394	7.66668318181818	5.42740833333333	4.88891984848485	7.86224636363636	4.65534045454545	7.63413757575758	7.00414227272727	3.06086787878788	4.38515196969697	3.72214575757576	6.09472075757576	8.21346378787879	7.98137272727273	4.89683909090909	3.33088	7.17556590909091	5.37688696969697	6.06115	7.76681015151515	4.34150333333333	7.33911742424242	5.45727833333333	7.03543909090909	9.4993153030303	4.59857348484848	5.42425863636364	4.29200984848485	4.46372075757576	3.10064636363636	4.37793439393939	7.41252363636364	7.34379242424242	4.29039712121212	7.81101181818182	7.15295287878788	6.79640242424242	9.62977393939394	8.12405833333333	8.43890818181818	6.4416303030303	3.16702378787879	6.97920439393939	6.64142121212121	8.17814409090909	4.37192666666667	6.90097318181818	8.49347393939394
Wt	3.08206606060606	4.30457287878788	7.69130151515152	6.56058560606061	4.79963515151515	7.87089409090909	4.61713242424242	7.26262378787879	7.14329803030303	3.18968439393939	3.22760060606061	3.41791621212121	6.03982696969697	8.27736348484848	8.09502954545454	4.8428496969697	3.68139227272727	7.35822272727273	5.50156181818182	5.9941796969697	8.00197636363636	4.32710393939394	7.27054893939394	5.49205257575758	7.20398727272727	9.42348106060606	3.66675621212121	5.10159121212121	4.39874272727273	4.56298818181818	2.8411853030303	4.23518742424243	7.42609272727273	7.34088757575758	4.45477242424242	8.09672909090909	7.05123015151515	6.70817075757576	9.72743287878788	8.25686242424242	8.59059227272727	6.59714106060606	3.07462727272727	7.35243590909091	6.50496348484848	8.39663	4.38258	6.82842924242424	8.64716015151515
Wt	3.05648393939394	4.01947393939394	7.85807681818182	5.98641121212121	4.83018666666667	7.69007803030303	4.73926	7.2843003030303	6.71707909090909	3.11030106060606	3.68993424242424	3.47560863636364	5.94590863636364	8.19497893939394	8.09833772727273	4.89843787878788	3.55874015151515	7.44387121212121	5.56033	5.92056621212121	8.04241257575758	3.94949272727273	7.38948212121212	5.59696484848485	7.08441151515152	9.1696103030303	3.58476590909091	4.50759310606061	4.32460257575758	4.697515	2.80860015151515	4.37139303030303	7.39598560606061	6.95171106060606	4.32087666666667	8.62877484848485	6.50050848484848	6.62552409090909	9.58196303030303	8.34022810606061	8.33279181818182	6.38547651515151	3.40309348484849	7.24727666666667	6.58459287878788	9.08197393939394	4.39239136363636	7.08667303030303	8.9070503030303
Wt	4.21193560606061	4.07540924242424	8.02775666666667	6.93426712121212	5.17919787878788	8.55282727272727	3.96107606060606	7.84935909090909	7.02200378787879	3.31629424242424	3.6293246969697	3.9331646969697	6.73596333333333	7.87256060606061	8.62877484848485	4.91994727272727	4.74684272727273	7.99606696969697	6.80971696969697	6.12717045454546	7.48024893939394	4.242535	7.12447984848485	6.44930833333333	5.54514666666667	9.79596045454545	4.20909833333333	4.48257454545455	3.9594953030303	4.32567984848485	3.14295106060606	4.94503409090909	7.38913196969697	7.58354772727273	4.70022151515152	8.16565	7.45666803030303	6.65396984848485	9.09814803030303	7.90466287878788	9.4993153030303	7.7124246969697	3.91527409090909	7.11571090909091	6.78374212121212	9.11261287878788	4.21104545454545	7.49142666666667	8.32641621212121
Wt	4.17690545454546	4.09211045454545	8.24006212121212	6.49649621212121	5.34595121212121	8.55546303030303	3.96658060606061	7.82235696969697	6.94553272727273	3.24200590909091	3.61827954545455	3.8815403030303	7.02949545454545	7.87834727272727	8.47855878787879	5.09833454545455	4.58580196969697	8.00390909090909	6.66384651515152	6.34551939393939	7.4406853030303	4.481735	7.15394636363636	6.20234045454545	5.53370878787879	9.58018757575758	4.232775	4.4244346969697	4.12706984848485	4.15493803030303	3.22829090909091	4.74153757575758	7.33911742424242	7.52172636363636	4.90045575757576	8.19876378787879	7.54570742424242	6.49054090909091	9.00753651515151	8.10627681818182	9.55723666666667	7.76873227272727	4.04910257575758	6.83082818181818	6.63755924242424	9.47705696969697	3.97815681818182	7.53898348484848	8.23652484848485
Wt	4.12857318181818	4.03324060606061	8.46191257575757	6.41048590909091	5.15315303030303	8.47132712121212	3.92467393939394	7.92097393939394	6.89064166666667	3.38613303030303	3.61827954545455	3.90406075757576	6.96209636363636	7.87865121212121	8.00687787878788	5.15941106060606	4.52116151515152	7.96887378787879	6.67628439393939	6.28080560606061	7.41117106060606	4.2234846969697	6.73229757575758	6.32879984848485	5.50411818181818	9.34379575757576	5.17782787878788	4.58633575757576	4.15830651515152	4.47497045454545	3.3138753030303	4.92360393939394	7.49052363636364	7.47936681818182	4.98178378787879	7.8486703030303	7.85930075757576	6.75377075757576	8.91422007575757	8.12508984848485	9.27582166666667	7.74398439393939	4.16444015151515	6.80050424242424	6.43349424242424	9.31627878787879	4.03221075757576	7.38990393939394	8.24263742424242
Tg	3.20121833333333	3.72455924242424	5.51222803030303	4.90947212121212	4.93637878787879	7.50939060606061	4.76621242424242	7.56117924242424	7.07427287878788	3.22294803030303	3.53408075757576	3.46291227272727	6.84525515151515	7.97685212121212	8.15339803030303	5.10189833333333	4.31988060606061	7.90287515151515	5.19225636363636	6.43577621212121	7.621985	3.46763939393939	8.14230757575758	6.38471575757576	6.3012546969697	10.5172077272727	3.79839287878788	4.87103151515152	4.08495515151515	3.99204484848485	2.88480090909091	4.10466712121212	7.29868606060606	7.45259378787879	4.45729984848485	7.77436121212121	6.42267242424242	7.32284666666667	8.67098227272727	6.50670348484848	8.82864590909091	6.7831946969697	3.43288666666667	8.17059545454546	8.57462636363636	7.52609	3.83560939393939	6.98722136363636	9.17965606060606
Tg	3.79427454545455	3.88037893939394	5.51532954545455	5.15904151515151	4.99592136363636	7.45542272727273	5.12709787878788	7.43177166666667	7.01556515151515	3.13098939393939	3.41103742424242	3.47667712121212	6.82472787878788	8.00490333333333	7.95774424242424	5.28243196969697	4.21279257575758	7.85210484848485	4.94064757575758	6.19941893939394	7.58416515151515	3.79558742424242	8.18276151515152	6.47825651515152	6.62478575757576	10.4202878787879	3.39393106060606	4.52653833333333	3.97489151515152	4.07410060606061	2.81211742424242	4.93924272727273	7.29125166666667	7.34219287878788	4.77460060606061	7.65228712121212	6.41225848484849	7.1454296969697	8.66867772727273	6.12005151515152	8.730875	6.56559984848485	3.42793015151515	7.99606696969697	8.37792893939394	7.52710151515152	3.47784454545455	6.75407378787879	9.03666484848485
Tg	3.7924246969697	3.73891924242424	5.37895863636364	5.54402772727273	5.24470409090909	7.3123453030303	5.12803606060606	7.36130015151515	6.91533818181818	3.32493590909091	3.49027636363636	3.81464393939394	6.65539060606061	7.65286984848485	7.95705621212121	5.25262545454545	4.1685246969697	7.92306424242424	4.87957	5.95319575757576	7.49082060606061	3.4952703030303	8.11870818181818	6.40418560606061	6.89674636363636	10.5370451515152	3.69407045454545	4.36106984848485	4.21372727272727	4.00931833333333	2.77155712121212	4.93892636363636	7.35426636363636	7.44320348484848	4.99446075757576	7.44581803030303	5.96733606060606	7.0254146969697	8.50391727272727	5.859705	8.59776257575757	6.29296196969697	3.39760636363636	8.26896075757576	8.31960939393939	7.55630954545455	3.40209333333333	6.99535333333333	9.27516924242424
Tg	2.83933696969697	4.36221348484848	7.29212803030303	6.16379106060606	4.7606696969697	7.96821878787879	4.60558015151515	8.06475560606061	7.13611484848485	3.04423287878788	4.13987515151515	3.64090863636364	6.49986166666667	8.15067045454546	8.14791651515151	4.77066954545455	3.39393106060606	7.21219181818182	5.45647333333333	6.04956303030303	7.73832651515152	3.98641136363636	7.189655	5.28667742424242	6.53621696969697	10.0423581818182	3.70598242424242	5.44894636363636	4.56371666666667	4.66136015151515	2.70991696969697	4.26521136363636	7.45228818181818	7.48486833333333	4.63005045454545	7.14507545454545	5.90767272727273	7.13201	7.91642863636364	6.35856984848485	8.0087893939394	6.50863696969697	3.18157742424242	7.2933596969697	7.2501253030303	6.62060015151515	4.34567151515152	6.49479257575758	8.60606772727273
Tg	3.19718287878788	4.32474007575758	7.24884454545455	5.79519318181818	4.35868333333333	7.82703424242424	4.74581227272727	7.98682848484848	6.91281378787879	3.19915939393939	3.63821636363636	3.15002878787879	6.25379742424242	8.16524212121212	8.13795090909091	4.62062757575758	3.58682424242424	7.18999045454545	5.46610106060606	6.03277833333333	7.68173878787879	4.07440742424242	7.41729166666667	5.27216393939394	6.54612666666667	10.3953663636364	3.81044484848485	5.11239378787879	4.32590196969697	4.52483772727273	2.92482651515152	4.44857712121212	7.56257712121212	7.60347136363636	4.3117653030303	6.68662954545455	6.53829151515152	7.25095106060606	8.22340893939394	6.57777553030303	8.27654787878788	6.31822878787879	2.96792106060606	7.36352333333333	7.33601939393939	7.06326121212121	4.28276121212121	6.43537590909091	8.63742818181818
Tg	3.04518333333333	4.40241166666667	7.48456545454545	5.77160742424242	4.72630984848485	7.9256653030303	4.54479560606061	7.77220212121212	6.75540909090909	3.10777287878788	4.8331903030303	3.43634151515152	6.35002575757576	8.11733227272727	8.15139924242424	4.84455878787879	3.04014181818182	7.19540575757576	5.38671803030303	6.17389939393939	7.69857545454545	3.78831803030303	7.19664151515151	5.39565181818182	6.48120621212121	10.157445	5.45946166666667	4.52313	4.44771454545455	4.42582681818182	3.05460348484848	3.96264136363636	7.35942257575758	7.3148603030303	4.30304060606061	7.49052363636364	6.20657166666667	7.04991196969697	8.29903045454545	6.99341772727273	8.03281681818182	6.11703575757576	2.96722575757576	7.08769257575758	7.26471242424242	7.80171803030303	4.30130151515151	6.51237015151515	8.88383515151515
Tg	3.23253515151515	4.25400909090909	7.26935727272727	5.42906742424242	4.71047515151515	7.98937136363636	4.8112696969697	7.92274303030303	7.02071212121212	3.07239060606061	3.66860378787879	3.3109603030303	6.30874242424242	8.10312272727273	8.02723318181818	4.84455878787879	3.58367060606061	7.21923848484848	5.4122046969697	6.03909196969697	7.84193348484848	4.06939590909091	7.38542212121212	5.26826181818182	6.5642453030303	10.0013246969697	3.86286045454545	4.66688984848485	4.65096136363636	4.74469727272727	2.88480090909091	4.28375	7.39904924242424	7.45791954545455	4.19315590909091	6.61461318181818	6.167585	7.03142939393939	7.88076606060606	6.3871353030303	8.17633484848485	6.05180787878788	3.1926003030303	7.24135454545454	7.11003712121212	6.59205484848485	4.18268409090909	6.49225757575758	8.730875
Tg	4.31011151515152	4.05846212121212	7.66454803030303	6.59162651515151	4.83953954545454	8.73233590909091	4.10726439393939	8.55590378787879	7.29628045454545	3.34882575757576	3.51770893939394	3.93476242424242	7.42802090909091	7.87513651515151	8.40344060606061	5.32949106060606	4.59226075757576	7.72723681818182	6.66384651515152	6.23900863636364	7.05737287878788	4.23727742424242	7.2105753030303	6.16856560606061	5.40100515151515	10.3995574242424	4.22195621212121	4.96881	4.05639954545455	4.24538424242424	3.32013106060606	4.83593590909091	7.59012803030303	7.78372893939394	4.87578303030303	6.91181954545455	6.17455606060606	7.16005651515152	7.46626712121212	6.15676818181818	8.92520196969697	7.50329772727273	3.7965446969697	6.99501757575758	7.45358181818182	6.70961090909091	4.18815363636364	6.93363696969697	7.92207954545455
Tg	4.14384318181818	3.96837621212121	7.88468575757576	6.35396666666667	4.94005181818182	8.69735590909091	4.04283272727273	8.43511409090909	6.92232045454545	3.47784454545455	3.59485984848485	3.80155106060606	7.22808757575758	7.77804515151515	8.35413909090909	5.37998545454546	4.59255378787879	7.78057560606061	6.62872924242424	6.27287742424242	7.07652166666667	4.2395253030303	7.04031651515152	6.17681757575758	5.24189515151515	10.3473116666667	4.31956621212121	4.76200424242424	3.99448833333333	4.25740257575758	3.31629424242424	4.84076363636364	7.57806772727273	7.81075484848485	4.82033954545455	7.17492863636364	6.40903727272727	7.14024090909091	7.86094303030303	6.78934984848485	9.25083090909091	7.46507757575758	3.93954378787879	6.95994984848485	7.66930878787879	8.02750075757576	4.04246090909091	6.91816121212121	8.138315
Tg	4.21104545454545	4.0593371969697	7.72407090909091	6.27802303030303	5.05879196969697	8.72177272727273	3.98881939393939	8.40803681818182	7.11099212121212	3.3352975	3.45457287878788	3.90278560606061	7.31387363636364	7.73688727272727	8.56252803030303	4.95803606060606	4.57503106060606	7.69441803030303	6.59360666666667	6.282825	6.96500318181818	4.15002984848485	7.24425848484849	6.01174037878788	5.37895863636364	10.2862606060606	4.28648681818182	5.01022272727273	4.02215151515152	4.17381075757576	3.32073893939394	4.88276909090909	7.4653696969697	7.59250727272727	4.79158757575758	7.51508257575758	5.87794606060606	7.23222893939394	8.02838939393939	6.89881712121212	9.05378666666667	7.61373712121212	3.67752166666667	6.91240484848485	7.33032045454546	8.03807151515151	4.11947878787879	6.9323253030303	8.14496727272727
Tg	4.35017181818182	4.07715333333333	7.27054893939394	5.74487106060606	5.10639227272727	9.71177590909091	4.39991909090909	7.28699363636364	6.91119803030303	3.10681393939394	4.13427348484849	3.82376954545455	6.71738909090909	7.90466287878788	7.34258621212121	5.14722045454545	4.12590621212121	8.07154227272727	6.41802666666667	6.01659575757576	7.42163787878788	4.18943318181818	7.74132424242424	6.27915121212121	5.47766939393939	9.99341090909091	5.03529393939394	4.83929045454545	4.20796787878788	4.28214757575758	3.34637681818182	4.52313	7.79101803030303	8.05911878787879	5.06072984848485	7.46995151515152	5.42353136363636	6.97202621212121	7.39940545454546	6.68024545454545	8.4293696969697	7.81061818181818	3.66751212121212	7.93515318181818	7.78151909090909	7.97085	4.00785227272727	7.13705318181818	8.29693696969697
Tg	4.30825181818182	4.04192393939394	7.299725	6.00079	5.11800424242424	9.56522303030303	4.77834560606061	6.73625878787879	6.60876439393939	3.06471212121212	4.14047	3.94207878787879	6.97202621212121	8.04241257575758	7.14293833333333	5.52382363636364	4.25464181818182	8.10505409090909	6.56941515151515	6.29793272727273	7.78903893939394	4.08559045454545	7.54163378787879	6.24519393939394	5.42489303030303	9.6220696969697	6.06057772727273	4.41217696969697	4.27277954545455	4.05152212121212	3.40527257575758	4.62009409090909	7.58800606060606	7.70047378787879	4.79963515151515	7.75807484848485	6.78080893939394	6.53385015151515	8.27119924242424	7.81943651515151	8.99005318181818	7.77833106060606	3.91945621212121	7.83216810606061	7.17767212121212	8.72316924242424	4.26935575757576	7.30895348484849	8.30459060606061
Tg	4.36194787878788	3.92426242424242	7.16383454545455	7.57538242424242	5.04405681818182	9.47949545454546	4.34941318181818	7.11668212121212	6.8753403030303	2.96397651515151	4.13361878787879	3.73473878787879	6.83556015151515	7.99566757575758	7.36697227272727	5.41635712121212	4.30276984848485	8.01156666666667	6.38683196969697	6.31494742424242	7.56289227272727	4.04391515151515	7.72011984848485	5.90884454545455	5.26630924242424	10.1923328787879	6.03243439393939	5.00618575757576	4.1483646969697	4.31385106060606	3.38678696969697	4.90293893939394	7.73498484848485	7.91713848484849	5.03604613636364	6.58104181818182	6.27730696969697	6.87912681818182	7.57462712121212	6.92831333333333	8.55282727272727	7.78372893939394	4.15002984848485	7.61583757575758	7.7460996969697	8.08413984848485	4.09689636363636	7.04060136363636	8.61515272727273
RemProph	2.74312227272727	4.30862242424242	6.27762803030303	6.43960340909091	4.54452106060606	8.07572848484848	4.53279893939394	6.94146696969697	7.60763621212121	3.01082	3.95619318181818	3.16109818181818	6.73908727272727	8.20875136363636	8.34817227272727	4.67519371212121	4.27128878787879	7.93306378787879	5.13824696969697	6.73944545454545	7.9749096969697	3.81128666666667	8.21638742424242	6.29466393939394	6.74531212121212	9.87470727272727	4.07223439393939	4.58074848484848	4.15733181818182	4.05884954545455	3.29181378787879	3.4682653030303	7.26916765151515	7.54815151515152	3.61394939393939	9.23611621212121	7.24324212121212	7.13611484848485	10.5105916666667	8.54667848484848	9.32100575757576	6.80169757575758	2.91763515151515	8.28284909090909	7.84022287878788	8.39230333333333	3.94787242424242	7.40751787878788	8.91898136363636
RemProph	3.36997136363636	4.02431681818182	5.75930742424242	5.67482060606061	4.97586060606061	7.8842896969697	4.32567984848485	7.07114166666667	7.14953984848485	2.98445545454545	3.64582378787879	3.66348227272727	6.69577765151515	8.19025893939394	8.10941621212121	4.98582803030303	4.23338954545455	8.02011287878788	5.23507742424242	6.52661363636364	7.91351803030303	3.64882257575758	8.11870818181818	6.44725818181818	6.68662954545455	9.85016439393939	3.80155106060606	4.30242166666667	4.06881727272727	3.45558833333333	2.9714046969697	4.05517818181818	7.40535090909091	7.39332015151515	4.34066333333333	9.33912439393939	7.19140242424242	7.08769257575758	10.2845493939394	8.31021378787879	9.14678257575757	6.83519893939394	3.19362590909091	8.20388727272727	7.72371454545454	8.65689090909091	3.64534378787879	7.49332106060606	8.87783560606061
RemProph	3.24959	4.05116424242424	5.91474924242424	6.77804212121212	4.78241545454545	7.68566212121212	4.77653848484848	6.9882153030303	7.44795045454545	3.0945153030303	3.87670757575758	3.56323045454545	6.95659742424242	8.1808346969697	8.28087196969697	5.00162106060606	4.48708393939394	8.04317454545455	5.25642939393939	6.50578954545455	7.97194742424243	3.1926003030303	8.28977287878788	6.39828257575758	6.70298712121212	9.80542363636364	3.79599015151515	4.70419742424242	4.26432984848485	3.93476242424242	3.06270151515151	4.30059818181818	7.29393	7.41801954545455	4.48567924242424	9.25891590909091	7.43363106060606	7.00132348484849	10.4638225757576	8.38321287878788	9.31810712121212	6.74940833333333	3.09978727272727	8.33550893939394	7.93709015151515	8.6070003030303	3.90087348484848	7.33121196969697	8.815695
Rem	2.73486424242424	3.92835393939394	5.95997393939394	6.16379106060606	4.81114924242424	7.82581060606061	4.94357878787879	7.03339606060606	7.39779196969697	3.10500863636364	3.47217318181818	3.40837075757576	6.7945846969697	8.24887878787879	8.12041575757576	4.72998272727273	4.36382151515151	7.80141772727273	5.14502954545455	6.70961090909091	7.91260545454545	3.81464393939394	8.06475560606061	6.40115333333333	6.54956651515151	9.64526606060606	3.86957818181818	4.57699863636364	4.12857318181818	4.19133984848485	3.02656575757576	3.98711727272727	7.40714575757576	7.53655803030303	4.11982318181818	8.74582909090909	6.94048606060606	6.86132666666667	10.0647809090909	8.13681757575758	8.97950060606061	6.62962439393939	3.37600712121212	8.24185257575758	8.0823996969697	8.4765853030303	3.97863621212121	7.18350090909091	8.78858257575758
Rem	3.08680803030303	4.16119757575758	6.09286484848485	5.71745318181818	4.82701606060606	7.70107772727273	4.86870924242424	6.99316681818182	7.97759045454545	2.91231106060606	3.60453833333333	3.48858545454545	6.78242863636364	8.10351045454545	8.16012621212121	4.73021393939394	4.30637136363636	7.9378603030303	5.19257803030303	6.64239606060606	8.03127348484848	3.84746242424242	8.23844196969697	6.59606924242424	6.73012515151515	9.69193	3.77433484848485	4.68588378787879	4.26262924242424	3.81683212121212	3.04692515151515	4.30457287878788	7.45791954545455	7.33698227272727	3.97213060606061	9.38289681818182	7.44254045454545	6.98686772727273	10.5986004545455	8.54874878787879	9.18374606060606	6.79102833333333	2.92803090909091	8.32200742424242	7.85945765151515	8.79452242424242	3.84040818181818	7.32319818181818	8.90610621212121
Rem	2.97374212121212	3.80108545454545	5.72782075757576	5.69954878787879	4.95402348484849	7.77411984848485	4.84312878787879	7.06228833333333	7.14507545454545	2.88102393939394	3.39760636363636	3.11370575757576	6.58963742424242	8.01376454545455	7.90540106060606	5.23789727272727	4.21821333333333	8.05881287878788	5.05282727272727	6.38509303030303	7.72244	3.61243878787879	7.94061303030303	6.51942939393939	6.87282272727273	9.87372833333333	3.59815272727273	4.42766121212121	4.11315803030303	3.81342295454545	2.89883893939394	4.40148515151515	7.27154348484849	7.54688333333333	4.47497045454545	8.68841196969697	6.84687	6.78476590909091	10.0647809090909	7.55987196969697	9.15244545454546	6.80458318181818	2.9938253030303	8.15702742424243	7.77315636363636	7.91351803030303	3.56721833333333	7.11540924242424	8.89335681818182
Rem	2.7884303030303	4.2772303030303	7.64699560606061	6.43759742424242	4.70358409090909	8.04879303030303	4.6872396969697	7.43429227272727	6.62348727272727	3.07066242424242	3.36396060606061	3.42566696969697	6.14286833333333	8.18883833333333	8.16885954545454	4.85412303030303	3.53085681818182	7.34697196969697	5.48800590909091	6.16134727272727	7.91293242424242	3.85931424242424	7.29894939393939	5.45832348484848	6.66879393939394	9.27033545454545	3.76057818181818	4.35139121212121	4.34188492424242	4.45702136363636	2.87452015151515	4.14906454545455	7.43396181818182	7.12806666666667	4.20130227272727	8.1427553030303	6.70780287878788	6.63936712121212	9.39224409090909	8.1360596969697	8.40859310606061	6.3918353030303	3.126085	7.21137742424242	6.55489378787879	8.66495	4.29344242424242	6.90335787878788	8.59153242424243
Rem	2.86007666666667	4.33015651515151	7.67695136363636	5.17557121212121	4.78443863636364	7.95149772727273	4.62853954545455	7.25947166666667	6.73404348484848	3.4808903030303	3.67211393939394	3.68525833333333	6.22685712121212	8.24524212121212	8.18499484848485	4.72261212121212	4.0951153030303	7.4383853030303	5.53924060606061	6.04802560606061	7.94783257575758	3.98496848484849	7.29805257575758	5.47210984848485	6.78406742424242	9.30379560606061	3.253095	4.45159818181818	4.48708393939394	4.74394166666667	3.15810090909091	4.31865560606061	7.36725909090909	7.22311136363636	4.15858181818182	8.17745	6.71410075757576	6.66246121212121	9.53125848484848	8.01561287878788	8.47855878787879	6.44078348484848	2.95301393939394	7.16809393939394	6.70239439393939	8.82336939393939	4.22890666666667	6.87370954545455	8.79497621212121
Rem	2.91670757575758	4.19133984848485	7.62320121212121	5.96802424242424	4.81050984848485	8.16190424242424	4.5412103030303	7.69530196969697	6.68381181818182	3.01962590909091	3.71619333333333	3.83910333333333	6.21343439393939	8.17883409090909	8.12227439393939	4.91500795454546	3.34882575757576	7.30895348484849	5.41999	6.04888287878788	7.78998075757576	4.13709909090909	7.30751757575758	5.23014651515151	6.57637621212121	9.84795515151515	3.73981621212121	4.74964439393939	4.38202712121212	4.651765	2.97374212121212	4.35868333333333	7.33315181818182	7.28024681818182	4.33474272727273	7.75050696969697	6.5225346969697	6.78242863636364	8.93086106060606	7.63188333333333	8.36655166666667	6.23785939393939	3.19987303030303	7.30602712121212	7.11788257575758	8.04633121212121	4.24024606060606	6.81566560606061	8.63453090909091
Rem	3.00920393939394	4.07373560606061	7.5185446969697	5.98641121212121	4.80497439393939	7.86743015151515	4.60531378787879	7.72271136363636	6.97885484848485	3.07066242424242	3.45963575757576	3.57886575757576	6.09938575757576	8.24263742424242	8.05357590909091	4.95334151515152	3.31180590909091	7.35021984848485	5.36870954545455	5.90515651515152	7.88257772727273	4.1080753030303	7.36299484848485	5.34555636363636	6.73944545454545	9.28678893939394	3.39171560606061	6.43643439393939	4.33109318181818	4.62755681818182	2.98238484848485	4.50306939393939	7.25914742424242	7.15178363636364	4.40006007575758	7.71664590909091	6.41671575757576	6.88739348484849	8.94345060606061	7.30444287878788	8.35174772727273	6.94647893939394	3.4952703030303	7.02137712121212	6.52004939393939	8.22598575757576	4.25977848484848	6.96466636363636	8.52729833333333
Rem	4.21193560606061	4.16380242424242	8.16190424242424	6.09286484848485	5.00040651515152	8.64194712121212	4.07084227272727	7.91774833333333	6.9946403030303	3.25763681818182	3.60551893939394	3.94918757575758	6.94995909090909	7.90599787878788	8.28171712121212	5.17502621212121	4.47257378787879	7.8191403030303	6.61072772727273	6.10602106060606	7.11324772727273	4.42357545454546	6.9760346969697	6.2239303030303	5.138845	9.67342348484848	4.26553666666667	5.03464651515152	4.11480106060606	4.31231196969697	3.19987303030303	4.90130439393939	7.16325196969697	7.36633424242424	4.85220393939394	8.05216984848485	6.88302318181818	6.60024378787879	8.33246136363636	7.24488	9.32819045454545	7.59391590909091	4.11517151515152	6.63755924242424	6.84968863636364	8.81421257575758	4.12779984848485	7.40270545454545	7.89429772727273
Rem	4.22417378787879	4.01692439393939	7.61280681818182	6.04460651515152	5.06056484848485	8.91359363636364	3.99842227272727	8.37906287878788	7.13263075757576	3.2752546969697	3.58154939393939	3.98236954545455	7.23713227272727	7.76873227272727	8.52566015151515	5.31874590909091	4.58977151515152	7.96094242424242	6.46869318181818	6.14614787878788	6.84156909090909	3.82266681818182	7.32015439393939	5.95121712121212	5.20166121212121	10.3661463636364	4.20645181818182	5.91653727272727	4.33847151515151	4.27003545454545	3.25825090909091	4.77614712121212	7.36999863636364	7.46507757575758	4.83880121212121	6.92497227272727	6.32879984848485	7.10171348484849	7.30800909090909	6.41420560606061	9.02566772727273	7.85961454545455	3.68591863636364	6.89824515151515	7.2933596969697	7.90225333333333	4.09822848484848	7.19204060606061	7.92881818181818
Rem	4.15295272727273	4.05918272727273	7.62922833333333	5.81397651515151	5.09640454545455	9.21497772727273	4.13709909090909	8.3661	7.21461909090909	3.31773318181818	3.71065803030303	3.91748545454545	7.28735136363636	7.74195939393939	8.5778503030303	5.22317045454545	4.47257378787879	7.82521666666667	6.62219954545455	6.2173896969697	7.05328424242424	4.19755575757576	7.20142878787879	6.10925515151515	5.07510909090909	10.5973187121212	4.2395253030303	5.20253636363636	3.96758621212121	4.08224393939394	3.25149151515152	4.75377924242424	7.41831590909091	7.87681015151515	4.79789053030303	6.38403984848485	6.81203651515152	7.272755	7.31387363636364	6.42303621212121	9.16778742424242	7.62570803030303	3.97460424242424	6.65583189393939	7.72495681818182	7.07081803030303	4.18411015151515	7.09599772727273	8.01665651515152
Hum	3.20689742424242	4.0733253030303	7.57164045454545	5.77770909090909	4.93924272727273	7.90905015151515	4.71047515151515	7.80472545454545	7.00480696969697	3.16062560606061	3.87411863636364	3.59764045454545	6.27883575757576	8.11038151515151	8.10026212121212	4.95725075757576	3.31773318181818	7.14266181818182	5.44805318181818	5.8579853030303	7.78372893939394	4.12106893939394	7.2098796969697	5.20819575757576	6.63313909090909	10.133905	3.8889546969697	5.09542348484849	4.53835	4.48973121212121	2.97588590909091	4.49586378787879	7.33056484848485	7.3173303030303	4.27860098484848	7.90027227272727	5.85060939393939	6.99770409090909	8.6767953030303	7.1800496969697	8.22831257575758	6.2582953030303	3.36639454545455	7.02480636363636	7.06722484848485	7.64021666666667	4.22067696969697	6.63131954545455	8.58933712121212
Hum	2.92357606060606	4.44409742424242	7.74462757575758	5.96697136363636	4.98523757575758	8.0723	4.58326560606061	7.33032045454546	6.78406742424242	2.95547378787879	3.918535	3.44581893939394	6.05038424242424	8.28900636363636	8.14676606060606	4.75427318181818	4.130195	7.42609272727273	5.48659954545455	6.03493242424242	7.98317515151515	4.39394439393939	7.08561272727273	5.43747166666667	6.86330818181818	9.29261121212121	4.19755575757576	4.29287636363636	4.51940060606061	4.40366515151515	3.11460575757576	3.49370090909091	7.41281984848485	7.3129046969697	4.16214136363636	8.22934984848485	6.60942166666667	6.58783606060606	9.50641712121212	8.08933863636364	8.47344696969697	6.43039742424242	2.92133303030303	7.09774606060606	6.59026060606061	8.69823848484848	4.48457045454545	6.89714984848485	8.74218681818182
Hum	2.82646439393939	4.31464893939394	7.57691439393939	5.67859590909091	4.8707646969697	7.99532090909091	4.71204424242424	7.71144166666667	6.73229757575758	3.11030106060606	3.59435833333333	3.37935439393939	6.2242896969697	8.23774833333333	8.10555363636364	4.76820787878788	3.27736818181818	7.30089	5.46234515151515	6.08503409090909	7.80083363636364	3.9432646969697	7.4560953030303	5.28542242424242	6.55172833333333	9.78082636363636	3.35447893939394	4.40366515151515	4.45388212121212	4.53307212121212	2.91440454545455	4.02705818181818	7.37513378787879	7.2766346969697	4.29611515151515	7.79724575757576	6.42004393939394	6.91714787878788	8.88818075757576	7.48554590909091	8.11733227272727	6.28635878787879	3.11806181818182	7.18504484848485	7.13387318181818	8.4799653030303	4.37763136363636	6.768885	8.69689787878788
Hum	2.83621303030303	4.34830151515152	7.62867303030303	6.31966772727273	4.69915257575758	8.01665651515152	4.65665272727273	7.6154953030303	6.90195863636364	3.17069787878788	3.88988545454545	3.65718833333333	6.15006712121212	8.25686242424242	8.10627681818182	4.80910939393939	3.88633787878788	7.25349636363636	5.49415378787879	5.92970075757576	7.95263621212121	4.11355803030303	7.24488	5.36717015151515	6.81130181818182	9.59398227272727	3.22611545454545	4.73868196969697	4.29497878787879	4.62364575757576	2.89482621212121	4.0185046969697	7.44320348484848	7.30923212121212	4.32781742424242	7.92207954545455	6.55875166666667	6.73561242424242	9.06270196969697	7.621985	8.48652666666667	6.37753272727273	3.2799746969697	7.24697863636364	6.70267181818182	8.13455	4.36885560606061	6.82939212121212	8.65127287878788
Hum	4.22154242424242	4.0149003030303	8.18955318181818	6.41155803030303	5.14572833333333	9.07333575757576	4.24625454545455	7.95149772727273	7.11863545454545	3.34514696969697	3.60886878787879	3.88856227272727	7.20272727272727	7.86642333333333	8.37395696969697	5.1133053030303	4.55219515151515	7.93709015151515	6.56130227272727	6.15884227272727	7.59194318181818	4.32959848484848	7.05707484848485	6.05366121212121	5.37189742424242	9.79825272727273	4.31956621212121	4.73810636363636	4.04706121212121	4.16094833333333	3.20272303030303	4.92360393939394	7.34088757575758	7.68331363636364	4.66753727272727	7.77315636363636	6.91993257575758	6.72571833333333	8.3364706060606	7.32906121212121	9.40614303030303	7.58918348484848	4.0630903030303	7.14929045454545	7.33257575757576	8.58977954545455	4.04910257575758	7.24488	8.20942878787879
Hum	4.17995681818182	4.35046075757576	8.1038443939394	5.7324253030303	5.16451833333333	8.96857636363636	3.96687621212121	8.16587075757576	6.93980454545455	3.24007333333333	3.66491060606061	3.85304287878788	7.03083424242424	7.61842287878788	8.76725	5.32476787878788	4.5608096969697	7.90936257575758	6.66017848484849	6.0132703030303	7.34926484848485	4.41304757575758	7.09184393939394	6.05680484848485	5.36340227272727	10.1308351515152	4.30673257575758	4.29287636363636	4.13459393939394	4.21104545454545	3.32293833333333	4.8400803030303	7.47558196969697	7.672715	4.88228227272727	7.51825227272727	7.28300681818182	6.79283742424242	8.3419246969697	7.40270545454545	9.23948393939394	7.52710151515152	3.89227666666667	6.91466818181818	7.18376515151515	8.70094257575758	4.03529742424242	7.38219606060606	8.01156666666667
Hum	4.25464181818182	4.09304696969697	8.32238409090909	5.27032318181818	5.18556227272727	9.12741575757576	4.02139075757576	8.054665	6.98417590909091	3.35508621212121	3.49259045454545	3.8071646969697	7.05564393939394	7.9966553030303	8.48464363636364	5.22753227272727	4.49116651515151	7.91293242424242	6.61951757575758	6.2459146969697	7.46809242424242	4.26859121212121	7.13829848484848	6.09004378787879	5.44128651515152	9.52684984848485	4.30457287878788	4.04429696969697	4.12300242424242	4.32217439393939	3.33961924242424	5.07510909090909	7.34258621212121	7.40777787878788	4.89215757575758	8.20741181818182	6.95138803030303	6.58104181818182	8.72316924242424	7.78372893939394	9.33945121212121	7.78508348484849	4.15493803030303	6.82714454545455	6.77932212121212	9.1559846969697	3.7896353030303	7.38514333333333	8.1798696969697
Hum	4.22258863636364	4.13083787878788	7.42776015151515	5.64771060606061	4.87156939393939	9.58018757575758	4.44161681818182	7.21340227272727	7.10557424242424	3.2752546969697	5.41291	3.84003015151515	6.65718787878788	7.88057825757576	7.54874636363636	5.07070712121212	4.07410060606061	7.99391666666667	6.54448984848485	6.29886484848485	7.69038757575758	3.91234454545455	7.41666075757576	6.02023757575758	5.15255787878788	10.0952225757576	8.10237287878788	4.30486893939394	4.05517818181818	4.218565	3.38793424242424	4.60895848484849	7.58187878787879	7.95611681818182	4.88675696969697	7.55364954545455	6.85894378787879	6.94048606060606	8.22468560606061	7.85961454545455	9.10560090909091	7.66454803030303	3.9373246969697	7.35173393939394	7.76576409090909	8.5973496969697	4.18688962121212	7.26657333333333	8.33762439393939
Hum	4.16886984848485	4.10694848484848	7.25753727272727	5.84033045454545	5.35605015151515	9.78530333333333	4.45998106060606	7.12578606060606	7.15584484848485	3.74543272727273	7.55246348484848	3.81423090909091	6.57538560606061	7.88891848484849	7.53488712121212	5.24537181818182	4.22067696969697	8.01901060606061	6.56941515151515	6.19219757575758	7.72244	4.06103681818182	7.73535515151515	6.06902045454545	5.39565181818182	9.34253181818182	9.49761242424242	4.16415242424242	4.21879	4.29471606060606	3.44083636363636	4.43831742424242	7.56922454545455	7.68275136363636	4.89621666666667	7.23775196969697	6.99676954545455	6.64464121212121	8.182415	7.61373712121212	8.69111848484849	7.86395575757576	3.68790909090909	7.46903545454545	7.01310984848485	8.50936803030303	4.26175363636364	7.44224303030303	8.12723045454545
Hum	4.35307045454545	4.08011393939394	7.39922734848485	5.85724378787879	4.99565484848485	9.70745	4.42067833333333	7.16218893939394	6.86064136363636	3.19915939393939	3.86504106060606	3.93919166666667	6.59784878787879	8.04982166666667	7.30550492424242	5.15007454545455	4.20909833333333	7.94399257575758	6.35695606060606	6.29466393939394	7.62570803030303	4.02017863636364	7.6683796969697	6.05143393939394	5.09304060606061	9.80341151515151	5.86262	4.69833621212121	4.10561560606061	4.25253151515152	3.34700333333333	4.6149246969697	7.63933515151515	8.03571878787879	4.80247424242424	7.82136681818182	6.3012546969697	6.64531590909091	8.42307651515151	7.91896590909091	9.09930666666667	7.86607651515152	3.710185	7.86395575757576	7.35453606060606	8.69823848484848	4.49002454545455	7.38254560606061	8.41507196969697
Enb	2.88984757575758	4.10838272727273	7.43714727272727	5.69286909090909	4.66779636363636	8.03885893939394	4.59419090909091	7.78998075757576	6.67919272727273	3.36211893939394	3.75920060606061	3.42566696969697	6.33755545454545	8.24756545454546	8.02838939393939	5.15288621212121	2.98238484848485	7.22364409090909	5.38325106060606	6.01155636363636	7.73560560606061	4.09441545454546	7.22433833333333	5.25810803030303	6.60751515151515	10.0774748484848	3.80949681818182	4.95817712121212	4.34150333333333	4.53088272727273	2.97199090909091	4.03610318181818	7.36932090909091	7.37283772727273	4.36522681818182	7.88571393939394	5.92307393939394	6.86705318181818	8.75525136363636	7.25570772727273	8.40267166666667	6.21945893939394	3.68279833333333	7.23550651515152	6.9582703030303	7.34829363636364	4.27787636363636	6.65596772727273	8.62451242424242
Enb	2.89756954545455	4.32873	7.60194924242424	5.38951757575758	4.87578303030303	7.99428575757576	4.75544272727273	7.42196878787879	6.60512757575758	2.95101257575758	3.19362590909091	3.32073893939394	6.09041075757576	8.27495757575758	8.09428878787879	4.89194106060606	3.05372727272727	7.37032772727273	5.53413348484848	6.02958454545455	7.88468575757576	4.03250333333333	7.34858939393939	5.42740833333333	6.70719121212121	9.49845227272727	3.46665712121212	4.45332606060606	4.31988060606061	4.63350106060606	2.85266863636364	4.1483646969697	7.2849453030303	7.23351424242424	4.15858181818182	8.28284909090909	6.99709151515152	6.68381181818182	9.51594924242424	8.24111636363636	8.68886742424242	6.17061628787879	3.4877496969697	7.15584484848485	6.68933045454545	8.60477484848485	4.39898106060606	6.91563257575758	8.74264666666667
Enb	2.90439	4.28884772727273	7.64504909090909	5.56900181818182	4.70563712121212	8.01408681818182	4.67071848484848	7.53051424242424	6.77966075757576	3.14840833333333	3.67494272727273	3.45049363636364	6.31099484848485	8.25979621212121	8.18276151515152	4.88518545454545	3.23706439393939	7.29183242424242	5.39529454545455	6.05828166666667	7.78777136363636	4.00694818181818	7.15549378787879	5.43463772727273	6.67628439393939	9.83210015151515	3.51300015151515	4.71813863636364	4.34249151515152	4.49717212121212	2.915575	4.06807393939394	7.41498181818182	7.41467545454545	4.2143246969697	7.76216303030303	6.50786227272727	6.8145803030303	8.98743378787879	7.49858121212121	8.52411954545455	6.3735103030303	3.11291075757576	7.16205636363636	6.77213181818182	7.93306378787879	4.21311787878788	6.72826060606061	8.51693303030303
Enb	2.80860015151515	4.36382151515151	7.39840545454545	5.18994378787879	4.5642403030303	8.17059545454546	4.75341848484848	7.84299621212121	6.67531227272727	3.00700045454545	3.73981621212121	3.61545712121212	6.32145909090909	8.19238621212121	8.22792242424242	4.86259181818182	3.20438303030303	7.27340545454545	5.41123954545455	6.04802560606061	7.7940746969697	4.00465924242424	7.26508015151515	5.19960106060606	6.44795954545455	10.0532942424242	3.63821636363636	4.73952121212121	4.37942424242424	4.46936712121212	3.22398636363636	4.11546772727273	7.44100651515152	7.29868606060606	4.06209	7.11513015151515	6.54343439393939	6.75238954545455	8.40027772727273	6.99806196969697	8.21748606060606	6.23239	3.59542060606061	7.13829848484848	7.05501606060606	7.53861090909091	4.41498651515152	6.61427909090909	8.4842803030303
Enb	4.29904636363636	4.07500712121212	7.2098796969697	6.06790424242424	5.00760121212121	9.619675	4.70835378787879	6.64897136363636	6.79137242424242	3.20361833333333	5.11052545454545	3.71355393939394	6.97662363636364	8.15451121212121	7.15044196969697	5.19101803030303	4.25056606060606	8.31761893939394	6.39828257575758	6.21010242424242	7.70733909090909	4.09403303030303	7.78868378787879	6.33044939393939	5.29348363636364	9.5204296969697	7.77592545454546	4.14081272727273	4.10944909090909	4.61386681818182	3.52594227272727	4.42845151515152	7.66196060606061	7.77771833333333	4.91219136363636	8.10067378787879	7.39689924242424	6.36346484848485	8.76393515151515	8.20942878787879	9.07461393939394	7.36434727272727	3.89853727272727	7.6859653030303	7.21276106060606	9.05485151515151	4.38867924242424	7.43335045454545	8.34071848484849
Enb	4.3210696969697	4.02139075757576	7.36967272727273	6.12150075757576	5.14789863636364	9.82277454545455	4.68285681818182	6.96209636363636	6.85263303030303	3.19633151515152	4.27003545454545	3.75625787878788	6.90837818181818	7.97616833333333	7.08769257575758	5.24620893939394	4.55454545454545	8.21346378787879	6.62992939393939	6.3658646969697	7.54103060606061	4.08946424242424	7.62442666666667	6.35140984848485	5.37960348484849	9.92778121212121	6.91466818181818	4.5872096969697	4.22673015151515	4.17632863636364	3.15071848484848	4.57364484848485	7.67591227272727	7.82638075757576	5.12903954545455	8.05400227272727	6.48985916666667	6.62094590909091	8.18531984848485	7.49666075757576	9.050105	7.54595651515152	3.6998796969697	7.48060212121212	7.52777409090909	8.65509696969697	4.22195621212121	7.46317196969697	8.20741181818182
Enb	4.41922303030303	3.93150409090909	7.54874636363636	6.04460651515152	5.16385212121212	9.60107984848485	4.46961257575758	6.9760346969697	7.23351424242424	2.95207878787879	4.72876378787879	3.78024651515152	6.30203454545455	7.98682848484848	7.39779196969697	4.86870924242424	4.20097363636364	8.13455	6.53419318181818	6.3135096969697	7.95540363636364	3.86923363636364	7.7244003030303	6.04265772727273	5.12257439393939	9.37797348484848	7.32798772727273	4.25400909090909	4.17927212121212	4.27534060606061	3.23916015151515	4.66161409090909	7.58025742424242	7.87624772727273	5.02923439393939	7.92404363636364	6.99403621212121	6.31247409090909	8.64793151515151	7.80533515151515	9.01152560606061	7.74686818181818	3.85972242424242	7.65762151515152	7.40397590909091	9.03373242424242	4.26642818181818	7.33091257575758	8.36845696969697
Enb	4.12212227272727	3.97178651515151	7.14573636363636	6.19669651515152	5.01762045454545	9.63387606060606	4.58177090909091	6.9041	6.72004924242424	3.10777287878788	4.33564787878788	3.80019075757576	6.72708393939394	8.02333681818182	7.16783893939394	5.418855	4.45505787878788	8.06878924242424	6.65432590909091	6.3565396969697	7.83857257575758	4.0647453030303	7.79072166666667	6.33822590909091	5.43014545454545	9.73347545454546	7.00272651515152	4.66474757575758	4.23314606060606	4.40646666666667	3.21074424242424	4.56945848484848	7.67995060606061	7.90803196969697	5.18935136363636	8.161595	6.34961712121212	6.72799515151515	8.50567242424242	8.0494556060606	8.98637257575758	8.02593272727273	3.78304621212121	7.79307757575758	7.61056545454545	8.85379787878788	4.34	7.31668303030303	8.40063439393939
Enb	4.35666545454545	3.9853296969697	7.53622939393939	6.2239303030303	5.21134015151515	9.78612318181818	4.47281696969697	6.94048606060606	6.99870666666667	3.20518393939394	4.08740909090909	3.91707075757576	6.69313515151515	8.06578348484848	7.31119409090909	5.20521803030303	4.43778560606061	8.06982803030303	6.51237015151515	6.50613424242424	7.93957893939394	4.23428803030303	7.82235696969697	6.31418606060606	5.35217681818182	9.69657606060606	6.11520212121212	4.48654454545455	4.24360121212121	4.31121318181818	3.32410515151515	4.75487681818182	7.53832560606061	7.87344348484849	4.98814227272727	8.03013378787879	6.92062212121212	6.52732257575758	8.53280378787879	8.01834045454545	9.14732227272727	7.79307757575758	3.87209712121212	7.72955378787879	7.47102757575758	8.7278103030303	4.16886984848485	7.47245712121212	8.33550893939394
Enb	4.17222560606061	3.93919166666667	7.23198893939394	7.20233787878788	5.06575424242424	9.57853909090909	4.32652242424242	7.00576515151515	6.94404818181818	2.96897666666667	4.44681151515151	3.71873318181818	6.80050424242424	7.96652378787879	7.12135272727273	5.31314863636364	4.12988636363636	8.11038151515151	6.28181833333333	6.05938545454545	7.56574348484848	4.034285	7.64093454545455	6.13663106060606	5.14502954545455	9.78169424242424	7.09156878787879	5.07867772727273	4.06176984848485	4.20823878787879	3.02490242424242	4.62897848484848	7.62414015151515	7.90314848484848	4.9728396969697	7.91137015151515	6.78750272727273	6.81059818181818	8.24925575757576	7.34535787878788	9.18772757575758	7.52574787878788	3.93065181818182	7.80895984848485	7.39598560606061	8.75435060606061	4.17839166666667	7.26437242424242	8.23465151515151
Cim	2.95301393939394	4.29359325757576	7.48824151515152	5.22783712121212	4.77094863636364	8.18056242424242	4.76724977272727	7.69589075757576	7.05435287878788	3.19915939393939	3.92870636363636	3.70363378787879	6.24886984848485	8.17779393939394	8.18193484848485	4.84948939393939	3.31461045454545	7.38821727272727	5.47953136363636	6.08258439393939	7.69414545454545	3.72072378787879	7.69297060606061	5.27415803030303	6.59505318181818	9.61472303030303	3.78586181818182	4.40185454545455	4.34369348484848	4.63982106060606	2.94881121212121	4.22463787878788	7.33911742424242	7.12806666666667	4.32068363636364	7.34477257575758	6.07365242424242	6.8876796969697	8.39074045454545	7.1119446969697	8.08583212121212	6.17011318181818	3.13098939393939	7.13049227272727	7.00169727272727	7.86094303030303	4.31643590909091	6.80486727272727	8.54055696969697
Cim	2.97284545454545	4.31560121212121	7.5254153030303	6.5440253030303	4.81394803030303	8.26254636363636	4.76556772727273	7.95071818181818	6.77309818181818	2.99889060606061	3.86940590909091	3.43288666666667	6.33929227272727	8.28244863636364	8.00301424242424	4.97218590909091	3.20518393939394	7.31515227272727	5.38951757575758	5.99809318181818	7.80895984848485	3.65498439393939	7.2843003030303	5.17919787878788	6.58822287878788	9.94224	3.808735	5.28134621212121	4.37139303030303	4.5810153030303	2.89628545454545	4.45253151515151	7.28529136363636	7.06465848484849	4.3744103030303	6.8933653030303	6.17641636363636	6.85656924242424	7.63835772727273	6.33612893939394	8.08483	6.51273439393939	3.33296484848485	7.36803378787879	7.35021984848485	7.20052863636364	4.33630833333333	6.76683818181818	8.44738227272727
Cim	2.91990893939394	4.35403257575758	7.47431333333333	6.00299590909091	4.77916681818182	8.32136727272727	4.74033121212121	7.69441803030303	6.98887909090909	3.18670939393939	3.52088636363636	3.62985787878788	6.33612893939394	8.31479636363636	8.02660621212121	4.87047181818182	3.56129621212121	7.26699181818182	5.51995818181818	6.14035590909091	7.73718651515152	4.10438984848485	7.21023712121212	5.42771409090909	6.64787909090909	9.92520515151515	3.3592746969697	4.86126212121212	4.3491653030303	4.42357545454546	3.2202053030303	4.139525	7.49112424242424	7.36496939393939	4.43134909090909	7.7365746969697	6.47927439393939	6.92567227272727	9.07396363636364	7.58918348484848	8.55410681818182	6.44427393939394	3.00920393939394	7.17068818181818	6.78019090909091	7.28232136363636	4.35904045454545	6.82490265151515	8.39118393939394
Cim	2.91881318181818	4.20275712121212	7.46809242424242	5.07415984848485	4.86033	8.10204545454545	4.7606696969697	7.626025	6.73079848484848	3.08583666666667	3.88773015151515	3.78781893939394	6.20792045454546	8.19307348484848	8.11283803030303	4.925085	3.24673727272727	7.29691515151515	5.41926515151515	6.01260954545454	7.73627757575758	4.14671196969697	7.1980103030303	5.20892121212121	6.67886106060606	9.79912212121212	3.42229333333333	4.77422151515152	4.36120825757576	4.46624196969697	2.84636090909091	4.47419477272727	7.36661424242424	7.15434151515151	4.11711954545455	7.82394651515151	6.39724424242424	6.7254246969697	8.91211166666667	7.47102757575758	8.44372863636364	6.2626803030303	2.96397651515151	7.05969863636364	7.05767803030303	8.08859621212121	4.26161863636364	6.72799515151515	8.56885106060606
Cim	4.2876496969697	3.82553621212121	7.221335	5.07510909090909	5.12321378787879	9.619675	4.41188196969697	6.87699545454545	6.79577636363636	2.98874348484848	3.77116257575758	3.72166515151515	6.42375242424242	8.06223954545455	7.28399060606061	5.258755	4.417825	8.15375696969697	6.52427303030303	6.42338287878788	7.80201863636364	4.30706348484848	7.63933515151515	6.29193712121212	5.38770090909091	9.62531090909091	4.660915	4.9564303030303	4.24650606060606	4.25918287878788	3.32013106060606	4.64268712121212	7.58542575757576	7.75293287878788	5.02220181818182	8.01901060606061	6.31206424242424	6.70998545454545	8.35117	7.72172075757576	9.10041515151515	8.09395742424242	3.92259424242424	7.8043896969697	7.64215075757576	9.15048166666667	4.11711954545455	7.53694939393939	8.7515
Cim	4.14519681818182	4.08981515151515	7.25286863636364	5.05933318181818	5.06089484848485	9.60015666666667	4.44110590909091	7.27730545454545	6.97634166666667	3.06001787878788	4.61006409090909	3.79890090909091	6.57894333333333	8.03917575757576	7.3381696969697	5.31086303030303	4.16245848484848	8.06914106060606	6.42786803030303	6.08402606060606	7.80300272727273	4.01244484848485	7.80741075757576	6.15260121212121	5.43969378787879	10.0505686363636	7.33911742424242	5.00996575757576	4.27658424242424	4.11947878787879	3.21801878787879	4.5168096969697	7.54235924242424	7.71627515151515	5.02245136363636	7.82034924242424	6.04460651515152	6.73043303030303	8.09864378787879	7.43809939393939	9.0064453030303	7.9378603030303	4.02502666666667	7.94696318181818	7.92656674242424	8.68520681818182	4.28276121212121	7.16997954545455	8.56002954545455
Cim	4.28429893939394	3.92905636363636	7.10072636363636	6.73561242424242	4.97400651515152	9.52204924242424	4.55669409090909	7.03830954545455	6.96793166666667	3.18019651515151	3.47272439393939	3.72695393939394	6.78476590909091	7.88076606060606	7.22749818181818	5.27000242424242	4.34249151515152	8.10789818181818	6.58459287878788	6.32440651515151	7.84156621212121	4.32710393939394	7.66699333333333	6.22275378787879	5.20554893939394	9.65933333333333	4.36160151515152	6.01087984848485	4.27128878787879	4.34769106060606	3.1153096969697	4.88163348484848	7.53146939393939	7.91448939393939	5.18682151515152	7.67082772727273	6.94647893939394	6.89854712121212	8.47452303030303	7.7365746969697	8.96467151515152	8.52446484848485	4.05812666666667	7.82839121212121	7.33698227272727	9.27089242424242	4.21548863636364	7.83857257575758	8.79541818181818
Cim	4.4514503030303	3.97345984848485	7.45666803030303	5.47345712121212	5.12240151515151	9.63861227272727	4.47754878787879	7.03798106060606	7.16609090909091	3.05460348484848	4.23609090909091	3.69538803030303	6.63936712121212	8.03502893939394	7.35692787878788	4.97557348484848	4.16991166666667	8.29086151515152	6.40787636363636	6.24304090909091	7.72866848484848	4.15526621212121	7.64531287878788	6.15534712121212	5.17117363636364	9.67422196969697	5.61134772727273	4.81114924242424	4.17927212121212	4.16094833333333	3.3138753030303	4.63407606060606	7.53223803030303	7.73399954545455	4.91567045454546	7.71951045454545	7.04003287878788	6.51800484848485	8.36577106060606	7.4470996969697	9.09447742424242	7.74986007575758	4.02255621212121	7.69068439393939	7.41530045454545	9.12318954545455	4.14013242424242	7.626025	8.63542287878788
Cim	4.06343060606061	3.9373246969697	7.04119833333333	5.2977696969697	4.95022757575758	9.70999560606061	4.56945848484848	6.91592015151515	7.11831818181818	3.12678212121212	4.9590653030303	3.72117893939394	6.67957121212121	8.05216984848485	7.272755	5.18589787878788	4.37291106060606	8.27694409090909	6.60942166666667	6.27802303030303	7.63933515151515	4.07581181818182	7.81571545454545	6.19187454545455	5.32949106060606	9.79596045454545	7.85635696969697	4.59554303030303	4.35666545454545	4.35583878787879	3.39939984848485	4.52344045454545	7.67478818181818	7.87225318181818	4.95402348484849	8.02421515151515	5.79733621212121	6.5799596969697	8.21126636363636	7.45571803030303	8.83077060606061	7.93051575757576	3.89209787878788	7.60378257575758	7.82136681818182	8.88383515151515	4.23178575757576	7.34926484848485	8.59271393939394
Cim	4.58772863636364	4.04541515151515	7.35723166666667	4.7983146969697	5.09640454545455	9.44609848484848	4.80261363636364	7.01439424242424	6.72346681818182	3.03814590909091	3.76235636363636	3.61589439393939	6.53482848484848	8.00265803030303	7.31638257575758	5.04579484848485	4.32338545454545	8.25114606060606	6.66644196969697	6.28416333333333	7.97161515151515	4.10095924242424	7.57868151515151	6.27944833333333	5.37927363636364	9.56214015151515	4.46027484848485	4.87332196969697	4.19525196969697	4.26490757575758	3.30301893939394	4.51940060606061	7.5860896969697	7.62134893939394	5.27648954545455	7.79506878787879	7.25718348484848	6.54749515151515	8.71626272727273	8.12542181818182	8.98258954545454	8.25560060606061	3.93224712121212	7.82488212121212	7.37539136363636	9.54093878787879	4.39930409090909	7.77000348484849	8.86567803030303
[truncated: 5,000 more columns]
